# Supplementary material for: Lamin A/C-dependent chromatin architecture safeguards naïve pluripotency to prevent aberrant cardiovascular cell fate and function
Source: Nat Commun. 2022 Nov 4;13:6663. doi: 10.1038/s41467-022-34366-7 (PMC9636150; doi:10.1038/s41467-022-34366-7)
Supplement: Supplementary file 4 — Supplementary Data 1 [file 41467_2022_34366_MOESM4_ESM.xlsx]

## Sheet: S1a
Supplemental Table 1a. RNA-seq analysis of FACS-sorted CPs from day6 EBs, n=3, P＜0.05, Log2Fold change≥0.58.P-value was determined by DESeq2 algorithm.
REFSEQ	SYMBOL	length	CPC-Ctrl1	CPC-Ctrl2	CPC-Ctrl3	CPC-KO1	CPC-KO2	CPC-KO3	sum	baseMean	log2FoldChange	lfcSE	stat	pvalue	padj	CPC-Ctrl1.y	CPC-Ctrl2.y	CPC-Ctrl3.y	CPC-KO1.y	CPC-KO2.y	CPC-KO3.y	FC1	FC2	Pvalue1	padjus1	padjus2	log2fc2	RPKM-CPC-Ctrl1	RPKM-CPC-Ctrl2	RPKM-CPC-Ctrl3	RPKM-CPC-KO1	RPKM-CPC-KO2	RPKM-CPC-KO3	sumRPKM
NM_053085	Tcf23	4096	0	0	0	108	52	39	199	28.7631	8.13057	1.22856	6.61797	3.64163e-11	1.06972e-09	0	0	0	88.6651	47.3464	36.5669	UP_FC1_5	UP_FC1.25	P0_05	P0_05	P0_1	8.13057	0	0	0	1.16145	0.624225	0.479031	2.2647
NM_001358965	Srgn	1715	6	2	2	1421	872	850	3153	461.569	7.93631	0.535583	14.8181	1.11931e-49	3.91811e-47	7.69465	2.06589	2.12054	1166.6	793.962	796.971	UP_FC1_5	UP_FC1.25	P0_05	P0_05	P0_1	7.93631	0.232663	0.0626796	0.0634608	36.4977	25.0006	24.9353	86.7924
NM_025467	Gkn2	769	0	0	0	50	35	39	124	18.2472	7.47034	1.23134	6.06683	1.30462e-09	2.97603e-08	0	0	0	41.0487	31.8677	36.5669	UP_FC1_5	UP_FC1.25	P0_05	P0_05	P0_1	7.47034	0	0	0	2.86404	2.2379	2.55151	7.65345
NM_001166466	Spock1	4658	1	2	2	410	211	223	849	123.879	7.05184	0.675227	10.4437	1.56642e-25	1.86474e-23	1.28244	2.06589	2.12054	336.599	192.117	209.088	UP_FC1_5	UP_FC1.25	P0_05	P0_05	P0_1	7.05184	0.0142771	0.0230776	0.0233652	3.87722	2.22731	2.4086	8.57385
NM_181547	Nostrin	1789	0	0	1	94	29	39	163	23.5339	6.86875	1.24238	5.52871	3.22585e-08	6.07253e-07	0	0	1.06027	77.1715	26.4047	36.5669	UP_FC1_5	UP_FC1.25	P0_05	P0_05	P0_1	6.86875	0	0	0.0304179	2.31448	0.79705	1.09676	4.23871
NR_131173	Apoa2	382	0	0	0	35	14	7	56	8.00741	6.28919	1.33151	4.72334	2.31998e-06	3.25306e-05	0	0	0	28.7341	12.7471	6.56329	UP_FC1_5	UP_FC1.25	P0_05	P0_05	P0_1	6.28919	0	0	0	4.0359	1.80203	0.921921	6.75986
NM_001368360	Hmx2	2982	0	0	1	29	28	41	99	14.8008	6.18472	1.24666	4.96102	7.01247e-07	1.08695e-05	0	0	1.06027	23.8082	25.4942	38.4421	UP_FC1_5	UP_FC1.25	P0_05	P0_05	P0_1	6.18472	0	0	0.0182487	0.428377	0.461688	0.691728	1.60004
NM_001127262	Trp63	4582	0	0	0	17	13	16	46	6.79916	6.04463	1.31309	4.60337	4.15699e-06	5.54341e-05	0	0	0	13.9565	11.8366	15.0018	UP_FC1_5	UP_FC1.25	P0_05	P0_05	P0_1	6.04463	0	0	0	0.163429	0.139504	0.175681	0.478614
NM_031197	Slc2a2	2557	0	0	0	28	10	6	44	6.28633	5.94072	1.36089	4.36532	1.26936e-05	0.000152282	0	0	0	22.9872	9.10507	5.62568	UP_FC1_5	UP_FC1.25	P0_05	P0_05	P0_1	5.94072	0	0	0	0.482351	0.192295	0.118054	0.7927
NM_001081084	Cubn	11256	65	66	74	7763	3288	3283	14539	2112.52	5.7591	0.391575	14.7075	5.76717e-49	1.97184e-46	83.3587	68.1743	78.4598	6373.21	2993.75	3078.18	UP_FC1_5	UP_FC1.25	P0_05	P0_05	P0_1	5.7591	0.384034	0.315152	0.357756	30.3796	14.363	14.6739	60.4734
NM_001289730	Mcf2	3832	0	0	0	12	10	10	32	4.72215	5.51929	1.36712	4.03717	5.40992e-05	0.000563491	0	0	0	9.85168	9.10507	9.37613	UP_FC1_5	UP_FC1.25	P0_05	P0_05	P0_1	5.51929	0	0	0	0.137941	0.128314	0.131291	0.397545
NM_008780	Pax1	2631	11	10	2	336	491	469	1319	198.2	5.47486	0.569809	9.60824	7.38013e-22	6.7393e-20	14.1069	10.3294	2.12054	275.847	447.059	439.74	UP_FC1_5	UP_FC1.25	P0_05	P0_05	P0_1	5.47486	0.278043	0.204286	0.0413665	5.62541	9.17611	8.96832	24.2935
NM_153786	Vgll2	1645	11	8	6	402	443	516	1386	207.654	5.44267	0.323294	16.8351	1.35061e-63	7.49311e-61	14.1069	8.26355	6.36161	330.031	403.355	483.808	UP_FC1_5	UP_FC1.25	P0_05	P0_05	P0_1	5.44267	0.444701	0.261387	0.198484	10.7646	13.2415	15.7813	40.6919
NM_001167891	Nrg2	6124	1	1	2	122	51	46	223	32.3601	5.41671	0.7969	6.79723	1.06653e-11	3.34687e-10	1.28244	1.03294	2.12054	100.159	46.4358	43.1302	UP_FC1_5	UP_FC1.25	P0_05	P0_05	P0_1	5.41671	0.0108594	0.00877658	0.0177719	0.877527	0.40948	0.377904	1.70232
NM_001309799	Gm44805	638	2	2	1	130	64	70	269	39.3871	5.37237	0.703957	7.63168	2.31718e-14	1.02151e-12	2.56488	2.06589	1.06027	106.726	58.2724	65.6329	UP_FC1_5	UP_FC1.25	P0_05	P0_05	P0_1	5.37237	0.208473	0.168488	0.0852941	8.9755	4.93239	5.51997	19.8901
NM_001309795	Apoc2	568	2	2	1	130	64	70	269	39.3871	5.37237	0.703957	7.63168	2.31718e-14	1.02151e-12	2.56488	2.06589	1.06027	106.726	58.2724	65.6329	UP_FC1_5	UP_FC1.25	P0_05	P0_05	P0_1	5.37237	0.234165	0.189253	0.0958056	10.0816	5.54025	6.20024	22.3414
NM_008257	Hmx3	1363	2	1	0	46	49	49	147	21.9867	5.25395	0.893199	5.88217	4.04911e-09	8.60261e-08	2.56488	1.03294	0	37.7648	44.6148	45.943	UP_FC1_5	UP_FC1.25	P0_05	P0_05	P0_1	5.25395	0.0975832	0.0394334	0	1.48661	1.76766	1.80867	5.19996
NM_001081060	Slc9a3	5951	0	0	0	16	5	4	25	3.57309	5.12639	1.45889	3.51389	0.000441589	0.00369718	0	0	0	13.1356	4.55253	3.75045	UP_FC1_5	UP_FC1.25	P0_05	P0_05	P0_1	5.12639	0	0	0	0.118431	0.0413122	0.0338165	0.19356
NM_033603	Amn	1686	3	7	12	452	223	244	941	137.784	5.05162	0.503732	10.0284	1.14352e-23	1.21387e-21	3.84733	7.23061	12.7232	371.08	203.043	228.777	UP_FC1_5	UP_FC1.25	P0_05	P0_05	P0_1	5.05162	0.118333	0.223152	0.387314	11.8091	6.50347	7.281	26.3224
NM_007474	Aqp8	1478	3	7	4	267	148	164	593	87.1737	5.02916	0.43625	11.5282	9.51582e-31	1.47265e-28	3.84733	7.23061	4.24107	219.2	134.755	153.768	UP_FC1_5	UP_FC1.25	P0_05	P0_05	P0_1	5.02916	0.134986	0.254556	0.147274	7.95743	4.92363	5.5825	19.0004
NR_131001	5430431A17Rik	793	3	0	1	43	62	55	164	24.7049	4.99203	0.789322	6.32446	2.54121e-10	6.58341e-09	3.84733	0	1.06027	35.3018	56.4514	51.5687	UP_FC1_5	UP_FC1.25	P0_05	P0_05	P0_1	4.99203	0.251587	0	0.0686225	2.38853	3.84429	3.48938	10.0424
NM_145570	Eva1a	1763	1	2	1	89	29	44	166	24.1891	4.98663	0.81384	6.12728	8.93955e-10	2.08287e-08	1.28244	2.06589	1.06027	73.0666	26.4047	41.255	UP_FC1_5	UP_FC1.25	P0_05	P0_05	P0_1	4.98663	0.0377215	0.0609731	0.0308665	2.22369	0.808805	1.25562	4.41768
NM_001134697	Ctxn3	1468	0	0	0	4	9	8	21	3.16323	4.93477	1.4682	3.3611	0.000776339	0.00598361	0	0	0	3.28389	8.19456	7.5009	UP_FC1_5	UP_FC1.25	P0_05	P0_05	P0_1	4.93477	0	0	0	0.120025	0.301449	0.274172	0.695646
NM_011381	Six3	3676	1	0	0	11	16	14	42	6.33464	4.92788	1.32384	3.72243	0.000197316	0.00181991	1.28244	0	0	9.0307	14.5681	13.1266	UP_FC1_5	UP_FC1.25	P0_05	P0_05	P0_1	4.92788	0.0180911	0	0	0.131811	0.214014	0.191607	0.555524
NM_029419	Apol7a	2384	0	0	0	9	7	5	21	3.07506	4.90305	1.46303	3.35129	0.000804357	0.00617044	0	0	0	7.38876	6.37355	4.68806	UP_FC1_5	UP_FC1.25	P0_05	P0_05	P0_1	4.90305	0	0	0	0.166292	0.144374	0.105517	0.416184
NM_011724	Xirp1	5834	0	5	0	34	73	66	178	26.9045	4.86663	1.22378	3.97674	6.98676e-05	0.000709667	0	5.16472	0	27.9131	66.467	61.8824	UP_FC1_5	UP_FC1.25	P0_05	P0_05	P0_1	4.86663	0	0.0460642	0	0.256713	0.615254	0.569163	1.48719
NM_029269	Spp2	869	0	1	0	21	10	8	40	5.81322	4.82048	1.34564	3.58228	0.00034061	0.00293815	0	1.03294	0	17.2404	9.10507	7.5009	UP_FC1_5	UP_FC1.25	P0_05	P0_05	P0_1	4.82048	0	0.0618501	0	1.06448	0.56582	0.463158	2.1553
NM_007468	Apoa4	1661	3	6	4	242	107	111	473	69.0768	4.79395	0.474893	10.0948	5.82478e-24	6.36698e-22	3.84733	6.19767	4.24107	198.675	97.4242	104.075	UP_FC1_5	UP_FC1.25	P0_05	P0_05	P0_1	4.79395	0.120114	0.194152	0.131048	6.41774	3.16747	3.36211	13.3926
NM_177243	Slc26a9	3617	0	0	1	14	8	11	34	5.02528	4.59709	1.35712	3.38738	0.000705648	0.00551685	0	0	1.06027	11.4936	7.28405	10.3137	UP_FC1_5	UP_FC1.25	P0_05	P0_05	P0_1	4.59709	0	0	0.015045	0.170497	0.108753	0.153004	0.447298
NM_001126331	Trp73	4456	0	1	1	14	19	25	60	9.05446	4.55327	1.14695	3.96989	7.19073e-05	0.000728839	0	1.03294	1.06027	11.4936	17.2996	23.4403	UP_FC1_5	UP_FC1.25	P0_05	P0_05	P0_1	4.55327	0	0.0120619	0.0122122	0.138395	0.209656	0.282263	0.654587
NM_001356304	Ptk6	2245	3	0	0	42	22	25	92	13.6333	4.52466	0.935338	4.83746	1.31506e-06	1.92955e-05	3.84733	0	0	34.4809	20.0312	23.4403	UP_FC1_5	UP_FC1.25	P0_05	P0_05	P0_1	4.52466	0.0888681	0	0	0.824079	0.481842	0.560251	1.95504
NM_025466	Gkn1	1212	1	0	0	15	7	9	32	4.73485	4.49873	1.37129	3.28066	0.00103563	0.00766081	1.28244	0	0	12.3146	6.37355	8.43851	UP_FC1_5	UP_FC1.25	P0_05	P0_05	P0_1	4.49873	0.0548704	0	0	0.545161	0.283984	0.373593	1.25761
NM_177193	Islr2	4109	2	1	0	33	34	18	88	13.0874	4.47679	0.938287	4.77124	1.83099e-06	2.61225e-05	2.56488	1.03294	0	27.0921	30.9572	16.877	UP_FC1_5	UP_FC1.25	P0_05	P0_05	P0_1	4.47679	0.0323694	0.0130805	0	0.353764	0.406856	0.220392	1.02646
NM_001034894	Foxr2	3202	0	0	1	10	10	9	30	4.46893	4.41877	1.37352	3.21712	0.00129485	0.00924793	0	0	1.06027	8.20973	9.10507	8.43851	UP_FC1_5	UP_FC1.25	P0_05	P0_05	P0_1	4.41877	0	0	0.0169949	0.137567	0.15356	0.14141	0.449532
NM_010168	F2	2015	0	1	1	32	6	15	55	7.98193	4.37885	1.19334	3.66941	0.00024311	0.00218941	0	1.03294	1.06027	26.2711	5.46304	14.0642	UP_FC1_5	UP_FC1.25	P0_05	P0_05	P0_1	4.37885	0	0.0266738	0.0270063	0.699537	0.146411	0.37452	1.27415
NM_001195529	Tpbgl	3034	2	2	7	121	78	85	295	43.6845	4.35471	0.501058	8.69104	3.59147e-18	2.40555e-16	2.56488	2.06589	7.42188	99.3377	71.0195	79.6971	UP_FC1_5	UP_FC1.25	P0_05	P0_05	P0_1	4.35471	0.0438385	0.0354303	0.125552	1.75673	1.26409	1.40949	4.63513
NM_172855	Galnt5	3235	0	0	1	8	8	11	28	4.20431	4.32419	1.38874	3.11375	0.00184727	0.0124724	0	0	1.06027	6.56778	7.28405	10.3137	UP_FC1_5	UP_FC1.25	P0_05	P0_05	P0_1	4.32419	0	0	0.0168215	0.108931	0.121594	0.171071	0.418418
NM_001301165	Car7	1502	1	3	1	52	35	39	131	19.4278	4.32286	0.73389	5.89034	3.85391e-09	8.22031e-08	1.28244	3.09883	1.06027	42.6906	31.8677	36.5669	UP_FC1_5	UP_FC1.25	P0_05	P0_05	P0_1	4.32286	0.0442763	0.107352	0.0362301	1.525	1.14577	1.30633	4.16496
NM_010420	Hesx1	1131	1	1	0	24	15	11	52	7.66501	4.29135	1.1606	3.69751	0.000217722	0.00198324	1.28244	1.03294	0	19.7034	13.6576	10.3137	UP_FC1_5	UP_FC1.25	P0_05	P0_05	P0_1	4.29135	0.0588001	0.0475223	0	0.934727	0.652119	0.489316	2.18248
NM_023245	Palmd	2384	0	1	0	11	10	5	27	3.97613	4.2486	1.40412	3.02582	0.0024796	0.0158431	0	1.03294	0	9.0307	9.10507	4.68806	UP_FC1_5	UP_FC1.25	P0_05	P0_05	P0_1	4.2486	0	0.0225452	0	0.203246	0.206249	0.105517	0.537558
NM_145365	Creb3l3	2269	1	1	1	35	19	16	73	10.7352	4.19383	0.960106	4.36809	1.25337e-05	0.000150883	1.28244	1.03294	1.06027	28.7341	17.2996	15.0018	UP_FC1_5	UP_FC1.25	P0_05	P0_05	P0_1	4.19383	0.0293094	0.0236879	0.0239831	0.679469	0.411734	0.354768	1.52295
NM_008341	Igfbp1	1514	1	0	0	14	7	4	26	3.81668	4.17511	1.42493	2.93005	0.00338911	0.0204795	1.28244	0	0	11.4936	6.37355	3.75045	UP_FC1_5	UP_FC1.25	P0_05	P0_05	P0_1	4.17511	0.0439253	0	0	0.407322	0.227337	0.132921	0.811506
NM_018778	Cldn8	2355	0	0	1	9	7	8	25	3.72058	4.14317	1.40956	2.93934	0.00328909	0.0199901	0	0	1.06027	7.38876	6.37355	7.5009	UP_FC1_5	UP_FC1.25	P0_05	P0_05	P0_1	4.14317	0	0	0.0231073	0.16834	0.146152	0.170906	0.508506
NM_001346701	Acot3	2683	0	0	1	12	4	8	25	3.67581	4.12902	1.42745	2.89258	0.00382088	0.0224294	0	0	1.06027	9.85168	3.64203	7.5009	UP_FC1_5	UP_FC1.25	P0_05	P0_05	P0_1	4.12902	0	0	0.0202824	0.197014	0.0733056	0.150013	0.440615
NM_001101464	Foxi3	1202	2	10	6	144	107	134	403	60.0901	4.09619	0.401319	10.2068	1.84853e-24	2.05111e-22	2.56488	10.3294	6.36161	118.22	97.4242	125.64	UP_FC1_5	UP_FC1.25	P0_05	P0_05	P0_1	4.09619	0.110654	0.447153	0.271635	5.27709	4.37701	5.60866	16.0922
NM_144903	Aldob	2007	0	2	0	26	6	11	45	6.53133	4.08106	1.21993	3.34533	0.000821857	0.00628174	0	2.06589	0	21.3453	5.46304	10.3137	UP_FC1_5	UP_FC1.25	P0_05	P0_05	P0_1	4.08106	0	0.0535603	0	0.57064	0.146995	0.275743	1.04694
NM_009692	Apoa1	982	1	5	9	134	101	81	331	48.9846	4.06629	0.444277	9.15261	5.55768e-20	4.39431e-18	1.28244	5.16472	9.54241	110.01	91.9612	75.9466	UP_FC1_5	UP_FC1.25	P0_05	P0_05	P0_1	4.06629	0.0677219	0.273665	0.498736	6.01076	5.05717	4.14985	16.0579
NM_001102615	Kif19a	3411	2	0	0	18	9	16	45	6.75646	4.06461	1.17716	3.45288	0.000554631	0.00450135	2.56488	0	0	14.7775	8.19456	15.0018	UP_FC1_5	UP_FC1.25	P0_05	P0_05	P0_1	4.06461	0.0389932	0	0	0.232449	0.129736	0.235992	0.637169
NM_001199997	4933402E13Rik	1925	5	4	3	151	44	61	268	39.1581	4.04389	0.539925	7.48971	6.90255e-14	2.87483e-12	6.41221	4.13178	3.1808	123.967	40.0623	57.1944	UP_FC1_5	UP_FC1.25	P0_05	P0_05	P0_1	4.04389	0.172735	0.111684	0.0848067	3.45527	1.12388	1.59426	6.54263
NM_021369	Chrna6	2898	0	2	0	11	16	12	41	6.15268	3.97762	1.19739	3.32192	0.000894006	0.00673755	0	2.06589	0	9.0307	14.5681	11.2514	UP_FC1_5	UP_FC1.25	P0_05	P0_05	P0_1	3.97762	0	0.037093	0	0.167198	0.271469	0.208325	0.684085
NM_028719	Cpne4	3941	0	0	1	7	6	8	22	3.29517	3.95664	1.43797	2.75154	0.00593153	0.0321554	0	0	1.06027	5.74681	5.46304	7.5009	UP_FC1_5	UP_FC1.25	P0_05	P0_05	P0_1	3.95664	0	0	0.0138081	0.0782398	0.0748588	0.102127	0.269034
NM_001301357	Gdnf	3445	3	2	1	27	43	41	117	17.7889	3.88557	0.700321	5.54827	2.8851e-08	5.49085e-07	3.84733	2.06589	1.06027	22.1663	39.1518	38.4421	UP_FC1_5	UP_FC1.25	P0_05	P0_05	P0_1	3.88557	0.0579126	0.0312033	0.0157961	0.345232	0.61373	0.598761	1.66263
NM_029360	Tm4sf5	968	0	0	1	10	5	5	21	3.0851	3.86345	1.45972	2.64671	0.008128	0.0414061	0	0	1.06027	8.20973	4.55253	4.68806	UP_FC1_5	UP_FC1.25	P0_05	P0_05	P0_1	3.86345	0	0	0.0562165	0.455052	0.253976	0.259869	1.02511
NM_020518	Vsig2	1161	0	0	3	27	20	8	58	8.50969	3.85603	1.0156	3.79679	0.000146584	0.00139217	0	0	3.1808	22.1663	18.2101	7.5009	UP_FC1_5	UP_FC1.25	P0_05	P0_05	P0_1	3.85603	0	0	0.140614	1.0244	0.847024	0.34667	2.3587
NM_001305451	Plppr5	4287	1	1	0	11	15	9	37	5.5737	3.79507	1.20247	3.15605	0.0015992	0.0110408	1.28244	1.03294	0	9.0307	13.6576	8.43851	UP_FC1_5	UP_FC1.25	P0_05	P0_05	P0_1	3.79507	0.0155127	0.0125374	0	0.113025	0.172043	0.10562	0.418738
NM_001160099	Cldn10	832	1	0	3	20	21	26	71	10.7302	3.74465	0.862263	4.34282	1.40668e-05	0.000167255	1.28244	0	3.1808	16.4195	19.1206	24.3779	UP_FC1_5	UP_FC1.25	P0_05	P0_05	P0_1	3.74465	0.0799314	0	0.196217	1.05887	1.24106	1.5722	4.14829
NM_008241	Foxg1	2943	4	3	4	45	55	78	189	28.7709	3.69845	0.537692	6.87839	6.05341e-12	1.96462e-10	5.12977	3.09883	4.24107	36.9438	50.0779	73.1338	UP_FC1_5	UP_FC1.25	P0_05	P0_05	P0_1	3.69845	0.090388	0.0547887	0.0739621	0.673532	0.918905	1.33341	3.14498
NM_008119	Gip	641	0	0	2	6	13	12	33	5.02239	3.65586	1.24344	2.94012	0.00328081	0.0199604	0	0	2.12054	4.92584	11.8366	11.2514	UP_FC1_5	UP_FC1.25	P0_05	P0_05	P0_1	3.65586	0	0	0.16979	0.412315	0.997203	0.941851	2.52116
NM_008699	Nkx2-3	2108	13	10	12	156	205	184	580	87.8285	3.63502	0.308087	11.7987	3.9648e-32	6.47672e-30	16.6717	10.3294	12.7232	128.072	186.654	172.521	UP_FC1_5	UP_FC1.25	P0_05	P0_05	P0_1	3.63502	0.410123	0.25497	0.309778	3.25979	4.78169	4.39143	13.4078
NM_148942	Serpinb6c	1319	1	3	2	46	24	22	98	14.4577	3.59689	0.724441	4.96506	6.86787e-07	1.06679e-05	1.28244	3.09883	2.12054	37.7648	21.8522	20.6275	UP_FC1_5	UP_FC1.25	P0_05	P0_05	P0_1	3.59689	0.0504192	0.122247	0.0825134	1.5362	0.894673	0.839145	3.5252
NM_172430	Sphkap	6836	18	10	8	133	229	182	580	88.3728	3.56703	0.490786	7.26798	3.64899e-13	1.38954e-11	23.084	10.3294	8.48214	109.189	208.506	170.645	UP_FC1_5	UP_FC1.25	P0_05	P0_05	P0_1	3.56703	0.17511	0.0786246	0.0636836	0.85701	1.64714	1.33946	4.16103
NM_178257	Il22ra1	5816	1	3	0	30	16	14	64	9.45086	3.56284	0.888512	4.00989	6.07464e-05	0.000625197	1.28244	3.09883	0	24.6292	14.5681	13.1266	UP_FC1_5	UP_FC1.25	P0_05	P0_05	P0_1	3.56284	0.0114345	0.0277241	0	0.227213	0.135268	0.121105	0.522744
NM_019511	Ramp3	1216	1	1	2	20	16	23	63	9.4981	3.55827	0.87211	4.08007	4.50225e-05	0.000478462	1.28244	1.03294	2.12054	16.4195	14.5681	21.5651	UP_FC1_5	UP_FC1.25	P0_05	P0_05	P0_1	3.55827	0.0546899	0.0442005	0.0895026	0.72449	0.64697	0.951598	2.51145
NM_011652	Ttn	101359	36	46	56	636	686	661	2121	319.928	3.5222	0.165594	21.2701	2.1495e-100	3.1602e-97	46.1679	47.5154	59.375	522.139	624.608	619.762	UP_FC1_5	UP_FC1.25	P0_05	P0_05	P0_1	3.5222	0.0236201	0.0243925	0.0300653	0.276395	0.332782	0.328094	1.01535
NM_001033795	Rtl4	3625	3	0	0	16	17	11	47	7.12921	3.50517	1.01301	3.46014	0.000539897	0.00439344	3.84733	0	0	13.1356	15.4786	10.3137	UP_FC1_5	UP_FC1.25	P0_05	P0_05	P0_1	3.50517	0.0550369	0	0	0.194423	0.230589	0.152666	0.632716
NM_022879	Myl7	581	39	36	23	278	560	533	1469	224.908	3.4769	0.470034	7.39712	1.39167e-13	5.61325e-12	50.0152	37.186	24.3862	228.23	509.884	499.748	UP_FC1_5	UP_FC1.25	P0_05	P0_05	P0_1	3.4769	4.46405	3.33033	2.15423	21.0768	47.3925	46.1541	124.572
NM_198192	Qrfpr	1793	5	2	6	35	70	66	184	28.1986	3.4	0.524691	6.48001	9.17145e-11	2.55861e-09	6.41221	2.06589	6.36161	28.7341	63.7355	61.8824	UP_FC1_5	UP_FC1.25	P0_05	P0_05	P0_1	3.4	0.185452	0.0599529	0.1821	0.859852	1.91962	1.85192	5.0589
NM_130865	Dmbx1	4025	10	11	4	99	112	118	354	53.7199	3.39061	0.366795	9.24388	2.37719e-20	1.97454e-18	12.8244	11.3624	4.24107	81.2763	101.977	110.638	UP_FC1_5	UP_FC1.25	P0_05	P0_05	P0_1	3.39061	0.165225	0.146888	0.0540796	1.08344	1.3682	1.47494	4.29278
NM_001037294	Alpk2	7233	6	4	9	60	86	100	265	40.4487	3.37826	0.432552	7.81008	5.71513e-15	2.66319e-13	7.69465	4.13178	9.54241	49.2584	78.3036	93.7613	UP_FC1_5	UP_FC1.25	P0_05	P0_05	P0_1	3.37826	0.0551663	0.0297236	0.0677117	0.3654	0.584626	0.69557	1.7982
NM_001204411	Kcnj11	2663	1	1	0	10	7	9	28	4.22286	3.35973	1.24907	2.68978	0.00714992	0.0374219	1.28244	1.03294	0	8.20973	6.37355	8.43851	UP_FC1_5	UP_FC1.25	P0_05	P0_05	P0_1	3.35973	0.0249729	0.0201832	0	0.165411	0.129248	0.170032	0.509848
NM_021291	Slc7a9	1914	3	1	0	34	12	8	58	8.53672	3.35599	0.935425	3.58766	0.000333659	0.00288811	3.84733	1.03294	0	27.9131	10.9261	7.5009	UP_FC1_5	UP_FC1.25	P0_05	P0_05	P0_1	3.35599	0.104237	0.0280814	0	0.78248	0.308274	0.210284	1.43336
NM_010921	Nkx3-1	3133	15	7	10	121	145	134	432	65.6785	3.30879	0.329466	10.0429	9.87347e-24	1.05956e-21	19.2366	7.23061	10.6027	99.3377	132.023	125.64	UP_FC1_5	UP_FC1.25	P0_05	P0_05	P0_1	3.30879	0.318399	0.120088	0.173692	1.70122	2.27565	2.15181	6.74086
NM_015798	Fbxo15	1655	3	6	1	50	40	34	134	20.0755	3.29734	0.573835	5.74614	9.13026e-09	1.8464e-07	3.84733	6.19767	1.06027	41.0487	36.4203	31.8788	UP_FC1_5	UP_FC1.25	P0_05	P0_05	P0_1	3.29734	0.120549	0.194856	0.0328807	1.33079	1.18839	1.03357	3.90103
NM_009189	Six1	2845	41	43	37	441	534	501	1597	242.372	3.28278	0.185734	17.6746	6.58099e-70	4.50017e-67	52.5801	44.4166	39.2299	362.049	486.211	469.744	UP_FC1_5	UP_FC1.25	P0_05	P0_05	P0_1	3.28278	0.95839	0.812356	0.707716	6.82798	9.22905	8.85961	27.3951
NM_182807	Tafa2	4356	6	7	5	63	75	81	237	36.0304	3.28248	0.431453	7.60797	2.78431e-14	1.2256e-12	7.69465	7.23061	5.30134	51.7213	68.288	75.9466	UP_FC1_5	UP_FC1.25	P0_05	P0_05	P0_1	3.28248	0.0916019	0.0863715	0.0624628	0.637072	0.846587	0.935527	2.65962
NM_001195579	Trpc5os	3575	3	2	7	66	34	46	158	23.6011	3.26489	0.536773	6.08244	1.18371e-09	2.71495e-08	3.84733	2.06589	7.42188	54.1842	30.9572	43.1302	UP_FC1_5	UP_FC1.25	P0_05	P0_05	P0_1	3.26489	0.0558067	0.0300687	0.106552	0.813212	0.467628	0.647353	2.12062
NM_001346771	Pyy	556	4	8	6	55	68	90	231	35.2013	3.25524	0.445794	7.30212	2.83259e-13	1.10026e-11	5.12977	8.26355	6.36161	45.1535	61.9145	84.3851	UP_FC1_5	UP_FC1.25	P0_05	P0_05	P0_1	3.25524	0.478438	0.773349	0.58724	4.35737	6.01357	8.14379	20.3538
NM_001143765	Syce1	1447	1	0	1	11	6	7	26	3.89996	3.22999	1.26818	2.54695	0.0108667	0.0518327	1.28244	0	1.06027	9.0307	5.46304	6.56329	UP_FC1_5	UP_FC1.25	P0_05	NA	P0_1	3.22999	0.0459592	0	0.0376072	0.334858	0.203883	0.243382	0.865689
NM_001286405	Ghrl	396	0	1	1	9	10	4	25	3.72291	3.20216	1.29301	2.47651	0.0132673	0.0605764	0	1.03294	1.06027	7.38876	9.10507	3.75045	UP_FC1_5	UP_FC1.25	P0_05	NA	P0_1	3.20216	0	0.135727	0.137418	1.00111	1.24166	0.508187	3.02411
NM_009693	Apob	13878	116	199	276	3824	1529	1477	7421	1093.9	3.19221	0.485882	6.56992	5.03413e-11	1.45406e-09	148.763	205.556	292.634	3139.4	1392.16	1384.85	UP_FC1_5	UP_FC1.25	P0_05	P0_05	P0_1	3.19221	0.555868	0.770702	1.08224	12.1374	5.41725	5.35442	25.3179
NM_021453	Pga5	1405	42	57	49	704	467	493	1812	271.685	3.15314	0.17369	18.1539	1.19615e-73	9.01835e-71	53.8626	58.8778	51.9531	577.965	425.207	462.243	UP_FC1_5	UP_FC1.25	P0_05	P0_05	P0_1	3.15314	1.98799	2.18051	1.89784	22.0715	16.3433	17.6535	62.1346
NM_175434	Slc35f3	2774	2	6	2	38	36	36	120	18.1021	3.13825	0.581049	5.401	6.62689e-08	1.19179e-06	2.56488	6.19767	2.12054	31.197	32.7782	33.7541	UP_FC1_5	UP_FC1.25	P0_05	P0_05	P0_1	3.13825	0.0479473	0.116253	0.039234	0.603411	0.638108	0.652913	2.09787
NM_025572	2610528J11Rik	910	2	5	3	54	30	26	120	17.8227	3.11867	0.595462	5.2374	1.62858e-07	2.76801e-06	2.56488	5.16472	3.1808	44.3325	27.3152	24.3779	UP_FC1_5	UP_FC1.25	P0_05	P0_05	P0_1	3.11867	0.14616	0.295317	0.179399	2.6139	1.62098	1.43744	6.2932
NM_001351947	Olfm4	2745	3	5	3	38	41	39	129	19.5479	3.09943	0.553197	5.60277	2.10956e-08	4.10249e-07	3.84733	5.16472	3.1808	31.197	37.3308	36.5669	UP_FC1_5	UP_FC1.25	P0_05	P0_05	P0_1	3.09943	0.0726808	0.0979012	0.0594728	0.609786	0.734412	0.714795	2.28905
NR_162772	Mir9718	63	0	0	2	5	5	11	23	3.51528	3.09689	1.32698	2.3338	0.0196064	0.0819369	0	0	2.12054	4.10487	4.55253	10.3137	UP_FC1_5	UP_FC1.25	P0_05	NA	P0_1	3.09689	0	0	1.72754	3.49595	3.90236	8.78438	17.9102
NM_001034903	Mansc4	1118	0	1	1	7	7	7	23	3.46281	3.08239	1.29696	2.37663	0.0174717	0.0748779	0	1.03294	1.06027	5.74681	6.37355	6.56329	UP_FC1_5	UP_FC1.25	P0_05	NA	P0_1	3.08239	0	0.0480749	0.0486741	0.275799	0.307861	0.315003	0.995412
NR_040539	Platr10	1028	5	2	6	56	30	53	152	22.9705	3.07751	0.527614	5.83289	5.44757e-09	1.13202e-07	6.41221	2.06589	6.36161	45.9745	27.3152	49.6935	UP_FC1_5	UP_FC1.25	P0_05	P0_05	P0_1	3.07751	0.323458	0.104568	0.317612	2.39956	1.43492	2.59383	7.17394
NM_172628	Sh3tc2	4521	3	1	8	67	27	35	141	20.9613	3.07559	0.571137	5.38503	7.24307e-08	1.29468e-06	3.84733	1.03294	8.48214	55.0052	24.5837	32.8164	UP_FC1_5	UP_FC1.25	P0_05	P0_05	P0_1	3.07559	0.0441294	0.0118885	0.096293	0.652794	0.293648	0.389487	1.48824
NM_018780	Sfrp5	1895	19	34	18	229	225	275	800	121.547	3.04084	0.240398	12.6492	1.13051e-36	2.26133e-34	24.3664	35.1201	19.0848	188.003	204.864	257.843	UP_FC1_5	UP_FC1.25	P0_05	P0_05	P0_1	3.04084	0.666784	0.96434	0.516895	5.32307	5.8381	7.301	20.6102
NM_001033366	Mucl3	2603	1	1	0	10	4	7	23	3.45507	3.03925	1.30297	2.33256	0.0196713	0.0821612	1.28244	1.03294	0	8.20973	3.64203	6.56329	UP_FC1_5	UP_FC1.25	P0_05	NA	P0_1	3.03925	0.0255486	0.0206484	0	0.169224	0.0755586	0.135295	0.426275
NM_010425	Foxd3	2370	4	6	5	60	41	54	170	25.6415	3.03894	0.481033	6.31753	2.65776e-10	6.86719e-09	5.12977	6.19767	5.30134	49.2584	37.3308	50.6311	UP_FC1_5	UP_FC1.25	P0_05	P0_05	P0_1	3.03894	0.112241	0.13607	0.114805	1.11516	0.850616	1.14632	3.47521
NM_009428	Trpc5	8489	0	2	1	8	9	13	33	5.01291	3.02544	1.07993	2.80151	0.00508646	0.0284371	0	2.06589	1.06027	6.56778	8.19456	12.189	UP_FC1_5	UP_FC1.25	P0_05	P0_05	P0_1	3.02544	0	0.0126629	0.00641037	0.0415116	0.0521296	0.0770453	0.18976
NM_001355754	Myl4	934	25	36	28	233	339	321	982	149.976	3.01225	0.231005	13.0398	7.26598e-39	1.65619e-36	32.0611	37.186	29.6875	191.287	308.662	300.974	UP_FC1_5	UP_FC1.25	P0_05	P0_05	P0_1	3.01225	1.78006	2.07165	1.63136	10.9887	17.8464	17.2909	51.609
NM_001361686	Dgkb	6554	2	0	0	9	7	5	23	3.50254	3.00723	1.30038	2.31257	0.0207464	0.0857025	2.56488	0	0	7.38876	6.37355	4.68806	UP_FC1_5	UP_FC1.25	P0_05	NA	P0_1	3.00723	0.0202939	0	0	0.0604884	0.0525158	0.0383816	0.17168
NM_175178	Aifm3	2651	2	1	1	18	11	12	45	6.78376	3.00526	0.921035	3.26292	0.0011027	0.0080757	2.56488	1.03294	1.06027	14.7775	10.0156	11.2514	UP_FC1_5	UP_FC1.25	P0_05	P0_05	P0_1	3.00526	0.050172	0.0202745	0.0205272	0.299088	0.204024	0.227735	0.821821
NM_009482	Utf1	1156	56	47	41	484	471	466	1565	237.827	2.96669	0.170205	17.4301	4.88017e-68	3.18881e-65	71.8168	48.5484	43.471	397.351	428.849	436.927	UP_FC1_5	UP_FC1.25	P0_05	P0_05	P0_1	2.96669	3.2216	2.18525	1.93004	18.4427	20.0337	20.2809	66.0941
NM_010739	Muc13	2955	5	9	0	64	42	33	153	22.9056	2.96496	0.530116	5.59304	2.2313e-08	4.3164e-07	6.41221	9.2965	0	52.5423	38.2413	30.9412	UP_FC1_5	UP_FC1.25	P0_05	P0_05	P0_1	2.96496	0.112526	0.163699	0	0.954022	0.698859	0.561844	2.49095
NM_016671	Il27ra	2642	1	0	1	9	8	3	22	3.30473	2.96076	1.3188	2.24504	0.0247654	0.0988196	1.28244	0	1.06027	7.38876	7.28405	2.81284	UP_FC1_5	UP_FC1.25	P0_05	NA	P0_1	2.96076	0.0251714	0	0.0205971	0.150053	0.148886	0.0571278	0.401836
NM_146064	Soat2	2109	4	12	8	131	56	49	260	38.4144	2.95293	0.436699	6.76193	1.36162e-11	4.23671e-10	5.12977	12.3953	8.48214	107.547	50.9884	45.943	UP_FC1_5	UP_FC1.25	P0_05	P0_05	P0_1	2.95293	0.126132	0.305819	0.206421	2.73609	1.3056	1.1689	5.84897
NM_207583	Brinp2	4091	2	1	2	18	20	11	54	8.16996	2.95097	0.835125	3.53357	0.000409991	0.00346817	2.56488	1.03294	2.12054	14.7775	18.2101	10.3137	UP_FC1_5	UP_FC1.25	P0_05	P0_05	P0_1	2.95097	0.0325118	0.013138	0.0266036	0.193811	0.24038	0.135276	0.641721
NM_001205219	Sorbs2	6068	7	9	15	83	106	109	329	50.172	2.94985	0.352285	8.37347	5.59439e-17	3.25737e-15	8.97709	9.2965	15.904	68.1408	96.5137	102.2	UP_FC1_5	UP_FC1.25	P0_05	P0_05	P0_1	2.94985	0.0767173	0.0797182	0.134519	0.602516	0.858931	0.903733	2.65613
NM_153529	Nrn1	1617	0	1	1	6	4	9	21	3.18327	2.94627	1.33047	2.21446	0.0267974	0.104772	0	1.03294	1.06027	4.92584	3.64203	8.43851	UP_FC1_5	UP_FC1.25	P0_05	NA	NA	2.94627	0	0.0332392	0.0336534	0.163447	0.121632	0.280022	0.631993
NM_001144992	2810459M11Rik	3326	8	0	4	53	31	35	131	19.8424	2.93736	0.56426	5.20568	1.93291e-07	3.24402e-06	10.2595	0	4.24107	43.5116	28.2257	32.8164	UP_FC1_5	UP_FC1.25	P0_05	P0_05	P0_1	2.93736	0.159959	0	0.0654451	0.701923	0.458287	0.529426	1.91504
NM_001035241	Trpm3	12284	0	0	2	6	11	2	21	3.1562	2.93248	1.37837	2.12749	0.0333795	0.122671	0	0	2.12054	4.92584	10.0156	1.87523	UP_FC1_5	UP_FC1.25	P0_05	NA	NA	2.93248	0	0	0.00885992	0.0215153	0.0440302	0.00819123	0.0825967
NM_001347574	Mef2c	5960	101	109	54	724	905	898	2791	426.624	2.91938	0.363267	8.03648	9.24572e-16	4.67919e-14	129.527	112.591	57.2545	594.384	824.009	841.976	UP_FC1_5	UP_FC1.25	P0_05	P0_05	P0_1	2.91938	1.12698	0.982971	0.493045	5.35092	7.46621	7.58035	23.0005
NM_001198841	Csrp3	889	1	1	2	10	14	13	41	6.26362	2.89155	0.937741	3.08353	0.0020456	0.0135501	1.28244	1.03294	2.12054	8.20973	12.7471	12.189	UP_FC1_5	UP_FC1.25	P0_05	P0_05	P0_1	2.89155	0.0748065	0.0604587	0.122424	0.495489	0.774327	0.7357	2.26321
NM_146026	Prr15l	1400	2	0	1	6	14	8	31	4.79983	2.87945	1.09384	2.63243	0.0084777	0.042846	2.56488	0	1.06027	4.92584	12.7471	7.5009	UP_FC1_5	UP_FC1.25	P0_05	P0_05	P0_1	2.87945	0.0950042	0	0.0388697	0.188781	0.491698	0.287489	1.10184
NM_001130174	Tnnt2	1199	56	71	55	378	653	628	1841	282.863	2.87635	0.336186	8.55582	1.17032e-17	7.49716e-16	71.8168	73.339	58.3147	310.328	594.561	588.821	UP_FC1_5	UP_FC1.25	P0_05	P0_05	P0_1	2.87635	3.10606	3.18273	2.49622	13.887	26.7789	26.3511	75.802
NM_030218	Misp	2420	1	5	3	41	14	28	92	13.7147	2.87585	0.662867	4.3385	1.43461e-05	0.000170162	1.28244	5.16472	3.1808	33.6599	12.7471	26.2532	UP_FC1_5	UP_FC1.25	P0_05	P0_05	P0_1	2.87585	0.0274806	0.111049	0.0674598	0.746285	0.284453	0.582106	1.81883
NM_001357535	Esrrg	5177	6	1	5	31	44	36	123	18.8826	2.87139	0.55699	5.15518	2.53382e-07	4.18094e-06	7.69465	1.03294	5.30134	25.4502	40.0623	33.7541	UP_FC1_5	UP_FC1.25	P0_05	P0_05	P0_1	2.87139	0.0770751	0.010382	0.0525571	0.263766	0.4179	0.349851	1.17153
NM_011402	Slc34a2	4159	6	4	10	81	60	43	204	30.6459	2.85722	0.439065	6.5075	7.64125e-11	2.1542e-09	7.69465	4.13178	10.6027	66.4988	54.6304	40.3173	UP_FC1_5	UP_FC1.25	P0_05	P0_05	P0_1	2.85722	0.0959408	0.051693	0.130843	0.857891	0.70935	0.520162	2.36588
NM_008878	Serpinf2	2180	2	3	2	30	20	14	71	10.625	2.84836	0.721791	3.94625	7.93858e-05	0.000798311	2.56488	3.09883	2.12054	24.6292	18.2101	13.1266	UP_FC1_5	UP_FC1.25	P0_05	P0_05	P0_1	2.84836	0.0610119	0.0739648	0.0499244	0.606179	0.451099	0.323095	1.56527
NM_001033364	Cdhr2	4093	0	0	3	14	5	8	30	4.45464	2.83823	1.13377	2.50335	0.0123025	0.0570571	0	0	3.1808	11.4936	4.55253	7.5009	UP_FC1_5	UP_FC1.25	P0_05	NA	P0_1	2.83823	0	0	0.0398859	0.150668	0.0600657	0.0983348	0.348955
NM_001360154	Tnnt1	982	5	2	11	46	68	47	179	27.3147	2.83682	0.472068	6.00935	1.86269e-09	4.18095e-08	6.41221	2.06589	11.6629	37.7648	61.9145	44.0678	UP_FC1_5	UP_FC1.25	P0_05	P0_05	P0_1	2.83682	0.33861	0.109466	0.609566	2.0634	3.40483	2.40794	8.93381
NM_021480	Tdh	1870	12	19	15	165	128	118	457	68.9272	2.82633	0.286776	9.85553	6.48746e-23	6.57784e-21	15.3893	19.6259	15.904	135.461	116.545	110.638	UP_FC1_5	UP_FC1.25	P0_05	P0_05	P0_1	2.82633	0.426757	0.5461	0.436505	3.88668	3.36563	3.17468	11.8363
NM_001297612	Mylk3	2602	6	4	4	33	43	46	136	20.9069	2.79488	0.516449	5.41173	6.24192e-08	1.12531e-06	7.69465	4.13178	4.24107	27.0921	39.1518	43.1302	UP_FC1_5	UP_FC1.25	P0_05	P0_05	P0_1	2.79488	0.15335	0.0826253	0.083655	0.558654	0.812567	0.889426	2.58028
NM_028033	Prr23a3	1811	1	2	2	14	21	8	48	7.26401	2.78044	0.868628	3.20095	0.00136973	0.00967466	1.28244	2.06589	2.12054	11.4936	19.1206	7.5009	UP_FC1_5	UP_FC1.25	P0_05	P0_05	P0_1	2.78044	0.0367217	0.059357	0.0600968	0.340522	0.570163	0.222244	1.2891
NM_008589	Mesp2	1932	4	0	3	35	12	15	69	10.3391	2.76364	0.759618	3.6382	0.000274554	0.00243749	5.12977	0	3.1808	28.7341	10.9261	14.0642	UP_FC1_5	UP_FC1.25	P0_05	P0_05	P0_1	2.76364	0.137687	0	0.0844994	0.797989	0.305402	0.39061	1.71619
NM_133207	Kcnh7	3780	1	2	0	7	8	10	28	4.29255	2.74013	1.10812	2.47278	0.0134068	0.0610755	1.28244	2.06589	0	5.74681	7.28405	9.37613	UP_FC1_5	UP_FC1.25	P0_05	NA	P0_1	2.74013	0.0175934	0.028438	0	0.0815722	0.104063	0.133097	0.364763
NM_133902	Sdsl	1199	2	0	1	13	8	5	29	4.37832	2.73681	1.10878	2.46831	0.0135752	0.061714	2.56488	0	1.06027	10.6726	7.28405	4.68806	UP_FC1_5	UP_FC1.25	P0_05	NA	P0_1	2.73681	0.110931	0	0.0453858	0.477596	0.328072	0.209802	1.17179
NM_183298	Foxe1	2127	5	4	6	52	33	41	141	21.3475	2.73097	0.499423	5.46826	4.54486e-08	8.36778e-07	6.41221	4.13178	6.36161	42.6906	30.0467	38.4421	UP_FC1_5	UP_FC1.25	P0_05	P0_05	P0_1	2.73097	0.15633	0.101077	0.153505	1.07689	0.762859	0.969785	3.22045
NM_030614	Fgf16	3035	1	1	1	8	9	8	28	4.27315	2.73021	1.09437	2.49477	0.0126038	0.0580426	1.28244	1.03294	1.06027	6.56778	8.19456	7.5009	UP_FC1_5	UP_FC1.25	P0_05	NA	P0_1	2.73021	0.021912	0.0177093	0.01793	0.116109	0.145808	0.132614	0.452083
NM_011041	Pax9	4328	36	13	22	176	219	206	672	103.327	2.71051	0.475915	5.69536	1.23109e-08	2.43437e-07	46.1679	13.4283	23.3259	144.491	199.401	193.148	UP_FC1_5	UP_FC1.25	P0_05	P0_05	P0_1	2.71051	0.553167	0.161442	0.276614	1.79127	2.48803	2.39463	7.66515
NM_025806	Plbd1	1961	9	10	15	128	77	76	315	47.3713	2.70563	0.348046	7.77376	7.61896e-15	3.50591e-13	11.542	10.3294	15.904	105.085	70.109	71.2586	UP_FC1_5	UP_FC1.25	P0_05	P0_05	P0_1	2.70563	0.305215	0.274083	0.416249	2.8752	1.93068	1.94982	7.75126
NM_009182	St8sia3	6272	3	1	1	9	16	16	46	7.14987	2.69991	0.867374	3.11274	0.00185358	0.0125063	3.84733	1.03294	1.06027	7.38876	14.5681	15.0018	UP_FC1_5	UP_FC1.25	P0_05	P0_05	P0_1	2.69991	0.0318094	0.00856948	0.00867628	0.0632081	0.125433	0.128343	0.36604
NM_026808	Fitm1	908	3	0	1	8	10	15	37	5.77411	2.695	0.972585	2.77097	0.005589	0.0306982	3.84733	0	1.06027	6.56778	9.10507	14.0642	UP_FC1_5	UP_FC1.25	P0_05	P0_05	P0_1	2.695	0.219723	0	0.0599313	0.388097	0.541517	0.831121	2.04039
NM_001025576	Ccdc141	6303	19	24	31	136	226	223	659	101.423	2.67434	0.270853	9.87377	5.40905e-23	5.52249e-21	24.3664	24.7907	32.8683	111.652	205.775	209.088	UP_FC1_5	UP_FC1.25	P0_05	P0_05	P0_1	2.67434	0.200469	0.204656	0.267642	0.950446	1.76303	1.77999	5.16623
NM_001163268	Lpar5	2968	3	2	0	18	13	10	46	6.98391	2.67318	0.86901	3.07612	0.00209712	0.0137779	3.84733	2.06589	0	14.7775	11.8366	9.37613	UP_FC1_5	UP_FC1.25	P0_05	P0_05	P0_1	2.67318	0.06722	0.0362182	0	0.267144	0.215366	0.16951	0.755458
NM_001033410	Rnf224	2017	1	2	0	9	6	9	27	4.10644	2.67022	1.1176	2.38925	0.0168829	0.0729633	1.28244	2.06589	0	7.38876	5.46304	8.43851	UP_FC1_5	UP_FC1.25	P0_05	NA	P0_1	2.67022	0.0329712	0.0532948	0	0.19655	0.146266	0.224489	0.653571
NM_001160127	Smyd1	3349	49	61	37	260	468	436	1311	202.241	2.66839	0.387315	6.88945	5.60066e-12	1.83387e-10	62.8397	63.0096	39.2299	213.453	426.117	408.799	UP_FC1_5	UP_FC1.25	P0_05	P0_05	P0_1	2.66839	0.97302	0.978983	0.60121	3.41975	6.87114	6.54984	19.3939
NM_016675	Cldn2	3062	3	0	5	34	13	18	73	10.9626	2.66093	0.720024	3.69561	0.000219357	0.00199628	3.84733	0	5.30134	27.9131	11.8366	16.877	UP_FC1_5	UP_FC1.25	P0_05	P0_05	P0_1	2.66093	0.0651564	0	0.0888596	0.489114	0.208755	0.295751	1.14764
NM_173031	Rbbp8nl	2304	2	3	2	19	20	16	62	9.43245	2.64563	0.729176	3.62825	0.000285348	0.00252342	2.56488	3.09883	2.12054	15.5985	18.2101	15.0018	UP_FC1_5	UP_FC1.25	P0_05	P0_05	P0_1	2.64563	0.0577283	0.0699841	0.0472375	0.363251	0.426821	0.349379	1.3144
NM_028924	Tc2n	5625	8	7	7	57	58	58	195	29.8164	2.6435	0.414554	6.37674	1.80902e-10	4.7921e-09	10.2595	7.23061	7.42188	46.7955	52.8094	54.3815	UP_FC1_5	UP_FC1.25	P0_05	P0_05	P0_1	2.6435	0.094582	0.0668861	0.0677197	0.446363	0.506995	0.518758	1.7013
NM_001305616	Calca	895	1	1	2	6	17	8	35	5.39021	2.6423	0.991694	2.66444	0.00771175	0.0397539	1.28244	1.03294	2.12054	4.92584	15.4786	7.5009	UP_FC1_5	UP_FC1.25	P0_05	P0_05	P0_1	2.6423	0.074305	0.0600534	0.121604	0.295301	0.933951	0.449703	1.93492
NM_053128	Pcdhb3	3784	1	2	0	4	10	9	26	4.0293	2.63122	1.14015	2.30778	0.0210115	0.0866024	1.28244	2.06589	0	3.28389	9.10507	8.43851	UP_FC1_5	UP_FC1.25	P0_05	NA	P0_1	2.63122	0.0175748	0.0284079	0	0.0465634	0.129941	0.11966	0.342148
NM_025427	Rgcc	907	3	0	0	6	9	9	27	4.23437	2.62749	1.12933	2.32658	0.0199875	0.0832924	3.84733	0	0	4.92584	8.19456	8.43851	UP_FC1_5	UP_FC1.25	P0_05	NA	P0_1	2.62749	0.219966	0	0	0.291394	0.487903	0.499223	1.49848
NM_011023	Otx1	2818	4	5	0	25	18	27	79	12.0872	2.62221	0.665436	3.94058	8.12847e-05	0.000816281	5.12977	5.16472	0	20.5243	16.3891	25.3155	UP_FC1_5	UP_FC1.25	P0_05	P0_05	P0_1	2.62221	0.0943974	0.0953651	0	0.390782	0.314072	0.482039	1.37666
NM_021543	Pcdh8	3998	42	44	27	262	296	306	977	149.909	2.60484	0.208133	12.5153	6.15894e-36	1.17596e-33	53.8626	45.4495	28.6272	215.095	269.51	286.909	UP_FC1_5	UP_FC1.25	P0_05	P0_05	P0_1	2.60484	0.69863	0.591521	0.367503	2.88665	3.64038	3.85068	12.0354
NM_016899	Rab25	1053	22	16	11	125	129	122	425	65.1449	2.5998	0.290759	8.94143	3.84158e-19	2.79599e-17	28.2137	16.5271	11.6629	102.622	117.455	114.389	UP_FC1_5	UP_FC1.25	P0_05	P0_05	P0_1	2.5998	1.38943	0.81668	0.568465	5.22899	6.02365	5.82895	19.8562
NM_007939	Epha8	4694	1	1	2	18	7	6	35	5.20211	2.59745	0.995107	2.61023	0.00904826	0.0451553	1.28244	1.03294	2.12054	14.7775	6.37355	5.62568	UP_FC1_5	UP_FC1.25	P0_05	P0_05	P0_1	2.59745	0.0141677	0.0114503	0.023186	0.168914	0.0733252	0.0643083	0.355351
NM_013633	Pou5f1	1346	138	163	125	1111	1091	1022	3650	556.931	2.58808	0.115336	22.4396	1.61801e-111	2.6431e-108	176.977	168.37	132.533	912.101	993.363	958.24	UP_FC1_5	UP_FC1.25	P0_05	P0_05	P0_1	2.58808	6.81828	6.50883	5.05364	36.3584	39.8545	38.2001	132.794
NM_009380	Thrb	6074	5	4	3	23	31	36	102	15.7645	2.58111	0.57416	4.49546	6.94201e-06	8.83267e-05	6.41221	4.13178	3.1808	18.8824	28.2257	33.7541	UP_FC1_5	UP_FC1.25	P0_05	P0_05	P0_1	2.58111	0.0547439	0.0353953	0.0268773	0.166797	0.250949	0.298186	0.832948
NM_001160318	Nfasc	9602	15	8	12	95	79	89	298	45.5989	2.56797	0.338735	7.58107	3.42719e-14	1.49293e-12	19.2366	8.26355	12.7232	77.9924	71.93	83.4475	UP_FC1_5	UP_FC1.25	P0_05	P0_05	P0_1	2.56797	0.103889	0.0447805	0.0680078	0.435811	0.404542	0.466324	1.52335
NM_177854	Sertm1	3080	0	2	1	12	4	6	25	3.70759	2.54791	1.16213	2.19246	0.0283466	0.109427	0	2.06589	1.06027	9.85168	3.64203	5.62568	UP_FC1_5	UP_FC1.25	P0_05	NA	NA	2.54791	0	0.0349011	0.0176681	0.171619	0.0638568	0.0980076	0.386053
NM_001289581	Liph	3848	1	1	2	10	8	11	33	5.04057	2.53313	0.978533	2.58871	0.00963376	0.0474332	1.28244	1.03294	2.12054	8.20973	7.28405	10.3137	UP_FC1_5	UP_FC1.25	P0_05	P0_05	P0_1	2.53313	0.0172825	0.0139677	0.0282836	0.114472	0.102224	0.143819	0.420049
NM_199015	Phf11d	2673	3	0	0	11	8	4	26	3.98542	2.52989	1.15436	2.19159	0.0284095	0.109626	3.84733	0	0	9.0307	7.28405	3.75045	UP_FC1_5	UP_FC1.25	P0_05	NA	NA	2.52989	0.0746386	0	0	0.181272	0.14716	0.075287	0.478357
NM_011635	Trap1a	1173	8	22	28	197	133	89	477	71.4914	2.52344	0.310497	8.12709	4.39703e-16	2.34647e-14	10.2595	22.7248	29.6875	161.732	121.097	83.4475	UP_FC1_5	UP_FC1.25	P0_05	P0_05	P0_1	2.52344	0.453558	1.00806	1.29897	7.39783	5.57509	3.81725	19.5508
NM_001081285	Mup6	873	4	2	2	28	14	17	67	10.165	2.52206	0.703729	3.58385	0.000338567	0.00292457	5.12977	2.06589	2.12054	22.9872	12.7471	15.9394	UP_FC1_5	UP_FC1.25	P0_05	P0_05	P0_1	2.52206	0.30471	0.123133	0.124668	1.4128	0.788518	0.979701	3.73353
NM_008230	Hdc	2385	1	2	4	20	18	12	57	8.60822	2.50979	0.753679	3.33006	0.000868283	0.00657278	1.28244	2.06589	4.24107	16.4195	16.3891	11.2514	UP_FC1_5	UP_FC1.25	P0_05	P0_05	P0_1	2.50979	0.0278838	0.0450715	0.0912664	0.369384	0.371093	0.253135	1.15783
NM_008962	Ptgdr	3183	0	0	3	5	11	5	24	3.66488	2.50797	1.19055	2.10657	0.0351549	0.1276	0	0	3.1808	4.10487	10.0156	4.68806	UP_FC1_5	UP_FC1.25	P0_05	NA	NA	2.50797	0	0	0.051289	0.0691942	0.169924	0.0790301	0.369437
NM_028749	Npl	1389	31	38	66	449	267	249	1100	165.696	2.49851	0.222415	11.2335	2.7906e-29	3.964e-27	39.7557	39.2519	69.9777	368.617	243.105	233.466	UP_FC1_5	UP_FC1.25	P0_05	P0_05	P0_1	2.49851	1.48423	1.47042	2.58572	14.239	9.45164	9.01895	38.25
NM_001355118	Kcnj3	4895	20	21	23	188	142	127	521	79.0731	2.49667	0.257344	9.70168	2.9656e-22	2.77709e-20	25.6488	21.6918	24.3862	154.343	129.292	119.077	UP_FC1_5	UP_FC1.25	P0_05	P0_05	P0_1	2.49667	0.271718	0.230583	0.25569	1.69177	1.42637	1.3053	5.18144
NM_001252565	Oprl1	2921	1	2	1	8	6	14	32	4.92767	2.49558	1.00027	2.4949	0.0125994	0.0580405	1.28244	2.06589	1.06027	6.56778	5.46304	13.1266	UP_FC1_5	UP_FC1.25	P0_05	NA	P0_1	2.49558	0.0227672	0.0368009	0.0186298	0.120641	0.100999	0.241132	0.54097
NR_149311	Ugt8a	3788	3	6	5	35	28	35	112	17.0652	2.48515	0.531827	4.67286	2.97034e-06	4.0661e-05	3.84733	6.19767	5.30134	28.7341	25.4942	32.8164	UP_FC1_5	UP_FC1.25	P0_05	P0_05	P0_1	2.48515	0.0526687	0.0851337	0.0718289	0.407	0.363451	0.464855	1.44494
NM_016674	Cldn1	3235	0	2	1	10	9	2	24	3.56761	2.48445	1.19106	2.08591	0.0369865	0.132305	0	2.06589	1.06027	8.20973	8.19456	1.87523	UP_FC1_5	UP_FC1.25	P0_05	NA	NA	2.48445	0	0.0332289	0.0168215	0.136164	0.136794	0.0311039	0.354112
NM_023530	Pla2g12b	1060	5	5	4	49	27	24	114	17.1887	2.48406	0.54362	4.56947	4.88956e-06	6.45588e-05	6.41221	5.16472	4.24107	40.2277	24.5837	22.5027	UP_FC1_5	UP_FC1.25	P0_05	P0_05	P0_1	2.48406	0.313693	0.253527	0.205349	2.03623	1.25244	1.13911	5.20034
NM_001285472	Tbx1	1847	7	4	3	41	33	26	114	17.3957	2.48218	0.535349	4.63657	3.54235e-06	4.78234e-05	8.97709	4.13178	3.1808	33.6599	30.0467	24.3779	UP_FC1_5	UP_FC1.25	P0_05	P0_05	P0_1	2.48218	0.252041	0.1164	0.0883881	0.977807	0.878507	0.708216	3.02136
NR_015385	Six3os1	3237	0	1	2	11	4	6	24	3.57531	2.48042	1.16775	2.1241	0.033662	0.123493	0	1.03294	2.12054	9.0307	3.64203	5.62568	UP_FC1_5	UP_FC1.25	P0_05	NA	NA	2.48042	0	0.0166042	0.0336222	0.149688	0.0607597	0.093254	0.353928
NM_011582	Thbs4	3178	5	5	4	16	46	35	111	17.2756	2.48011	0.573573	4.32397	1.53245e-05	0.000180457	6.41221	5.16472	4.24107	13.1356	41.8833	32.8164	UP_FC1_5	UP_FC1.25	P0_05	P0_05	P0_1	2.48011	0.10463	0.0845622	0.0684929	0.22177	0.711708	0.554081	1.74524
NM_133867	Eps8l3	2249	2	3	3	25	9	22	64	9.69848	2.4736	0.723849	3.41729	0.000632476	0.00502902	2.56488	3.09883	3.1808	20.5243	8.19456	20.6275	UP_FC1_5	UP_FC1.25	P0_05	P0_05	P0_1	2.4736	0.05914	0.0716955	0.0725891	0.489651	0.196766	0.492144	1.38199
NM_201642	Ugt1a7c	3287	0	8	5	46	23	21	103	15.3269	2.4715	0.598106	4.13221	3.59294e-05	0.000390129	0	8.26355	5.30134	37.7648	20.9417	19.6899	UP_FC1_5	UP_FC1.25	P0_05	P0_05	P0_1	2.4715	0	0.130813	0.082777	0.616445	0.344054	0.321424	1.49551
NM_172520	Arhgef19	3378	21	21	27	162	165	151	547	83.6769	2.46277	0.245531	10.0304	1.12064e-23	1.19822e-21	26.9313	21.6918	28.6272	132.998	150.234	141.58	UP_FC1_5	UP_FC1.25	P0_05	P0_05	P0_1	2.46277	0.413429	0.334134	0.434954	2.11247	2.40172	2.24893	7.94564
NM_022987	Zic5	2379	8	12	14	86	82	66	268	40.7744	2.45508	0.346181	7.09188	1.32298e-12	4.7498e-11	10.2595	12.3953	14.8438	70.6037	74.6616	61.8824	UP_FC1_5	UP_FC1.25	P0_05	P0_05	P0_1	2.45508	0.223633	0.271111	0.320238	1.59236	1.6948	1.39575	5.49789
NR_045148	Slain1os	3088	5	3	8	34	40	36	126	19.3468	2.45348	0.503832	4.86964	1.11801e-06	1.66114e-05	6.41221	3.09883	8.48214	27.9131	36.4203	33.7541	UP_FC1_5	UP_FC1.25	P0_05	P0_05	P0_1	2.45348	0.10768	0.0522161	0.140978	0.484995	0.636914	0.586522	2.00931
NM_016689	Aqp3	1755	7	8	3	36	52	35	141	21.6899	2.4417	0.485291	5.03142	4.86857e-07	7.72561e-06	8.97709	8.26355	3.1808	29.555	47.3464	32.8164	UP_FC1_5	UP_FC1.25	P0_05	P0_05	P0_1	2.4417	0.265254	0.245004	0.0930216	0.903569	1.45688	1.00334	3.96707
NM_001177503	Plekhd1	3512	0	1	3	11	9	7	31	4.66705	2.43904	1.01314	2.4074	0.0160667	0.0701864	0	1.03294	3.1808	9.0307	8.19456	6.56329	UP_FC1_5	UP_FC1.25	P0_05	NA	P0_1	2.43904	0	0.015304	0.0464843	0.137967	0.126005	0.100277	0.426037
NM_001301295	Cidec	1712	0	1	3	11	10	6	31	4.66253	2.43813	1.0173	2.39668	0.0165444	0.0717719	0	1.03294	3.1808	9.0307	9.10507	5.62568	UP_FC1_5	UP_FC1.25	P0_05	NA	P0_1	2.43813	0	0.0313947	0.095358	0.283025	0.287207	0.176322	0.873306
NM_001200013	1700013H16Rik	1213	1	2	1	11	7	9	31	4.70856	2.42471	0.99385	2.43971	0.0146989	0.065586	1.28244	2.06589	1.06027	9.0307	6.37355	8.43851	UP_FC1_5	UP_FC1.25	P0_05	NA	P0_1	2.42471	0.0548252	0.0886196	0.044862	0.399455	0.28375	0.373285	1.2448
NM_001271766	Gpr35	3932	0	2	1	9	7	4	23	3.43982	2.41927	1.17152	2.06507	0.0389167	0.13757	0	2.06589	1.06027	7.38876	6.37355	3.75045	UP_FC1_5	UP_FC1.25	P0_05	NA	NA	2.41927	0	0.0273386	0.0138397	0.100824	0.0875352	0.0511806	0.280718
NM_023129	Pln	2349	0	3	1	5	15	6	30	4.59121	2.41622	1.05237	2.29598	0.0216771	0.0888354	0	3.09883	1.06027	4.10487	13.6576	5.62568	UP_FC1_5	UP_FC1.25	P0_05	NA	P0_1	2.41622	0	0.0686434	0.0231663	0.0937612	0.313983	0.128507	0.628061
NM_027152	Cd164l2	978	1	2	2	7	17	9	38	5.85547	2.41464	0.911965	2.64773	0.0081034	0.0413524	1.28244	2.06589	2.12054	5.74681	15.4786	8.43851	UP_FC1_5	UP_FC1.25	P0_05	P0_05	P0_1	2.41464	0.0679989	0.109914	0.111283	0.315279	0.854689	0.462981	1.92214
NM_007639	Cd1d1	1835	0	1	4	14	4	15	38	5.74564	2.41415	0.956494	2.52396	0.0116042	0.0546198	0	1.03294	4.24107	11.4936	3.64203	14.0642	UP_FC1_5	UP_FC1.25	P0_05	NA	P0_1	2.41415	0	0.0292903	0.118621	0.336069	0.107182	0.411258	1.00242
NM_001159956	Pde1c	4099	1	1	1	6	8	6	23	3.5352	2.40927	1.14193	2.10982	0.0348735	0.126861	1.28244	1.03294	1.06027	4.92584	7.28405	5.62568	UP_FC1_5	UP_FC1.25	P0_05	NA	NA	2.40927	0.0162242	0.0131124	0.0132758	0.0644777	0.0959644	0.0736432	0.276698
NM_001359326	Tmem106a	2415	5	4	7	53	24	31	124	18.7326	2.40589	0.52059	4.62147	3.81031e-06	5.10891e-05	6.41221	4.13178	7.42188	43.5116	21.8522	29.066	UP_FC1_5	UP_FC1.25	P0_05	P0_05	P0_1	2.40589	0.137687	0.0890232	0.157732	0.966707	0.488644	0.645808	2.4856
NM_001308644	Aqp4	5185	0	3	3	12	12	15	45	6.8536	2.40257	0.833596	2.88218	0.00394935	0.0229937	0	3.09883	3.1808	9.85168	10.9261	14.0642	UP_FC1_5	UP_FC1.25	P0_05	P0_05	P0_1	2.40257	0	0.031098	0.0314856	0.101946	0.113797	0.145546	0.423873
NM_024237	Fbln7	2899	0	3	1	8	13	5	30	4.54192	2.40086	1.03814	2.31266	0.0207416	0.0857025	0	3.09883	1.06027	6.56778	11.8366	4.68806	UP_FC1_5	UP_FC1.25	P0_05	NA	P0_1	2.40086	0	0.0556203	0.0187712	0.121556	0.220492	0.0867722	0.503212
NM_001136060	Dpp6	4503	4	3	3	27	25	15	77	11.7338	2.39731	0.637883	3.75822	0.000171123	0.00160092	5.12977	3.09883	3.1808	22.1663	22.7627	14.0642	UP_FC1_5	UP_FC1.25	P0_05	P0_05	P0_1	2.39731	0.0590744	0.035808	0.0362542	0.264118	0.272983	0.16759	0.835828
NM_054088	Pnpla3	4639	15	15	15	105	94	99	343	52.5414	2.39487	0.301828	7.93456	2.11242e-15	1.03179e-13	19.2366	15.4942	15.904	86.2022	85.5876	92.8236	UP_FC1_5	UP_FC1.25	P0_05	P0_05	P0_1	2.39487	0.215034	0.173791	0.175957	0.997013	0.996326	1.07367	3.63179
NM_018826	Irx5	2398	33	32	31	165	218	243	722	111.672	2.3826	0.237992	10.0113	1.36009e-23	1.42829e-21	42.3206	33.0542	32.8683	135.461	198.49	227.84	UP_FC1_5	UP_FC1.25	P0_05	P0_05	P0_1	2.3826	0.915178	0.717235	0.70348	3.03089	4.46998	5.09819	14.935
NM_001159725	Rab17	1551	1	4	4	29	19	11	68	10.1795	2.38002	0.695108	3.42395	0.000617176	0.00492201	1.28244	4.13178	4.24107	23.8082	17.2996	10.3137	UP_FC1_5	UP_FC1.25	P0_05	P0_05	P0_1	2.38002	0.0428775	0.138614	0.140342	0.823611	0.602337	0.356812	2.1046
NM_025469	Clps	545	2	1	2	15	9	9	38	5.77767	2.37091	0.895563	2.64739	0.00811147	0.041372	2.56488	1.03294	2.12054	12.3146	8.19456	8.43851	UP_FC1_5	UP_FC1.25	P0_05	P0_05	P0_1	2.37091	0.244048	0.0986197	0.199698	1.21236	0.811978	0.830816	3.39752
NM_138606	Pim2	2033	185	172	150	1198	1062	1056	3823	585.76	2.36805	0.117011	20.2379	4.54339e-91	5.56641e-88	237.252	177.666	159.04	983.526	966.958	990.119	UP_FC1_5	UP_FC1.25	P0_05	P0_05	P0_1	2.36805	6.05167	4.54728	4.01507	25.9571	25.6853	26.1328	92.3892
NM_027878	Dram1	2798	10	12	24	128	80	89	343	52.0065	2.35758	0.320331	7.35984	1.84125e-13	7.30637e-12	12.8244	12.3953	25.4464	105.085	72.8405	83.4475	UP_FC1_5	UP_FC1.25	P0_05	P0_05	P0_1	2.35758	0.23768	0.230512	0.46677	2.01511	1.40585	1.6003	5.95622
NM_012054	Aoah	2900	2	1	1	11	8	7	30	4.58936	2.34531	0.998151	2.34965	0.0187911	0.0791063	2.56488	1.03294	1.06027	9.0307	7.28405	6.56329	UP_FC1_5	UP_FC1.25	P0_05	NA	P0_1	2.34531	0.0458641	0.0185337	0.0187647	0.167082	0.135641	0.121439	0.507325
NM_177360	Dmrt3	2387	25	24	8	108	142	115	422	65.1861	2.34069	0.305058	7.67293	1.68109e-14	7.55821e-13	32.0611	24.7907	8.48214	88.6651	129.292	107.825	UP_FC1_5	UP_FC1.25	P0_05	P0_05	P0_1	2.34069	0.696512	0.540405	0.18238	1.993	2.92505	2.42384	8.76119
NM_001160412	Triml2	1458	5	7	10	57	37	46	162	24.6433	2.33969	0.438725	5.33293	9.66427e-08	1.68846e-06	6.41221	7.23061	10.6027	46.7955	33.6888	43.1302	UP_FC1_5	UP_FC1.25	P0_05	P0_05	P0_1	2.33969	0.228062	0.258048	0.373235	1.72208	1.24779	1.5873	5.41652
NM_001013753	Pcdh17	9503	23	23	32	165	171	158	572	87.7471	2.33464	0.237246	9.84062	7.52451e-23	7.55122e-21	29.4962	23.7577	33.9286	135.461	155.697	148.143	UP_FC1_5	UP_FC1.25	P0_05	P0_05	P0_1	2.33464	0.160956	0.130085	0.183244	0.76482	0.884776	0.83648	2.96036
NM_001102400	Dab2	3785	358	539	612	5134	2226	2298	11167	1676.84	2.33423	0.391466	5.96278	2.4798e-09	5.4092e-08	459.114	556.757	648.884	4214.88	2026.79	2154.63	UP_FC1_5	UP_FC1.25	P0_05	P0_05	P0_1	2.33423	6.29011	7.65391	8.79883	59.7484	28.9173	30.5452	141.954
NM_030728	Cemip	7083	31	36	36	315	171	171	760	114.958	2.3248	0.237967	9.76941	1.52334e-22	1.47343e-20	39.7557	37.186	38.1696	258.606	155.697	160.332	UP_FC1_5	UP_FC1.25	P0_05	P0_05	P0_1	2.3248	0.291062	0.273178	0.276583	1.95898	1.18707	1.21461	5.20148
NM_001171512	Obscn	24070	3	0	2	14	5	13	37	5.7005	2.31089	0.930791	2.48272	0.0130384	0.0597354	3.84733	0	2.12054	11.4936	4.55253	12.189	UP_FC1_5	UP_FC1.25	P0_05	NA	P0_1	2.31089	0.00828869	0	0.00452161	0.0256205	0.0102139	0.0271723	0.075817
NM_008074	Gabrg3	9784	1	3	1	11	12	8	36	5.4832	2.31069	0.910706	2.53725	0.0111728	0.0529279	1.28244	3.09883	1.06027	9.0307	10.9261	7.5009	UP_FC1_5	UP_FC1.25	P0_05	NA	P0_1	2.31069	0.00679711	0.0164803	0.0055619	0.0495236	0.0603063	0.041137	0.179806
NM_053136	Pcdhb11	3612	3	0	1	12	10	4	30	4.60246	2.31001	1.03259	2.2371	0.0252795	0.100449	3.84733	0	1.06027	9.85168	9.10507	3.75045	UP_FC1_5	UP_FC1.25	P0_05	NA	NA	2.31001	0.055235	0	0.0150658	0.146342	0.136129	0.0557149	0.408487
NM_177129	Cntn2	9510	4	4	2	17	17	28	72	11.1784	2.30703	0.65441	3.52535	0.00042292	0.00356523	5.12977	4.13178	2.12054	13.9565	15.4786	26.2532	UP_FC1_5	UP_FC1.25	P0_05	P0_05	P0_1	2.30703	0.0279718	0.0226068	0.0114443	0.0787416	0.0878955	0.148128	0.376788
NM_019935	Ovol1	2894	1	1	5	13	16	14	50	7.66401	2.30499	0.782942	2.94401	0.00323991	0.0197607	1.28244	1.03294	5.30134	10.6726	14.5681	13.1266	UP_FC1_5	UP_FC1.25	P0_05	P0_05	P0_1	2.30499	0.0229796	0.0185721	0.094018	0.19787	0.271844	0.243382	0.848666
NM_008480	Lama1	9453	964	1415	1813	12292	6986	6699	30169	4558.9	2.29863	0.304653	7.54507	4.5203e-14	1.91245e-12	1236.27	1461.62	1922.27	10091.4	6360.8	6281.07	UP_FC1_5	UP_FC1.25	P0_05	P0_05	P0_1	2.29863	6.78185	8.04539	10.4368	57.2781	36.3377	35.6533	154.533
NM_008792	Pcsk2	4729	5	2	7	31	27	28	100	15.3645	2.28102	0.549554	4.15067	3.31503e-05	0.000362021	6.41221	2.06589	7.42188	25.4502	24.5837	26.2532	UP_FC1_5	UP_FC1.25	P0_05	P0_05	P0_1	2.28102	0.070314	0.0227311	0.0805505	0.288754	0.280732	0.297884	1.04097
NM_001301840	Slc7a3	2263	33	36	49	287	239	193	837	127.608	2.27122	0.204803	11.0898	1.40659e-28	1.95091e-26	42.3206	37.186	51.9531	235.619	217.611	180.959	UP_FC1_5	UP_FC1.25	P0_05	P0_05	P0_1	2.27122	0.969773	0.855024	1.17829	5.58642	5.19292	4.29074	18.0732
NM_145530	Rhov	1652	1	2	1	7	10	7	28	4.30396	2.26599	1.01719	2.22769	0.0259011	0.102132	1.28244	2.06589	1.06027	5.74681	9.10507	6.56329	UP_FC1_5	UP_FC1.25	P0_05	NA	NA	2.26599	0.040256	0.0650699	0.0329404	0.186648	0.297638	0.21318	0.835733
NM_178381	Ano9	2986	10	9	14	79	57	62	231	35.3087	2.24841	0.36218	6.20799	5.36667e-10	1.29664e-08	12.8244	9.2965	14.8438	64.8569	51.8989	58.132	UP_FC1_5	UP_FC1.25	P0_05	P0_05	P0_1	2.24841	0.222716	0.161999	0.255139	1.1654	0.938606	1.04463	3.78848
NM_001164171	Myh6	6038	60	86	73	283	496	500	1498	232.655	2.2434	0.339599	6.60603	3.94755e-11	1.15382e-09	76.9465	88.8332	77.3996	232.335	451.611	468.806	UP_FC1_5	UP_FC1.25	P0_05	P0_05	P0_1	2.2434	0.660844	0.765536	0.657914	2.06457	4.03912	4.16616	12.3541
NM_027496	Ankrd33b	7465	24	26	39	232	141	159	621	94.4855	2.24108	0.241913	9.26397	1.96976e-20	1.65956e-18	30.7786	26.8565	41.3504	190.466	128.381	149.08	UP_FC1_5	UP_FC1.25	P0_05	P0_05	P0_1	2.24108	0.213807	0.187199	0.284298	1.36897	0.928725	1.07158	4.05459
NM_007934	Enpep	4186	4	11	14	75	50	46	200	30.2607	2.2339	0.400653	5.57563	2.46633e-08	4.73368e-07	5.12977	11.3624	14.8438	61.573	45.5253	43.1302	UP_FC1_5	UP_FC1.25	P0_05	P0_05	P0_1	2.2339	0.063548	0.141239	0.181999	0.78922	0.587312	0.552863	2.31618
NM_001357965	Wscd1	2822	5	8	4	24	40	34	115	17.8199	2.21178	0.516267	4.28418	1.83413e-05	0.000211288	6.41221	8.26355	4.24107	19.7034	36.4203	31.8788	UP_FC1_5	UP_FC1.25	P0_05	P0_05	P0_1	2.21178	0.117829	0.152368	0.0771334	0.374619	0.696949	0.606151	2.02505
NM_145394	Slc44a3	2543	16	9	17	117	71	61	291	44.2891	2.21068	0.34634	6.38298	1.73671e-10	4.60887e-09	20.5191	9.2965	18.0246	96.0538	64.646	57.1944	UP_FC1_5	UP_FC1.25	P0_05	P0_05	P0_1	2.21068	0.418422	0.19022	0.363783	2.02664	1.37281	1.20682	5.57869
NR_154549	Gm9748	780	5	8	3	32	36	25	109	16.7244	2.20908	0.523228	4.22203	2.42114e-05	0.000270968	6.41221	8.26355	3.1808	26.2711	32.7782	23.4403	UP_FC1_5	UP_FC1.25	P0_05	P0_05	P0_1	2.20908	0.426301	0.551259	0.209298	1.80714	2.26937	1.61252	6.87589
NM_009378	Thbd	3715	3	8	5	32	25	35	108	16.5437	2.20727	0.524039	4.21203	2.53085e-05	0.00028274	3.84733	8.26355	5.30134	26.2711	22.7627	32.8164	UP_FC1_5	UP_FC1.25	P0_05	P0_05	P0_1	2.20727	0.0537036	0.115742	0.0732404	0.379426	0.330887	0.473989	1.42699
NM_009290	Wnt8a	1512	7	10	6	52	50	32	157	23.9813	2.2066	0.439611	5.01944	5.18211e-07	8.20101e-06	8.97709	10.3294	6.36161	42.6906	45.5253	30.0036	UP_FC1_5	UP_FC1.25	P0_05	P0_05	P0_1	2.2066	0.307884	0.355475	0.215943	1.51491	1.62598	1.06477	5.08497
NM_001113515	Col2a1	4874	206	207	172	1009	1219	1166	3979	615.316	2.20437	0.133261	16.5418	1.83606e-61	9.30818e-59	264.183	213.819	182.366	828.362	1109.91	1093.26	UP_FC1_5	UP_FC1.25	P0_05	P0_05	P0_1	2.20437	2.81075	2.28268	1.92036	9.11888	12.2975	12.0357	40.4659
NM_019432	Tmem37	1013	12	10	9	63	68	49	211	32.4733	2.19833	0.377238	5.82744	5.62842e-09	1.16712e-07	15.3893	10.3294	9.54241	51.7213	61.9145	45.943	UP_FC1_5	UP_FC1.25	P0_05	P0_05	P0_1	2.19833	0.787794	0.53058	0.483473	2.73947	3.30064	2.43358	10.2755
NM_015730	Chrna4	4429	7	6	3	35	32	26	109	16.7673	2.19391	0.519355	4.2243	2.39681e-05	0.000268684	8.97709	6.19767	3.1808	28.7341	29.1362	24.3779	UP_FC1_5	UP_FC1.25	P0_05	P0_05	P0_1	2.19391	0.105107	0.0728125	0.03686	0.348096	0.355257	0.295343	1.21348
NM_025622	Lgals2	586	9	15	12	98	47	63	244	37.013	2.19212	0.369604	5.931	3.01088e-09	6.51928e-08	11.542	15.4942	12.7232	80.4554	42.7938	59.0696	UP_FC1_5	UP_FC1.25	P0_05	P0_05	P0_1	2.19212	1.02138	1.3758	1.11435	7.36656	3.94365	5.40881	20.2305
NM_001081425	Rbm24	3218	117	98	107	492	657	688	2159	335.32	2.18257	0.17054	12.798	1.68223e-37	3.53317e-35	150.046	101.229	113.449	403.919	598.203	645.077	UP_FC1_5	UP_FC1.25	P0_05	P0_05	P0_1	2.18257	2.41791	1.63682	1.80941	6.73465	10.0387	10.7563	33.3938
NM_144518	Bmerb1	2347	9	11	6	46	50	48	170	26.2602	2.14017	0.41272	5.18552	2.15411e-07	3.59884e-06	11.542	11.3624	6.36161	37.7648	45.5253	45.0054	UP_FC1_5	UP_FC1.25	P0_05	P0_05	P0_1	2.14017	0.255018	0.251907	0.139116	0.863338	1.0475	1.02893	3.58581
NM_029660	Rbmxl2	1469	7	8	5	36	28	46	130	20.1202	2.13118	0.478498	4.45389	8.43277e-06	0.000105514	8.97709	8.26355	5.30134	29.555	25.4942	43.1302	UP_FC1_5	UP_FC1.25	P0_05	P0_05	P0_1	2.13118	0.316896	0.292704	0.18522	1.07949	0.937204	1.57542	4.38693
NM_134005	Enpp3	2788	19	35	37	167	159	171	588	90.3257	2.13107	0.230281	9.25424	2.15762e-20	1.80235e-18	24.3664	36.153	39.2299	137.102	144.771	160.332	UP_FC1_5	UP_FC1.25	P0_05	P0_05	P0_1	2.13107	0.453212	0.674739	0.722185	2.63852	2.80416	3.08576	10.3786
NM_008952	Pipox	1764	11	7	5	46	34	48	151	23.3944	2.13016	0.446674	4.76893	1.8521e-06	2.6347e-05	14.1069	7.23061	5.30134	37.7648	30.9572	45.0054	UP_FC1_5	UP_FC1.25	P0_05	P0_05	P0_1	2.13016	0.414701	0.213285	0.154245	1.14867	0.947716	1.36899	4.24761
NM_146386	Myocd	4958	19	21	26	118	118	125	427	65.8569	2.12558	0.263651	8.0621	7.49924e-16	3.85503e-14	24.3664	21.6918	27.567	96.8748	107.44	117.202	UP_FC1_5	UP_FC1.25	P0_05	P0_05	P0_1	2.12558	0.254852	0.227653	0.285369	1.04836	1.17024	1.26842	4.25489
NR_045877	Gata5os	1673	2	7	2	14	20	25	70	10.8434	2.12399	0.656642	3.23462	0.00121803	0.00879324	2.56488	7.23061	2.12054	11.4936	18.2101	23.4403	UP_FC1_5	UP_FC1.25	P0_05	P0_05	P0_1	2.12399	0.0795014	0.224886	0.0650539	0.368611	0.587803	0.751801	2.07766
NM_001347501	Unc5d	8959	6	7	8	40	36	38	135	20.7756	2.11201	0.454938	4.64241	3.44362e-06	4.65975e-05	7.69465	7.23061	8.48214	32.8389	32.7782	35.6293	UP_FC1_5	UP_FC1.25	P0_05	P0_05	P0_1	2.11201	0.0445382	0.0419951	0.0485926	0.196669	0.197579	0.213394	0.742769
NM_016707	Bcl11a	3418	8	8	5	48	36	31	136	20.8459	2.10773	0.461168	4.57041	4.86775e-06	6.43576e-05	10.2595	8.26355	5.30134	39.4067	32.7782	29.066	UP_FC1_5	UP_FC1.25	P0_05	P0_05	P0_1	2.10773	0.155653	0.125799	0.0796045	0.618593	0.517879	0.456298	1.95383
NM_001289830	Nanog	2004	48	45	28	243	183	235	782	120.698	2.10737	0.217749	9.67794	3.74187e-22	3.47085e-20	61.5572	46.4825	29.6875	199.496	166.623	220.339	UP_FC1_5	UP_FC1.25	P0_05	P0_05	P0_1	2.10737	1.59289	1.20691	0.760326	5.34127	4.49005	5.89969	19.2911
NM_018885	Irx4	2593	3	6	5	21	31	23	89	13.7296	2.10714	0.567014	3.71621	0.000202237	0.00185714	3.84733	6.19767	5.30134	17.2404	28.2257	21.5651	UP_FC1_5	UP_FC1.25	P0_05	P0_05	P0_1	2.10714	0.0769413	0.124368	0.104932	0.356741	0.587837	0.446256	1.69708
NR_033594	Pou5f1-rs4	1039	4	4	6	18	27	30	89	13.8521	2.10634	0.571428	3.6861	0.000227714	0.00206339	5.12977	4.13178	6.36161	14.7775	24.5837	28.1284	UP_FC1_5	UP_FC1.25	P0_05	P0_05	P0_1	2.10634	0.256027	0.206921	0.31425	0.76312	1.27775	1.45266	4.27073
NM_175506	Adamts19	5042	7	9	7	42	42	40	147	22.6537	2.10215	0.435954	4.82194	1.42167e-06	2.06535e-05	8.97709	9.2965	7.42188	34.4809	38.2413	37.5045	UP_FC1_5	UP_FC1.25	P0_05	P0_05	P0_1	2.10215	0.0923286	0.0959401	0.07555	0.366929	0.409585	0.399132	1.43947
NM_001277218	Bmpr1b	5182	3	5	4	17	26	21	76	11.7621	2.09952	0.610373	3.43973	0.000582285	0.00468954	3.84733	5.16472	4.24107	13.9565	23.6732	19.6899	UP_FC1_5	UP_FC1.25	P0_05	P0_05	P0_1	2.09952	0.0385004	0.0518601	0.0420051	0.144507	0.246703	0.203883	0.727458
NM_001346961	Nrxn1	5561	1	3	1	13	8	6	32	4.83732	2.09782	0.946052	2.21744	0.0265929	0.104203	1.28244	3.09883	1.06027	10.6726	7.28405	5.62568	UP_FC1_5	UP_FC1.25	P0_05	NA	NA	2.09782	0.0119588	0.0289954	0.00978558	0.102974	0.0707351	0.0542822	0.278731
NM_001289728	Tmem255a	3351	0	2	4	4	15	12	37	5.74997	2.09664	0.91963	2.27988	0.022615	0.0919284	0	2.06589	4.24107	3.28389	13.6576	11.2514	UP_FC1_5	UP_FC1.25	P0_05	NA	P0_1	2.09664	0	0.0320786	0.0649569	0.0525801	0.220097	0.180163	0.549876
NM_172553	Alx1	2487	6	13	7	40	42	56	164	25.3552	2.09611	0.427872	4.89892	9.63639e-07	1.45307e-05	7.69465	13.4283	7.42188	32.8389	38.2413	52.5063	UP_FC1_5	UP_FC1.25	P0_05	P0_05	P0_1	2.09611	0.160441	0.280949	0.153166	0.708468	0.83037	1.13285	3.26624
NM_145079	Ugt1a6a	3294	0	8	5	34	17	18	82	12.3056	2.09502	0.628328	3.33427	0.000855223	0.00649457	0	8.26355	5.30134	27.9131	15.4786	16.877	UP_FC1_5	UP_FC1.25	P0_05	P0_05	P0_1	2.09502	0	0.130535	0.0826011	0.454665	0.25376	0.274921	1.19648
NM_013484	C2	2624	6	8	6	55	25	28	128	19.4149	2.08395	0.491678	4.23844	2.25079e-05	0.000254743	7.69465	8.26355	6.36161	45.1535	22.7627	26.2532	UP_FC1_5	UP_FC1.25	P0_05	P0_05	P0_1	2.08395	0.152065	0.163865	0.124431	0.923283	0.468462	0.53685	2.36896
NM_011978	Slc27a2	2289	19	11	10	74	70	71	255	39.5649	2.07943	0.343784	6.04865	1.46067e-09	3.32169e-08	24.3664	11.3624	10.6027	60.752	63.7355	66.5705	UP_FC1_5	UP_FC1.25	P0_05	P0_05	P0_1	2.07943	0.552012	0.25829	0.237735	1.42404	1.50366	1.56053	5.53627
NM_001081202	L1td1	2935	123	151	165	905	751	673	2768	424.407	2.07386	0.119597	17.3404	2.3316e-67	1.4904e-64	157.74	155.975	174.944	742.981	683.791	631.013	UP_FC1_5	UP_FC1.25	P0_05	P0_05	P0_1	2.07386	2.78701	2.76522	3.05925	13.5824	12.5814	11.5363	46.3116
NM_001361639	Slain1	3003	81	120	93	533	524	492	1843	283.738	2.07172	0.137179	15.1023	1.56362e-51	5.81984e-49	103.878	123.953	98.6049	437.579	477.106	461.305	UP_FC1_5	UP_FC1.25	P0_05	P0_05	P0_1	2.07172	1.79379	2.14776	1.68526	7.81822	8.57974	8.24269	30.2675
NM_001356553	Chst1	2341	12	25	14	105	79	84	319	48.8247	2.06704	0.306392	6.74638	1.51578e-11	4.70146e-10	15.3893	25.8236	14.8438	86.2022	71.93	78.7595	UP_FC1_5	UP_FC1.25	P0_05	P0_05	P0_1	2.06704	0.340895	0.573983	0.325436	1.97571	1.6593	1.80525	6.68057
NM_001308354	Pparg	1766	1	2	2	9	4	13	31	4.78144	2.06439	0.961106	2.14793	0.0317195	0.118485	1.28244	2.06589	2.12054	7.38876	3.64203	12.189	UP_FC1_5	UP_FC1.25	P0_05	NA	NA	2.06439	0.0376574	0.0608695	0.0616281	0.224485	0.11137	0.370349	0.866359
NM_010316	Gng3	1694	63	66	70	420	292	339	1250	191.952	2.06284	0.167547	12.312	7.806e-35	1.41684e-32	80.7939	68.1743	74.2188	344.809	265.868	317.851	UP_FC1_5	UP_FC1.25	P0_05	P0_05	P0_1	2.06284	2.47325	2.09407	2.24866	10.9212	8.47554	10.068	36.2808
NM_001110240	Slc24a2	10490	2	6	5	18	28	21	80	12.3376	2.05904	0.597547	3.44581	0.000569344	0.00460297	2.56488	6.19767	5.30134	14.7775	25.4942	19.6899	UP_FC1_5	UP_FC1.25	P0_05	P0_05	P0_1	2.05904	0.0126793	0.0307423	0.0259378	0.0755846	0.131244	0.100717	0.376905
NM_148937	Plcd4	2962	3	2	3	14	12	16	50	7.75259	2.05842	0.739882	2.78209	0.00540101	0.0298967	3.84733	2.06589	3.1808	11.4936	10.9261	15.0018	UP_FC1_5	UP_FC1.25	P0_05	P0_05	P0_1	2.05842	0.0673561	0.0362915	0.0551157	0.208199	0.199202	0.271765	0.83793
NM_201410	Ugt1a6b	2285	0	8	5	32	18	17	80	12.0274	2.05412	0.628591	3.26782	0.0010838	0.00796102	0	8.26355	5.30134	26.2711	16.3891	15.9394	UP_FC1_5	UP_FC1.25	P0_05	P0_05	P0_1	2.05412	0	0.188176	0.119076	0.616879	0.387333	0.374302	1.68577
NM_001362722	Nebl	8944	38	62	53	252	262	278	945	145.844	2.05309	0.186098	11.0323	2.66911e-28	3.66741e-26	48.7328	64.0425	56.1942	206.885	238.553	260.656	UP_FC1_5	UP_FC1.25	P0_05	P0_05	P0_1	2.05309	0.282548	0.372581	0.322466	1.24109	1.44035	1.56377	5.2228
NM_001359139	Clvs2	2110	2	3	1	7	13	11	37	5.77019	2.05242	0.867368	2.36627	0.0179684	0.0765937	2.56488	3.09883	1.06027	5.74681	11.8366	10.3137	UP_FC1_5	UP_FC1.25	P0_05	NA	P0_1	2.05242	0.063036	0.0764186	0.0257903	0.146134	0.302942	0.262282	0.876603
NM_001200028	Pifo	948	1	3	2	11	10	10	37	5.66895	2.05205	0.858316	2.39078	0.0168125	0.0726991	1.28244	3.09883	2.12054	9.0307	9.10507	9.37613	UP_FC1_5	UP_FC1.25	P0_05	NA	P0_1	2.05205	0.0701508	0.170088	0.114805	0.511117	0.518668	0.530702	1.91553
NM_029912	Tmem116	1285	1	3	5	24	13	10	56	8.43311	2.05143	0.728029	2.81779	0.00483558	0.0272961	1.28244	3.09883	5.30134	19.7034	11.8366	9.37613	UP_FC1_5	UP_FC1.25	P0_05	P0_05	P0_1	2.05143	0.0517533	0.125481	0.211742	0.822705	0.497437	0.391522	2.10064
NM_001159344	Casz1	7943	18	12	18	77	90	83	298	46.2577	2.0472	0.315478	6.48922	8.62822e-11	2.41164e-09	23.084	12.3953	19.0848	63.2149	81.9456	77.8218	UP_FC1_5	UP_FC1.25	P0_05	P0_05	P0_1	2.0472	0.150705	0.0812002	0.123318	0.427014	0.557129	0.525718	1.86508
NM_001033354	Iqsec3	6829	2	2	1	9	8	9	31	4.80039	2.04201	0.932732	2.18927	0.028577	0.110107	2.56488	2.06589	1.06027	7.38876	7.28405	8.43851	UP_FC1_5	UP_FC1.25	P0_05	NA	NA	2.04201	0.0194766	0.015741	0.00796861	0.0580526	0.0576011	0.0663047	0.225145
NM_009133	Stmn3	1129	6	3	2	13	22	22	68	10.7075	2.0343	0.654229	3.10946	0.00187433	0.0126174	7.69465	3.09883	2.12054	10.6726	20.0312	20.6275	UP_FC1_5	UP_FC1.25	P0_05	P0_05	P0_1	2.0343	0.353426	0.14282	0.0963997	0.507207	0.958135	0.980365	3.03835
NM_201645	Ugt1a1	3222	0	8	5	32	17	17	79	11.8757	2.03218	0.632512	3.21287	0.00131414	0.00935615	0	8.26355	5.30134	26.2711	15.4786	15.9394	UP_FC1_5	UP_FC1.25	P0_05	P0_05	P0_1	2.03218	0	0.133452	0.0844469	0.437482	0.259431	0.26545	1.18026
NM_201644	Ugt1a9	3209	0	8	5	32	17	17	79	11.8757	2.03218	0.632512	3.21287	0.00131414	0.00935615	0	8.26355	5.30134	26.2711	15.4786	15.9394	UP_FC1_5	UP_FC1.25	P0_05	P0_05	P0_1	2.03218	0	0.133993	0.084789	0.439255	0.260482	0.266525	1.18504
NM_201641	Ugt1a10	3235	0	8	5	32	17	17	79	11.8757	2.03218	0.632512	3.21287	0.00131414	0.00935615	0	8.26355	5.30134	26.2711	15.4786	15.9394	UP_FC1_5	UP_FC1.25	P0_05	P0_05	P0_1	2.03218	0	0.132916	0.0841076	0.435724	0.258388	0.264383	1.17552
NM_013701	Ugt1a2	3199	0	8	5	32	17	17	79	11.8757	2.03218	0.632512	3.21287	0.00131414	0.00935615	0	8.26355	5.30134	26.2711	15.4786	15.9394	UP_FC1_5	UP_FC1.25	P0_05	P0_05	P0_1	2.03218	0	0.134411	0.0850541	0.440628	0.261296	0.267358	1.18875
NM_201643	Ugt1a5	3201	0	8	5	32	17	17	79	11.8757	2.03218	0.632512	3.21287	0.00131414	0.00935615	0	8.26355	5.30134	26.2711	15.4786	15.9394	UP_FC1_5	UP_FC1.25	P0_05	P0_05	P0_1	2.03218	0	0.134327	0.0850009	0.440352	0.261133	0.267191	1.188
NM_008430	Kcnk1	2301	103	80	61	423	458	389	1514	234.736	2.0319	0.177291	11.4608	2.07541e-30	3.11354e-28	132.092	82.6355	64.6763	347.272	417.012	364.731	UP_FC1_5	UP_FC1.25	P0_05	P0_05	P0_1	2.0319	2.97688	1.86867	1.44262	8.09767	9.78694	8.50535	32.6781
NM_175556	Plch2	5600	5	3	6	23	24	25	86	13.3413	2.02998	0.565664	3.58866	0.000332377	0.00287871	6.41221	3.09883	6.36161	18.8824	21.8522	23.4403	UP_FC1_5	UP_FC1.25	P0_05	P0_05	P0_1	2.02998	0.0593776	0.0287934	0.0583046	0.180916	0.210728	0.224601	0.762719
NR_033497	Mhrt	823	6	5	11	24	45	42	133	20.763	2.02288	0.482913	4.18891	2.80292e-05	0.000309722	7.69465	5.16472	11.6629	19.7034	40.9728	39.3797	UP_FC1_5	UP_FC1.25	P0_05	P0_05	P0_1	2.02288	0.484833	0.326536	0.727331	1.28454	2.6885	2.56749	8.07923
NM_001355231	Psd4	5407	6	4	9	44	24	30	117	17.912	2.02222	0.499538	4.04818	5.16179e-05	0.000541095	7.69465	4.13178	9.54241	36.1228	21.8522	28.1284	UP_FC1_5	UP_FC1.25	P0_05	P0_05	P0_1	2.02222	0.0737965	0.0397616	0.0905786	0.358453	0.218249	0.279141	1.05998
NM_008653	Mybpc3	4116	25	37	57	138	228	229	714	111.053	2.022	0.257402	7.85541	3.98473e-15	1.88371e-13	32.0611	38.2189	60.4353	113.294	207.596	214.713	UP_FC1_5	UP_FC1.25	P0_05	P0_05	P0_1	2.022	0.403929	0.483155	0.753597	1.47686	2.72369	2.7991	8.64034
NM_011581	Thbs2	5898	1	5	4	14	17	19	60	9.24585	2.02149	0.682574	2.96157	0.00306076	0.0188854	1.28244	5.16472	4.24107	11.4936	15.4786	17.8146	UP_FC1_5	UP_FC1.25	P0_05	P0_05	P0_1	2.02149	0.0112755	0.0455644	0.0369058	0.104558	0.141724	0.162072	0.5021
NM_011141	Pou3f1	3007	69	76	46	368	299	308	1166	179.818	2.01145	0.176489	11.3971	4.32462e-30	6.42228e-28	88.4885	78.5038	48.7723	302.118	272.242	288.785	UP_FC1_5	UP_FC1.25	P0_05	P0_05	P0_1	2.01145	1.52601	1.35844	0.832461	5.39077	4.88918	5.15319	19.15
NM_145419	Hkdc1	3463	33	33	50	276	168	150	710	108.269	2.01054	0.234868	8.56028	1.12589e-17	7.22832e-16	42.3206	34.0872	53.0134	226.589	152.965	140.642	UP_FC1_5	UP_FC1.25	P0_05	P0_05	P0_1	2.01054	0.633727	0.512179	0.7857	3.51069	2.38537	2.1792	10.0069
NM_001038846	Rcsd1	2572	49	57	56	221	303	288	974	151.407	2.00557	0.197776	10.1406	3.64856e-24	4.00307e-22	62.8397	58.8778	59.375	181.435	275.884	270.032	UP_FC1_5	UP_FC1.25	P0_05	P0_05	P0_1	2.00557	1.26697	1.19114	1.18483	3.78493	5.79255	5.63353	18.8539
NR_033641	Crnde	1238	4	9	3	23	30	26	95	14.6971	1.98801	0.545572	3.64389	0.00026855	0.00238926	5.12977	9.2965	3.1808	18.8824	27.3152	24.3779	UP_FC1_5	UP_FC1.25	P0_05	P0_05	P0_1	1.98801	0.214872	0.390735	0.131868	0.818358	1.19151	1.0566	3.80395
NM_177906	Opcml	6167	1	4	2	8	14	12	41	6.35016	1.98075	0.82004	2.41543	0.0157166	0.0690515	1.28244	4.13178	2.12054	6.56778	12.7471	11.2514	UP_FC1_5	UP_FC1.25	P0_05	NA	P0_1	1.98075	0.0107837	0.0348615	0.017648	0.0571416	0.111623	0.0978963	0.329954
NM_011246	Rasgrp1	5095	4	5	12	42	32	30	125	19.1272	1.98035	0.479368	4.13117	3.60916e-05	0.000391745	5.12977	5.16472	12.7232	34.4809	29.1362	28.1284	UP_FC1_5	UP_FC1.25	P0_05	P0_05	P0_1	1.98035	0.0522104	0.0527456	0.128167	0.363112	0.308819	0.296235	1.20129
NM_007789	Ncan	7149	5	1	4	18	13	19	60	9.35249	1.97068	0.683069	2.88504	0.00391362	0.0228643	6.41221	1.03294	4.24107	14.7775	11.8366	17.8146	UP_FC1_5	UP_FC1.25	P0_05	P0_05	P0_1	1.97068	0.0465121	0.00751822	0.0304477	0.110908	0.0894121	0.133711	0.418509
NM_001145926	Pianp	2062	6	4	5	24	19	31	89	13.8661	1.96794	0.558863	3.52132	0.000429401	0.00360952	7.69465	4.13178	5.30134	19.7034	17.2996	29.066	UP_FC1_5	UP_FC1.25	P0_05	P0_05	P0_1	1.96794	0.19351	0.104263	0.131953	0.512694	0.453068	0.756366	2.15186
NM_027837	Isx	1786	2	2	1	13	3	9	30	4.58895	1.96588	0.976645	2.0129	0.0441256	0.150781	2.56488	2.06589	1.06027	10.6726	2.73152	8.43851	UP_FC1_5	UP_FC1.25	P0_05	NA	NA	1.96588	0.0744714	0.0601879	0.030469	0.320625	0.082592	0.253525	0.82187
NM_001081192	Hcn4	6570	51	51	31	183	223	243	782	122.012	1.95585	0.224341	8.71821	2.82634e-18	1.91488e-16	65.4045	52.6802	32.8683	150.238	203.043	227.84	UP_FC1_5	UP_FC1.25	P0_05	P0_05	P0_1	1.95585	0.516233	0.41722	0.256765	1.22694	1.66893	1.8608	5.94688
NM_001365115	Xkrx	3347	1	2	3	10	11	8	35	5.37589	1.95389	0.872557	2.23927	0.0251386	0.0999692	1.28244	2.06589	3.1808	8.20973	10.0156	7.5009	UP_FC1_5	UP_FC1.25	P0_05	NA	P0_1	1.95389	0.0198694	0.032117	0.0487759	0.131607	0.161598	0.120252	0.51422
NM_010574	Irx2	2616	24	17	9	83	89	74	296	46.0734	1.94926	0.326462	5.97085	2.36018e-09	5.16743e-08	30.7786	17.5601	9.54241	68.1408	81.0351	69.3833	UP_FC1_5	UP_FC1.25	P0_05	P0_05	P0_1	1.94926	0.610119	0.349278	0.187217	1.39758	1.67282	1.42316	5.64017
NR_145522	Nudt12os	935	1	2	2	8	5	11	29	4.48382	1.94875	0.96294	2.02375	0.0429954	0.147916	1.28244	2.06589	2.12054	6.56778	4.55253	10.3137	UP_FC1_5	UP_FC1.25	P0_05	NA	NA	1.94875	0.0711261	0.114968	0.116401	0.37689	0.26294	0.591889	1.53421
NM_021286	Sez6	4185	3	4	0	10	13	11	41	6.38986	1.94691	0.825079	2.35967	0.0182913	0.0775785	3.84733	4.13178	0	8.20973	11.8366	10.3137	UP_FC1_5	UP_FC1.25	P0_05	NA	P0_1	1.94691	0.0476724	0.0513718	0	0.105254	0.152738	0.132238	0.489274
NM_001163686	Dok5	1758	9	15	18	50	71	79	242	37.6478	1.94465	0.356858	5.44938	5.05466e-08	9.23725e-07	11.542	15.4942	19.0848	41.0487	64.646	74.0714	UP_FC1_5	UP_FC1.25	P0_05	P0_05	P0_1	1.94465	0.340459	0.458599	0.557177	1.25282	1.98581	2.26083	6.85569
NM_172439	Inpp5j	3458	2	3	3	20	9	10	47	7.13911	1.94111	0.767427	2.52937	0.0114268	0.05394	2.56488	3.09883	3.1808	16.4195	8.19456	9.37613	UP_FC1_5	UP_FC1.25	P0_05	NA	P0_1	1.94111	0.0384632	0.0466291	0.0472102	0.254766	0.127972	0.14549	0.660531
NM_001161768	Galnt6	5681	2	4	9	42	18	13	88	13.2163	1.93981	0.612305	3.16805	0.00153466	0.0106502	2.56488	4.13178	9.54241	34.4809	16.3891	12.189	UP_FC1_5	UP_FC1.25	P0_05	P0_05	P0_1	1.93981	0.0234124	0.0378439	0.0862099	0.325657	0.155792	0.115127	0.744043
NM_011950	Mapk13	1374	18	21	17	101	95	75	327	50.423	1.9393	0.292547	6.62902	3.37912e-11	9.96587e-10	23.084	21.6918	18.0246	82.9183	86.4982	70.3209	UP_FC1_5	UP_FC1.25	P0_05	P0_05	P0_1	1.9393	0.871218	0.821472	0.673289	3.23795	3.39966	2.74621	11.7498
NM_011839	Mab21l2	2231	11	11	19	61	64	71	237	36.7561	1.93466	0.346031	5.59101	2.25756e-08	4.35922e-07	14.1069	11.3624	20.1451	50.0794	58.2724	66.5705	UP_FC1_5	UP_FC1.25	P0_05	P0_05	P0_1	1.93466	0.327894	0.265005	0.46344	1.20439	1.41052	1.6011	5.27234
NM_001110009	Apoc1	426	4	6	4	26	11	30	81	12.5096	1.93125	0.603361	3.20082	0.00137037	0.00967684	5.12977	6.19767	4.24107	21.3453	10.0156	28.1284	UP_FC1_5	UP_FC1.25	P0_05	P0_05	P0_1	1.93125	0.624441	0.757011	0.510963	2.68844	1.26964	3.543	9.39349
NM_029556	Clybl	1231	46	53	50	259	226	228	862	133.156	1.92632	0.182706	10.5432	5.45846e-26	6.71551e-24	58.9923	54.746	53.0134	212.632	205.775	213.776	UP_FC1_5	UP_FC1.25	P0_05	P0_05	P0_1	1.92632	2.48508	2.31408	2.2103	9.26782	9.0271	9.31828	34.6227
NM_175522	Elfn1	3830	6	12	15	65	46	46	190	29.0618	1.92423	0.385187	4.99557	5.86623e-07	9.20932e-06	7.69465	12.3953	15.904	53.3632	41.8833	43.1302	UP_FC1_5	UP_FC1.25	P0_05	P0_05	P0_1	1.92423	0.104182	0.1684	0.213124	0.747568	0.590551	0.604252	2.42808
NM_009760	Bnip3	1748	52	37	47	266	222	169	793	122.284	1.92163	0.211047	9.10524	8.60723e-20	6.6427e-18	66.687	38.2189	49.8326	218.379	202.133	158.457	UP_FC1_5	UP_FC1.25	P0_05	P0_05	P0_1	1.92163	1.97835	1.13768	1.46317	6.70311	6.24467	4.86412	22.3911
NM_001347508	Irf4	4748	2	0	4	13	10	6	35	5.36822	1.92061	0.901754	2.12986	0.0331835	0.122548	2.56488	0	4.24107	10.6726	9.10507	5.62568	UP_FC1_5	UP_FC1.25	P0_05	NA	NA	1.92061	0.028013	0	0.0458447	0.120606	0.103559	0.0635769	0.361599
NR_040286	Gm11627	674	2	1	2	9	10	5	29	4.48338	1.91611	0.957834	2.00046	0.0454508	0.154468	2.56488	1.03294	2.12054	7.38876	9.10507	4.68806	UP_FC1_5	UP_FC1.25	P0_05	NA	NA	1.91611	0.197338	0.0797445	0.161477	0.588191	0.729522	0.373224	2.1295
NR_003718	Miat	8709	6	3	5	23	23	21	81	12.6015	1.91578	0.573913	3.33811	0.000843513	0.00641393	7.69465	3.09883	5.30134	18.8824	20.9417	19.6899	UP_FC1_5	UP_FC1.25	P0_05	P0_05	P0_1	1.91578	0.0458167	0.0185146	0.0312422	0.116331	0.129855	0.121314	0.463073
NM_029305	1700003F12Rik	728	2	1	2	10	10	4	29	4.46394	1.91006	0.966235	1.97681	0.0480635	0.161184	2.56488	1.03294	2.12054	8.20973	9.10507	3.75045	UP_FC1_5	UP_FC1.25	P0_05	NA	NA	1.91006	0.1827	0.0738293	0.149499	0.605069	0.675409	0.276432	1.96294
NM_145624	Zfp709	3969	2	4	5	16	17	18	62	9.58154	1.89878	0.65228	2.91099	0.00360287	0.0214364	2.56488	4.13178	5.30134	13.1356	15.4786	16.877	UP_FC1_5	UP_FC1.25	P0_05	P0_05	P0_1	1.89878	0.0335112	0.0541676	0.0685533	0.177572	0.210604	0.228166	0.772574
NR_029816	Mir92-1	79	2	2	3	16	7	10	40	6.11614	1.8928	0.820826	2.30597	0.0211122	0.0869568	2.56488	2.06589	3.1808	13.1356	6.37355	9.37613	UP_FC1_5	UP_FC1.25	P0_05	NA	P0_1	1.8928	1.68362	1.3607	2.06649	8.92132	4.35681	6.36842	24.7574
NM_177260	Tmem154	3333	6	5	3	25	20	21	80	12.4108	1.89227	0.576201	3.28404	0.00102331	0.00758716	7.69465	5.16472	3.1808	20.5243	18.2101	19.6899	UP_FC1_5	UP_FC1.25	P0_05	P0_05	P0_1	1.89227	0.119717	0.0806297	0.0489807	0.330401	0.295048	0.316988	1.19176
NM_008004	Fgf17	1682	4	14	16	69	46	42	191	29.0776	1.88615	0.39664	4.75532	1.98136e-06	2.79826e-05	5.12977	14.4612	16.9643	56.6471	41.8833	39.3797	UP_FC1_5	UP_FC1.25	P0_05	P0_05	P0_1	1.88615	0.158152	0.447365	0.517647	1.807	1.34471	1.25627	5.53115
NR_138592	Rap1gap	1838	15	29	16	126	79	73	338	51.6624	1.87613	0.305694	6.13728	8.39481e-10	1.95906e-08	19.2366	29.9554	16.9643	103.443	71.93	68.4457	UP_FC1_5	UP_FC1.25	P0_05	P0_05	P0_1	1.87613	0.542734	0.848033	0.473711	3.01968	2.11339	1.99819	8.99574
NM_145960	Mtrf1	1849	33	34	36	171	166	139	579	89.5782	1.87405	0.220479	8.49989	1.89771e-17	1.17971e-15	42.3206	35.1201	38.1696	140.386	151.144	130.328	UP_FC1_5	UP_FC1.25	P0_05	P0_05	P0_1	1.87405	1.18691	0.988331	1.05951	4.07376	4.41438	3.78213	15.505
NM_008963	Ptgds	796	12	9	3	58	29	27	138	21.2005	1.87349	0.484807	3.86441	0.000111359	0.00108531	15.3893	9.2965	3.1808	47.6164	26.4047	25.3155	UP_FC1_5	UP_FC1.25	P0_05	P0_05	P0_1	1.87349	1.00256	0.607701	0.205091	3.2096	1.79136	1.70651	8.52282
NM_001302498	Gjb1	1532	5	4	2	17	18	16	62	9.66866	1.87041	0.651897	2.86918	0.00411535	0.0237876	6.41221	4.13178	2.12054	13.9565	16.3891	15.0018	UP_FC1_5	UP_FC1.25	P0_05	P0_05	P0_1	1.87041	0.217046	0.140334	0.0710413	0.488794	0.577713	0.525437	2.02036
NM_008093	Gata5	3294	30	35	44	146	169	178	602	93.6518	1.85692	0.225802	8.22365	1.97395e-16	1.10137e-14	38.4733	36.153	46.6518	119.862	153.876	166.895	UP_FC1_5	UP_FC1.25	P0_05	P0_05	P0_1	1.85692	0.605673	0.57109	0.72689	1.95238	2.52267	2.71866	9.09738
NM_009785	Cacna2d3	3655	5	5	3	26	25	9	73	11.2174	1.85329	0.630734	2.9383	0.0033002	0.0200452	6.41221	5.16472	3.1808	21.3453	22.7627	8.43851	UP_FC1_5	UP_FC1.25	P0_05	P0_05	P0_1	1.85329	0.0909753	0.0735263	0.0446656	0.313344	0.336318	0.123884	0.982714
NM_028783	Robo4	3744	2	2	3	14	11	7	39	5.98068	1.85093	0.820886	2.2548	0.0241459	0.0968735	2.56488	2.06589	3.1808	11.4936	10.0156	6.56329	UP_FC1_5	UP_FC1.25	P0_05	NA	P0_1	1.85093	0.0355251	0.0287114	0.0436039	0.164713	0.144462	0.0940635	0.511079
NM_001291167	Apba2	3252	3	5	7	19	27	21	82	12.7177	1.84541	0.570078	3.23711	0.00120746	0.00873197	3.84733	5.16472	7.42188	15.5985	24.5837	19.6899	UP_FC1_5	UP_FC1.25	P0_05	P0_05	P0_1	1.84541	0.0613496	0.082638	0.117135	0.257359	0.408236	0.324884	1.2516
NR_105023	1010001N08Rik	665	8	13	16	47	50	65	199	30.9513	1.81823	0.375369	4.84385	1.2735e-06	1.87229e-05	10.2595	13.4283	16.9643	38.5857	45.5253	60.9448	UP_FC1_5	UP_FC1.25	P0_05	P0_05	P0_1	1.81823	0.800035	1.05071	1.3093	3.11324	3.69697	4.91757	14.8878
NM_001111051	Dclk1	6957	11	18	17	85	60	58	249	38.2532	1.81004	0.330768	5.47223	4.44418e-08	8.20317e-07	14.1069	18.593	18.0246	69.7827	54.6304	54.3815	UP_FC1_5	UP_FC1.25	P0_05	P0_05	P0_1	1.81004	0.105151	0.139063	0.132974	0.538187	0.42406	0.419435	1.75887
NM_145463	Shisa2	3142	89	82	61	362	344	324	1262	196.285	1.80873	0.166942	10.8345	2.36302e-27	3.10188e-25	114.137	84.7014	64.6763	297.192	313.214	303.786	UP_FC1_5	UP_FC1.25	P0_05	P0_05	P0_1	1.80873	1.88376	1.40271	1.05648	5.07503	5.38332	5.18798	19.9893
NM_011613	Tnfsf11	2228	2	0	5	13	6	12	38	5.87554	1.80759	0.864872	2.09001	0.0366166	0.131286	2.56488	0	5.30134	10.6726	5.46304	11.2514	UP_FC1_5	UP_FC1.25	P0_05	NA	NA	1.80759	0.0596974	0	0.122122	0.257018	0.132414	0.270972	0.842224
NR_104580	Slc8a1	18599	53	70	52	216	266	280	937	146.244	1.80224	0.194561	9.2631	1.98572e-20	1.66823e-18	67.9694	72.3061	55.1339	177.33	242.195	262.532	UP_FC1_5	UP_FC1.25	P0_05	P0_05	P0_1	1.80224	0.189508	0.202287	0.152143	0.511564	0.703218	0.757404	2.51612
NM_013738	Plek2	1540	5	3	4	18	22	13	65	10.125	1.79908	0.635371	2.83154	0.00463249	0.026352	6.41221	3.09883	4.24107	14.7775	20.0312	12.189	UP_FC1_5	UP_FC1.25	P0_05	P0_05	P0_1	1.79908	0.215919	0.104703	0.141344	0.514858	0.702425	0.424699	2.10395
NM_001256083	Myo7a	7146	35	32	35	238	111	107	558	85.3052	1.79809	0.274219	6.55712	5.48556e-11	1.57825e-09	44.8855	33.0542	37.1094	195.392	101.066	100.325	UP_FC1_5	UP_FC1.25	P0_05	P0_05	P0_1	1.79809	0.325721	0.240684	0.266529	1.46707	0.763762	0.753321	3.81708
NM_001039181	Npr3	6913	4	8	12	28	33	42	127	19.755	1.79662	0.468689	3.8333	0.000126436	0.00121853	5.12977	8.26355	12.7232	22.9872	30.0467	39.3797	UP_FC1_5	UP_FC1.25	P0_05	P0_05	P0_1	1.79662	0.0384799	0.0621991	0.0944613	0.178413	0.234717	0.305662	0.913933
NM_010894	Neurod1	2492	1	2	4	8	11	11	37	5.74775	1.79391	0.837176	2.14281	0.0321281	0.119629	1.28244	2.06589	4.24107	6.56778	10.0156	10.3137	UP_FC1_5	UP_FC1.25	P0_05	NA	NA	1.79391	0.0266866	0.0431362	0.0873477	0.141409	0.217041	0.222077	0.737698
NM_010202	Fgf4	3027	6	8	6	31	30	26	107	16.5772	1.79038	0.489031	3.66108	0.000251156	0.00225633	7.69465	8.26355	6.36161	25.4502	27.3152	24.3779	UP_FC1_5	UP_FC1.25	P0_05	P0_05	P0_1	1.79038	0.13182	0.142049	0.107864	0.451113	0.487312	0.432136	1.75229
NM_001331118	Alox12	3016	4	5	4	23	16	17	69	10.6542	1.76987	0.60776	2.91212	0.00358984	0.0213857	5.12977	5.16472	4.24107	18.8824	14.5681	15.9394	UP_FC1_5	UP_FC1.25	P0_05	P0_05	P0_1	1.76987	0.0882002	0.0891044	0.0721719	0.335917	0.260848	0.283581	1.12982
NM_008630	Mt2	551	86	95	75	452	306	348	1362	210.654	1.76899	0.163121	10.8446	2.11518e-27	2.789e-25	110.29	98.1297	79.5201	371.08	278.615	326.289	UP_FC1_5	UP_FC1.25	P0_05	P0_05	P0_1	1.76899	10.3798	9.26686	7.40712	36.1346	27.3066	31.7751	122.27
NR_029382	Mir17hg	2338	172	256	264	1110	964	878	3644	562.859	1.76671	0.10694	16.5207	2.60574e-61	1.29863e-58	220.58	264.434	279.911	911.28	877.729	823.224	UP_FC1_5	UP_FC1.25	P0_05	P0_05	P0_1	1.76671	4.89243	5.88513	6.14467	20.9129	20.2736	18.8934	77.0021
NM_001360725	Il33	2646	10	7	10	55	32	30	144	22.1793	1.76155	0.439007	4.01258	6.00585e-05	0.000618766	12.8244	7.23061	10.6027	45.1535	29.1362	28.1284	UP_FC1_5	UP_FC1.25	P0_05	P0_05	P0_1	1.76155	0.251334	0.14219	0.20566	0.915607	0.594646	0.570414	2.67985
NM_001081069	Rgs11	2008	6	5	5	35	15	19	85	13.0612	1.75162	0.568603	3.08057	0.00206607	0.0136427	7.69465	5.16472	5.30134	28.7341	13.6576	17.8146	UP_FC1_5	UP_FC1.25	P0_05	P0_05	P0_1	1.75162	0.198714	0.133834	0.135502	0.767786	0.367304	0.476046	2.07919
NM_001033210	Pls1	3679	54	49	40	241	187	180	751	116.528	1.74236	0.201837	8.6325	6.00231e-18	3.93955e-16	69.2519	50.6143	42.4107	197.854	170.265	168.77	UP_FC1_5	UP_FC1.25	P0_05	P0_05	P0_1	1.74236	0.976124	0.715858	0.591657	2.88551	2.49925	2.46151	10.1299
NM_021901	Tlx1	2025	19	47	21	118	112	131	448	69.4765	1.74073	0.269702	6.45426	1.08749e-10	3.00532e-09	24.3664	48.5484	22.2656	96.8748	101.977	122.827	UP_FC1_5	UP_FC1.25	P0_05	P0_05	P0_1	1.74073	0.623978	1.24748	0.564331	2.56681	2.71951	3.25466	10.9768
NM_011562	Tdgf1	1919	124	97	129	566	457	461	1834	284.834	1.74009	0.144432	12.0478	1.99075e-33	3.48429e-31	159.023	100.196	136.775	464.671	416.102	432.239	UP_FC1_5	UP_FC1.25	P0_05	P0_05	P0_1	1.74009	4.29722	2.7168	3.65809	12.992	11.7095	12.0861	47.4597
NM_007695	Chil1	1677	5	3	4	21	18	12	63	9.77217	1.73555	0.63998	2.71187	0.00669039	0.0353884	6.41221	3.09883	4.24107	17.2404	16.3891	11.2514	UP_FC1_5	UP_FC1.25	P0_05	P0_05	P0_1	1.73555	0.19828	0.0961498	0.129798	0.551598	0.527761	0.360004	1.86359
NM_001081088	Lrp2	15348	494	690	852	4312	2191	2081	10620	1622.62	1.73439	0.338325	5.12642	2.9531e-07	4.82674e-06	633.526	712.731	903.348	3540.04	1994.92	1951.17	UP_FC1_5	UP_FC1.25	P0_05	P0_05	P0_1	1.73439	2.1405	2.41634	3.02084	12.3755	7.01922	6.82149	33.7939
NM_020577	As3mt	1723	7	16	10	65	33	40	171	26.1702	1.73168	0.410047	4.22312	2.4094e-05	0.000269993	8.97709	16.5271	10.6027	53.3632	30.0467	37.5045	UP_FC1_5	UP_FC1.25	P0_05	P0_05	P0_1	1.73168	0.27018	0.499109	0.315831	1.66174	0.941731	1.16798	4.85657
NM_008700	Nkx2-5	1520	128	182	145	517	646	713	2331	364.506	1.72962	0.153083	11.2986	1.33344e-29	1.92198e-27	164.153	187.996	153.739	424.443	588.187	668.518	UP_FC1_5	UP_FC1.25	P0_05	P0_05	P0_1	1.72962	5.60025	6.43559	5.19115	14.9825	20.8971	23.5996	76.7062
NM_001039484	Kcnj10	5403	2	3	4	12	9	16	46	7.1588	1.72298	0.744711	2.31363	0.0206882	0.0855458	2.56488	3.09883	4.24107	9.85168	8.19456	15.0018	UP_FC1_5	UP_FC1.25	P0_05	NA	P0_1	1.72298	0.024617	0.0298433	0.040287	0.0978323	0.0819041	0.148986	0.423469
NM_026929	Chac1	1565	9	15	18	61	50	62	215	33.3096	1.72209	0.350578	4.91215	9.00833e-07	1.36466e-05	11.542	15.4942	19.0848	50.0794	45.5253	58.132	UP_FC1_5	UP_FC1.25	P0_05	P0_05	P0_1	1.72209	0.382445	0.515154	0.625889	1.71693	1.57092	1.99313	6.80447
NR_156438	Galnt12	2068	27	24	28	107	126	95	407	63.4575	1.71994	0.261775	6.57027	5.02228e-11	1.45207e-09	34.6259	24.7907	29.6875	87.8441	114.724	89.0732	UP_FC1_5	UP_FC1.25	P0_05	P0_05	P0_1	1.71994	0.868269	0.623765	0.736795	2.27913	2.99584	2.31117	9.81497
NR_126558	E230013L22Rik	1854	2	3	2	13	6	10	36	5.54934	1.71361	0.841001	2.03759	0.0415913	0.144403	2.56488	3.09883	2.12054	10.6726	5.46304	9.37613	UP_FC1_5	UP_FC1.25	P0_05	NA	NA	1.71361	0.07174	0.0869705	0.0587029	0.308866	0.159125	0.271362	0.956767
NM_007627	Cckbr	2566	3	4	4	12	19	14	56	8.74968	1.71358	0.672255	2.54901	0.0108031	0.0518025	3.84733	4.13178	4.24107	9.85168	17.2996	13.1266	UP_FC1_5	UP_FC1.25	P0_05	NA	P0_1	1.71358	0.0777509	0.0837845	0.0848287	0.205997	0.364078	0.274492	1.09093
NM_009047	Rem1	1596	3	5	6	16	21	20	71	11.0637	1.71215	0.597653	2.8648	0.00417278	0.0240864	3.84733	5.16472	6.36161	13.1356	19.1206	18.7523	UP_FC1_5	UP_FC1.25	P0_05	P0_05	P0_1	1.71215	0.125006	0.168383	0.204577	0.441594	0.64697	0.630458	2.21699
NM_009902	Cldn3	1260	47	45	25	149	145	189	600	94.1369	1.70884	0.24495	6.97628	3.03088e-12	1.02319e-10	60.2748	46.4825	26.5067	122.325	132.023	177.209	UP_FC1_5	UP_FC1.25	P0_05	P0_05	P0_1	1.70884	2.48067	1.91956	1.07971	5.20897	5.65842	7.54658	23.8939
NM_183289	Tcerg1l	2555	19	16	15	66	79	61	256	40.0177	1.706	0.324029	5.26494	1.40236e-07	2.4114e-06	24.3664	16.5271	15.904	54.1842	71.93	57.1944	UP_FC1_5	UP_FC1.25	P0_05	P0_05	P0_1	1.706	0.494542	0.336581	0.319477	1.13786	1.52032	1.20115	5.00993
NM_013912	Apln	3144	28	25	21	124	101	82	381	59.1073	1.70597	0.271603	6.28112	3.36153e-10	8.5209e-09	35.9084	25.8236	22.2656	101.801	91.9612	76.8842	UP_FC1_5	UP_FC1.25	P0_05	P0_05	P0_1	1.70597	0.592265	0.427384	0.363476	1.7373	1.57956	1.31217	6.01216
NM_010132	Emx2	2593	4	4	4	25	16	9	62	9.50559	1.70465	0.657501	2.59261	0.00952493	0.0470161	5.12977	4.13178	4.24107	20.5243	14.5681	8.43851	UP_FC1_5	UP_FC1.25	P0_05	P0_05	P0_1	1.70465	0.102588	0.0829121	0.0839454	0.424691	0.3034	0.174622	1.17216
NM_178929	Kazald1	1425	5	8	5	21	29	23	91	14.1979	1.69974	0.530135	3.20625	0.00134479	0.00953281	6.41221	8.26355	5.30134	17.2404	26.4047	21.5651	UP_FC1_5	UP_FC1.25	P0_05	P0_05	P0_1	1.69974	0.233344	0.301742	0.190939	0.649143	1.00065	0.81203	3.18785
NM_021467	Tnni1	1075	115	138	129	422	544	577	1925	301.595	1.69529	0.157171	10.7862	3.99804e-27	5.2017e-25	147.481	142.546	136.775	346.451	495.316	541.002	UP_FC1_5	UP_FC1.25	P0_05	P0_05	P0_1	1.69529	7.11427	6.89971	6.53011	17.2918	24.8822	27.0039	89.722
NM_001160261	Fam78b	4661	9	8	9	37	32	37	132	20.592	1.69325	0.436741	3.87702	0.000105743	0.00103712	11.542	8.26355	9.54241	30.376	29.1362	34.6917	UP_FC1_5	UP_FC1.25	P0_05	P0_05	P0_1	1.69325	0.128412	0.092251	0.105076	0.34967	0.337574	0.399376	1.41236
NM_011397	Slc23a1	2992	8	16	20	97	43	40	224	34.0471	1.69262	0.389412	4.34659	1.38268e-05	0.000164534	10.2595	16.5271	21.2054	79.6344	39.1518	37.5045	UP_FC1_5	UP_FC1.25	P0_05	P0_05	P0_1	1.69262	0.177815	0.287421	0.363754	1.42806	0.706651	0.672601	3.6363
NM_023557	Slc44a4	2322	3	6	8	30	24	15	86	13.1788	1.69178	0.555959	3.04299	0.00234236	0.0151069	3.84733	6.19767	8.48214	24.6292	21.8522	14.0642	UP_FC1_5	UP_FC1.25	P0_05	P0_05	P0_1	1.69178	0.0859211	0.138883	0.187485	0.569109	0.508215	0.325004	1.81462
NM_001346545	Fam111a	3082	75	85	60	352	270	277	1119	173.69	1.69068	0.169528	9.97285	2.00403e-23	2.08221e-21	96.1832	87.8003	63.6161	288.983	245.837	259.719	UP_FC1_5	UP_FC1.25	P0_05	P0_05	P0_1	1.69068	1.61834	1.48234	1.0594	5.0309	4.30754	4.52175	18.0203
NM_016854	Ppp1r3c	2672	10	12	8	33	44	44	151	23.6852	1.68862	0.417479	4.04482	5.2364e-05	0.000547567	12.8244	12.3953	8.48214	27.0921	40.0623	41.255	UP_FC1_5	UP_FC1.25	P0_05	P0_05	P0_1	1.68862	0.248888	0.241382	0.162927	0.544018	0.809682	0.828467	2.83536
NM_011048	Pcsk6	4274	16	11	16	81	46	49	219	33.8618	1.67981	0.359751	4.66937	3.02122e-06	4.12998e-05	20.5191	11.3624	16.9643	66.4988	41.8833	45.943	UP_FC1_5	UP_FC1.25	P0_05	P0_05	P0_1	1.67981	0.248958	0.138331	0.203716	0.834808	0.529202	0.576794	2.53181
NM_009849	Entpd2	1926	1	2	6	18	10	8	45	6.8489	1.66927	0.777284	2.14757	0.0317479	0.118572	1.28244	2.06589	6.36161	14.7775	9.10507	7.5009	UP_FC1_5	UP_FC1.25	P0_05	NA	NA	1.66927	0.034529	0.0558128	0.169525	0.411673	0.255295	0.208974	1.13581
NM_175093	Trib3	2046	14	23	14	71	74	57	253	39.2777	1.65857	0.3229	5.13649	2.79923e-07	4.58543e-06	17.9542	23.7577	14.8438	58.2891	67.3775	53.4439	UP_FC1_5	UP_FC1.25	P0_05	P0_05	P0_1	1.65857	0.455054	0.604203	0.372359	1.52858	1.77838	1.40161	6.14019
NM_019762	Pkp3	2824	32	22	29	135	119	80	417	64.7836	1.65743	0.270518	6.12687	8.96248e-10	2.08656e-08	41.0381	22.7248	30.7478	110.831	108.35	75.009	UP_FC1_5	UP_FC1.25	P0_05	P0_05	P0_1	1.65743	0.753575	0.418715	0.558821	2.10574	2.07196	1.42523	7.33404
NM_022017	Trpv4	3208	5	8	5	26	20	25	89	13.8288	1.65259	0.52968	3.11998	0.00180866	0.0122624	6.41221	8.26355	5.30134	21.3453	18.2101	23.4403	UP_FC1_5	UP_FC1.25	P0_05	P0_05	P0_1	1.65259	0.103652	0.134034	0.0848155	0.357006	0.306545	0.392071	1.37812
NR_110444	Platr20	932	4	3	2	14	10	12	45	7.0332	1.65189	0.741616	2.22742	0.0259193	0.102149	5.12977	3.09883	2.12054	11.4936	9.10507	11.2514	UP_FC1_5	UP_FC1.25	P0_05	NA	NA	1.65189	0.28542	0.173008	0.116776	0.66168	0.527572	0.647775	2.41223
NM_175460	Nmnat2	4510	6	1	6	18	16	18	65	10.2186	1.64981	0.635249	2.59711	0.00940125	0.0465691	7.69465	1.03294	6.36161	14.7775	14.5681	16.877	UP_FC1_5	UP_FC1.25	P0_05	P0_05	P0_1	1.64981	0.088474	0.0119175	0.0723959	0.175805	0.174438	0.200796	0.723827
NM_028838	Lrrc2	3644	2	1	7	12	12	15	49	7.64361	1.64694	0.736093	2.23741	0.0252593	0.100382	2.56488	1.03294	7.42188	9.85168	10.9261	14.0642	UP_FC1_5	UP_FC1.25	P0_05	NA	NA	1.64694	0.0365	0.0147497	0.104534	0.145057	0.16192	0.207096	0.669857
NM_001024135	Kbtbd7	4525	109	122	119	528	469	385	1732	268.91	1.64429	0.137469	11.9611	5.67871e-33	9.76472e-31	139.786	126.019	126.172	433.474	427.028	360.981	UP_FC1_5	UP_FC1.25	P0_05	P0_05	P0_1	1.64429	1.60195	1.44911	1.43109	5.13986	5.09627	4.28057	18.9988
NM_019563	Cited4	1255	6	6	3	16	27	16	74	11.6324	1.6425	0.594481	2.76291	0.00572881	0.0313863	7.69465	6.19767	3.1808	13.1356	24.5837	15.0018	UP_FC1_5	UP_FC1.25	P0_05	P0_05	P0_1	1.6425	0.317942	0.256961	0.130082	0.561581	1.05784	0.641409	2.96581
NM_009657	Aldoc	2710	20	39	27	137	112	87	422	65.0972	1.63719	0.260812	6.27727	3.44573e-10	8.69685e-09	25.6488	40.2848	28.6272	112.473	101.977	81.5723	UP_FC1_5	UP_FC1.25	P0_05	P0_05	P0_1	1.63719	0.490797	0.773492	0.542168	2.22683	2.03211	1.61514	7.68053
NM_009107	Rxrg	2120	3	7	7	26	26	14	83	12.7741	1.63295	0.560776	2.91195	0.00359178	0.0213878	3.84733	7.23061	7.42188	21.3453	23.6732	13.1266	UP_FC1_5	UP_FC1.25	P0_05	P0_05	P0_1	1.63295	0.0941079	0.177469	0.179681	0.540224	0.603025	0.332239	1.92675
NR_104385	Dab1	5584	64	64	46	247	210	225	856	133.651	1.63116	0.18787	8.68238	3.87583e-18	2.58424e-16	82.0763	66.1084	48.7723	202.78	191.206	210.963	UP_FC1_5	UP_FC1.25	P0_05	P0_05	P0_1	1.63116	0.762211	0.61602	0.448283	1.94844	1.84915	2.0272	7.6513
NM_001310451	A830018L16Rik	2717	1	3	4	14	10	7	39	5.96405	1.62905	0.806982	2.0187	0.0435187	0.149175	1.28244	3.09883	4.24107	11.4936	9.10507	6.56329	UP_FC1_5	UP_FC1.25	P0_05	NA	NA	1.62905	0.0244766	0.0593461	0.0801143	0.226973	0.180971	0.129619	0.701499
NM_010473	Hrc	2422	29	37	34	95	142	147	484	76.0954	1.62651	0.258305	6.29683	3.03792e-10	7.76082e-09	37.1908	38.2189	36.0491	77.9924	129.292	137.829	UP_FC1_5	UP_FC1.25	P0_05	P0_05	P0_1	1.62651	0.796278	0.821085	0.763914	1.72777	2.88279	3.05353	10.0454
NR_102303	A330033J07Rik	2813	3	3	6	11	17	18	58	9.11569	1.62597	0.661522	2.45793	0.0139741	0.0631787	3.84733	3.09883	6.36161	9.0307	15.4786	16.877	UP_FC1_5	UP_FC1.25	P0_05	NA	P0_1	1.62597	0.0709239	0.0573208	0.11607	0.17225	0.297151	0.32193	1.03565
NM_133226	Pdzd3	2168	5	1	3	16	13	7	45	7.0269	1.62473	0.765982	2.12111	0.0339126	0.124164	6.41221	1.03294	3.1808	13.1356	11.8366	6.56329	UP_FC1_5	UP_FC1.25	P0_05	NA	NA	1.62473	0.153374	0.0247914	0.0753011	0.325085	0.294837	0.162442	1.03583
NM_001005508	Arhgap30	4473	2	4	2	13	8	10	39	6.025	1.62419	0.796064	2.04027	0.0413236	0.143711	2.56488	4.13178	2.12054	10.6726	7.28405	9.37613	UP_FC1_5	UP_FC1.25	P0_05	NA	NA	1.62419	0.0297353	0.0480642	0.0243316	0.128021	0.0879405	0.112476	0.430568
NR_028425	D7Ertd143e	2231	6	13	7	64	26	12	128	19.3353	1.61384	0.535666	3.01278	0.00258869	0.0164188	7.69465	13.4283	7.42188	52.5423	23.6732	11.2514	UP_FC1_5	UP_FC1.25	P0_05	P0_05	P0_1	1.61384	0.178852	0.313187	0.170741	1.26362	0.573023	0.270608	2.77003
NM_001286482	Otx2	2302	225	239	167	863	774	807	3075	480.396	1.61316	0.129393	12.4671	1.12802e-35	2.12618e-33	288.549	246.874	177.065	708.5	704.732	756.653	UP_FC1_5	UP_FC1.25	P0_05	P0_05	P0_1	1.61316	6.50007	5.58024	3.94776	16.5136	16.5323	17.6371	66.7111
NM_020259	Hhip	9063	5	14	12	46	35	37	149	22.9868	1.61028	0.415867	3.8721	0.0001079	0.00105651	6.41221	14.4612	12.7232	37.7648	31.8677	34.6917	UP_FC1_5	UP_FC1.25	P0_05	P0_05	P0_1	1.61028	0.0366893	0.0830264	0.0720524	0.223574	0.189887	0.205394	0.810623
NM_001205204	Astn1	7199	9	5	4	28	20	22	88	13.7954	1.60157	0.539131	2.97066	0.00297162	0.0184224	11.542	5.16472	4.24107	22.9872	18.2101	20.6275	UP_FC1_5	UP_FC1.25	P0_05	P0_05	P0_1	1.60157	0.0831402	0.03733	0.0302362	0.171325	0.136602	0.153748	0.612382
NM_023049	Asb2	2678	12	7	5	20	32	40	116	18.4969	1.60134	0.498177	3.21441	0.00130715	0.00932217	15.3893	7.23061	5.30134	16.4195	29.1362	37.5045	UP_FC1_5	UP_FC1.25	P0_05	P0_05	P0_1	1.60134	0.297997	0.140491	0.101601	0.328969	0.58754	0.751465	2.20806
NM_153505	Nckap1l	4684	5	9	9	39	33	16	111	17.0529	1.60128	0.496259	3.2267	0.00125226	0.00900063	6.41221	9.2965	9.54241	32.0179	30.0467	15.0018	UP_FC1_5	UP_FC1.25	P0_05	P0_05	P0_1	1.60128	0.0709895	0.103273	0.10456	0.366762	0.346414	0.171855	1.16385
NM_175245	Mzt1	2251	353	396	387	1528	1473	1326	5463	851.828	1.59609	0.0886721	17.9999	1.95093e-72	1.39915e-69	452.702	409.046	410.324	1254.45	1341.18	1243.27	UP_FC1_5	UP_FC1.25	P0_05	P0_05	P0_1	1.59609	10.4289	9.4554	9.35567	29.9009	32.1755	29.6365	120.953
NM_001038610	Dach1	5279	77	45	55	220	223	238	858	135.059	1.59522	0.208904	7.63613	2.23846e-14	9.92755e-13	98.748	46.4825	58.3147	180.614	203.043	223.152	UP_FC1_5	UP_FC1.25	P0_05	P0_05	P0_1	1.59522	0.970018	0.458164	0.566957	1.83572	2.07707	2.26822	8.17615
NR_151681	Cdo1	1746	25	28	32	84	106	129	404	63.5566	1.59071	0.272747	5.83217	5.47122e-09	1.13613e-07	32.0611	28.9224	33.9286	68.9617	96.5137	120.952	UP_FC1_5	UP_FC1.25	P0_05	P0_05	P0_1	1.59071	0.952219	0.861934	0.997344	2.1192	2.98511	3.7171	11.6329
NM_001355750	Car14	1687	271	218	178	861	905	798	3231	506.755	1.58466	0.263805	6.00693	1.89069e-09	4.23735e-08	347.542	225.182	188.728	706.858	824.009	748.215	UP_FC1_5	UP_FC1.25	P0_05	P0_05	P0_1	1.58466	10.683	6.94547	5.74175	22.4814	26.3774	23.7984	96.0274
NM_197996	Tspan15	3595	26	28	23	82	105	102	366	57.5353	1.58198	0.274218	5.76907	7.97095e-09	1.62424e-07	33.3435	28.9224	24.3862	67.3198	95.6032	95.6365	UP_FC1_5	UP_FC1.25	P0_05	P0_05	P0_1	1.58198	0.480967	0.41862	0.348152	1.00473	1.43611	1.42745	5.11603
NM_146126	Sord	2248	47	38	31	201	123	121	561	87.1423	1.58031	0.245757	6.43038	1.27289e-10	3.4752e-09	60.2748	39.2519	32.8683	165.016	111.992	113.451	UP_FC1_5	UP_FC1.25	P0_05	P0_05	P0_1	1.58031	1.39041	0.908548	0.750421	3.93855	2.69034	2.708	12.3863
NM_008489	Lbp	2508	7	7	6	22	23	30	95	14.9501	1.57981	0.511302	3.08977	0.00200314	0.0133048	8.97709	7.23061	6.36161	18.0614	20.9417	28.1284	UP_FC1_5	UP_FC1.25	P0_05	P0_05	P0_1	1.57981	0.185614	0.150014	0.130186	0.386395	0.450919	0.601801	1.90493
NM_198610	Igsf21	1988	16	18	15	77	51	57	234	36.3518	1.57657	0.331348	4.75804	1.95485e-06	2.76482e-05	20.5191	18.593	15.904	63.2149	46.4358	53.4439	UP_FC1_5	UP_FC1.25	P0_05	P0_05	P0_1	1.57657	0.535235	0.48665	0.410596	1.70612	1.2614	1.44251	5.84251
NM_177742	Triml1	1842	3	6	10	33	15	23	90	13.8271	1.57509	0.547701	2.87582	0.00402974	0.0233954	3.84733	6.19767	10.6027	27.0921	13.6576	21.5651	UP_FC1_5	UP_FC1.25	P0_05	P0_05	P0_1	1.57509	0.108311	0.175074	0.295427	0.789151	0.400405	0.628199	2.39657
NM_018765	Wbp4	3440	329	445	397	1641	1307	1429	5548	863.268	1.57266	0.0915248	17.1829	3.56663e-66	2.23134e-63	421.923	459.66	420.926	1347.22	1190.03	1339.85	UP_FC1_5	UP_FC1.25	P0_05	P0_05	P0_1	1.57266	6.36031	6.95284	6.28017	21.0129	18.6816	20.8994	80.1872
NM_001301374	Coro1a	1733	8	15	6	38	34	36	137	21.3373	1.57213	0.432286	3.63679	0.000276058	0.00245011	10.2595	15.4942	6.36161	31.197	30.9572	33.7541	UP_FC1_5	UP_FC1.25	P0_05	P0_05	P0_1	1.57213	0.306996	0.465214	0.188405	0.965875	0.964669	1.04511	3.93627
NM_010903	Nfe2l3	2543	11	15	14	51	50	48	189	29.4742	1.5709	0.35978	4.36629	1.26377e-05	0.000151673	14.1069	15.4942	14.8438	41.8696	45.5253	45.0054	UP_FC1_5	UP_FC1.25	P0_05	P0_05	P0_1	1.5709	0.287665	0.317034	0.299586	0.883405	0.966767	0.949629	3.70409
NM_008518	Ltb	1090	44	53	54	210	179	175	715	111.316	1.56927	0.190979	8.21699	2.08682e-16	1.15994e-14	56.4275	54.746	57.2545	172.404	162.981	164.082	UP_FC1_5	UP_FC1.25	P0_05	P0_05	P0_1	1.56927	2.68452	2.61342	2.69592	8.4865	8.07467	8.07738	32.6324
NM_033607	Uchl4	1159	50	56	49	188	214	175	732	114.532	1.56564	0.195947	7.99012	1.34807e-15	6.69572e-14	64.1221	57.8449	51.9531	154.343	194.848	164.082	UP_FC1_5	UP_FC1.25	P0_05	P0_05	P0_1	1.56564	2.86898	2.59696	2.30066	7.14514	9.0788	7.5965	31.587
NM_019670	Diaph3	4562	351	401	427	1658	1312	1425	5574	868.156	1.56449	0.0913899	17.1189	1.07295e-65	6.43858e-63	450.137	414.211	452.734	1361.17	1194.59	1336.1	UP_FC1_5	UP_FC1.25	P0_05	P0_05	P0_1	1.56449	5.11673	4.72443	5.09345	16.009	14.1409	15.7152	60.7997
NM_152818	Osbp2	4081	6	1	3	13	9	16	48	7.62957	1.5626	0.737093	2.11995	0.0340101	0.124398	7.69465	1.03294	3.1808	10.6726	8.19456	15.0018	UP_FC1_5	UP_FC1.25	P0_05	NA	NA	1.5626	0.0977745	0.0131702	0.0400031	0.140318	0.108436	0.197248	0.59695
NM_011446	Sox7	3262	75	76	84	377	237	266	1115	173.075	1.56124	0.175131	8.91473	4.89019e-19	3.51568e-17	96.1832	78.5038	89.0625	309.507	215.79	249.405	UP_FC1_5	UP_FC1.25	P0_05	P0_05	P0_1	1.56124	1.52904	1.25225	1.40131	5.09089	3.57242	4.10258	16.9485
NM_001122680	Nectin4	3419	5	2	2	12	12	10	43	6.79209	1.55805	0.755984	2.06095	0.0393077	0.138436	6.41221	2.06589	2.12054	9.85168	10.9261	9.37613	UP_FC1_5	UP_FC1.25	P0_05	NA	NA	1.55805	0.097255	0.0314406	0.0318325	0.154603	0.172576	0.14715	0.634857
NM_008587	Mertk	4435	25	16	18	94	65	63	281	43.8495	1.55641	0.313499	4.96463	6.88311e-07	1.06859e-05	32.0611	16.5271	19.0848	77.1715	59.1829	59.0696	UP_FC1_5	UP_FC1.25	P0_05	P0_05	P0_1	1.55641	0.374876	0.193904	0.220861	0.93362	0.720639	0.714671	3.15857
NM_001362623	Fgf11	3460	13	12	18	67	46	47	203	31.518	1.5561	0.355331	4.3793	1.19059e-05	0.000144364	16.6717	12.3953	19.0848	55.0052	41.8833	44.0678	UP_FC1_5	UP_FC1.25	P0_05	P0_05	P0_1	1.5561	0.249867	0.186408	0.283097	0.852972	0.653702	0.683409	2.90946
NM_026177	Gpalpp1	5438	511	627	621	2424	2092	1985	8260	1286.23	1.55358	0.0766974	20.2559	3.15113e-91	4.02852e-88	655.328	647.656	658.426	1990.04	1904.78	1861.16	UP_FC1_5	UP_FC1.25	P0_05	P0_05	P0_1	1.55358	6.24917	6.1971	6.21429	19.6349	18.9156	18.3646	75.5757
NM_198865	Slitrk5	4803	31	20	17	93	72	89	322	50.6323	1.54985	0.298664	5.18928	2.11109e-07	3.53097e-06	39.7557	20.6589	18.0246	76.3505	65.5565	83.4475	UP_FC1_5	UP_FC1.25	P0_05	P0_05	P0_1	1.54985	0.42923	0.223809	0.192609	0.852916	0.737086	0.932259	3.36791
NM_007423	Afp	2069	37	67	97	354	205	178	938	143.946	1.54981	0.396098	3.9127	9.12715e-05	0.000906672	47.4504	69.2073	102.846	290.624	186.654	166.895	UP_FC1_5	UP_FC1.25	P0_05	P0_05	P0_1	1.54981	1.18927	1.7405	2.55124	7.53666	4.87182	4.32831	22.2178
NM_010259	Gbp2b	2807	51	50	35	212	162	132	642	99.9124	1.54529	0.22245	6.9467	3.7392e-12	1.25225e-10	65.4045	51.6472	37.1094	174.046	147.502	123.765	UP_FC1_5	UP_FC1.25	P0_05	P0_05	P0_1	1.54529	1.20828	0.957388	0.678524	3.32682	2.83773	2.36587	11.3746
NM_009662	Alox5	2811	5	4	8	18	25	19	79	12.3968	1.54127	0.560521	2.7497	0.00596492	0.0322947	6.41221	4.13178	8.48214	14.7775	22.7627	17.8146	UP_FC1_5	UP_FC1.25	P0_05	P0_05	P0_1	1.54127	0.118291	0.0764821	0.15487	0.282064	0.437298	0.340057	1.40906
NM_001282095	Tjp3	2918	39	46	39	174	144	137	579	90.2161	1.54001	0.211843	7.26957	3.60623e-13	1.37533e-11	50.0152	47.5154	41.3504	142.849	131.113	128.453	UP_FC1_5	UP_FC1.25	P0_05	P0_05	P0_1	1.54001	0.888833	0.847292	0.727309	2.62664	2.42647	2.36208	9.87862
NM_011518	Syk	5087	19	12	11	62	44	50	198	31.0447	1.53939	0.365578	4.21084	2.54426e-05	0.000283915	24.3664	12.3953	11.6629	50.9003	40.0623	46.8806	UP_FC1_5	UP_FC1.25	P0_05	P0_05	P0_1	1.53939	0.248389	0.126789	0.117671	0.536866	0.425294	0.494501	1.94951
NM_025832	Naa16	3853	237	294	298	1156	970	907	3862	601.039	1.53856	0.0980561	15.6906	1.75395e-55	7.36757e-53	303.939	303.686	315.96	949.045	883.192	850.415	UP_FC1_5	UP_FC1.25	P0_05	P0_05	P0_1	1.53856	4.09063	4.10118	4.20878	13.2158	12.3786	11.8432	49.8382
NM_009528	Wnt7b	3367	6	26	12	57	56	45	202	31.2085	1.53672	0.378775	4.05708	4.96898e-05	0.000522619	7.69465	26.8565	12.7232	46.7955	50.9884	42.1926	UP_FC1_5	UP_FC1.25	P0_05	P0_05	P0_1	1.53672	0.118508	0.415041	0.193945	0.745706	0.817792	0.672401	2.96339
NM_011143	Pou4f1	3791	11	14	13	45	45	48	176	27.5456	1.53511	0.372087	4.12568	3.69637e-05	0.000399736	14.1069	14.4612	13.7835	36.9438	40.9728	45.0054	UP_FC1_5	UP_FC1.25	P0_05	P0_05	P0_1	1.53511	0.192966	0.198488	0.186607	0.522871	0.583656	0.63701	2.3216
NM_178413	Thnsl2	2074	6	8	16	31	41	36	138	21.5762	1.5351	0.436678	3.51541	0.000439068	0.00367817	7.69465	8.26355	16.9643	25.4502	37.3308	33.7541	UP_FC1_5	UP_FC1.25	P0_05	P0_05	P0_1	1.5351	0.19239	0.20732	0.419808	0.658399	0.972015	0.873279	3.32321
NM_001310459	Eya1	4322	74	76	66	255	271	262	1004	157.522	1.53481	0.170972	8.97694	2.78411e-19	2.08305e-17	94.9007	78.5038	69.9777	209.348	246.747	245.655	UP_FC1_5	UP_FC1.25	P0_05	P0_05	P0_1	1.53481	1.13864	0.945125	0.830995	2.59891	3.08306	3.04983	11.6466
NM_001163675	Abcc4	5678	160	194	219	768	655	662	2658	414.228	1.53353	0.111395	13.7666	4.04735e-43	1.11223e-40	205.191	200.391	232.199	630.507	596.382	620.7	UP_FC1_5	UP_FC1.25	P0_05	P0_05	P0_1	1.53353	1.87398	1.8364	2.09888	5.95802	5.6721	5.86572	23.3051
NM_029116	Kbtbd11	6968	5	20	23	60	46	65	219	33.924	1.53113	0.367332	4.16823	3.0697e-05	0.000337426	6.41221	20.6589	24.3862	49.2584	41.8833	60.9448	UP_FC1_5	UP_FC1.25	P0_05	P0_05	P0_1	1.53113	0.0477203	0.15427	0.179622	0.379297	0.324599	0.469315	1.55482
NM_011918	Ldb3	5024	26	34	44	107	128	139	478	74.9721	1.53094	0.246028	6.2226	4.88986e-10	1.19918e-08	33.3435	35.1201	46.6518	87.8441	116.545	130.328	UP_FC1_5	UP_FC1.25	P0_05	P0_05	P0_1	1.53094	0.344163	0.363739	0.476587	0.938146	1.25273	1.39195	4.76732
NM_053248	Slc5a5	2911	27	38	29	108	121	111	434	67.9228	1.53056	0.245042	6.24611	4.20796e-10	1.04502e-08	34.6259	39.2519	30.7478	88.6651	110.171	104.075	UP_FC1_5	UP_FC1.25	P0_05	P0_05	P0_1	1.53056	0.616826	0.70162	0.54212	1.63425	2.04381	1.9184	7.45703
NM_001355271	Tfpi	1284	111	165	140	714	403	402	1935	298.542	1.52734	0.167429	9.12231	7.35382e-20	5.72041e-18	142.351	170.436	148.438	586.175	366.934	376.92	UP_FC1_5	UP_FC1.25	P0_05	P0_05	P0_1	1.52734	5.74909	6.90684	5.93338	24.4945	15.4326	15.7514	74.2678
NM_173047	Cbr3	1162	5	6	12	29	19	34	105	16.3866	1.51446	0.500224	3.02757	0.0024653	0.0157655	6.41221	6.19767	12.7232	23.8082	17.2996	31.8788	UP_FC1_5	UP_FC1.25	P0_05	P0_05	P0_1	1.51446	0.286157	0.277527	0.561972	1.09933	0.803981	1.47208	4.50105
NM_172487	Prrt3	3754	3	8	3	20	14	16	64	9.91001	1.51377	0.623355	2.42843	0.0151645	0.0672951	3.84733	8.26355	3.1808	16.4195	12.7471	15.0018	UP_FC1_5	UP_FC1.25	P0_05	NA	P0_1	1.51377	0.0531457	0.11454	0.0434877	0.234678	0.183371	0.21443	0.843652
NR_015501	4833422C13Rik	2826	4	9	5	20	31	13	82	12.7603	1.5118	0.569453	2.65482	0.00793503	0.0406696	5.12977	9.2965	5.30134	16.4195	28.2257	12.189	UP_FC1_5	UP_FC1.25	P0_05	P0_05	P0_1	1.5118	0.0941301	0.171171	0.0962803	0.311741	0.539371	0.231436	1.44413
NM_001271595	Eps8	4543	40	56	66	283	168	134	747	115.01	1.51058	0.22977	6.57429	4.88842e-11	1.41476e-09	51.2977	57.8449	69.9777	232.335	152.965	125.64	UP_FC1_5	UP_FC1.25	P0_05	P0_05	P0_1	1.51058	0.585542	0.66253	0.790571	2.74397	1.8183	1.48396	8.08487
NM_001034882	Kbtbd6	2979	29	34	32	127	102	111	435	67.9083	1.50663	0.240303	6.26973	3.61667e-10	9.09706e-09	37.1908	35.1201	33.9286	104.264	92.8717	104.075	UP_FC1_5	UP_FC1.25	P0_05	P0_05	P0_1	1.50663	0.647394	0.613435	0.584546	1.87789	1.68356	1.87461	7.28143
NM_001286412	Elf1	3764	321	417	409	1586	1329	1188	5250	817.01	1.50623	0.0927488	16.2399	2.63318e-59	1.22898e-56	411.664	430.738	433.65	1302.06	1210.06	1113.88	UP_FC1_5	UP_FC1.25	P0_05	P0_05	P0_1	1.50623	5.67148	5.95452	5.91307	18.5605	17.3609	15.8791	69.3396
NM_026496	Grhl2	4928	79	90	63	289	274	268	1063	166.516	1.50608	0.16742	8.99583	2.34451e-19	1.77218e-17	101.313	92.965	66.7969	237.261	249.479	251.28	UP_FC1_5	UP_FC1.25	P0_05	P0_05	P0_1	1.50608	1.0661	0.981595	0.69568	2.58323	2.73387	2.73604	10.7965
NM_009599	Ache	2202	9	8	4	19	30	26	96	15.223	1.50321	0.517706	2.90359	0.00368907	0.0218256	11.542	8.26355	4.24107	15.5985	27.3152	24.3779	UP_FC1_5	UP_FC1.25	P0_05	P0_05	P0_1	1.50321	0.27181	0.195269	0.0988512	0.380078	0.669888	0.594039	2.20994
NM_152923	Kcnq3	11805	15	19	15	82	48	45	224	34.6639	1.49129	0.346725	4.30108	1.69971e-05	0.000198012	19.2366	19.6259	15.904	67.3198	43.7043	42.1926	UP_FC1_5	UP_FC1.25	P0_05	P0_05	P0_1	1.49129	0.0845018	0.0865064	0.0691456	0.305974	0.199928	0.191781	0.937836
NM_025452	Tmem54	1076	10	11	8	27	34	41	131	20.7058	1.49112	0.439635	3.39173	0.000694529	0.0054386	12.8244	11.3624	8.48214	22.1663	30.9572	38.4421	UP_FC1_5	UP_FC1.25	P0_05	P0_05	P0_1	1.49112	0.618057	0.549466	0.404592	1.10532	1.55369	1.91704	6.14816
NM_028901	Myo18b	8234	13	17	21	38	65	74	228	36.0434	1.48906	0.361318	4.12118	3.76943e-05	0.000406441	16.6717	17.5601	22.2656	31.197	59.1829	69.3833	UP_FC1_5	UP_FC1.25	P0_05	P0_05	P0_1	1.48906	0.104996	0.110968	0.138787	0.203287	0.388151	0.452147	1.39834
NM_016723	Uchl3	919	131	133	152	498	493	477	1884	295.251	1.48758	0.128652	11.5629	6.35599e-31	9.9942e-29	168	137.382	161.161	408.845	448.88	447.241	UP_FC1_5	UP_FC1.25	P0_05	P0_05	P0_1	1.48758	9.47975	7.77851	9.00052	23.8699	26.3772	26.1133	102.619
NM_001362804	Rundc3a	2213	3	3	6	13	15	14	54	8.46077	1.4855	0.665778	2.23122	0.0256664	0.101507	3.84733	3.09883	6.36161	10.6726	13.6576	13.1266	UP_FC1_5	UP_FC1.25	P0_05	NA	NA	1.4855	0.0901531	0.0728619	0.14754	0.258761	0.333279	0.318277	1.22087
NM_024124	Hdac9	4414	6	11	9	21	36	33	116	18.2599	1.48419	0.471145	3.15017	0.00163174	0.0112233	7.69465	11.3624	9.54241	17.2404	32.7782	30.9412	UP_FC1_5	UP_FC1.25	P0_05	P0_05	P0_1	1.48419	0.0903982	0.133943	0.110956	0.209567	0.401022	0.376132	1.32202
NM_011897	Spry2	2083	598	742	666	2589	2250	2225	9070	1416.64	1.4839	0.075371	19.6879	2.73747e-86	3.09586e-83	766.9	766.445	706.138	2125.5	2048.64	2086.19	UP_FC1_5	UP_FC1.25	P0_05	P0_05	P0_1	1.4839	19.0921	19.1459	17.399	54.7493	53.1118	53.7403	217.238
NM_001099299	Ajap1	3059	16	17	9	47	58	43	190	29.889	1.48091	0.370438	3.99773	6.39528e-05	0.000654531	20.5191	17.5601	9.54241	38.5857	52.8094	40.3173	UP_FC1_5	UP_FC1.25	P0_05	P0_05	P0_1	1.48091	0.347842	0.298696	0.160104	0.676791	0.93228	0.707209	3.12292
NM_001256059	Ccdc149	3303	9	3	5	24	21	16	78	12.2947	1.47826	0.570382	2.5917	0.00955031	0.047115	11.542	3.09883	5.30134	19.7034	19.1206	15.0018	UP_FC1_5	UP_FC1.25	P0_05	P0_05	P0_1	1.47826	0.181207	0.0488172	0.082376	0.320065	0.312614	0.243708	1.18879
NM_026816	Gtf2f2	1457	262	347	316	1112	1119	999	4155	649.655	1.47701	0.0960324	15.3803	2.21919e-53	8.70041e-51	336	358.432	335.045	912.922	1018.86	936.675	UP_FC1_5	UP_FC1.25	P0_05	P0_05	P0_1	1.47701	11.9587	12.8006	11.8023	33.6187	37.7632	34.4957	142.439
NM_010260	Gbp2	2442	57	60	62	246	190	192	807	125.965	1.4731	0.182543	8.06988	7.03684e-16	3.6364e-14	73.0992	61.9767	65.7366	201.959	172.996	180.022	UP_FC1_5	UP_FC1.25	P0_05	P0_05	P0_1	1.4731	1.55228	1.32058	1.38161	4.43737	3.82566	3.95562	16.4731
NM_007729	Col11a1	7636	127	138	150	504	506	440	1865	291.916	1.47306	0.128115	11.4979	1.35125e-30	2.06939e-28	162.87	142.546	159.04	413.77	460.716	412.55	UP_FC1_5	UP_FC1.25	P0_05	P0_05	P0_1	1.47306	1.10606	0.971345	1.06897	2.90737	3.25824	2.89898	12.211
NM_032004	Tssk6	1332	6	8	10	25	28	30	107	16.7846	1.47124	0.47444	3.101	0.00192869	0.0129183	7.69465	8.26355	10.6027	20.5243	25.4942	28.1284	UP_FC1_5	UP_FC1.25	P0_05	P0_05	P0_1	1.47124	0.299563	0.322809	0.408541	0.826746	1.0336	1.13312	4.02438
NM_008046	Fst	2550	132	138	155	637	422	431	1915	297.912	1.4662	0.144011	10.1812	2.40656e-24	2.66025e-22	169.282	142.546	164.342	522.96	384.234	404.111	UP_FC1_5	UP_FC1.25	P0_05	P0_05	P0_1	1.4662	3.44251	2.9087	3.30774	11.0036	8.13711	8.50347	37.3031
NM_001160345	Svip	3057	25	23	21	87	81	73	310	48.6176	1.46535	0.282894	5.17984	2.22073e-07	3.70234e-06	32.0611	23.7577	22.2656	71.4247	73.7511	68.4457	UP_FC1_5	UP_FC1.25	P0_05	P0_05	P0_1	1.46535	0.543858	0.404383	0.373821	1.2536	1.30283	1.2014	5.07989
NM_001122603	Fcgbp	7908	11	11	13	49	36	37	157	24.4917	1.46342	0.392278	3.73056	0.000191053	0.00176824	14.1069	11.3624	13.7835	40.2277	32.7782	34.6917	UP_FC1_5	UP_FC1.25	P0_05	P0_05	P0_1	1.46342	0.0925054	0.0747629	0.0894574	0.272939	0.223838	0.235393	0.988896
NM_026474	Sugt1	3009	705	920	878	3019	2853	2781	11156	1744.84	1.46294	0.0711497	20.5614	6.07961e-94	8.12567e-91	904.122	950.309	930.915	2478.52	2597.68	2607.5	UP_FC1_5	UP_FC1.25	P0_05	P0_05	P0_1	1.46294	15.5814	16.4333	15.8786	44.1954	46.6206	46.4984	185.208
NM_001355055	Sigirr	1606	17	31	17	99	69	58	291	45.055	1.46279	0.309249	4.73012	2.24384e-06	3.15382e-05	21.8015	32.0213	18.0246	81.2763	62.825	54.3815	UP_FC1_5	UP_FC1.25	P0_05	P0_05	P0_1	1.46279	0.703954	1.03747	0.576027	2.71535	2.11252	1.81694	8.96227
NM_001360602	Ipo5	4738	3693	4264	4204	14727	13906	13361	54155	8479.55	1.45538	0.0596082	24.4158	1.16258e-131	2.8487e-128	4736.06	4404.47	4457.37	12090.5	12661.5	12527.4	UP_FC1_5	UP_FC1.25	P0_05	P0_05	P0_1	1.45538	51.8352	48.3707	48.2844	136.916	144.313	141.874	571.594
NM_026047	Rnf219	3448	253	240	281	939	876	863	3452	541.326	1.45482	0.106937	13.6044	3.76861e-42	1.01662e-39	324.458	247.907	297.935	770.894	797.604	809.16	UP_FC1_5	UP_FC1.25	P0_05	P0_05	P0_1	1.45482	4.87971	3.74114	4.43485	11.9959	12.4921	12.5922	50.136
NM_001081270	Dscaml1	6790	7	5	3	15	13	24	67	10.6628	1.45476	0.615171	2.36481	0.0180393	0.0768401	8.97709	5.16472	3.1808	12.3146	11.8366	22.5027	UP_FC1_5	UP_FC1.25	P0_05	NA	P0_1	1.45476	0.0685597	0.0395786	0.0240431	0.09731	0.0941394	0.177828	0.501459
NM_021434	Gpr180	2866	174	192	186	682	634	589	2457	384.683	1.45318	0.112807	12.8821	5.68043e-38	1.23724e-35	223.145	198.325	197.21	559.904	577.261	552.254	UP_FC1_5	UP_FC1.25	P0_05	P0_05	P0_1	1.45318	4.03751	3.60069	3.53164	10.482	10.8771	10.3395	42.8684
NM_008929	Dnajc3	5176	718	972	1047	3651	2950	2790	12128	1889.04	1.45	0.0845732	17.1449	6.85702e-66	4.20049e-63	920.793	1004.02	1110.1	2997.37	2686	2615.94	UP_FC1_5	UP_FC1.25	P0_05	P0_05	P0_1	1.45	9.2251	10.0933	11.0076	31.0709	28.0237	27.1187	116.539
NM_001013755	5730409E04Rik	2846	4	7	5	23	21	11	71	10.9964	1.44734	0.591022	2.44888	0.0143299	0.0644573	5.12977	7.23061	5.30134	18.8824	19.1206	10.3137	UP_FC1_5	UP_FC1.25	P0_05	NA	P0_1	1.44734	0.0934687	0.132198	0.0956037	0.355983	0.362813	0.194454	1.23452
NM_177811	Zfp459	3324	3	9	9	27	20	24	92	14.2609	1.44331	0.516615	2.79379	0.00520942	0.0290275	3.84733	9.2965	9.54241	22.1663	18.2101	22.5027	UP_FC1_5	UP_FC1.25	P0_05	P0_05	P0_1	1.44331	0.0600207	0.145526	0.14734	0.357799	0.295847	0.363253	1.36979
NM_001162983	Lrrc38	2323	16	17	8	65	40	37	183	28.5061	1.43811	0.386647	3.71943	0.000199673	0.00183934	20.5191	17.5601	8.48214	53.3632	36.4203	34.6917	UP_FC1_5	UP_FC1.25	P0_05	P0_05	P0_1	1.43811	0.458049	0.393333	0.187405	1.23254	0.84666	0.80133	3.91931
NM_010408	Hcn1	7901	7	8	7	15	26	33	96	15.2653	1.43744	0.520481	2.76176	0.00574916	0.0314768	8.97709	8.26355	7.42188	12.3146	23.6732	30.9412	UP_FC1_5	UP_FC1.25	P0_05	P0_05	P0_1	1.43744	0.0589192	0.0544212	0.048212	0.0836268	0.161804	0.210131	0.617115
NM_001289762	Rarb	2676	52	46	40	141	167	163	609	96.2093	1.43667	0.219343	6.54988	5.75815e-11	1.65506e-09	66.687	47.5154	42.4107	115.757	152.055	152.831	UP_FC1_5	UP_FC1.25	P0_05	P0_05	P0_1	1.43667	1.29228	0.923915	0.813417	2.32097	3.06852	3.06451	11.4836
NM_145711	Tox	2841	5	11	2	22	20	19	79	12.3302	1.43606	0.57067	2.51644	0.0118547	0.0555057	6.41221	11.3624	2.12054	18.0614	18.2101	17.8146	UP_FC1_5	UP_FC1.25	P0_05	NA	P0_1	1.43606	0.117041	0.208105	0.0383088	0.341105	0.346144	0.336466	1.38717
NM_172892	Slc13a4	3408	43	35	44	203	112	107	544	84.4848	1.43281	0.250644	5.7165	1.0874e-08	2.16773e-07	55.145	36.153	46.6518	166.658	101.977	100.325	UP_FC1_5	UP_FC1.25	P0_05	P0_05	P0_1	1.43281	0.839092	0.551987	0.702575	2.62381	1.61591	1.57959	7.91296
NM_008108	Gdf3	2121	5	5	6	17	13	24	70	11.0391	1.43008	0.589854	2.42446	0.015331	0.0678433	6.41221	5.16472	6.36161	13.9565	11.8366	22.5027	UP_FC1_5	UP_FC1.25	P0_05	NA	P0_1	1.43008	0.156773	0.126704	0.153939	0.353057	0.301371	0.569285	1.66113
NM_001360936	Mapk4	3768	54	57	25	172	154	140	602	94.5546	1.42998	0.238873	5.98636	2.14585e-09	4.75842e-08	69.2519	58.8778	26.5067	141.207	140.218	131.266	UP_FC1_5	UP_FC1.25	P0_05	P0_05	P0_1	1.42998	0.953068	0.813063	0.361051	2.01073	2.00959	1.86929	8.01679
NM_172913	Tox3	3184	102	88	78	269	304	338	1179	186.493	1.42943	0.180553	7.91695	2.43403e-15	1.17908e-13	130.809	90.8991	82.7009	220.842	276.794	316.913	UP_FC1_5	UP_FC1.25	P0_05	P0_05	P0_1	1.42943	2.13043	1.48549	1.33309	3.72148	4.6946	5.34076	18.7059
NM_001271616	Fgfbp1	1243	18	25	13	71	57	62	246	38.5018	1.42904	0.320903	4.45317	8.46127e-06	0.00010578	23.084	25.8236	13.7835	58.2891	51.8989	58.132	UP_FC1_5	UP_FC1.25	P0_05	P0_05	P0_1	1.42904	0.963035	1.08101	0.56913	2.51607	2.25477	2.50946	9.89347
NM_080556	Tm9sf2	3043	1415	1791	1716	5908	5514	5204	21548	3372.38	1.4272	0.0617885	23.0982	4.83125e-118	8.87863e-115	1814.66	1850	1819.42	4850.31	5020.53	4879.34	UP_FC1_5	UP_FC1.25	P0_05	P0_05	P0_1	1.4272	30.924	31.634	30.687	85.5214	89.097	86.0388	353.902
NM_009574	Zic2	2962	414	431	344	1520	1255	1275	5239	821.147	1.42414	0.108703	13.1011	3.24352e-39	7.50964e-37	530.931	445.199	364.732	1247.88	1142.69	1195.46	UP_FC1_5	UP_FC1.25	P0_05	P0_05	P0_1	1.42414	9.29515	7.82083	6.31994	22.6045	20.8332	21.6563	88.5299
NM_001110223	Dcx	8973	2	4	5	16	10	11	48	7.4254	1.4237	0.704829	2.01993	0.0433907	0.14891	2.56488	4.13178	5.30134	13.1356	9.10507	10.3137	UP_FC1_5	UP_FC1.25	P0_05	NA	NA	1.4237	0.0148229	0.0239598	0.030323	0.078545	0.0547975	0.0616757	0.264124
NM_007825	Cyp7b1	2158	5	10	7	30	21	23	96	14.9131	1.42339	0.499845	2.84767	0.0044041	0.0252433	6.41221	10.3294	7.42188	24.6292	19.1206	21.5651	UP_FC1_5	UP_FC1.25	P0_05	P0_05	P0_1	1.42339	0.154085	0.249063	0.176517	0.612359	0.478482	0.536211	2.20672
NM_001083616	Cacna1d	9013	28	38	26	97	111	101	401	63.0211	1.42223	0.253928	5.6009	2.13246e-08	4.14154e-07	35.9084	39.2519	27.567	79.6344	101.066	94.6989	UP_FC1_5	UP_FC1.25	P0_05	P0_05	P0_1	1.42223	0.2066	0.226608	0.15698	0.474066	0.605552	0.563782	2.23359
NM_001159572	Vsir	4834	39	36	37	168	109	105	494	77.0082	1.42149	0.239813	5.92749	3.07603e-09	6.64568e-08	50.0152	37.186	39.2299	137.923	99.2452	98.4493	UP_FC1_5	UP_FC1.25	P0_05	P0_05	P0_1	1.42149	0.536536	0.400273	0.416519	1.53087	1.10871	1.0928	5.08571
NM_025274	Dppa5a	634	13	16	14	56	38	51	188	29.4058	1.42072	0.360868	3.93696	8.25198e-05	0.000827562	16.6717	16.5271	14.8438	45.9745	34.5993	47.8182	UP_FC1_5	UP_FC1.25	P0_05	P0_05	P0_1	1.42072	1.36363	1.35641	1.20165	3.89076	2.94708	4.04706	14.8066
NM_001360270	Ndrg2	2065	40	51	56	168	179	146	640	100.191	1.41906	0.202109	7.02125	2.19896e-12	7.57123e-11	51.2977	52.6802	59.375	137.923	162.981	136.891	UP_FC1_5	UP_FC1.25	P0_05	P0_05	P0_1	1.41906	1.28819	1.32743	1.47573	3.58365	4.26217	3.55707	15.4942
NM_001271421	Ephx2	2017	7	5	5	25	16	17	75	11.7458	1.41822	0.565632	2.50733	0.0121649	0.056517	8.97709	5.16472	5.30134	20.5243	14.5681	15.9394	UP_FC1_5	UP_FC1.25	P0_05	NA	P0_1	1.41822	0.230799	0.133237	0.134897	0.545972	0.390043	0.424035	1.85898
NM_001271353	Cbs	2440	12	11	10	36	34	41	144	22.7181	1.41668	0.408554	3.46754	0.000525246	0.00429218	15.3893	11.3624	10.6027	29.555	30.9572	38.4421	UP_FC1_5	UP_FC1.25	P0_05	P0_05	P0_1	1.41668	0.327064	0.242305	0.223023	0.649903	0.685152	0.845382	2.97283
NM_001038654	Slc16a3	2379	818	799	658	3001	2294	2451	10021	1570.42	1.41648	0.11153	12.7005	5.87535e-37	1.19144e-34	1049.04	825.322	697.656	2463.74	2088.7	2298.09	UP_FC1_5	UP_FC1.25	P0_05	P0_05	P0_1	1.41648	22.8665	18.0515	15.0512	55.5658	47.413	51.8332	210.781
NM_009627	Adm	1388	1	9	11	26	20	23	90	13.8937	1.41579	0.542266	2.61088	0.00903092	0.0451325	1.28244	9.2965	11.6629	21.3453	18.2101	21.5651	UP_FC1_5	UP_FC1.25	P0_05	P0_05	P0_1	1.41579	0.0479128	0.348509	0.431263	0.825125	0.708498	0.833676	3.19498
NR_153765	Bora	3921	268	348	366	1204	1084	997	4267	666.91	1.41341	0.0935766	15.1043	1.51793e-51	5.72221e-49	343.694	359.465	388.058	988.452	986.989	934.8	UP_FC1_5	UP_FC1.25	P0_05	P0_05	P0_1	1.41341	4.54547	4.77027	5.07953	13.5259	13.5935	12.7926	54.3072
NM_011443	Sox2	2463	244	312	222	845	883	873	3379	531.135	1.41296	0.119194	11.8542	2.04637e-32	3.45813e-30	312.916	322.279	235.379	693.722	803.978	818.536	UP_FC1_5	UP_FC1.25	P0_05	P0_05	P0_1	1.41296	6.58819	6.80849	4.90488	15.1122	17.6276	17.8324	68.8738
NR_131970	LOC105245869	2320	17	14	13	64	36	49	193	30.2183	1.41042	0.36646	3.84878	0.000118706	0.00115111	21.8015	14.4612	13.7835	52.5423	32.7782	45.943	UP_FC1_5	UP_FC1.25	P0_05	P0_05	P0_1	1.41042	0.487306	0.32434	0.304926	1.21514	0.762979	1.06259	4.15729
NM_008261	Hnf4a	4379	47	68	77	355	154	141	842	129.337	1.40976	0.4039	3.49038	0.000482341	0.00398728	60.2748	70.2402	81.6406	291.445	140.218	132.203	UP_FC1_5	UP_FC1.25	P0_05	P0_05	P0_1	1.40976	0.713779	0.834631	0.956875	3.571	1.72919	1.61996	9.42543
NM_001318735	Oprk1	4701	18	22	12	73	47	55	227	35.4709	1.40883	0.338271	4.1648	3.1163e-05	0.000341782	23.084	22.7248	12.7232	59.931	42.7938	51.5687	UP_FC1_5	UP_FC1.25	P0_05	P0_05	P0_1	1.40883	0.254638	0.251532	0.138909	0.68402	0.491593	0.588615	2.40931
NM_207238	Fbxo27	1937	7	10	15	41	31	34	138	21.4958	1.40243	0.419521	3.34293	0.000828986	0.00632801	8.97709	10.3294	15.904	33.6599	28.2257	31.8788	UP_FC1_5	UP_FC1.25	P0_05	P0_05	P0_1	1.40243	0.240331	0.277479	0.421406	0.932374	0.786919	0.883097	3.54161
NM_133485	Ppp1r14c	2518	21	21	13	56	58	69	238	37.6476	1.40118	0.330347	4.24155	2.21979e-05	0.000251621	26.9313	21.6918	13.7835	45.9745	52.8094	64.6953	UP_FC1_5	UP_FC1.25	P0_05	P0_05	P0_1	1.40118	0.554631	0.448254	0.280949	0.979644	1.13258	1.37864	4.77471
NM_001081416	Fndc1	6154	13	17	17	57	53	46	203	31.7398	1.40103	0.341699	4.10018	4.1283e-05	0.000442863	16.6717	17.5601	18.0246	46.7955	48.2569	43.1302	UP_FC1_5	UP_FC1.25	P0_05	P0_05	P0_1	1.40103	0.140484	0.148474	0.150325	0.407994	0.423464	0.376062	1.6468
NM_173758	Vwa8	3458	77	92	85	324	284	238	1100	171.939	1.40041	0.159174	8.79796	1.39327e-18	9.66218e-17	98.748	95.0309	90.1228	265.995	258.584	223.152	UP_FC1_5	UP_FC1.25	P0_05	P0_05	P0_1	1.40041	1.48083	1.42996	1.33762	4.12721	4.03823	3.46267	15.8765
NM_133198	Pygl	2799	7	2	5	25	12	11	62	9.68474	1.3986	0.650074	2.15145	0.0314404	0.117728	8.97709	2.06589	5.30134	20.5243	10.9261	10.3137	UP_FC1_5	UP_FC1.25	P0_05	NA	NA	1.3986	0.166317	0.038405	0.097209	0.393435	0.210803	0.197719	1.10389
NM_177013	Tmem229a	4982	13	13	8	50	34	30	148	23.1194	1.39504	0.412492	3.38198	0.000719664	0.005613	16.6717	13.4283	8.48214	41.0487	30.9572	28.1284	UP_FC1_5	UP_FC1.25	P0_05	P0_05	P0_1	1.39504	0.173532	0.140249	0.0873828	0.442082	0.335562	0.302954	1.48176
NM_198114	Dagla	5612	8	6	7	27	18	25	91	14.3125	1.39433	0.512171	2.72239	0.00648125	0.0344994	10.2595	6.19767	7.42188	22.1663	16.3891	23.4403	UP_FC1_5	UP_FC1.25	P0_05	P0_05	P0_1	1.39433	0.0948011	0.0574638	0.0678766	0.211925	0.157708	0.22412	0.813894
NM_145465	Stk24	2561	1227	1413	1296	4768	4260	4029	16993	2663	1.39397	0.0701481	19.8718	7.13329e-88	8.38989e-85	1573.56	1459.55	1374.11	3914.4	3878.76	3777.64	UP_FC1_5	UP_FC1.25	P0_05	P0_05	P0_1	1.39397	31.8622	29.6547	27.5382	82.0092	81.7896	79.1492	332.003
NM_025384	Dnajc15	640	96	134	129	401	424	356	1540	241.226	1.39307	0.139202	10.0075	1.41216e-23	1.4777e-21	123.114	138.415	136.775	329.21	386.055	333.79	UP_FC1_5	UP_FC1.25	P0_05	P0_05	P0_1	1.39307	9.97544	11.2534	10.9685	27.5995	32.575	27.9852	120.357
NM_018830	Asah2	4792	14	17	17	65	51	43	207	32.2759	1.39114	0.342095	4.06653	4.77175e-05	0.000504707	17.9542	17.5601	18.0246	53.3632	46.4358	40.3173	UP_FC1_5	UP_FC1.25	P0_05	P0_05	P0_1	1.39114	0.194291	0.190674	0.193051	0.597493	0.523301	0.451451	2.15026
NM_172948	Mgat5b	4235	54	66	47	195	161	195	718	112.796	1.3903	0.196938	7.05956	1.67025e-12	5.9171e-11	69.2519	68.1743	49.8326	160.09	146.592	182.834	UP_FC1_5	UP_FC1.25	P0_05	P0_05	P0_1	1.3903	0.847971	0.837627	0.603926	2.02823	1.86926	2.31654	8.50356
NM_001034851	Retreg1	3128	87	143	143	576	349	308	1606	248.389	1.38987	0.177007	7.85207	4.09225e-15	1.93143e-13	111.572	147.711	151.618	472.88	317.767	288.785	UP_FC1_5	UP_FC1.25	P0_05	P0_05	P0_1	1.38987	1.84967	2.45714	2.48776	8.11133	5.48601	4.95385	25.3458
NM_172605	Tdrd3	2701	217	273	275	871	837	805	3278	513.966	1.38839	0.100264	13.8473	1.32022e-43	3.66225e-41	278.29	281.994	291.574	715.067	762.094	754.778	UP_FC1_5	UP_FC1.25	P0_05	P0_05	P0_1	1.38839	5.34289	5.43248	5.54048	14.2046	15.237	14.9944	60.7519
NM_001360002	Pdk1	5174	137	179	135	552	497	438	1938	303.35	1.38777	0.129206	10.7408	6.54901e-27	8.37249e-25	175.695	184.897	143.136	453.177	452.522	410.674	UP_FC1_5	UP_FC1.25	P0_05	P0_05	P0_1	1.38777	1.7609	1.85946	1.41986	4.69947	4.72311	4.25899	18.7218
NM_080728	Myh7	6013	259	316	314	773	1108	1016	3786	597.926	1.38762	0.137836	10.0672	7.7172e-24	8.34252e-22	332.152	326.41	332.924	634.612	1008.84	952.614	UP_FC1_5	UP_FC1.25	P0_05	P0_05	P0_1	1.38762	2.8645	2.8246	2.8417	5.66271	9.06038	8.50083	31.7547
NM_001002005	Panx2	3407	4	7	4	16	21	12	64	10.0182	1.38331	0.612373	2.25893	0.0238875	0.0960596	5.12977	7.23061	4.24107	13.1356	19.1206	11.2514	UP_FC1_5	UP_FC1.25	P0_05	NA	P0_1	1.38331	0.078078	0.11043	0.0638892	0.206864	0.303072	0.177202	0.939534
NM_018750	Rassf5	3397	13	14	14	39	48	47	175	27.6278	1.38324	0.371297	3.72543	0.00019498	0.00179994	16.6717	14.4612	14.8438	32.0179	43.7043	44.0678	UP_FC1_5	UP_FC1.25	P0_05	P0_05	P0_1	1.38324	0.254501	0.22151	0.22427	0.505714	0.694774	0.696084	2.59685
NM_011976	Sema4g	4286	77	118	98	406	263	293	1255	195.34	1.38234	0.163911	8.43346	3.3558e-17	2.02345e-15	98.748	121.887	103.906	333.315	239.463	274.72	UP_FC1_5	UP_FC1.25	P0_05	P0_05	P0_1	1.38234	1.19476	1.47976	1.24427	4.17263	3.01718	3.43934	14.5479
NM_009026	Rasd1	1607	3	6	10	14	28	19	80	12.575	1.38195	0.568983	2.42881	0.0151483	0.0672335	3.84733	6.19767	10.6027	11.4936	25.4942	17.8146	UP_FC1_5	UP_FC1.25	P0_05	NA	P0_1	1.38195	0.12415	0.200676	0.338629	0.38375	0.856723	0.594835	2.49876
NR_045046	2610035F20Rik	1144	13	12	12	48	44	30	159	24.8979	1.37806	0.39196	3.51581	0.000438415	0.00367479	16.6717	12.3953	12.7232	39.4067	40.0623	28.1284	UP_FC1_5	UP_FC1.25	P0_05	P0_05	P0_1	1.37806	0.755715	0.563788	0.570814	1.84821	1.89114	1.31933	6.949
NM_029519	Rap2a	4168	382	466	414	1534	1343	1256	5395	845.003	1.37756	0.0872993	15.7798	4.28703e-56	1.85376e-53	489.893	481.352	438.951	1259.37	1222.81	1177.64	UP_FC1_5	UP_FC1.25	P0_05	P0_05	P0_1	1.37756	6.09504	6.00923	5.4052	16.2119	15.8433	15.1608	64.7254
NM_001079844	Gpc6	6768	439	565	484	1802	1527	1533	6350	994.479	1.37627	0.0843017	16.3255	6.5024e-60	3.08381e-57	562.992	583.613	513.17	1479.39	1390.34	1437.36	UP_FC1_5	UP_FC1.25	P0_05	P0_05	P0_1	1.37627	4.31365	4.48692	3.89157	11.7282	11.0937	11.3957	46.9097
NM_026861	Ubac2	2143	561	614	628	2019	1945	1910	7677	1206.47	1.37173	0.0813219	16.8679	7.75651e-64	4.47201e-61	719.45	634.228	665.848	1657.54	1770.94	1790.84	UP_FC1_5	UP_FC1.25	P0_05	P0_05	P0_1	1.37173	17.4093	15.3995	15.9469	41.5002	44.6268	44.8405	179.723
NM_183087	Fam189a1	4742	6	8	4	26	12	21	77	12.0268	1.3717	0.568757	2.41175	0.0158763	0.0696134	7.69465	8.26355	4.24107	21.3453	10.9261	19.6899	UP_FC1_5	UP_FC1.25	P0_05	NA	P0_1	1.3717	0.0841454	0.0906753	0.0459027	0.241517	0.124428	0.222801	0.809469
NM_013602	Mt1	537	119	173	137	488	453	444	1814	284.327	1.36435	0.128215	10.6411	1.91772e-26	2.43055e-24	152.611	178.699	145.257	400.635	412.46	416.3	UP_FC1_5	UP_FC1.25	P0_05	P0_05	P0_1	1.36435	14.7372	17.3154	13.8831	40.0296	41.4784	41.5975	169.041
NM_008846	Pip5k1b	2557	24	25	23	75	83	75	305	48.0757	1.36312	0.282362	4.82756	1.38215e-06	2.01491e-05	30.7786	25.8236	24.3862	61.573	75.5721	70.3209	UP_FC1_5	UP_FC1.25	P0_05	P0_05	P0_1	1.36312	0.624197	0.525496	0.489482	1.29201	1.59605	1.47567	6.0029
NM_001348337	Zmynd15	2632	7	11	13	29	30	40	130	20.4585	1.36204	0.433531	3.14173	0.0016795	0.0115123	8.97709	11.3624	13.7835	23.8082	27.3152	37.5045	UP_FC1_5	UP_FC1.25	P0_05	P0_05	P0_1	1.36204	0.17687	0.22463	0.26878	0.485342	0.560446	0.764598	2.48067
NM_178920	Mal2	2769	6	8	5	17	22	22	80	12.6458	1.36039	0.542678	2.50681	0.0121826	0.0565815	7.69465	8.26355	5.30134	13.9565	20.0312	20.6275	UP_FC1_5	UP_FC1.25	P0_05	NA	P0_1	1.36039	0.144102	0.155284	0.0982622	0.270434	0.390659	0.399723	1.45846
NM_027249	Tlcd2	1417	12	12	9	36	42	29	140	22.0524	1.35974	0.415429	3.2731	0.00106375	0.00783623	15.3893	12.3953	9.54241	29.555	38.2413	27.1908	UP_FC1_5	UP_FC1.25	P0_05	P0_05	P0_1	1.35974	0.563187	0.455168	0.345631	1.1191	1.4574	1.02964	4.97012
NM_177753	Sox21	3794	70	76	62	250	200	221	879	138.095	1.35275	0.176216	7.67665	1.63306e-14	7.35353e-13	89.7709	78.5038	65.7366	205.243	182.101	207.212	UP_FC1_5	UP_FC1.25	P0_05	P0_05	P0_1	1.35275	1.22699	1.07666	0.88927	2.90254	2.59197	2.93058	11.618
NM_022983	Lpar3	2489	16	19	18	77	42	52	224	34.907	1.34837	0.338362	3.98498	6.74854e-05	0.000687336	20.5191	19.6259	19.0848	63.2149	38.2413	48.7559	UP_FC1_5	UP_FC1.25	P0_05	P0_05	P0_1	1.34837	0.4275	0.410288	0.393538	1.36271	0.829703	1.05108	4.47482
NM_001005423	Mreg	2486	68	70	84	276	221	216	935	146.485	1.34699	0.169727	7.93621	2.0845e-15	1.01984e-13	87.2061	72.3061	89.0625	226.589	201.222	202.524	UP_FC1_5	UP_FC1.25	P0_05	P0_05	P0_1	1.34699	1.81907	1.51341	1.83873	4.8904	4.37108	4.37131	18.804
NM_001160406	Gfi1b	1813	3	7	6	11	20	19	66	10.4158	1.34348	0.607665	2.21089	0.0270436	0.105491	3.84733	7.23061	6.36161	9.0307	18.2101	17.8146	UP_FC1_5	UP_FC1.25	P0_05	NA	NA	1.34348	0.110043	0.20752	0.180091	0.267258	0.542413	0.527248	1.83457
NM_001163732	Frmd3	2027	7	6	1	13	15	17	59	9.41745	1.33973	0.652349	2.0537	0.0400044	0.140335	8.97709	6.19767	1.06027	10.6726	13.6576	15.9394	UP_FC1_5	UP_FC1.25	P0_05	NA	NA	1.33973	0.22966	0.159095	0.0268464	0.282505	0.363861	0.421943	1.48391
NM_018816	Apom	756	26	29	43	130	91	91	410	63.966	1.33569	0.254515	5.24797	1.53781e-07	2.62436e-06	33.3435	29.9554	45.5915	106.726	82.8561	85.3227	UP_FC1_5	UP_FC1.25	P0_05	P0_05	P0_1	1.33569	2.28714	2.06175	3.09518	7.57456	5.91858	6.0559	26.9931
NM_001039155	Triobp	3797	62	56	41	250	119	147	675	105.375	1.33414	0.246028	5.42271	5.87009e-08	1.06283e-06	79.5114	57.8449	43.471	205.243	108.35	137.829	UP_FC1_5	UP_FC1.25	P0_05	P0_05	P0_1	1.33414	1.08591	0.792698	0.587601	2.90025	1.54101	1.94776	8.85522
NM_026385	Pllp	1883	6	5	6	19	12	23	71	11.2184	1.3332	0.581008	2.29464	0.0217538	0.0891126	7.69465	5.16472	6.36161	15.5985	10.9261	21.5651	UP_FC1_5	UP_FC1.25	P0_05	NA	P0_1	1.3332	0.211905	0.142718	0.173397	0.444467	0.313349	0.614521	1.90036
NM_021287	Sptbn2	9837	146	145	142	464	485	426	1808	284.92	1.33176	0.132798	10.0284	1.14341e-23	1.21387e-21	187.237	149.777	150.558	380.931	441.596	399.423	UP_FC1_5	UP_FC1.25	P0_05	P0_05	P0_1	1.33176	0.987032	0.792256	0.785534	2.07774	2.42425	2.17874	9.24555
NM_175687	A230050P20Rik	1673	12	19	9	55	30	42	167	26.0677	1.33001	0.395119	3.36609	0.000762408	0.00590877	15.3893	19.6259	9.54241	45.1535	27.3152	39.3797	UP_FC1_5	UP_FC1.25	P0_05	P0_05	P0_1	1.33001	0.477009	0.610405	0.292743	1.44811	0.881705	1.26303	4.973
NM_016868	Hif3a	6930	95	115	108	366	305	334	1323	207.745	1.32895	0.143584	9.25553	2.13176e-20	1.78582e-18	121.832	118.789	114.509	300.476	277.705	313.163	UP_FC1_5	UP_FC1.25	P0_05	P0_05	P0_1	1.32895	0.911657	0.891918	0.848067	2.3264	2.16404	2.42478	9.56686
NM_001007573	Maneal	2721	6	4	8	18	25	14	75	11.8292	1.32807	0.568384	2.33657	0.0194617	0.0813898	7.69465	4.13178	8.48214	14.7775	22.7627	13.1266	UP_FC1_5	UP_FC1.25	P0_05	NA	P0_1	1.32807	0.146644	0.0790118	0.159993	0.291394	0.451762	0.258856	1.38766
NM_153166	Cpne5	4343	13	17	9	28	47	47	161	25.6038	1.32734	0.40764	3.25616	0.00112931	0.00825617	16.6717	17.5601	9.54241	22.9872	42.7938	44.0678	UP_FC1_5	UP_FC1.25	P0_05	P0_05	P0_1	1.32734	0.199065	0.210387	0.11277	0.283991	0.532116	0.544461	1.88279
NM_001101431	Mkrn2os	2533	2	6	8	22	14	14	66	10.1966	1.32386	0.607295	2.17993	0.0292625	0.111985	2.56488	6.19767	8.48214	18.0614	12.7471	13.1266	UP_FC1_5	UP_FC1.25	P0_05	NA	NA	1.32386	0.0525092	0.127314	0.171868	0.382581	0.271763	0.278069	1.2841
NM_001045484	Mef2b	1318	3	8	9	21	22	19	82	12.7899	1.32064	0.5373	2.45791	0.0139748	0.0631787	3.84733	8.26355	9.54241	17.2404	20.0312	17.8146	UP_FC1_5	UP_FC1.25	P0_05	NA	P0_1	1.32064	0.151372	0.326238	0.371592	0.701843	0.820739	0.725266	3.09705
NM_010474	Hs3st1	1681	61	114	97	365	226	260	1123	174.673	1.31882	0.179587	7.34366	2.07835e-13	8.18096e-12	78.229	117.756	102.846	299.655	205.775	243.779	UP_FC1_5	UP_FC1.25	P0_05	P0_05	P0_1	1.31882	2.41325	3.645	3.1401	9.56448	6.61057	7.78152	33.1549
NM_001242368	F10	2682	3	7	5	22	10	15	62	9.60166	1.31869	0.625776	2.10729	0.0350922	0.127436	3.84733	7.23061	5.30134	18.0614	9.10507	14.0642	UP_FC1_5	UP_FC1.25	P0_05	NA	NA	1.31869	0.0743881	0.140281	0.10145	0.361327	0.183332	0.281379	1.14216
NM_029320	Pibf1	3261	192	246	215	721	673	648	2695	423.426	1.31531	0.10727	12.2617	1.45392e-34	2.62276e-32	246.229	254.104	227.958	591.922	612.771	607.573	UP_FC1_5	UP_FC1.25	P0_05	P0_05	P0_1	1.31531	3.91554	4.05457	3.58779	9.73914	10.1476	9.99731	41.4419
NM_001359052	Hap1	3111	14	40	30	88	87	84	343	53.5499	1.31508	0.280116	4.69477	2.66902e-06	3.69143e-05	17.9542	41.3178	31.808	72.2456	79.2141	78.7595	UP_FC1_5	UP_FC1.25	P0_05	P0_05	P0_1	1.31508	0.299274	0.691067	0.52476	1.246	1.37505	1.35843	5.49458
NM_001037987	Edil3	5345	38	60	64	156	183	163	664	104.349	1.31485	0.203337	6.46638	1.00377e-10	2.79231e-09	48.7328	61.9767	67.8571	128.072	166.623	152.831	UP_FC1_5	UP_FC1.25	P0_05	P0_05	P0_1	1.31485	0.472799	0.603343	0.651586	1.28562	1.68345	1.53426	6.23106
NR_015586	A330035P11Rik	2707	15	21	18	67	44	58	223	34.9104	1.31484	0.330314	3.98057	6.87494e-05	0.000699	19.2366	21.6918	19.0848	55.0052	40.0623	54.3815	UP_FC1_5	UP_FC1.25	P0_05	P0_05	P0_1	1.31484	0.368505	0.416957	0.361846	1.09024	0.799213	1.07795	4.11471
NM_001174086	Shisa9	4790	5	11	10	35	22	24	107	16.6075	1.3136	0.474031	2.77112	0.00558639	0.0306975	6.41221	11.3624	10.6027	28.7341	20.0312	22.5027	UP_FC1_5	UP_FC1.25	P0_05	P0_05	P0_1	1.3136	0.0694185	0.123429	0.113607	0.321861	0.225832	0.252078	1.10623
NM_001309519	Cacnb2	3874	21	18	23	64	61	69	256	40.4482	1.31312	0.307091	4.27598	1.90297e-05	0.000218063	26.9313	18.593	24.3862	52.5423	55.5409	64.6953	UP_FC1_5	UP_FC1.25	P0_05	P0_05	P0_1	1.31312	0.360496	0.249731	0.323078	0.727707	0.774227	0.896084	3.33132
NM_177572	Rimkla	4058	7	11	16	31	42	32	139	21.8331	1.31256	0.420786	3.1193	0.00181284	0.0122851	8.97709	11.3624	16.9643	25.4502	38.2413	30.0036	UP_FC1_5	UP_FC1.25	P0_05	P0_05	P0_1	1.31256	0.114717	0.145694	0.214559	0.336501	0.508903	0.396732	1.71711
NR_153390	Dis3	3617	936	1161	1140	3444	3471	3151	13303	2091.76	1.30906	0.0716298	18.2754	1.30014e-74	1.00603e-71	1200.37	1199.25	1208.71	2827.43	3160.37	2954.42	UP_FC1_5	UP_FC1.25	P0_05	P0_05	P0_1	1.30906	17.2095	17.2522	17.1513	41.9422	47.185	43.8287	184.569
NM_001360598	Tmtc4	3599	176	265	265	772	749	663	2890	452.968	1.30641	0.110806	11.7902	4.3871e-32	7.12698e-30	225.71	273.73	280.971	633.791	681.97	621.637	UP_FC1_5	UP_FC1.25	P0_05	P0_05	P0_1	1.30641	3.25216	3.95753	4.00685	9.44869	10.2329	9.2681	40.1662
NR_104044	Dgkh	14698	204	281	331	1192	700	658	3366	522.621	1.30595	0.257283	5.07595	3.85573e-07	6.19191e-06	261.618	290.257	350.949	978.6	637.355	616.949	UP_FC1_5	UP_FC1.25	P0_05	P0_05	P0_1	1.30595	0.923024	1.02756	1.22549	3.57235	2.34174	2.2523	11.3425
NM_001277340	Aldoart2	1689	14	22	16	55	55	51	213	33.4488	1.30564	0.332356	3.92845	8.54965e-05	0.00085334	17.9542	22.7248	16.9643	45.1535	50.0779	47.8182	UP_FC1_5	UP_FC1.25	P0_05	P0_05	P0_1	1.30564	0.551238	0.700089	0.515501	1.4344	1.60115	1.51915	6.32152
NM_001081039	Dock9	7854	368	359	384	1293	1081	1102	4587	721.489	1.30556	0.0982758	13.2846	2.8427e-40	6.90801e-38	471.939	370.827	407.143	1061.52	984.258	1033.25	UP_FC1_5	UP_FC1.25	P0_05	P0_05	P0_1	1.30556	3.116	2.45677	2.6606	7.25176	6.76757	7.05911	29.3118
NM_009678	Ap1m2	1719	147	131	124	471	391	399	1663	262.017	1.30517	0.141709	9.21018	3.2557e-20	2.66835e-18	188.519	135.316	131.473	386.678	356.008	374.107	UP_FC1_5	UP_FC1.25	P0_05	P0_05	P0_1	1.30517	5.68699	4.09596	3.92541	12.0693	11.184	11.6777	48.6393
NM_172264	Chdh	5440	5	7	7	22	23	14	78	12.1991	1.30414	0.547498	2.382	0.0172188	0.0740314	6.41221	7.23061	7.42188	18.0614	20.9417	13.1266	UP_FC1_5	UP_FC1.25	P0_05	NA	P0_1	1.30414	0.061124	0.0691607	0.0700227	0.178139	0.207887	0.129476	0.715809
NM_001368393	Nudt12	3074	13	23	17	64	59	41	217	33.8597	1.30096	0.337666	3.8528	0.000116776	0.0011347	16.6717	23.7577	18.0246	52.5423	53.7199	38.4421	UP_FC1_5	UP_FC1.25	P0_05	P0_05	P0_1	1.30096	0.281242	0.402147	0.300943	0.91709	0.943727	0.671026	3.51617
NM_013745	Nufip1	3962	357	419	440	1292	1298	1171	4977	782.939	1.29974	0.089901	14.4575	2.24771e-47	7.18388e-45	457.832	432.804	466.518	1060.7	1181.84	1097.94	UP_FC1_5	UP_FC1.25	P0_05	P0_05	P0_1	1.29974	5.99232	5.68408	6.04335	14.3643	16.1086	14.8697	63.0623
NM_009250	Serpini1	3162	9	10	8	32	28	24	111	17.4369	1.2997	0.455585	2.85281	0.00433347	0.0248676	11.542	10.3294	8.48214	26.2711	25.4942	22.5027	UP_FC1_5	UP_FC1.25	P0_05	P0_05	P0_1	1.2997	0.189287	0.16998	0.137679	0.445784	0.435406	0.381864	1.76
NM_146203	Zfp764	2503	10	14	9	37	29	36	135	21.2271	1.29829	0.416945	3.11381	0.00184688	0.0124724	12.8244	14.4612	9.54241	30.376	26.4047	33.7541	UP_FC1_5	UP_FC1.25	P0_05	P0_05	P0_1	1.29829	0.265693	0.300627	0.195669	0.651144	0.569686	0.723604	2.70642
NM_001083936	Pth1r	2239	320	346	307	1264	908	864	4009	627.972	1.29511	0.116472	11.1194	1.00905e-28	1.41286e-26	410.381	357.399	325.502	1037.71	826.74	810.097	UP_FC1_5	UP_FC1.25	P0_05	P0_05	P0_1	1.29511	9.50466	8.30582	7.46146	24.8673	19.9402	19.4142	89.4936
NM_023737	Ehhadh	3001	18	17	16	69	41	49	210	32.9215	1.29431	0.343914	3.76347	0.000167569	0.00157018	23.084	17.5601	16.9643	56.6471	37.3308	45.943	UP_FC1_5	UP_FC1.25	P0_05	P0_05	P0_1	1.29431	0.398885	0.304469	0.290131	1.01279	0.671763	0.821465	3.4995
NM_031166	Id4	3958	41	57	51	128	163	164	604	95.4662	1.29311	0.216191	5.98135	2.21297e-09	4.87781e-08	52.5801	58.8778	54.0737	105.085	148.413	153.768	UP_FC1_5	UP_FC1.25	P0_05	P0_05	P0_1	1.29311	0.688889	0.774033	0.701187	1.42453	2.02493	2.08462	7.69818
NM_153508	Clstn3	3987	34	33	32	118	93	95	405	63.7073	1.28831	0.24536	5.25067	1.51544e-07	2.5892e-06	43.603	34.0872	33.9286	96.8748	84.6771	89.0732	UP_FC1_5	UP_FC1.25	P0_05	P0_05	P0_1	1.28831	0.567118	0.444865	0.43676	1.30368	1.14692	1.19877	5.09812
NM_001024717	Gal3st3	2417	14	8	12	32	35	38	139	22.1182	1.28733	0.417291	3.08496	0.0020358	0.0135034	17.9542	8.26355	12.7232	26.2711	31.8677	35.6293	UP_FC1_5	UP_FC1.25	P0_05	P0_05	P0_1	1.28733	0.385205	0.177899	0.270174	0.583189	0.712016	0.790981	2.91946
NM_144844	Pcca	2577	186	191	166	596	539	528	2206	347.826	1.27655	0.122478	10.4226	1.9551e-25	2.30874e-23	238.534	197.292	176.004	489.3	490.763	495.059	UP_FC1_5	UP_FC1.25	P0_05	P0_05	P0_1	1.27655	4.79998	3.98363	3.50536	10.1875	10.2842	10.3081	43.0688
NM_029561	Ndfip2	2472	466	646	603	1867	1750	1592	6924	1087.18	1.27634	0.0811622	15.7258	1.00609e-55	4.2874e-53	597.618	667.282	639.342	1532.76	1593.39	1492.68	UP_FC1_5	UP_FC1.25	P0_05	P0_05	P0_1	1.27634	12.5366	14.0457	13.2742	33.2684	34.8087	32.4006	140.334
NM_001166363	Fgf8	1000	127	88	79	277	305	324	1200	191.072	1.2741	0.194539	6.54932	5.77993e-11	1.6597e-09	162.87	90.8991	83.7612	227.41	277.705	303.786	UP_FC1_5	UP_FC1.25	P0_05	P0_05	P0_1	1.2741	8.44587	4.7298	4.29899	12.2016	14.9968	16.3006	60.9736
NR_002844	Tsix	4302	4	18	19	54	32	37	164	25.338	1.2734	0.411813	3.09219	0.00198686	0.0132265	5.12977	18.593	20.1451	44.3325	29.1362	34.6917	UP_FC1_5	UP_FC1.25	P0_05	P0_05	P0_1	1.2734	0.0618344	0.224886	0.240338	0.552916	0.365744	0.432703	1.87842
NM_001347600	Fbxl3	3976	285	417	447	1247	1120	1105	4621	724.959	1.2733	0.0976261	13.0426	7.00432e-39	1.60902e-36	365.496	430.738	473.94	1023.75	1019.77	1036.06	UP_FC1_5	UP_FC1.25	P0_05	P0_05	P0_1	1.2733	4.76694	5.63703	6.11787	13.8152	13.8506	13.9822	58.1698
NM_010361	Gstt2	1363	24	30	39	83	103	94	373	58.8627	1.27083	0.26229	4.84512	1.26532e-06	1.86307e-05	30.7786	30.9883	41.3504	68.1408	93.7822	88.1356	UP_FC1_5	UP_FC1.25	P0_05	P0_05	P0_1	1.27083	1.171	1.183	1.55707	2.68237	3.71569	3.46969	13.7788
NM_001110506	Efcab12	2540	3	9	3	17	11	17	60	9.37269	1.26971	0.636603	1.99452	0.0460956	0.156102	3.84733	9.2965	3.1808	13.9565	10.0156	15.9394	UP_FC1_5	UP_FC1.25	P0_05	NA	NA	1.26971	0.0785468	0.190445	0.0642728	0.294816	0.21294	0.336724	1.17774
NM_001001454	Ttyh1	2996	26	20	15	64	68	55	248	39.322	1.26963	0.320349	3.96327	7.39307e-05	0.000747544	33.3435	20.6589	15.904	52.5423	61.9145	51.5687	UP_FC1_5	UP_FC1.25	P0_05	P0_05	P0_1	1.26963	0.577128	0.358797	0.272451	0.940967	1.116	0.923592	4.18894
NM_013868	Hspb7	2763	18	27	32	53	83	93	306	48.5306	1.26777	0.310559	4.08223	4.46052e-05	0.000475379	23.084	27.8895	33.9286	43.5116	75.5721	87.198	UP_FC1_5	UP_FC1.25	P0_05	P0_05	P0_1	1.26777	0.433244	0.525222	0.630244	0.84495	1.47705	1.69341	5.60412
NM_001359875	Zc3h13	6144	894	1155	1101	3553	3054	2919	12676	1990.23	1.26581	0.0690897	18.3212	5.60679e-75	4.45573e-72	1146.5	1193.05	1167.35	2916.92	2780.69	2736.89	UP_FC1_5	UP_FC1.25	P0_05	P0_05	P0_1	1.26581	9.6767	10.1039	9.75159	25.473	24.4408	23.9024	103.348
NM_181548	Eras	1073	16	15	26	61	55	56	229	36.0406	1.26362	0.324814	3.8903	0.000100122	0.000986924	20.5191	15.4942	27.567	50.0794	50.0779	52.5063	UP_FC1_5	UP_FC1.25	P0_05	P0_05	P0_1	1.26362	0.991656	0.751367	1.3186	2.50418	2.52035	2.62571	10.7119
NM_001285995	Enpp2	3355	33	46	40	137	103	119	478	75.013	1.26313	0.226972	5.56513	2.61964e-08	5.00506e-07	42.3206	47.5154	42.4107	112.473	93.7822	111.576	UP_FC1_5	UP_FC1.25	P0_05	P0_05	P0_1	1.26313	0.654127	0.736929	0.648794	1.79872	1.50953	1.78449	7.13259
NM_173016	Vat1l	3644	5	12	11	22	32	29	111	17.4765	1.26306	0.467348	2.70261	0.00687981	0.0362404	6.41221	12.3953	11.6629	18.0614	29.1362	27.1908	UP_FC1_5	UP_FC1.25	P0_05	P0_05	P0_1	1.26306	0.0912499	0.176996	0.164268	0.265938	0.431787	0.400386	1.53063
NM_008421	Kcnc1	7784	6	4	8	25	19	11	73	11.4077	1.26046	0.578174	2.18006	0.0292529	0.111985	7.69465	4.13178	8.48214	20.5243	17.2996	10.3137	UP_FC1_5	UP_FC1.25	P0_05	NA	NA	1.26046	0.0512613	0.0276196	0.0559277	0.141473	0.120019	0.0710966	0.467397
NM_178446	Rbm47	5124	55	73	78	280	167	175	828	129.108	1.25588	0.196503	6.39117	1.64625e-10	4.3886e-09	70.5343	75.4049	82.7009	229.872	152.055	164.082	UP_FC1_5	UP_FC1.25	P0_05	P0_05	P0_1	1.25588	0.713829	0.765727	0.828371	2.40705	1.60253	1.71826	8.03576
NM_001357727	Mpzl2	3205	109	133	93	393	300	316	1344	211.309	1.25245	0.153595	8.15426	3.51318e-16	1.90593e-14	139.786	137.382	98.6049	322.642	273.152	296.286	UP_FC1_5	UP_FC1.25	P0_05	P0_05	P0_1	1.25245	2.26172	2.23041	1.57904	5.40133	4.60247	4.96042	21.0354
NR_015459	4933431E20Rik	5404	13	14	14	46	39	38	164	25.8134	1.24992	0.372999	3.351	0.000805211	0.00617377	16.6717	14.4612	14.8438	37.7648	35.5098	35.6293	UP_FC1_5	UP_FC1.25	P0_05	P0_05	P0_1	1.24992	0.159981	0.139243	0.140978	0.374954	0.354852	0.353775	1.52378
NR_155286	4930594M22Rik	3629	10	22	31	80	53	54	250	38.8305	1.24879	0.330698	3.77623	0.000159217	0.00150004	12.8244	22.7248	32.8683	65.6778	48.2569	50.6311	UP_FC1_5	UP_FC1.25	P0_05	P0_05	P0_1	1.24879	0.183254	0.325834	0.464851	0.971044	0.718103	0.748628	3.41171
NM_001033242	Cln5	2441	442	595	572	1693	1542	1547	6391	1005.39	1.24537	0.0808751	15.3987	1.67093e-53	6.63946e-51	566.839	614.602	606.473	1389.91	1404	1450.49	UP_FC1_5	UP_FC1.25	P0_05	P0_05	P0_1	1.24537	12.0419	13.1012	12.7517	30.551	31.0609	31.8846	131.391
NM_001347655	Mylpf	643	12	8	5	24	29	22	100	15.9483	1.23461	0.492562	2.50651	0.0121929	0.0566202	15.3893	8.26355	5.30134	19.7034	26.4047	20.6275	UP_FC1_5	UP_FC1.25	P0_05	NA	P0_1	1.23461	1.24111	0.668712	0.423154	1.64413	2.21761	1.72136	7.91608
NM_001190400	Bend7	3823	25	36	38	108	87	97	391	61.3941	1.2344	0.247585	4.98576	6.17183e-07	9.65814e-06	32.0611	37.186	40.2902	88.6651	79.2141	90.9484	UP_FC1_5	UP_FC1.25	P0_05	P0_05	P0_1	1.2344	0.434887	0.506126	0.540902	1.24439	1.11896	1.27652	5.12178
NM_027288	Manba	3655	59	63	53	206	154	161	696	109.538	1.23361	0.194016	6.3583	2.03997e-10	5.37003e-09	75.6641	65.0755	56.1942	169.12	140.218	150.956	UP_FC1_5	UP_FC1.25	P0_05	P0_05	P0_1	1.23361	1.07351	0.926432	0.789093	2.48265	2.07172	2.21614	9.55955
NM_025891	Smarcd3	1710	208	227	196	639	624	604	2498	394.686	1.23092	0.115957	10.6154	2.52765e-26	3.18984e-24	266.748	234.478	207.813	524.602	568.156	566.318	UP_FC1_5	UP_FC1.25	P0_05	P0_05	P0_1	1.23092	8.08925	7.13494	6.23734	16.4604	17.9426	17.7705	73.6351
NM_001346784	Akap11	9257	875	1092	1186	3437	2957	2899	12446	1956.63	1.23017	0.0729958	16.8526	1.00423e-63	5.67854e-61	1122.14	1127.98	1257.48	2821.68	2692.37	2718.14	UP_FC1_5	UP_FC1.25	P0_05	P0_05	P0_1	1.23017	6.28606	6.34034	6.97194	16.3548	15.7065	15.7557	67.4153
NM_007511	Atp7b	4688	55	54	56	176	151	161	653	103.104	1.2287	0.194999	6.30108	2.95587e-10	7.56436e-09	70.5343	55.779	59.375	144.491	137.487	150.956	UP_FC1_5	UP_FC1.25	P0_05	P0_05	P0_1	1.2287	0.780218	0.619108	0.65004	1.65372	1.58375	1.72782	7.01465
NM_023158	Cxcl16	1486	27	30	27	76	88	83	331	52.4303	1.22811	0.269861	4.55091	5.34155e-06	6.98989e-05	34.6259	30.9883	28.6272	62.3939	80.1246	77.8218	UP_FC1_5	UP_FC1.25	P0_05	P0_05	P0_1	1.22811	1.20833	1.08508	0.988745	2.25284	2.9118	2.81008	11.2569
NM_001162925	Nudt17	1326	6	8	7	27	12	23	83	13.0063	1.22648	0.538903	2.27589	0.0228528	0.0925823	7.69465	8.26355	7.42188	22.1663	10.9261	21.5651	UP_FC1_5	UP_FC1.25	P0_05	NA	P0_1	1.22648	0.300918	0.32427	0.287272	0.896925	0.444975	0.872657	3.12702
NM_001168592	Commd6	858	133	157	140	450	408	406	1694	267.128	1.22353	0.127679	9.58286	9.43975e-22	8.54051e-20	170.565	162.172	148.438	369.438	371.487	380.671	UP_FC1_5	UP_FC1.25	P0_05	P0_05	P0_1	1.22353	10.3087	9.83496	8.87933	23.1026	23.3814	23.8066	99.3137
NM_011356	Frzb	2912	153	148	163	473	463	430	1830	289.162	1.22246	0.128315	9.52705	1.61814e-21	1.45061e-19	196.214	152.876	172.824	388.32	421.565	403.173	UP_FC1_5	UP_FC1.25	P0_05	P0_05	P0_1	1.22246	3.49415	2.73169	3.04604	7.15494	7.81786	7.4291	31.6738
NM_001346523	Gstt3	1886	49	49	62	157	156	156	629	99.3983	1.2216	0.199853	6.11248	9.80959e-10	2.27477e-08	62.8397	50.6143	65.7366	128.893	142.039	146.268	UP_FC1_5	UP_FC1.25	P0_05	P0_05	P0_1	1.2216	1.72781	1.39642	1.78891	3.66686	4.06706	4.16142	16.8085
NM_030750	Sgpp1	3319	79	96	82	252	263	238	1010	159.486	1.22147	0.161483	7.56404	3.90751e-14	1.67732e-12	101.313	99.1626	86.942	206.885	239.463	223.152	UP_FC1_5	UP_FC1.25	P0_05	P0_05	P0_1	1.22147	1.58293	1.55462	1.34445	3.34449	3.89625	3.60769	15.3304
NM_011309	S100a1	610	53	95	98	371	162	190	969	150.039	1.22103	0.368721	3.31154	0.000927841	0.00696864	67.9694	98.1297	103.906	304.581	147.502	178.146	UP_FC1_5	UP_FC1.25	P0_05	P0_05	P0_1	1.22103	5.77813	8.37055	8.7425	26.7905	13.0582	15.6705	78.4103
NM_146101	Habp2	2809	39	50	70	239	114	116	628	97.4424	1.21629	0.252362	4.81962	1.43833e-06	2.08853e-05	50.0152	51.6472	74.2188	196.213	103.798	108.763	UP_FC1_5	UP_FC1.25	P0_05	P0_05	P0_1	1.21629	0.923323	0.956706	1.35608	3.74785	1.9955	2.07762	11.0571
NM_001205054	Aga	1249	10	20	17	46	54	36	183	28.699	1.21412	0.364276	3.33295	0.000859289	0.00651721	12.8244	20.6589	18.0246	37.7648	49.1674	33.7541	UP_FC1_5	UP_FC1.25	P0_05	P0_05	P0_1	1.21412	0.53245	0.860653	0.740672	1.6223	2.12583	1.4501	7.33201
NM_172383	Tmem125	1856	17	20	15	55	48	49	204	32.1942	1.21351	0.335808	3.61372	0.000301835	0.00265009	21.8015	20.6589	15.904	45.1535	43.7043	45.943	UP_FC1_5	UP_FC1.25	P0_05	P0_05	P0_1	1.21351	0.609133	0.579178	0.439797	1.30533	1.27163	1.32824	5.53331
NM_021478	Tulp1	2068	18	28	26	70	67	71	280	44.1027	1.20876	0.288674	4.1873	2.82291e-05	0.00031158	23.084	28.9224	27.567	57.4681	61.004	66.5705	UP_FC1_5	UP_FC1.25	P0_05	P0_05	P0_1	1.20876	0.578846	0.727726	0.684167	1.49102	1.59302	1.7273	6.80208
NM_001290313	Wnk2	7165	75	84	92	359	176	204	990	154.458	1.20845	0.204343	5.91385	3.34202e-09	7.18864e-08	96.1832	86.7673	97.5446	294.729	160.249	191.273	UP_FC1_5	UP_FC1.25	P0_05	P0_05	P0_1	1.20845	0.696123	0.63012	0.698733	2.20706	1.2078	1.43243	6.87226
NM_009667	Ampd3	4080	9	6	8	19	23	25	90	14.367	1.20837	0.50689	2.38389	0.0171305	0.0737707	11.542	6.19767	8.48214	15.5985	20.9417	23.4403	UP_FC1_5	UP_FC1.25	P0_05	NA	P0_1	1.20837	0.146698	0.0790408	0.106701	0.20513	0.277182	0.308275	1.12303
NM_001166218	Zfp712	3964	9	14	13	40	30	34	140	21.9699	1.20334	0.403728	2.98057	0.00287716	0.0179351	11.542	14.4612	13.7835	32.8389	27.3152	31.8788	UP_FC1_5	UP_FC1.25	P0_05	P0_05	P0_1	1.20334	0.150991	0.189826	0.178463	0.44449	0.372122	0.431523	1.76742
NM_001168655	Socs2	2190	150	145	113	385	395	407	1595	253.214	1.20247	0.152358	7.89243	2.9635e-15	1.42152e-13	192.366	149.777	119.81	316.075	359.65	381.608	UP_FC1_5	UP_FC1.25	P0_05	P0_05	P0_1	1.20247	4.555	3.55864	2.80785	7.74377	8.86852	9.34995	36.8837
NM_001364428	Nrg1	6327	49	64	62	210	149	149	683	107.076	1.20233	0.19536	6.15442	7.53512e-10	1.76826e-08	62.8397	66.1084	65.7366	172.404	135.666	139.704	UP_FC1_5	UP_FC1.25	P0_05	P0_05	P0_1	1.20233	0.515038	0.543679	0.533253	1.46203	1.15794	1.18481	5.39675
NM_001347403	St6gal2	6226	17	14	10	43	38	38	160	25.3993	1.19187	0.383765	3.10574	0.00189806	0.0127451	21.8015	14.4612	10.6027	35.3018	34.5993	35.6293	UP_FC1_5	UP_FC1.25	P0_05	P0_05	P0_1	1.19187	0.181585	0.120859	0.0874038	0.304225	0.300105	0.307067	1.30125
NM_028980	Ppp4r4	3656	41	43	48	163	112	105	512	80.3557	1.18328	0.226037	5.23491	1.65065e-07	2.8023e-06	52.5801	44.4166	50.8929	133.819	101.977	98.4493	UP_FC1_5	UP_FC1.25	P0_05	P0_05	P0_1	1.18328	0.745793	0.632154	0.714454	1.96389	1.50629	1.44491	7.0075
NM_009897	Ckmt1	1609	22	35	34	100	75	84	350	54.9268	1.18281	0.261453	4.52397	6.06917e-06	7.83054e-05	28.2137	36.153	36.0491	82.0973	68.288	78.7595	UP_FC1_5	UP_FC1.25	P0_05	P0_05	P0_1	1.18281	0.909301	1.16916	1.14991	2.73766	2.29194	2.62653	10.8845
NM_172841	Slco5a1	8500	39	46	65	165	143	120	578	90.7708	1.18171	0.213353	5.53874	3.04647e-08	5.76809e-07	50.0152	47.5154	68.9174	135.461	130.202	112.514	UP_FC1_5	UP_FC1.25	P0_05	P0_05	P0_1	1.18171	0.305131	0.29087	0.416135	0.855069	0.827209	0.710267	3.40468
NM_201529	Lmo7	6071	257	321	375	942	921	844	3660	577.007	1.18038	0.102097	11.5613	6.47486e-31	1.0127e-28	329.588	331.575	397.6	773.357	838.577	791.345	UP_FC1_5	UP_FC1.25	P0_05	P0_05	P0_1	1.18038	2.81523	2.84188	3.36132	6.83481	7.45929	6.99425	30.3068
NM_028092	Slc39a5	1891	7	7	7	21	21	18	81	12.8113	1.17968	0.523809	2.25212	0.0243144	0.0973504	8.97709	7.23061	7.42188	17.2404	19.1206	16.877	UP_FC1_5	UP_FC1.25	P0_05	NA	P0_1	1.17968	0.246177	0.198961	0.20144	0.489175	0.546042	0.478895	2.16069
NR_153786	Gm16835	2802	5	9	7	30	12	18	81	12.5938	1.17701	0.5494	2.14236	0.0321643	0.119731	6.41221	9.2965	7.42188	24.6292	10.9261	16.877	UP_FC1_5	UP_FC1.25	P0_05	NA	NA	1.17701	0.118671	0.172637	0.135947	0.471617	0.210577	0.323194	1.43264
NM_026146	Eps8l1	3752	7	11	7	29	13	29	96	15.0995	1.17622	0.508947	2.31108	0.0208283	0.0860039	8.97709	11.3624	7.42188	23.8082	11.8366	27.1908	UP_FC1_5	UP_FC1.25	P0_05	NA	P0_1	1.17622	0.124073	0.157576	0.101525	0.340464	0.170364	0.388861	1.28286
NM_001033302	Ciart	1387	10	15	14	36	33	41	149	23.5344	1.17518	0.391945	2.99833	0.00271466	0.0170888	12.8244	15.4942	14.8438	29.555	30.0467	38.4421	UP_FC1_5	UP_FC1.25	P0_05	P0_05	P0_1	1.17518	0.479473	0.581266	0.549277	1.14331	1.16986	1.48719	5.41038
NM_009214	Sms	3708	87	118	105	289	317	270	1186	187.306	1.17334	0.152309	7.70368	1.32202e-14	5.98039e-13	111.572	121.887	111.328	237.261	288.631	253.155	UP_FC1_5	UP_FC1.25	P0_05	P0_05	P0_1	1.17334	1.56034	1.71042	1.54095	3.43316	4.20356	3.66339	16.1118
NM_176919	Ppm1h	2936	39	33	37	100	101	109	419	66.5984	1.1732	0.243223	4.82355	1.41025e-06	2.04978e-05	50.0152	34.0872	39.2299	82.0973	91.9612	102.2	UP_FC1_5	UP_FC1.25	P0_05	P0_05	P0_1	1.1732	0.883384	0.604113	0.68578	1.50031	1.69147	1.8678	7.23285
NM_011734	Siae	3386	57	58	76	223	156	165	735	115.569	1.17178	0.192858	6.07584	1.23338e-09	2.82229e-08	73.0992	59.9108	80.5804	183.077	142.039	154.706	UP_FC1_5	UP_FC1.25	P0_05	P0_05	P0_1	1.17178	1.11951	0.920665	1.22142	2.90104	2.26535	2.45164	10.8796
NM_175692	Snhg11	5857	111	163	214	582	399	396	1865	291.669	1.16882	0.156369	7.47472	7.73665e-14	3.19506e-12	142.351	168.37	226.897	477.806	363.292	371.295	UP_FC1_5	UP_FC1.25	P0_05	P0_05	P0_1	1.16882	1.26034	1.4958	1.98828	4.37707	3.34962	3.40157	15.8727
NM_009317	Tal2	2969	11	8	7	22	31	21	100	15.9615	1.16732	0.485571	2.40401	0.0162164	0.0707146	14.1069	8.26355	7.42188	18.0614	28.2257	19.6899	UP_FC1_5	UP_FC1.25	P0_05	NA	P0_1	1.16732	0.24639	0.144824	0.1283	0.326399	0.513393	0.355851	1.71516
NM_009593	Abcg1	5801	4	11	6	14	25	19	79	12.4874	1.16368	0.553652	2.10183	0.0355681	0.128608	5.12977	11.3624	6.36161	11.4936	22.7627	17.8146	UP_FC1_5	UP_FC1.25	P0_05	NA	NA	1.16368	0.0458562	0.101918	0.0562844	0.106307	0.211902	0.164782	0.687049
NM_001177602	Ak4	5128	115	158	113	465	311	317	1479	232.107	1.16248	0.156447	7.43054	1.08157e-13	4.41087e-12	147.481	163.205	119.81	381.752	283.168	297.223	UP_FC1_5	UP_FC1.25	P0_05	P0_05	P0_1	1.16248	1.49139	1.65603	1.19914	3.9943	2.98202	3.11007	14.433
NM_001253759	Enox1	3533	31	58	31	96	130	108	454	71.8294	1.16243	0.255109	4.55661	5.19867e-06	6.81505e-05	39.7557	59.9108	32.8683	78.8134	118.366	101.262	UP_FC1_5	UP_FC1.25	P0_05	P0_05	P0_1	1.16243	0.583524	0.882358	0.477483	1.19692	1.80925	1.53794	6.48747
NM_029006	Kcnk16	2360	16	13	7	42	27	34	139	22.0521	1.16213	0.422737	2.74907	0.00597645	0.0323333	20.5191	13.4283	7.42188	34.4809	24.5837	31.8788	UP_FC1_5	UP_FC1.25	P0_05	P0_05	P0_1	1.16213	0.450867	0.296068	0.161408	0.783923	0.562535	0.724813	2.97962
NM_001358252	Fam241b	1684	10	7	5	26	17	20	85	13.4888	1.16195	0.524296	2.21621	0.0266774	0.104451	12.8244	7.23061	5.30134	21.3453	15.4786	18.7523	UP_FC1_5	UP_FC1.25	P0_05	NA	NA	1.16195	0.394911	0.223417	0.161572	0.680091	0.496369	0.597512	2.55387
NM_001365062	Rasgrp2	607	4	11	5	15	17	23	75	11.8586	1.15598	0.564744	2.0469	0.0406676	0.141928	5.12977	11.3624	5.30134	12.3146	15.4786	21.5651	UP_FC1_5	UP_FC1.25	P0_05	NA	NA	1.15598	0.43824	0.974012	0.44825	1.08853	1.37708	1.90633	6.23244
NM_178715	Tmem30b	3279	54	54	30	127	133	129	527	83.8587	1.15484	0.236496	4.88312	1.04422e-06	1.56495e-05	69.2519	55.779	31.808	104.264	121.097	120.952	UP_FC1_5	UP_FC1.25	P0_05	P0_05	P0_1	1.15484	1.0952	0.885142	0.497874	1.70608	1.99438	1.97928	8.15795
NR_028520	Gm10451	891	9	11	13	30	31	31	125	19.7681	1.15463	0.423288	2.72775	0.00637671	0.0341283	11.542	11.3624	13.7835	24.6292	28.2257	29.066	UP_FC1_5	UP_FC1.25	P0_05	P0_05	P0_1	1.15463	0.671747	0.663553	0.793972	1.48313	1.71073	1.75042	7.07356
NM_001252622	Arid3c	1652	11	4	7	26	19	18	85	13.5304	1.15229	0.531455	2.16819	0.0301445	0.1144	14.1069	4.13178	7.42188	21.3453	17.2996	16.877	UP_FC1_5	UP_FC1.25	P0_05	NA	NA	1.15229	0.442816	0.13014	0.230583	0.693265	0.565512	0.548178	2.61049
NM_001368685	Rbm26	6454	854	1207	1413	3825	3083	2756	13138	2061.92	1.15038	0.101149	11.3731	5.69064e-30	8.36638e-28	1095.21	1246.76	1498.16	3140.22	2807.09	2584.06	UP_FC1_5	UP_FC1.25	P0_05	P0_05	P0_1	1.15038	8.79974	10.0517	11.9139	26.1059	23.4878	21.4837	101.843
NM_001361015	Tbc1d30	5927	6	6	8	22	19	15	76	11.9666	1.14855	0.542392	2.11756	0.0342127	0.125014	7.69465	6.19767	8.48214	18.0614	17.2996	14.0642	UP_FC1_5	UP_FC1.25	P0_05	NA	NA	1.14855	0.067322	0.0544097	0.0734505	0.163502	0.157622	0.127326	0.643632
NM_207215	Mycbp2	15146	900	1195	1445	4084	2967	2794	13385	2099.11	1.14491	0.106445	10.7559	5.55828e-27	7.16823e-25	1154.2	1234.37	1532.09	3352.85	2701.47	2619.69	UP_FC1_5	UP_FC1.25	P0_05	P0_05	P0_1	1.14491	3.95171	4.24063	5.1917	11.8775	9.63203	9.28084	44.1744
NM_001285947	Cyp39a1	2943	25	29	38	81	91	82	346	54.7576	1.141	0.26329	4.33363	1.46668e-05	0.000173546	32.0611	29.9554	40.2902	66.4988	82.8561	76.8842	UP_FC1_5	UP_FC1.25	P0_05	P0_05	P0_1	1.141	0.564925	0.529625	0.70264	1.21236	1.52037	1.40179	5.93171
NM_029578	Tgds	2251	115	174	194	461	428	439	1811	285.447	1.13929	0.132367	8.60703	7.4977e-18	4.86672e-16	147.481	179.732	205.692	378.469	389.697	411.612	UP_FC1_5	UP_FC1.25	P0_05	P0_05	P0_1	1.13929	3.39753	4.15465	4.68992	9.02114	9.34903	9.81179	40.4241
NM_001029868	Pdzd4	3962	89	95	72	236	247	228	967	153.504	1.13872	0.171055	6.65704	2.79405e-11	8.32383e-10	114.137	98.1297	76.3393	193.75	224.895	213.776	UP_FC1_5	UP_FC1.25	P0_05	P0_05	P0_1	1.13872	1.49388	1.28875	0.988912	2.62382	3.06535	2.89521	12.3559
NM_176963	Galm	2236	31	43	39	114	94	104	425	67.0355	1.13736	0.234658	4.84686	1.25432e-06	1.84965e-05	39.7557	44.4166	41.3504	93.5909	85.5876	97.5117	UP_FC1_5	UP_FC1.25	P0_05	P0_05	P0_1	1.13736	0.922	1.03361	0.949144	2.24579	2.06706	2.34003	9.55764
NM_001085501	Ppp1r3d	3255	20	34	37	59	99	89	338	53.6707	1.13632	0.293036	3.87775	0.000105426	0.0010347	25.6488	35.1201	39.2299	48.4374	90.1402	83.4475	UP_FC1_5	UP_FC1.25	P0_05	P0_05	P0_1	1.13632	0.40862	0.561421	0.618572	0.79843	1.49549	1.37562	5.25815
NM_133686	Qprt	1191	11	16	10	39	24	39	139	21.9456	1.1329	0.414829	2.73101	0.00631409	0.0338609	14.1069	16.5271	10.6027	32.0179	21.8522	36.5669	UP_FC1_5	UP_FC1.25	P0_05	P0_05	P0_1	1.1329	0.614217	0.722052	0.456907	1.44241	0.990826	1.64745	5.87386
NR_152192	Pde2a	4238	8	21	7	43	31	25	135	21.0569	1.13273	0.440673	2.57046	0.0101564	0.0493045	10.2595	21.6918	7.42188	35.3018	28.2257	23.4403	UP_FC1_5	UP_FC1.25	P0_05	P0_05	P0_1	1.13273	0.125536	0.266329	0.0898828	0.446934	0.359666	0.296782	1.58513
NM_001368833	Rnls	1625	11	5	6	25	17	20	84	13.3981	1.13229	0.530425	2.13469	0.0327861	0.121462	14.1069	5.16472	6.36161	20.5243	15.4786	18.7523	UP_FC1_5	UP_FC1.25	P0_05	NA	NA	1.13229	0.450174	0.165378	0.200927	0.677677	0.514391	0.619207	2.62775
NM_026805	Svop	3168	9	12	10	27	24	34	116	18.4062	1.13224	0.443681	2.55193	0.0107129	0.0515384	11.542	12.3953	10.6027	22.1663	21.8522	31.8788	UP_FC1_5	UP_FC1.25	P0_05	NA	P0_1	1.13224	0.188929	0.20359	0.171773	0.375418	0.372498	0.539949	1.85216
NM_022024	Gmfg	997	6	7	8	22	21	15	79	12.4423	1.13205	0.531475	2.13002	0.0331696	0.122527	7.69465	7.23061	8.48214	18.0614	19.1206	14.0642	UP_FC1_5	UP_FC1.25	P0_05	NA	NA	1.13205	0.400218	0.377366	0.436651	0.971994	1.03567	0.756929	3.97883
NM_011227	Rab20	1446	15	13	13	45	33	36	155	24.5322	1.132	0.383569	2.95123	0.00316513	0.0193972	19.2366	13.4283	13.7835	36.9438	30.0467	33.7541	UP_FC1_5	UP_FC1.25	P0_05	P0_05	P0_1	1.132	0.689865	0.483209	0.489232	1.37082	1.12213	1.25254	5.4078
NM_001081047	Cnksr1	2444	34	31	24	93	76	78	336	53.2923	1.12887	0.269104	4.19491	2.72981e-05	0.000302685	43.603	32.0213	25.4464	76.3505	69.1985	73.1338	UP_FC1_5	UP_FC1.25	P0_05	P0_05	P0_1	1.12887	0.925164	0.681743	0.534379	1.67617	1.52901	1.60566	6.95212
NM_030677	Gpx2	1063	9	8	6	27	19	18	87	13.7517	1.1269	0.511025	2.20517	0.0274425	0.106707	11.542	8.26355	6.36161	22.1663	17.2996	16.877	UP_FC1_5	UP_FC1.25	P0_05	NA	NA	1.1269	0.563054	0.404499	0.307155	1.11884	0.878857	0.851919	4.12432
NM_178675	Slc35f1	4963	6	8	8	18	20	22	82	13.0092	1.12684	0.520301	2.16575	0.0303303	0.114835	7.69465	8.26355	8.48214	14.7775	18.2101	20.6275	UP_FC1_5	UP_FC1.25	P0_05	NA	NA	1.12684	0.0803985	0.0866375	0.0877173	0.159759	0.198145	0.223017	0.835674
NM_001363812	Pon3	6599	18	14	16	53	42	38	181	28.6486	1.12396	0.357553	3.14349	0.00166947	0.0114542	23.084	14.4612	16.9643	43.5116	38.2413	35.6293	UP_FC1_5	UP_FC1.25	P0_05	P0_05	P0_1	1.12396	0.181399	0.114028	0.131941	0.35378	0.312946	0.289711	1.38381
NM_001252508	D430019H16Rik	5782	20	36	26	76	81	66	305	48.0715	1.12183	0.279942	4.00736	6.14011e-05	0.00063061	25.6488	37.186	27.567	62.3939	73.7511	61.8824	UP_FC1_5	UP_FC1.25	P0_05	P0_05	P0_1	1.12183	0.230034	0.334645	0.2447	0.578991	0.688819	0.574282	2.65147
NM_172259	Myl6b	1017	71	58	60	163	170	185	707	112.774	1.11726	0.199951	5.58763	2.30189e-08	4.43543e-07	91.0534	59.9108	63.6161	133.819	154.786	173.458	UP_FC1_5	UP_FC1.25	P0_05	P0_05	P0_1	1.11726	4.64278	3.06526	3.21048	7.05997	8.21913	9.15187	35.3495
NM_010588	Jag2	4026	46	61	42	143	142	121	555	87.7792	1.11477	0.211967	5.25918	1.44702e-07	2.48239e-06	58.9923	63.0096	44.5313	117.399	129.292	113.451	UP_FC1_5	UP_FC1.25	P0_05	P0_05	P0_1	1.11477	0.759845	0.81436	0.567695	1.56458	1.73425	1.51207	6.9528
NM_145154	Angptl6	1556	16	15	10	47	36	30	154	24.3514	1.11287	0.392079	2.83837	0.0045344	0.0258792	20.5191	15.4942	10.6027	38.5857	32.7782	28.1284	UP_FC1_5	UP_FC1.25	P0_05	P0_05	P0_1	1.11287	0.683835	0.518134	0.349728	1.33053	1.1376	0.969998	4.98983
NM_001356468	Sat2	799	7	5	7	19	15	18	71	11.2828	1.11203	0.558904	1.98967	0.0466273	0.157608	8.97709	5.16472	7.42188	15.5985	13.6576	16.877	UP_FC1_5	UP_FC1.25	P0_05	NA	NA	1.11203	0.582629	0.336344	0.47675	1.04747	0.923087	1.1334	4.49969
NM_145523	Gca	3278	15	27	17	61	55	44	219	34.4271	1.11193	0.328596	3.3839	0.000714645	0.00557681	19.2366	27.8895	18.0246	50.0794	50.0779	41.255	UP_FC1_5	UP_FC1.25	P0_05	P0_05	P0_1	1.11193	0.304315	0.442706	0.282215	0.819704	0.824996	0.675309	3.34924
NM_001013833	Prkg1	6958	43	48	82	130	176	159	638	101.287	1.11168	0.227888	4.87819	1.07064e-06	1.59983e-05	55.145	49.5813	86.942	106.726	160.249	149.08	UP_FC1_5	UP_FC1.25	P0_05	P0_05	P0_1	1.11168	0.410984	0.370781	0.641311	0.822991	1.24373	1.14967	4.63946
NM_028132	Pgm2	2321	209	264	258	775	617	598	2721	428.834	1.11145	0.108532	10.2407	1.30259e-24	1.47313e-22	268.03	272.697	273.549	636.254	561.783	560.692	UP_FC1_5	UP_FC1.25	P0_05	P0_05	P0_1	1.11145	5.98842	6.11349	6.04901	14.7083	13.071	12.9624	58.8926
NM_007545	Hrk	5362	19	13	15	57	41	32	177	27.9714	1.11105	0.372732	2.98082	0.00287478	0.0179241	24.3664	13.4283	15.904	46.7955	37.3308	30.0036	UP_FC1_5	UP_FC1.25	P0_05	P0_05	P0_1	1.11105	0.23565	0.13031	0.152231	0.468257	0.375972	0.300249	1.66267
NM_013660	Sema4d	4462	79	79	63	203	214	186	824	130.936	1.11063	0.182454	6.08718	1.14916e-09	2.63777e-08	101.313	81.6026	66.7969	166.658	194.848	174.396	UP_FC1_5	UP_FC1.25	P0_05	P0_05	P0_1	1.11063	1.17744	0.951608	0.768335	2.00402	2.35821	2.09721	9.35682
NM_010291	Gjb5	1700	21	15	14	48	42	47	187	29.8308	1.10864	0.355064	3.12236	0.00179408	0.0121912	26.9313	15.4942	14.8438	39.4067	38.2413	44.0678	UP_FC1_5	UP_FC1.25	P0_05	P0_05	P0_1	1.10864	0.821507	0.474245	0.448145	1.24374	1.21478	1.39094	5.59335
NM_001364360	Acyp1	778	24	14	17	54	47	50	206	32.8786	1.10704	0.343034	3.2272	0.0012501	0.00898945	30.7786	14.4612	18.0246	44.3325	42.7938	46.8806	UP_FC1_5	UP_FC1.25	P0_05	P0_05	P0_1	1.10704	2.0515	0.967183	1.18907	3.05739	2.97041	3.23333	13.4689
NM_008557	Fxyd3	514	21	20	25	83	54	43	246	38.6204	1.09931	0.321624	3.41801	0.000630802	0.00501843	26.9313	20.6589	26.5067	68.1408	49.1674	40.3173	UP_FC1_5	UP_FC1.25	P0_05	P0_05	P0_1	1.09931	2.71705	2.09135	2.64677	7.11297	5.16569	4.20886	23.9427
NM_001291149	Ptprt	12111	28	23	34	84	71	75	315	49.9406	1.09925	0.27423	4.00848	6.11104e-05	0.000627844	35.9084	23.7577	36.0491	68.9617	64.646	70.3209	UP_FC1_5	UP_FC1.25	P0_05	P0_05	P0_1	1.09925	0.153751	0.102072	0.15277	0.305517	0.288255	0.311559	1.31392
NM_008183	Gstm2	1021	23	31	27	82	64	72	299	47.2075	1.09814	0.276745	3.96806	7.24605e-05	0.00073394	29.4962	32.0213	28.6272	67.3198	58.2724	67.5081	UP_FC1_5	UP_FC1.25	P0_05	P0_05	P0_1	1.09814	1.49811	1.63191	1.43906	3.53773	3.08214	3.54785	14.7368
NM_177622	Zfp595	3902	19	19	20	66	34	57	215	33.9638	1.09595	0.342736	3.19764	0.00138556	0.00976297	24.3664	19.6259	21.2054	54.1842	30.9572	53.4439	UP_FC1_5	UP_FC1.25	P0_05	P0_05	P0_1	1.09595	0.323823	0.261714	0.278922	0.745063	0.42844	0.734931	2.77289
NM_007904	Ednrb	3996	64	87	96	242	219	201	909	143.377	1.09524	0.166336	6.58448	4.56487e-11	1.32372e-09	82.0763	89.8661	101.786	198.675	199.401	188.46	UP_FC1_5	UP_FC1.25	P0_05	P0_05	P0_1	1.09524	1.06511	1.17018	1.30733	2.66763	2.69474	2.53064	11.4356
NM_010638	Klf9	4476	153	175	185	522	413	446	1894	299.315	1.09517	0.123493	8.8683	7.42718e-19	5.27509e-17	196.214	180.765	196.15	428.548	376.039	418.175	UP_FC1_5	UP_FC1.25	P0_05	P0_05	P0_1	1.09517	2.27322	2.1014	2.24916	5.13708	4.53689	5.01307	21.3108
NM_001347634	Ybx2	1345	14	28	16	59	48	48	213	33.498	1.09403	0.333742	3.27806	0.00104524	0.00771443	17.9542	28.9224	16.9643	48.4374	43.7043	45.0054	UP_FC1_5	UP_FC1.25	P0_05	P0_05	P0_1	1.09403	0.692224	1.11891	0.647347	1.93226	1.75476	1.79547	7.94097
NM_010360	Gstm5	901	24	46	36	110	87	86	389	61.1032	1.09284	0.250003	4.37131	1.23504e-05	0.000149077	30.7786	47.5154	38.1696	90.307	79.2141	80.6347	UP_FC1_5	UP_FC1.25	P0_05	P0_05	P0_1	1.09284	1.77144	2.74406	2.17429	5.37779	4.7478	4.80212	21.6175
NM_009769	Klf5	1719	187	217	240	678	501	541	2364	373.077	1.08252	0.118847	9.10856	8.34827e-20	6.47684e-18	239.817	224.149	254.464	556.62	456.164	507.248	UP_FC1_5	UP_FC1.25	P0_05	P0_05	P0_1	1.08252	7.23447	6.78491	7.59757	17.3736	14.3305	15.8336	69.1546
NM_175511	Fam78a	4007	27	39	45	102	97	95	405	63.9591	1.08245	0.240818	4.4949	6.96029e-06	8.85209e-05	34.6259	40.2848	47.7121	83.7392	88.3192	89.0732	UP_FC1_5	UP_FC1.25	P0_05	P0_05	P0_1	1.08245	0.448111	0.523125	0.611129	1.12129	1.19028	1.19279	5.08672
NM_009437	Tst	1098	28	14	12	50	52	45	201	32.2801	1.08204	0.367034	2.94806	0.00319772	0.0195563	35.9084	14.4612	12.7232	41.0487	47.3464	42.1926	UP_FC1_5	UP_FC1.25	P0_05	P0_05	P0_1	1.08204	1.69589	0.685308	0.594728	2.00587	2.32862	2.06191	9.37233
NM_198092	Usp2	3852	52	53	46	126	129	147	553	88.1554	1.08145	0.215767	5.01213	5.38298e-07	8.50517e-06	66.687	54.746	48.7723	103.443	117.455	137.829	UP_FC1_5	UP_FC1.25	P0_05	P0_05	P0_1	1.08145	0.897755	0.73952	0.649847	1.44086	1.64665	1.91995	7.29458
NM_001286584	Fam131b	4039	21	21	20	65	48	53	228	36.0983	1.08136	0.31627	3.41911	0.000628262	0.00500228	26.9313	21.6918	21.2054	53.3632	43.7043	49.6935	UP_FC1_5	UP_FC1.25	P0_05	P0_05	P0_1	1.08136	0.345769	0.279451	0.269461	0.708885	0.58434	0.660178	2.84808
NM_001320258	Mmp25	3537	70	67	63	206	143	187	736	116.739	1.0812	0.194927	5.54666	2.91174e-08	5.52723e-07	89.7709	69.2073	66.7969	169.12	130.202	175.334	UP_FC1_5	UP_FC1.25	P0_05	P0_05	P0_1	1.0812	1.31615	1.01812	0.96927	2.56548	1.98792	2.6599	10.5168
NM_008550	Man2b2	3413	123	166	155	529	329	329	1631	255.979	1.07937	0.153969	7.01029	2.37833e-12	8.16014e-11	157.74	171.469	164.342	434.295	299.557	308.475	UP_FC1_5	UP_FC1.25	P0_05	P0_05	P0_1	1.07937	2.39668	2.61416	2.47135	6.8274	4.73977	4.84974	23.8991
NM_027890	Susd2	3238	18	23	27	73	59	49	249	39.1771	1.07929	0.305537	3.53244	0.000411737	0.00347994	23.084	23.7577	28.6272	59.931	53.7199	45.943	UP_FC1_5	UP_FC1.25	P0_05	P0_05	P0_1	1.07929	0.369689	0.381778	0.45376	0.993075	0.895928	0.761339	3.85557
NM_011825	Grem2	3741	7	7	10	27	15	22	88	13.877	1.07814	0.509305	2.11688	0.0342697	0.125207	8.97709	7.23061	10.6027	22.1663	13.6576	20.6275	UP_FC1_5	UP_FC1.25	P0_05	NA	NA	1.07814	0.124437	0.100571	0.145463	0.317916	0.197152	0.295865	1.1814
NM_175369	Ccdc122	1772	14	19	19	51	52	35	190	29.9596	1.07783	0.348626	3.09167	0.00199036	0.0132439	17.9542	19.6259	20.1451	41.8696	47.3464	32.8164	UP_FC1_5	UP_FC1.25	P0_05	P0_05	P0_1	1.07783	0.525418	0.576302	0.583485	1.26778	1.4429	0.993719	5.3896
NM_001355155	Plcb4	5396	102	79	122	278	287	243	1111	176.525	1.07648	0.170746	6.30457	2.88987e-10	7.4213e-09	130.809	81.6026	129.353	228.23	261.315	227.84	UP_FC1_5	UP_FC1.25	P0_05	P0_05	P0_1	1.07648	1.2571	0.786893	1.23035	2.26939	2.61522	2.26565	10.4246
NM_001164767	Robo3	4696	22	22	26	69	53	64	256	40.5694	1.07572	0.299388	3.59307	0.000326804	0.00283796	28.2137	22.7248	27.567	56.6471	48.2569	60.0072	UP_FC1_5	UP_FC1.25	P0_05	P0_05	P0_1	1.07572	0.311556	0.2518	0.30129	0.647228	0.55494	0.685663	2.75248
NM_001085409	Steap3	3120	11	13	13	33	37	28	135	21.3921	1.07559	0.406157	2.64821	0.00809204	0.0413159	14.1069	13.4283	13.7835	27.0921	33.6888	26.2532	UP_FC1_5	UP_FC1.25	P0_05	P0_05	P0_1	1.07559	0.234466	0.223949	0.22674	0.465903	0.583103	0.451505	2.18567
NM_029555	Gstk1	920	12	9	9	26	25	29	110	17.5878	1.07553	0.452162	2.37863	0.0173769	0.0745479	15.3893	9.2965	9.54241	21.3453	22.7627	27.1908	UP_FC1_5	UP_FC1.25	P0_05	NA	P0_1	1.07553	0.86743	0.525793	0.532346	1.24486	1.33613	1.58588	6.09244
NM_172449	Tspoap1	7582	7	13	20	40	33	32	145	22.75	1.07379	0.404524	2.65445	0.00794373	0.0407071	8.97709	13.4283	21.2054	32.8389	30.0467	30.0036	UP_FC1_5	UP_FC1.25	P0_05	P0_05	P0_1	1.07379	0.0613981	0.0921552	0.143544	0.232387	0.214007	0.212337	0.955829
NM_145466	Ggact	1074	31	31	33	89	84	79	347	55.0644	1.07293	0.256271	4.18669	2.83052e-05	0.000312185	39.7557	32.0213	34.9888	73.0666	76.4826	74.0714	UP_FC1_5	UP_FC1.25	P0_05	P0_05	P0_1	1.07293	1.91955	1.55138	1.67205	3.65024	3.84568	3.70068	16.3396
NM_172621	Clic5	5862	23	37	42	116	72	81	371	58.1637	1.06976	0.263649	4.05752	4.95965e-05	0.00052214	29.4962	38.2189	44.5313	95.2329	65.5565	75.9466	UP_FC1_5	UP_FC1.25	P0_05	P0_05	P0_1	1.06976	0.260929	0.339247	0.389891	0.871662	0.603927	0.695182	3.16084
NM_009660	Alox15	2398	42	38	37	140	81	92	430	67.882	1.0686	0.251866	4.24275	2.20797e-05	0.000250409	53.8626	39.2519	39.2299	114.936	73.7511	86.2604	UP_FC1_5	UP_FC1.25	P0_05	P0_05	P0_1	1.0686	1.16477	0.851716	0.839638	2.57167	1.66086	1.93018	9.01884
NM_028472	Bmper	3789	127	136	112	373	340	282	1370	217.05	1.06744	0.147789	7.22269	5.09694e-13	1.90918e-11	162.87	140.48	118.75	306.223	309.572	264.407	UP_FC1_5	UP_FC1.25	P0_05	P0_05	P0_1	1.06744	2.22905	1.92919	1.60854	4.33631	4.41217	3.74441	18.2597
NM_017392	Celsr2	10592	66	80	74	193	186	199	798	126.687	1.06581	0.175815	6.06215	1.34312e-09	3.06148e-08	84.6412	82.6355	78.4598	158.448	169.354	186.585	UP_FC1_5	UP_FC1.25	P0_05	P0_05	P0_1	1.06581	0.414388	0.40595	0.380183	0.80263	0.863442	0.945223	3.81182
NM_001081252	Uggt2	6473	128	203	193	547	404	424	1899	298.823	1.06522	0.132373	8.04709	8.47881e-16	4.32081e-14	164.153	209.688	204.632	449.072	367.845	397.548	UP_FC1_5	UP_FC1.25	P0_05	P0_05	P0_1	1.06522	1.31506	1.68559	1.62252	3.72236	3.06884	3.29548	14.7098
NM_007388	Acp5	1347	10	11	17	41	30	29	138	21.7295	1.06211	0.406783	2.611	0.0090279	0.0451325	12.8244	11.3624	18.0246	33.6599	27.3152	27.1908	UP_FC1_5	UP_FC1.25	P0_05	P0_05	P0_1	1.06211	0.493712	0.43892	0.686785	1.34076	1.09509	1.08315	5.13843
NM_173776	Maml2	4446	27	31	24	72	71	72	297	47.2263	1.05908	0.277895	3.81108	0.000138359	0.0013226	34.6259	32.0213	25.4464	59.1101	64.646	67.5081	UP_FC1_5	UP_FC1.25	P0_05	P0_05	P0_1	1.05908	0.403864	0.374759	0.293752	0.713344	0.785212	0.814746	3.38568
NM_026358	Mgarp	1224	20	23	20	54	61	50	228	36.2277	1.05858	0.315366	3.35667	0.000788876	0.00606752	25.6488	23.7577	21.2054	44.3325	55.5409	46.8806	UP_FC1_5	UP_FC1.25	P0_05	P0_05	P0_1	1.05858	1.08665	1.00997	0.889177	1.94334	2.45045	2.05517	9.43475
NM_144556	Lgi4	3433	15	21	25	69	46	45	221	34.693	1.05806	0.327165	3.23401	0.00122065	0.00880566	19.2366	21.6918	26.5067	56.6471	41.8833	42.1926	UP_FC1_5	UP_FC1.25	P0_05	P0_05	P0_1	1.05806	0.290575	0.32878	0.396283	0.885343	0.658843	0.659474	3.2193
NM_145584	Spon1	6148	84	80	105	193	268	240	970	154.863	1.05742	0.187408	5.64233	1.67767e-08	3.28212e-07	107.725	82.6355	111.328	158.448	244.016	225.027	UP_FC1_5	UP_FC1.25	P0_05	P0_05	P0_1	1.05742	0.908628	0.699385	0.929383	1.3828	2.14338	1.96398	8.02755
NM_013495	Cpt1a	4280	26	21	33	66	74	69	289	46.0469	1.05404	0.288247	3.65671	0.000255469	0.00228948	33.3435	21.6918	34.9888	54.1842	67.3775	64.6953	UP_FC1_5	UP_FC1.25	P0_05	P0_05	P0_1	1.05404	0.40399	0.263716	0.419575	0.67926	0.850131	0.811081	3.42775
NM_029999	Lbh	3063	118	149	103	297	328	338	1333	212.305	1.05329	0.158714	6.63636	3.21525e-11	9.52077e-10	151.328	153.909	109.208	243.829	298.646	316.913	UP_FC1_5	UP_FC1.25	P0_05	P0_05	P0_1	1.05329	2.56198	2.61457	1.82991	4.27116	5.26532	5.55174	22.0947
NM_008625	Mrc1	5286	4	7	13	23	18	21	86	13.5175	1.05308	0.520148	2.02459	0.0429099	0.147691	5.12977	7.23061	13.7835	18.8824	16.3891	19.6899	UP_FC1_5	UP_FC1.25	P0_05	NA	NA	1.05308	0.0503238	0.0711756	0.133831	0.191662	0.167434	0.199872	0.814298
NM_008818	Rhox5	793	68	100	105	361	185	170	989	154.34	1.04791	0.213175	4.91569	8.84682e-07	1.34227e-05	87.2061	103.294	111.328	296.371	168.444	159.394	UP_FC1_5	UP_FC1.25	P0_05	P0_05	P0_1	1.04791	5.70265	6.77778	7.20536	20.0526	11.4709	10.7854	61.9946
NM_001025245	Mbp	4814	101	110	82	253	271	240	1057	168.262	1.0477	0.165863	6.31669	2.67228e-10	6.89262e-09	129.527	113.624	86.942	207.706	246.747	225.027	UP_FC1_5	UP_FC1.25	P0_05	P0_05	P0_1	1.0477	1.39526	1.22814	0.926931	2.315	2.76797	2.50821	11.1415
NM_009057	Slc50a1	1014	20	24	22	66	53	53	238	37.65	1.04766	0.306281	3.42059	0.000624851	0.00497917	25.6488	24.7907	23.3259	54.1842	48.2569	49.6935	UP_FC1_5	UP_FC1.25	P0_05	P0_05	P0_1	1.04766	1.3117	1.27214	1.18066	2.86709	2.57002	2.62964	11.8312
NM_001009549	Zfp36l3	2609	14	12	13	50	29	24	142	22.3482	1.04529	0.414482	2.52193	0.0116714	0.0548835	17.9542	12.3953	13.7835	41.0487	26.4047	22.5027	UP_FC1_5	UP_FC1.25	P0_05	NA	P0_1	1.04529	0.356858	0.247211	0.271149	0.844174	0.54654	0.462803	2.72873
NM_153060	Spns2	3242	81	79	70	227	180	194	831	131.975	1.04484	0.177704	5.87963	4.11194e-09	8.7172e-08	103.878	81.6026	74.2188	186.361	163.891	181.897	UP_FC1_5	UP_FC1.25	P0_05	P0_05	P0_1	1.04484	1.66155	1.30971	1.17496	3.08425	2.72997	3.01056	12.971
NM_001293560	Kyat3	2259	17	18	16	40	42	50	183	29.2199	1.04395	0.353292	2.95493	0.00312741	0.0192141	21.8015	18.593	16.9643	32.8389	38.2413	46.8806	UP_FC1_5	UP_FC1.25	P0_05	P0_05	P0_1	1.04395	0.500465	0.428269	0.385428	0.779973	0.914179	1.11356	4.12187
NR_001570	Xist	12242	4	18	22	45	30	37	156	24.3332	1.04364	0.41595	2.50906	0.0121054	0.0562942	5.12977	18.593	23.3259	36.9438	27.3152	34.6917	UP_FC1_5	UP_FC1.25	P0_05	NA	P0_1	1.04364	0.0217294	0.0790279	0.0977934	0.161918	0.120494	0.152058	0.633021
NM_010043	Des	3054	171	200	251	546	555	506	2229	353.338	1.04328	0.122115	8.54346	1.30261e-17	8.27253e-16	219.298	206.589	266.127	448.251	505.331	474.432	UP_FC1_5	UP_FC1.25	P0_05	P0_05	P0_1	1.04328	3.72364	3.51983	4.47244	7.87517	8.93556	8.33567	36.8623
NM_001039530	Parp14	7232	17	21	25	62	52	49	226	35.6983	1.04087	0.314955	3.30482	0.000950374	0.00711788	21.8015	21.6918	26.5067	50.9003	47.3464	45.943	UP_FC1_5	UP_FC1.25	P0_05	P0_05	P0_1	1.04087	0.156326	0.156071	0.188114	0.377632	0.353544	0.340876	1.57256
NM_146015	Efemp1	2023	9	14	12	29	33	28	125	19.8058	1.0407	0.420444	2.47525	0.0133142	0.060753	11.542	14.4612	12.7232	23.8082	30.0467	26.2532	UP_FC1_5	UP_FC1.25	P0_05	NA	P0_1	1.0407	0.295861	0.371957	0.322794	0.631449	0.802077	0.69634	3.12048
NM_178365	Pacsin1	4204	52	49	32	126	102	119	480	76.52	1.03941	0.237935	4.36847	1.25122e-05	0.000150721	66.687	50.6143	33.9286	103.443	92.8717	111.576	UP_FC1_5	UP_FC1.25	P0_05	P0_05	P0_1	1.03941	0.822586	0.626461	0.414216	1.32021	1.19299	1.42411	5.80057
NM_007546	Bik	936	13	12	19	31	38	44	157	25.0861	1.0394	0.388034	2.67863	0.0073925	0.038452	16.6717	12.3953	20.1451	25.4502	34.5993	41.255	UP_FC1_5	UP_FC1.25	P0_05	P0_05	P0_1	1.0394	0.923652	0.689074	1.10463	1.45889	1.99621	2.36503	8.53748
NM_021566	Jph2	4227	85	83	110	211	265	240	994	158.485	1.03906	0.176769	5.87807	4.15083e-09	8.78697e-08	109.008	85.7344	116.629	173.225	241.284	225.027	UP_FC1_5	UP_FC1.25	P0_05	P0_05	P0_1	1.03906	1.3373	1.05537	1.41612	2.1988	3.08256	2.85653	11.9467
NM_009309	T	2036	196	207	216	678	473	458	2228	351.819	1.03401	0.130766	7.90738	2.62868e-15	1.26504e-13	251.359	213.819	229.018	556.62	430.67	429.427	UP_FC1_5	UP_FC1.25	P0_05	P0_05	P0_1	1.03401	6.40205	5.46453	5.77318	14.6686	11.423	11.3174	55.0488
NM_001368366	Tmem59l	1433	9	13	12	41	22	25	122	19.1375	1.03369	0.436471	2.36829	0.0178705	0.0762315	11.542	13.4283	12.7232	33.6599	20.0312	23.4403	UP_FC1_5	UP_FC1.25	P0_05	NA	P0_1	1.03369	0.417674	0.487593	0.455695	1.2603	0.754874	0.877714	4.25385
NM_175329	Chchd10	1484	116	96	82	280	205	281	1060	169.144	1.03314	0.187378	5.51366	3.51444e-08	6.56117e-07	148.763	99.1626	86.942	229.872	186.654	263.469	UP_FC1_5	UP_FC1.25	P0_05	P0_05	P0_1	1.03314	5.19834	3.47694	3.0069	8.31113	6.79232	9.52646	36.3121
NM_010573	Irx1	2056	57	51	40	98	136	147	529	85.0506	1.03241	0.246176	4.19378	2.74349e-05	0.000303955	73.0992	52.6802	42.4107	80.4554	123.829	137.829	UP_FC1_5	UP_FC1.25	P0_05	P0_05	P0_1	1.03241	1.84371	1.33324	1.05871	2.09961	3.25247	3.59711	13.1848
NM_018754	Sfn	1610	65	78	92	233	192	180	840	132.725	1.03224	0.172841	5.97218	2.34102e-09	5.1293e-08	83.3587	80.5696	97.5446	191.287	174.817	168.77	UP_FC1_5	UP_FC1.25	P0_05	P0_05	P0_1	1.03224	2.6849	2.60393	3.10958	6.37479	5.86372	5.62478	26.2617
NM_201619	Nr1h5	2798	25	22	25	77	60	50	259	41.0031	1.03181	0.301189	3.42579	0.000613021	0.00489551	32.0611	22.7248	26.5067	63.2149	54.6304	46.8806	UP_FC1_5	UP_FC1.25	P0_05	P0_05	P0_1	1.03181	0.594201	0.422606	0.486219	1.21221	1.05439	0.899045	4.66867
NM_028021	Myh14	6350	64	62	59	171	161	146	663	105.424	1.03139	0.191895	5.37478	7.66771e-08	1.36478e-06	82.0763	64.0425	62.5558	140.386	146.592	136.891	UP_FC1_5	UP_FC1.25	P0_05	P0_05	P0_1	1.03139	0.670266	0.524781	0.505612	1.1862	1.24667	1.15675	5.29027
NM_183261	Nr2f2	4159	64	79	70	166	185	194	758	120.753	1.03127	0.185909	5.54719	2.90293e-08	5.51407e-07	82.0763	81.6026	74.2188	136.282	168.444	181.897	UP_FC1_5	UP_FC1.25	P0_05	P0_05	P0_1	1.03127	1.02337	1.02094	0.915901	1.75815	2.18716	2.34678	9.25229
NM_001312914	Ksr2	6086	8	12	5	20	21	23	89	14.1769	1.03044	0.505359	2.03902	0.0414478	0.14399	10.2595	12.3953	5.30134	16.4195	19.1206	21.5651	UP_FC1_5	UP_FC1.25	P0_05	NA	NA	1.03044	0.0874176	0.105977	0.0447072	0.144755	0.169662	0.190132	0.742651
NM_013683	Tap1	2937	50	46	36	141	93	109	475	75.4069	1.029	0.237716	4.32872	1.49981e-05	0.000177111	64.1221	47.5154	38.1696	115.757	84.6771	102.2	UP_FC1_5	UP_FC1.25	P0_05	P0_05	P0_1	1.029	1.13216	0.84181	0.667019	2.11471	1.55696	1.86716	8.17982
NM_023622	Rgl3	2529	28	43	42	110	92	87	402	63.417	1.02782	0.239908	4.28421	1.83392e-05	0.000211288	35.9084	44.4166	44.5313	90.307	83.7666	81.5723	UP_FC1_5	UP_FC1.25	P0_05	P0_05	P0_1	1.02782	0.736292	0.913861	0.903733	1.91593	1.7887	1.73073	7.98925
NM_053091	Cox4i2	720	29	33	18	74	60	72	286	45.5422	1.02673	0.294727	3.48367	0.000494588	0.00407681	37.1908	34.0872	19.0848	60.752	54.6304	67.5081	UP_FC1_5	UP_FC1.25	P0_05	P0_05	P0_1	1.02673	2.67859	2.46344	1.36044	4.52726	4.09748	5.03105	20.1583
NM_054076	Optc	1882	38	25	17	86	73	51	290	46.245	1.02443	0.320019	3.20116	0.00136876	0.00967009	48.7328	25.8236	18.0246	70.6037	66.467	47.8182	UP_FC1_5	UP_FC1.25	P0_05	P0_05	P0_1	1.02443	1.34278	0.713971	0.491551	2.01287	1.90722	1.36336	7.83175
NM_029031	Shpk	2772	5	10	11	26	17	23	92	14.4656	1.02394	0.495711	2.06559	0.0388669	0.13746	6.41221	10.3294	11.6629	21.3453	15.4786	21.5651	UP_FC1_5	UP_FC1.25	P0_05	NA	NA	1.02394	0.119955	0.193895	0.215943	0.413158	0.301546	0.41744	1.66194
NM_001357162	Kank3	775	7	9	12	25	17	29	99	15.6984	1.02019	0.481011	2.12092	0.0339285	0.124176	8.97709	9.2965	12.7232	20.5243	15.4786	27.1908	UP_FC1_5	UP_FC1.25	P0_05	NA	NA	1.02019	0.600672	0.624168	0.842595	1.42094	1.07856	1.88259	6.44952
NM_007413	Adora2b	1840	13	9	11	43	22	21	119	18.7757	1.01939	0.45391	2.2458	0.024717	0.0986399	16.6717	9.2965	11.6629	35.3018	20.0312	19.6899	UP_FC1_5	UP_FC1.25	P0_05	NA	P0_1	1.01939	0.469858	0.262897	0.325323	1.02941	0.587899	0.574196	3.24958
NM_207687	Espn	3025	91	123	86	246	234	281	1061	168.904	1.01776	0.169342	6.01012	1.85389e-09	4.16758e-08	116.702	127.052	91.183	201.959	213.059	263.469	UP_FC1_5	UP_FC1.25	P0_05	P0_05	P0_1	1.01776	2.00058	2.18545	1.54708	3.58217	3.80354	4.67348	17.7923
NM_001159401	Upp1	1245	77	95	89	265	201	200	927	146.556	1.01622	0.165496	6.14044	8.2295e-10	1.922e-08	98.748	98.1297	94.3638	217.558	183.012	187.523	UP_FC1_5	UP_FC1.25	P0_05	P0_05	P0_1	1.01622	4.11303	4.10123	3.89009	9.37589	7.93825	8.08202	37.5005
NM_008420	Kcnb1	11149	9	8	9	17	29	20	92	14.7436	1.01583	0.498571	2.03749	0.041601	0.14442	11.542	8.26355	9.54241	13.9565	26.4047	18.7523	UP_FC1_5	UP_FC1.25	P0_05	NA	NA	1.01583	0.0536843	0.0385669	0.0439285	0.0671659	0.127897	0.0902512	0.421494
NM_021431	Nudt11	2619	108	87	105	286	258	226	1070	170.218	1.01551	0.164822	6.16127	7.21628e-10	1.69983e-08	138.504	89.8661	111.328	234.798	234.911	211.9	UP_FC1_5	UP_FC1.25	P0_05	P0_05	P0_1	1.01551	2.74239	1.78544	2.18169	4.81024	4.84376	4.34142	20.7049
NM_146069	Nrros	3710	9	20	22	43	43	42	179	28.2267	1.01547	0.360588	2.81615	0.00486026	0.0273934	11.542	20.6589	23.3259	35.3018	39.1518	39.3797	UP_FC1_5	UP_FC1.25	P0_05	P0_05	P0_1	1.01547	0.161328	0.289745	0.322692	0.510541	0.569892	0.569553	2.42375
NM_001033668	Dnah1	12792	18	24	17	52	56	42	209	33.1596	1.01529	0.330401	3.07289	0.00211993	0.0139046	23.084	24.7907	18.0246	42.6906	50.9884	39.3797	UP_FC1_5	UP_FC1.25	P0_05	P0_05	P0_1	1.01529	0.0935783	0.10084	0.0723186	0.179061	0.215252	0.165185	0.826235
NM_016905	Galk1	1496	306	330	266	922	744	648	3216	509.543	1.01315	0.12145	8.34216	7.29441e-17	4.21385e-15	392.427	340.872	282.031	756.937	677.417	607.573	UP_FC1_5	UP_FC1.25	P0_05	P0_05	P0_1	1.01315	13.6029	11.8561	9.67586	27.1478	24.4534	21.7923	108.528
NM_172488	Lacc1	2409	45	78	77	186	148	170	704	111.128	1.01283	0.19196	5.27623	1.31867e-07	2.27949e-06	57.7099	80.5696	81.6406	152.701	134.755	159.394	UP_FC1_5	UP_FC1.25	P0_05	P0_05	P0_1	1.01283	1.24227	1.74028	1.73938	3.40104	3.02081	3.55035	14.6941
NM_009597	Asic1	4093	35	54	52	117	121	117	496	78.6207	1.01144	0.218292	4.63341	3.59694e-06	4.84935e-05	44.8855	55.779	55.1339	96.0538	110.171	109.701	UP_FC1_5	UP_FC1.25	P0_05	P0_05	P0_1	1.01144	0.568679	0.709108	0.691355	1.25916	1.45359	1.43815	6.12004
NM_008826	Pfkl	3704	1470	1499	1297	4188	3480	3263	15197	2412.49	1.00922	0.0957467	10.5405	5.62049e-26	6.88604e-24	1885.19	1548.38	1375.17	3438.23	3168.56	3059.43	UP_FC1_5	UP_FC1.25	P0_05	P0_05	P0_1	1.00922	26.3929	21.7516	19.055	49.8049	46.1962	44.3206	207.521
NM_176834	Rnf208	1330	32	38	24	71	76	90	331	52.9349	1.00629	0.27642	3.64043	0.000272186	0.00241794	41.0381	39.2519	25.4464	58.2891	69.1985	84.3851	UP_FC1_5	UP_FC1.25	P0_05	P0_05	P0_1	1.00629	1.60007	1.53565	0.981972	2.35149	2.8097	3.40447	12.6834
NM_001002268	Adgrg6	6478	16	26	28	64	73	39	246	38.7732	1.00558	0.323075	3.11252	0.00185499	0.0125101	20.5191	26.8565	29.6875	52.5423	66.467	36.5669	UP_FC1_5	UP_FC1.25	P0_05	P0_05	P0_1	1.00558	0.164256	0.215721	0.23521	0.435186	0.55409	0.302888	1.90735
NM_010851	Myd88	1929	69	81	91	227	182	199	849	134.55	1.00393	0.170439	5.89029	3.85519e-09	8.22031e-08	88.4885	83.6685	96.4844	186.361	165.712	186.585	UP_FC1_5	UP_FC1.25	P0_05	P0_05	P0_1	1.00393	2.3788	2.2569	2.56713	5.18358	4.63914	5.19015	22.2157
NM_207685	Elavl2	3904	73	85	67	177	182	205	789	125.949	0.99752	0.18518	5.38675	7.17434e-08	1.28552e-06	93.6183	87.8003	71.038	145.312	165.712	192.211	UP_FC1_5	UP_FC1.25	P0_05	P0_05	P0_1	0.99752	1.24352	1.17023	0.933909	1.9971	2.29224	2.64182	10.2788
NM_010518	Igfbp5	5848	2935	3989	4388	9237	9437	9451	39437	6262.33	0.99729	0.0830389	12.0099	3.15181e-33	5.48377e-31	3763.97	4120.41	4652.46	7583.33	8592.45	8861.38	UP_FC1_5	UP_FC1.25	P0_05	P0_05	P0_1	0.99729	33.3766	36.6621	40.8318	69.576	79.3459	81.3073	341.1
NM_001277268	Fgf5	2396	224	218	212	647	512	498	2311	366.918	0.997199	0.122774	8.12223	4.5769e-16	2.42485e-14	287.267	225.182	224.777	531.17	466.18	466.931	UP_FC1_5	UP_FC1.25	P0_05	P0_05	P0_1	0.997199	6.2173	4.89024	4.81491	11.8947	10.5071	10.4569	48.7811
NM_053267	Selenom	883	68	89	83	233	190	180	843	133.366	0.996826	0.169988	5.8641	4.51577e-09	9.4844e-08	87.2061	91.932	88.0022	191.287	172.996	168.77	UP_FC1_5	UP_FC1.25	P0_05	P0_05	P0_1	0.996826	5.1214	5.41738	5.11513	11.6233	10.5801	10.2558	48.1132
NM_177763	Lhfpl4	4759	9	9	11	29	17	27	102	16.184	0.996168	0.470219	2.11852	0.034131	0.124809	11.542	9.2965	11.6629	23.8082	15.4786	25.3155	UP_FC1_5	UP_FC1.25	P0_05	NA	NA	0.996168	0.125767	0.101645	0.125781	0.268422	0.175643	0.285435	1.08269
NM_001362579	Ebf1	5278	10	9	7	27	23	16	92	14.6088	0.994816	0.493963	2.01395	0.0440149	0.150472	12.8244	9.2965	7.42188	22.1663	20.9417	15.0018	UP_FC1_5	UP_FC1.25	P0_05	NA	NA	0.994816	0.126	0.0916502	0.0721719	0.225336	0.214268	0.152514	0.88194
NM_001136076	P4ha2	2260	167	207	245	652	489	416	2176	343.052	0.994787	0.135553	7.33871	2.15669e-13	8.46667e-12	214.168	213.819	259.766	535.274	445.238	390.047	UP_FC1_5	UP_FC1.25	P0_05	P0_05	P0_1	0.994787	4.91416	4.92291	5.89925	12.7079	10.6389	9.2607	48.3439
NM_030004	Cryl1	1400	18	10	11	30	39	30	138	22.2239	0.994709	0.416845	2.38628	0.0170197	0.0734331	23.084	10.3294	11.6629	24.6292	35.5098	28.1284	UP_FC1_5	UP_FC1.25	P0_05	NA	P0_1	0.994709	0.855038	0.383913	0.427567	0.943907	1.36973	1.07808	5.05824
NM_001253679	Slc7a7	2113	208	223	218	708	455	478	2290	361.99	0.992139	0.135628	7.31514	2.57113e-13	1.004e-11	266.748	230.347	231.138	581.249	414.281	448.179	UP_FC1_5	UP_FC1.25	P0_05	P0_05	P0_1	0.992139	6.54643	5.67239	5.61431	14.7594	10.5879	11.3812	54.5617
NM_001081656	Neurl1b	6265	11	13	11	24	28	35	122	19.5353	0.991675	0.430383	2.30417	0.0212133	0.0872873	14.1069	13.4283	11.6629	19.7034	25.4942	32.8164	UP_FC1_5	UP_FC1.25	P0_05	NA	P0_1	0.991675	0.116765	0.111528	0.0955457	0.168743	0.219753	0.281065	0.993399
NR_130725	Dzip1	5439	315	402	375	969	882	875	3818	605.969	0.990846	0.0917414	10.8004	3.42627e-27	4.4776e-25	403.969	415.244	397.6	795.523	803.067	820.411	UP_FC1_5	UP_FC1.25	P0_05	P0_05	P0_1	0.990846	3.85152	3.97253	3.7519	7.84767	7.97347	8.09372	35.4908
NM_175172	Shtn1	3750	42	55	61	166	115	114	553	87.2047	0.987705	0.213353	4.62944	3.66661e-06	4.92972e-05	53.8626	56.8119	64.6763	136.282	104.708	106.888	UP_FC1_5	UP_FC1.25	P0_05	P0_05	P0_1	0.987705	0.744833	0.788301	0.885193	1.9499	1.50787	1.52944	7.40554
NM_001361558	Epn3	3792	22	23	27	47	58	73	250	40.0733	0.985806	0.315423	3.12535	0.00177595	0.0120936	28.2137	23.7577	28.6272	38.5857	52.8094	68.4457	UP_FC1_5	UP_FC1.25	P0_05	P0_05	P0_1	0.985806	0.385829	0.326002	0.387467	0.545966	0.752069	0.968531	3.36586
NM_001205270	Fgfr3	4202	131	178	149	467	352	325	1602	253.077	0.985219	0.138549	7.11098	1.15223e-12	4.15198e-11	168	183.864	157.98	383.394	320.498	304.724	UP_FC1_5	UP_FC1.25	P0_05	P0_05	P0_1	0.985219	2.07327	2.2768	1.92961	4.8955	4.11893	3.89123	19.1853
NM_001098789	Ndufa4l2	958	12	23	19	42	50	41	187	29.6234	0.984368	0.349464	2.8168	0.00485051	0.0273541	15.3893	23.7577	20.1451	34.4809	45.5253	38.4421	UP_FC1_5	UP_FC1.25	P0_05	P0_05	P0_1	0.984368	0.833022	1.2904	1.07926	1.93117	2.56627	2.15317	9.85328
NM_008101	Gcgr	1913	8	15	11	31	22	31	118	18.6607	0.98368	0.436616	2.25297	0.0242613	0.0972039	10.2595	15.4942	11.6629	25.4502	20.0312	29.066	UP_FC1_5	UP_FC1.25	P0_05	NA	P0_1	0.98368	0.27811	0.421441	0.312908	0.71381	0.565465	0.815278	3.10701
NM_001359314	Map7d2	3485	20	31	23	66	45	72	257	40.7869	0.982257	0.309217	3.1766	0.00149013	0.0103902	25.6488	32.0213	24.3862	54.1842	40.9728	67.5081	UP_FC1_5	UP_FC1.25	P0_05	P0_05	P0_1	0.982257	0.381653	0.478101	0.359141	0.834214	0.634904	1.03941	3.72743
NM_029182	Rasd2	2805	18	12	15	42	37	34	158	25.2386	0.981141	0.378181	2.59437	0.0094765	0.0468314	23.084	12.3953	15.904	34.4809	33.6888	31.8788	UP_FC1_5	UP_FC1.25	P0_05	P0_05	P0_1	0.981141	0.426757	0.229937	0.291003	0.659557	0.648585	0.609825	2.86566
NM_001039934	Map2	5503	29	41	47	105	84	100	406	64.3034	0.980401	0.241062	4.06702	4.76189e-05	0.000503845	37.1908	42.3507	49.8326	86.2022	76.4826	93.7613	UP_FC1_5	UP_FC1.25	P0_05	P0_05	P0_1	0.980401	0.350461	0.400447	0.46477	0.840477	0.750547	0.914239	3.72094
NM_028770	Krt80	3056	8	11	9	35	14	21	98	15.3892	0.977981	0.493819	1.98044	0.0476539	0.160115	10.2595	11.3624	9.54241	28.7341	12.7471	19.6899	UP_FC1_5	UP_FC1.25	P0_05	NA	NA	0.977981	0.174091	0.193464	0.160261	0.504488	0.225254	0.34572	1.60328
NM_001368703	Zdhhc23	5758	9	20	24	41	36	52	182	28.8069	0.977333	0.369029	2.64839	0.00808754	0.0413073	11.542	20.6589	25.4464	33.6599	32.7782	48.7559	UP_FC1_5	UP_FC1.25	P0_05	P0_05	P0_1	0.977333	0.103947	0.186689	0.226819	0.313652	0.307418	0.45435	1.59287
NM_027040	1700007K13Rik	799	9	14	10	24	25	32	114	18.1793	0.977307	0.442954	2.20634	0.0273601	0.1065	11.542	14.4612	10.6027	19.7034	22.7627	30.0036	UP_FC1_5	UP_FC1.25	P0_05	NA	NA	0.977307	0.749095	0.941763	0.681071	1.32312	1.53848	2.01494	7.24847
NM_001001321	Slc35d2	2262	11	17	11	29	38	29	135	21.488	0.977223	0.40927	2.38772	0.0169531	0.0732105	14.1069	17.5601	11.6629	23.8082	34.5993	27.1908	UP_FC1_5	UP_FC1.25	P0_05	NA	P0_1	0.977223	0.323401	0.40394	0.26463	0.564731	0.826017	0.645007	3.02773
NM_026418	Rgs10	868	21	34	19	59	59	64	256	40.7268	0.975657	0.304362	3.20558	0.00134789	0.0095502	26.9313	35.1201	20.1451	48.4374	53.7199	60.0072	UP_FC1_5	UP_FC1.25	P0_05	P0_05	P0_1	0.975657	1.60894	2.10533	1.19117	2.99411	3.34218	3.70953	14.9513
NM_175341	Mbnl2	4542	578	785	919	2204	1723	1694	7903	1248.84	0.973572	0.0983337	9.9007	4.13373e-23	4.24994e-21	741.252	810.861	974.386	1809.42	1568.8	1588.32	UP_FC1_5	UP_FC1.25	P0_05	P0_05	P0_1	0.973572	8.46295	9.2893	11.0105	21.3747	18.6525	18.764	87.5539
NM_001276474	Cited1	1015	183	176	219	665	359	423	2025	319.685	0.972881	0.162838	5.97455	2.30727e-09	5.07427e-08	234.687	181.798	232.199	545.947	326.872	396.61	UP_FC1_5	UP_FC1.25	P0_05	P0_05	P0_1	0.972881	11.9902	9.31981	11.7413	28.8597	17.3911	20.9669	100.269
NM_001159657	Proser2	3619	27	29	16	78	47	55	252	39.9907	0.972389	0.3194	3.04442	0.00233126	0.0150623	34.6259	29.9554	16.9643	64.0359	42.7938	51.5687	UP_FC1_5	UP_FC1.25	P0_05	P0_05	P0_1	0.972389	0.496154	0.430695	0.240586	0.949384	0.638568	0.764598	3.51999
NM_011537	Tbx5	3930	26	25	33	57	72	77	290	46.4507	0.970722	0.2905	3.34156	0.000833087	0.00635437	33.3435	25.8236	34.9888	46.7955	65.5565	72.1962	UP_FC1_5	UP_FC1.25	P0_05	P0_05	P0_1	0.970722	0.439969	0.341907	0.456942	0.638879	0.90082	0.985728	3.76424
NM_007805	Cyb561	2808	30	65	49	141	103	108	496	78.0616	0.968447	0.230479	4.20188	2.64707e-05	0.000294271	38.4733	67.1414	51.9531	115.757	93.7822	101.262	UP_FC1_5	UP_FC1.25	P0_05	P0_05	P0_1	0.968447	0.710502	1.24416	0.949595	2.21186	1.80359	1.93502	8.85473
NR_153806	Cfc1	918	138	109	65	321	249	223	1105	176.304	0.968296	0.386585	2.50475	0.012254	0.056868	176.977	112.591	68.9174	263.532	226.716	209.088	UP_FC1_5	UP_FC1.25	P0_05	NA	P0_1	0.968296	9.99718	6.38181	3.8531	15.4028	13.3369	12.2214	61.1931
NM_008036	Fosb	3770	1095	1114	1227	2416	2963	3035	11850	1897.15	0.96544	0.111888	8.62866	6.20749e-18	4.06515e-16	1404.27	1150.7	1300.95	1983.47	2697.83	2845.65	UP_FC1_5	UP_FC1.25	P0_05	P0_05	P0_1	0.96544	19.3158	15.882	17.711	28.2288	38.6446	40.502	160.284
NM_010358	Gstm1	1284	68	111	102	290	183	216	970	152.873	0.965322	0.177249	5.44613	5.14773e-08	9.39565e-07	87.2061	114.657	108.147	238.082	166.623	202.524	UP_FC1_5	UP_FC1.25	P0_05	P0_05	P0_1	0.965322	3.52196	4.64642	4.32289	9.94876	7.00784	8.46346	37.9113
NM_177322	Agtr1a	2279	21	28	28	63	54	71	265	42.1667	0.964341	0.294156	3.27833	0.00104424	0.00770897	26.9313	28.9224	29.6875	51.7213	49.1674	66.5705	UP_FC1_5	UP_FC1.25	P0_05	P0_05	P0_1	0.964341	0.612796	0.66035	0.66858	1.21768	1.16506	1.56738	5.89184
NM_001359268	Coq8a	2725	4	14	13	30	21	24	106	16.6045	0.963485	0.470567	2.0475	0.0406092	0.14178	5.12977	14.4612	13.7835	24.6292	19.1206	22.5027	UP_FC1_5	UP_FC1.25	P0_05	NA	NA	0.963485	0.097619	0.276135	0.259607	0.484943	0.378923	0.443102	1.94033
NM_021459	Isl1	2518	143	192	183	379	438	443	1778	283.509	0.963115	0.137047	7.02761	2.10103e-12	7.3111e-11	183.389	198.325	194.029	311.149	398.802	415.362	UP_FC1_5	UP_FC1.25	P0_05	P0_05	P0_1	0.963115	3.77678	4.09832	3.95489	6.63009	8.55296	8.8513	35.8643
NM_008856	Prkch	3529	50	56	43	127	112	127	515	82.1459	0.962844	0.216618	4.44489	8.79359e-06	0.000109516	64.1221	57.8449	45.5915	104.264	101.977	119.077	UP_FC1_5	UP_FC1.25	P0_05	P0_05	P0_1	0.962844	0.942235	0.852897	0.663065	1.58521	1.5605	1.81055	7.41447
NM_010071	Dok2	1710	12	25	22	65	35	44	203	31.8375	0.960424	0.349292	2.74963	0.0059663	0.0322962	15.3893	25.8236	23.3259	53.3632	31.8677	41.255	UP_FC1_5	UP_FC1.25	P0_05	P0_05	P0_1	0.960424	0.466687	0.785786	0.70011	1.67438	1.0064	1.29454	5.9279
NM_023653	Wnt2	2108	56	53	78	151	152	154	644	102.67	0.960027	0.199886	4.80288	1.56397e-06	2.2598e-05	71.8168	54.746	82.7009	123.967	138.397	144.392	UP_FC1_5	UP_FC1.25	P0_05	P0_05	P0_1	0.960027	1.76668	1.35134	2.01355	3.15531	3.54545	3.67544	15.5078
NM_001164708	Hspb2	554	9	9	11	24	27	20	100	15.9235	0.959519	0.466346	2.05752	0.0396358	0.139419	11.542	9.2965	11.6629	19.7034	24.5837	18.7523	UP_FC1_5	UP_FC1.25	P0_05	NA	NA	0.959519	1.08037	0.873159	1.08049	1.90826	2.39636	1.81627	9.15491
NM_001017427	Rasef	5163	116	127	87	291	279	242	1142	182.005	0.959003	0.164203	5.84034	5.20943e-09	1.08483e-07	148.763	131.184	92.2433	238.903	254.031	226.902	UP_FC1_5	UP_FC1.25	P0_05	P0_05	P0_1	0.959003	1.49416	1.32209	0.916973	2.48272	2.65705	2.35815	11.2311
NM_016867	Gipc2	1256	18	21	23	47	57	47	213	33.9524	0.958439	0.32432	2.95523	0.0031244	0.0192001	23.084	21.6918	24.3862	38.5857	51.8989	44.0678	UP_FC1_5	UP_FC1.25	P0_05	P0_05	P0_1	0.958439	0.953068	0.898649	0.996501	1.64833	2.23143	1.88264	8.61062
NM_207203	Prr36	4607	148	165	155	405	363	377	1613	256.844	0.957744	0.128767	7.43783	1.02354e-13	4.18694e-12	189.801	170.436	164.342	332.494	330.514	353.48	UP_FC1_5	UP_FC1.25	P0_05	P0_05	P0_1	0.957744	2.13641	1.92498	1.83085	3.87233	3.87424	4.11701	17.7558
NM_008713	Nos3	4095	20	15	24	43	57	44	203	32.5075	0.954697	0.342075	2.7909	0.00525625	0.0292496	25.6488	15.4942	25.4464	35.3018	51.8989	41.255	UP_FC1_5	UP_FC1.25	P0_05	P0_05	P0_1	0.954697	0.324801	0.196878	0.318931	0.462541	0.684414	0.540577	2.52814
NM_007602	Capn5	4483	190	192	198	522	460	437	1999	318.173	0.952989	0.120342	7.91904	2.39361e-15	1.16141e-13	243.664	198.325	209.933	428.548	418.833	409.737	UP_FC1_5	UP_FC1.25	P0_05	P0_05	P0_1	0.952989	2.81855	2.30193	2.40345	5.12906	5.0453	4.90424	22.6025
NM_027185	Def6	2264	28	46	34	101	84	77	370	58.5117	0.950402	0.250581	3.7928	0.000148959	0.00141382	35.9084	47.5154	36.0491	82.9183	76.4826	72.1962	UP_FC1_5	UP_FC1.25	P0_05	P0_05	P0_1	0.950402	0.822475	1.09205	0.817226	1.96508	1.82432	1.71109	8.23224
NM_001290828	Cpeb3	5888	7	16	13	37	24	26	123	19.3156	0.949631	0.430606	2.20534	0.0274305	0.106674	8.97709	16.5271	13.7835	30.376	21.8522	24.3779	UP_FC1_5	UP_FC1.25	P0_05	NA	NA	0.949631	0.0790626	0.146054	0.120148	0.276802	0.20042	0.222159	1.04465
NM_007921	Elf3	1929	89	99	105	277	213	224	1007	159.85	0.949504	0.158339	5.99665	2.01424e-09	4.49367e-08	114.137	102.261	111.328	227.41	193.938	210.025	UP_FC1_5	UP_FC1.25	P0_05	P0_05	P0_1	0.949504	3.06831	2.75844	2.96208	6.32534	5.42932	5.84218	26.3857
NM_021551	Slc22a17	2283	244	360	286	711	731	703	3035	482.741	0.946808	0.110199	8.59177	8.56363e-18	5.54637e-16	312.916	371.86	303.237	583.712	665.581	659.142	UP_FC1_5	UP_FC1.25	P0_05	P0_05	P0_1	0.946808	7.10763	8.47534	6.8171	13.7183	15.7438	15.492	67.3542
NM_001307935	Creb3l4	1330	11	6	12	26	26	19	100	15.9768	0.94548	0.476041	1.98613	0.0470187	0.158457	14.1069	6.19767	12.7232	21.3453	23.6732	17.8146	UP_FC1_5	UP_FC1.25	P0_05	NA	NA	0.94548	0.550024	0.242471	0.490986	0.861108	0.961213	0.718722	3.82453
NM_177715	Kctd12	6054	190	257	268	630	555	538	2438	386.71	0.941895	0.1097	8.58608	8.99838e-18	5.81513e-16	243.664	265.467	284.152	517.213	505.331	504.436	UP_FC1_5	UP_FC1.25	P0_05	P0_05	P0_1	0.941895	2.08714	2.28166	2.40897	4.58389	4.50763	4.47094	20.3402
NM_148938	Slc1a3	4194	84	107	112	269	243	218	1033	163.916	0.938695	0.154155	6.08928	1.1342e-09	2.6075e-08	107.725	110.525	118.75	220.842	221.253	204.4	UP_FC1_5	UP_FC1.25	P0_05	P0_05	P0_1	0.938695	1.33196	1.37125	1.45321	2.82527	2.84889	2.61509	12.4457
NM_001347348	Jakmip1	4161	13	10	12	32	25	28	120	19.1686	0.937398	0.426828	2.1962	0.0280779	0.108618	16.6717	10.3294	12.7232	26.2711	22.7627	26.2532	UP_FC1_5	UP_FC1.25	P0_05	NA	NA	0.937398	0.207772	0.12917	0.156936	0.338757	0.29542	0.338547	1.4666
NR_110474	Hand2os1	701	13	19	23	39	42	50	186	29.6373	0.936978	0.351191	2.668	0.00763051	0.0394319	16.6717	19.6259	24.3862	32.0179	38.2413	46.8806	UP_FC1_5	UP_FC1.25	P0_05	P0_05	P0_1	0.936978	1.23329	1.45679	1.78546	2.45066	2.94598	3.58848	13.4607
NM_018873	Srcin1	6943	50	70	54	157	136	126	593	94.0906	0.936924	0.199412	4.69843	2.62174e-06	3.6363e-05	64.1221	72.3061	57.2545	128.893	123.829	118.139	UP_FC1_5	UP_FC1.25	P0_05	P0_05	P0_1	0.936924	0.478921	0.54189	0.423239	0.996067	0.963141	0.913025	4.31628
NR_131964	Panct2	3913	10	12	14	36	30	21	123	19.4373	0.936456	0.425828	2.19914	0.027868	0.108062	12.8244	12.3953	14.8438	29.555	27.3152	19.6899	UP_FC1_5	UP_FC1.25	P0_05	NA	NA	0.936456	0.169954	0.164828	0.194696	0.405255	0.376972	0.270003	1.58171
NM_023580	Epha1	3253	189	195	207	563	445	420	2019	320.744	0.932404	0.123879	7.52673	5.20269e-14	2.1792e-12	242.382	201.424	219.475	462.208	405.176	393.797	UP_FC1_5	UP_FC1.25	P0_05	P0_05	P0_1	0.932404	3.86384	3.22189	3.46279	7.62361	6.72627	6.49567	31.3941
NM_008144	Bscl2	1799	117	149	152	349	319	331	1417	225.406	0.929886	0.134375	6.9201	4.51321e-12	1.48941e-10	150.046	153.909	161.161	286.52	290.452	310.35	UP_FC1_5	UP_FC1.25	P0_05	P0_05	P0_1	0.929886	4.32509	4.45159	4.59782	8.54536	8.71882	9.25669	39.8954
NM_146173	Tspan33	1991	28	18	28	67	55	57	253	40.4526	0.928861	0.305464	3.04082	0.00235936	0.0151971	35.9084	18.593	29.6875	55.0052	50.0779	53.4439	UP_FC1_5	UP_FC1.25	P0_05	P0_05	P0_1	0.928861	0.93525	0.485916	0.76529	1.48231	1.35828	1.44033	6.46738
NM_001080925	Rapgefl1	4146	9	14	10	32	23	24	112	17.7202	0.927744	0.441506	2.10132	0.035613	0.128739	11.542	14.4612	10.6027	26.2711	20.9417	22.5027	UP_FC1_5	UP_FC1.25	P0_05	NA	NA	0.927744	0.144362	0.181493	0.131253	0.339983	0.27277	0.291233	1.36109
NM_144520	Sec14l2	2514	73	67	76	210	163	148	737	117.165	0.926567	0.187321	4.9464	7.5598e-07	1.16564e-05	93.6183	69.2073	80.5804	172.404	148.413	138.767	UP_FC1_5	UP_FC1.25	P0_05	P0_05	P0_1	0.926567	1.93107	1.43242	1.64508	3.67951	3.18802	2.9618	14.8379
NM_080419	Igsf8	2271	137	108	111	315	252	294	1217	194.776	0.926558	0.165744	5.59028	2.26702e-08	4.37112e-07	175.695	111.558	117.69	258.606	229.448	275.658	UP_FC1_5	UP_FC1.25	P0_05	P0_05	P0_1	0.926558	4.01185	2.55604	2.65978	6.10984	5.45609	6.51312	27.3067
NM_001004367	Cxxc4	5612	64	93	70	197	154	189	767	121.92	0.922882	0.183694	5.02402	5.06005e-07	8.01646e-06	82.0763	96.0638	74.2188	161.732	140.218	177.209	UP_FC1_5	UP_FC1.25	P0_05	P0_05	P0_1	0.922882	0.758409	0.890688	0.678766	1.54627	1.34928	1.69435	6.91776
NM_178680	Unc45b	3530	143	181	134	280	406	397	1541	247.366	0.92258	0.17322	5.32607	1.00358e-07	1.75234e-06	183.389	186.963	142.076	229.872	369.666	372.232	UP_FC1_5	UP_FC1.25	P0_05	P0_05	P0_1	0.92258	2.69403	2.75591	2.06571	3.49397	5.65522	5.65816	22.323
NM_001286728	Glcci1	5518	101	111	82	282	228	197	1001	159.158	0.922001	0.171212	5.38514	7.23897e-08	1.29468e-06	129.527	114.657	86.942	231.514	207.596	184.71	UP_FC1_5	UP_FC1.25	P0_05	P0_05	P0_1	0.922001	1.21725	1.08119	0.808671	2.25115	2.03166	1.79615	9.18607
NM_011961	Plod2	3627	905	1206	1404	3781	2358	2262	11916	1877.82	0.920357	0.218218	4.21761	2.46905e-05	0.000275941	1160.61	1245.73	1488.62	3104.1	2146.98	2120.88	UP_FC1_5	UP_FC1.25	P0_05	P0_05	P0_1	0.920357	16.5937	17.8715	21.0649	45.9193	31.9664	31.3765	164.792
NM_026436	Tmem86a	1786	17	16	15	45	30	40	163	25.9994	0.919525	0.370835	2.47961	0.0131526	0.0601274	21.8015	16.5271	15.904	36.9438	27.3152	37.5045	UP_FC1_5	UP_FC1.25	P0_05	NA	P0_1	0.919525	0.633007	0.481503	0.457035	1.10986	0.82592	1.12678	4.6341
NM_001244198	Pax6	3636	21	17	12	40	39	41	170	27.3342	0.918912	0.368297	2.49503	0.0125948	0.0580283	26.9313	17.5601	12.7232	32.8389	35.5098	38.4421	UP_FC1_5	UP_FC1.25	P0_05	NA	P0_1	0.918912	0.384093	0.251296	0.179596	0.484587	0.527398	0.567308	2.39428
NM_001289849	Cox6b2	504	64	62	41	165	116	121	569	90.6867	0.916737	0.224137	4.09008	4.31232e-05	0.000461425	82.0763	64.0425	43.471	135.461	105.619	113.451	UP_FC1_5	UP_FC1.25	P0_05	P0_05	P0_1	0.916737	8.44482	6.61183	4.42683	14.4208	11.3168	12.0785	57.2997
NM_001357640	Satb1	6384	174	182	125	442	359	353	1635	260.732	0.916496	0.151964	6.03102	1.62931e-09	3.67958e-08	223.145	187.996	132.533	362.87	326.872	330.977	UP_FC1_5	UP_FC1.25	P0_05	P0_05	P0_1	0.916496	1.81258	1.53228	1.06551	3.04976	2.76503	2.7819	13.0071
NM_008887	Phox2a	1604	11	17	13	36	27	34	138	21.9113	0.915825	0.398347	2.29906	0.0215015	0.0882582	14.1069	17.5601	13.7835	29.555	24.5837	31.8788	UP_FC1_5	UP_FC1.25	P0_05	NA	P0_1	0.915825	0.456068	0.569646	0.44104	0.988631	0.82767	1.06643	4.34949
NM_001347405	Rab15	2892	242	274	303	672	622	647	2760	439.884	0.915451	0.106142	8.62478	6.42181e-18	4.19615e-16	310.351	283.027	321.261	551.694	566.335	606.635	UP_FC1_5	UP_FC1.25	P0_05	P0_05	P0_1	0.915451	5.56491	5.09228	5.70143	10.2355	10.5752	11.2555	48.4248
NM_001356463	Susd4	2976	52	71	49	140	122	145	579	92.3252	0.914734	0.20788	4.4003	1.08102e-05	0.000132112	66.687	73.339	51.9531	114.936	111.082	135.954	UP_FC1_5	UP_FC1.25	P0_05	P0_05	P0_1	0.914734	1.16201	1.28229	0.895989	2.0722	2.0157	2.45129	9.87947
NM_001110230	Celf2	7710	118	135	120	306	295	284	1258	200.685	0.914304	0.142412	6.42015	1.36144e-10	3.68957e-09	151.328	139.447	127.232	251.218	268.6	266.282	UP_FC1_5	UP_FC1.25	P0_05	P0_05	P0_1	0.914304	1.01781	0.941109	0.846967	1.74825	1.88133	1.8532	8.28867
NM_027238	Ttc39b	8742	29	35	46	109	75	77	371	58.6811	0.912642	0.254858	3.58099	0.000342295	0.00294753	37.1908	36.153	48.7723	89.4861	68.288	72.1962	UP_FC1_5	UP_FC1.25	P0_05	P0_05	P0_1	0.912642	0.220611	0.215188	0.286343	0.549227	0.421841	0.443138	2.13635
NM_001357140	Flywch2	648	16	9	23	39	31	44	162	25.9501	0.912403	0.391621	2.32981	0.0198161	0.082719	20.5191	9.2965	24.3862	32.0179	28.2257	41.255	UP_FC1_5	UP_FC1.25	P0_05	NA	P0_1	0.912403	1.64205	0.746497	1.93149	2.6511	2.35226	3.41615	12.7395
NR_027857	Nkx6-2	1903	6	17	17	30	32	31	133	21.0184	0.911286	0.41669	2.18696	0.0287452	0.110559	7.69465	17.5601	18.0246	24.6292	29.1362	29.066	UP_FC1_5	UP_FC1.25	P0_05	NA	NA	0.911286	0.209678	0.480143	0.486127	0.694414	0.826817	0.819562	3.51674
NM_013722	Syn3	8763	15	12	13	30	33	32	135	21.6825	0.911056	0.402822	2.26169	0.0237167	0.0954774	19.2366	12.3953	13.7835	24.6292	30.0467	30.0036	UP_FC1_5	UP_FC1.25	P0_05	NA	P0_1	0.911056	0.113836	0.0736019	0.0807291	0.150801	0.185165	0.18372	0.787853
NM_001039543	Mlf1	1151	19	20	7	42	24	44	156	25.0059	0.910863	0.417865	2.1798	0.0292722	0.111985	24.3664	20.6589	7.42188	34.4809	21.8522	41.255	UP_FC1_5	UP_FC1.25	P0_05	NA	NA	0.910863	1.09779	0.933932	0.33095	1.60735	1.02526	1.92325	6.91853
NM_009867	Cdh4	6372	101	97	87	257	200	222	964	153.868	0.910503	0.16787	5.42387	5.83237e-08	1.05731e-06	129.527	100.196	92.2433	210.99	182.101	208.15	UP_FC1_5	UP_FC1.25	P0_05	P0_05	P0_1	0.910503	1.05411	0.818194	0.74299	1.77662	1.54331	1.75282	7.68803
NM_175407	Sobp	4971	28	61	52	114	95	120	470	74.4424	0.910385	0.236665	3.84672	0.000119711	0.00115942	35.9084	63.0096	55.1339	93.5909	86.4982	112.514	UP_FC1_5	UP_FC1.25	P0_05	P0_05	P0_1	0.910385	0.374589	0.659548	0.569245	1.01018	0.939675	1.2145	4.76773
NM_011206	Ptpn18	1556	29	30	22	63	67	62	273	43.727	0.909686	0.289658	3.14056	0.00168627	0.0115498	37.1908	30.9883	23.3259	51.7213	61.004	58.132	UP_FC1_5	UP_FC1.25	P0_05	P0_05	P0_1	0.909686	1.23945	1.03627	0.769401	1.78348	2.11721	2.00466	8.95046
NM_153598	Ugt2b34	3040	25	17	23	71	40	45	221	35.1515	0.906722	0.335977	2.69876	0.00695982	0.0365846	32.0611	17.5601	24.3862	58.2891	36.4203	42.1926	UP_FC1_5	UP_FC1.25	P0_05	P0_05	P0_1	0.906722	0.546899	0.300563	0.411712	1.02878	0.64697	0.744729	3.67965
NM_172607	Naprt	1875	17	15	21	54	35	37	179	28.4089	0.906259	0.356753	2.5403	0.0110758	0.0525786	21.8015	15.4942	22.2656	44.3325	31.8677	34.6917	UP_FC1_5	UP_FC1.25	P0_05	NA	P0_1	0.906259	0.60296	0.429982	0.609477	1.26861	0.917835	0.992795	4.82166
NM_001081278	Tbc1d4	6620	39	63	58	146	117	113	536	84.8213	0.906086	0.210063	4.31341	1.60754e-05	0.000188319	50.0152	65.0755	61.4955	119.862	106.529	105.95	UP_FC1_5	UP_FC1.25	P0_05	P0_05	P0_1	0.906086	0.391785	0.511497	0.476771	0.971473	0.869012	0.858775	4.07931
NR_104338	Smagp	1147	30	49	31	95	68	95	368	58.4893	0.90467	0.261618	3.45798	0.00054424	0.00442434	38.4733	50.6143	32.8683	77.9924	61.9145	89.0732	UP_FC1_5	UP_FC1.25	P0_05	P0_05	P0_1	0.90467	1.7394	2.29611	1.47075	3.64835	2.91503	4.16696	16.2366
NM_147155	Tagap1	2352	8	13	11	27	24	24	107	16.9786	0.904549	0.447195	2.02272	0.0431025	0.148198	10.2595	13.4283	11.6629	22.1663	21.8522	22.5027	UP_FC1_5	UP_FC1.25	P0_05	NA	NA	0.904549	0.226201	0.297075	0.254504	0.505665	0.501732	0.513373	2.29855
NM_020576	Psors1c2	840	31	33	28	87	67	64	310	49.3277	0.903764	0.270714	3.33845	0.000842484	0.00640942	39.7557	34.0872	29.6875	71.4247	61.004	60.0072	UP_FC1_5	UP_FC1.25	P0_05	P0_05	P0_1	0.903764	2.45428	2.11152	1.81392	4.56222	3.92187	3.83318	18.697
NM_031396	Cnnm1	5027	14	14	11	31	25	36	131	21.0075	0.903653	0.412866	2.18874	0.0286161	0.110178	17.9542	14.4612	11.6629	25.4502	22.7627	33.7541	UP_FC1_5	UP_FC1.25	P0_05	NA	NA	0.903653	0.185208	0.149685	0.119076	0.271637	0.244528	0.36029	1.33042
NM_009135	Scn7a	7306	10	13	18	35	33	28	137	21.7286	0.901236	0.399999	2.25309	0.0242532	0.0972039	12.8244	13.4283	19.0848	28.7341	30.0467	26.2532	UP_FC1_5	UP_FC1.25	P0_05	NA	P0_1	0.901236	0.0910251	0.0956366	0.13407	0.21102	0.222092	0.192813	0.946658
NM_001361073	Arhgap26	7599	29	25	34	93	58	58	297	47.1008	0.900684	0.287985	3.12754	0.00176278	0.0120178	37.1908	25.8236	36.0491	76.3505	52.8094	54.3815	UP_FC1_5	UP_FC1.25	P0_05	P0_05	P0_1	0.900684	0.253795	0.176825	0.243479	0.539092	0.375292	0.383999	1.97248
NM_134082	Farp1	4828	2186	2710	2661	6254	5745	5712	25268	4024.16	0.899984	0.0596235	15.0944	1.76172e-51	6.47521e-49	2803.42	2799.28	2821.37	5134.37	5230.86	5355.64	UP_FC1_5	UP_FC1.25	P0_05	P0_05	P0_1	0.899984	30.1109	30.1691	29.9928	57.0593	58.5088	59.5223	265.363
NM_001168386	Ccdc125	2484	11	12	15	30	33	26	127	20.2433	0.898579	0.412769	2.17695	0.029484	0.112558	14.1069	12.3953	15.904	24.6292	30.0467	24.3779	UP_FC1_5	UP_FC1.25	P0_05	NA	NA	0.898579	0.294498	0.259651	0.328609	0.531993	0.653221	0.5266	2.59457
NM_008635	Map7	3851	124	125	151	379	307	257	1343	213.314	0.896607	0.149802	5.98528	2.16021e-09	4.78664e-08	159.023	129.118	160.1	311.149	279.526	240.966	UP_FC1_5	UP_FC1.25	P0_05	P0_05	P0_1	0.896607	2.14136	1.7446	2.13375	4.33513	3.91979	3.35752	17.6321
NM_181273	Heph	3913	28	46	36	76	94	85	365	58.212	0.895849	0.256153	3.49732	0.000469964	0.00389922	35.9084	47.5154	38.1696	62.3939	85.5876	79.6971	UP_FC1_5	UP_FC1.25	P0_05	P0_05	P0_1	0.895849	0.475871	0.631842	0.500648	0.855539	1.18118	1.09287	4.73795
NM_008555	Masp1	2959	48	64	77	138	150	150	627	99.9697	0.892773	0.199745	4.46957	7.83782e-06	9.86151e-05	61.5572	66.1084	81.6406	113.294	136.576	140.642	UP_FC1_5	UP_FC1.25	P0_05	P0_05	P0_1	0.892773	1.07879	1.16251	1.41607	2.05433	2.49255	2.55038	10.7546
NM_029083	Ddit4	1680	279	374	398	759	894	778	3482	555.447	0.890617	0.113224	7.86596	3.66268e-15	1.73706e-13	357.801	386.321	421.987	623.119	813.993	729.463	UP_FC1_5	UP_FC1.25	P0_05	P0_05	P0_1	0.890617	11.0442	11.9653	12.8918	19.9007	26.1653	23.2986	105.266
NM_001162425	Efna1	1440	134	184	110	333	348	316	1425	227.511	0.890524	0.157434	5.65649	1.54501e-08	3.03673e-07	171.847	190.062	116.629	273.384	316.856	296.286	UP_FC1_5	UP_FC1.25	P0_05	P0_05	P0_1	0.890524	6.18847	6.86777	4.1569	10.1863	11.8827	11.0404	50.3225
NM_008592	Foxc1	3987	100	147	136	245	316	321	1265	202.353	0.890448	0.165316	5.38633	7.19102e-08	1.28731e-06	128.244	151.843	144.196	201.138	287.72	300.974	UP_FC1_5	UP_FC1.25	P0_05	P0_05	P0_1	0.890448	1.66799	1.98167	1.85623	2.7068	3.89708	4.05059	16.1604
NM_194055	Esrp1	3951	404	465	378	1017	959	932	4155	663.528	0.88661	0.100296	8.83993	9.57819e-19	6.70564e-17	518.107	480.319	400.781	834.93	873.176	873.855	UP_FC1_5	UP_FC1.25	P0_05	P0_05	P0_1	0.88661	6.8001	6.32567	5.20624	11.3384	11.9346	11.8677	53.4727
NM_001004357	Cntnap2	6959	49	47	40	128	82	109	455	72.6241	0.885612	0.238158	3.71859	0.000200336	0.00184323	62.8397	48.5484	42.4107	105.085	74.6616	102.2	UP_FC1_5	UP_FC1.25	P0_05	P0_05	P0_1	0.885612	0.468263	0.363004	0.31279	0.810213	0.579382	0.788023	3.32167
NM_011207	Ptpn3	6341	86	121	109	300	218	216	1050	166.359	0.882918	0.159575	5.53293	3.14929e-08	5.93982e-07	110.29	124.986	115.569	246.292	198.49	202.524	UP_FC1_5	UP_FC1.25	P0_05	P0_05	P0_1	0.882918	0.901948	1.02562	0.935423	2.08401	1.69043	1.71378	8.35121
NM_001009546	Naaladl1	2669	11	20	18	43	35	35	162	25.6394	0.882335	0.367451	2.40123	0.0163401	0.0711062	14.1069	20.6589	19.0848	35.3018	31.8677	32.8164	UP_FC1_5	UP_FC1.25	P0_05	NA	P0_1	0.882335	0.274085	0.402756	0.366998	0.709669	0.644789	0.659749	3.05805
NR_149729	Dtnb	4872	171	153	137	329	364	381	1535	246.892	0.882163	0.157032	5.61772	1.93495e-08	3.7704e-07	219.298	158.04	145.257	270.1	331.424	357.23	UP_FC1_5	UP_FC1.25	P0_05	P0_05	P0_1	0.882163	2.33416	1.68789	1.53022	2.97457	3.6736	3.93438	16.1348
NM_146100	Ina	3252	56	65	78	149	143	167	658	105.128	0.881423	0.1948	4.52475	6.04664e-06	7.80832e-05	71.8168	67.1414	82.7009	122.325	130.202	156.581	UP_FC1_5	UP_FC1.25	P0_05	P0_05	P0_1	0.881423	1.14519	1.07429	1.30522	2.01824	2.16214	2.5836	10.2887
NM_001291453	Lrrc7	22405	29	26	28	67	70	56	276	44.1636	0.879242	0.28563	3.07825	0.0020822	0.0137143	37.1908	26.8565	29.6875	55.0052	63.7355	52.5063	UP_FC1_5	UP_FC1.25	P0_05	P0_05	P0_1	0.879242	0.0860784	0.0623719	0.0680068	0.131724	0.153621	0.125748	0.627551
NM_198250	Lrrc4b	2714	16	36	29	47	59	77	264	42.1591	0.876298	0.319285	2.74457	0.00605906	0.0327296	20.5191	37.186	30.7478	38.5857	53.7199	72.1962	UP_FC1_5	UP_FC1.25	P0_05	P0_05	P0_1	0.876298	0.392059	0.71294	0.58147	0.762824	1.06891	1.42738	4.94558
NM_153803	Glb1l2	3715	13	12	13	32	21	35	126	20.1765	0.875797	0.422646	2.07218	0.038249	0.135634	16.6717	12.3953	13.7835	26.2711	19.1206	32.8164	UP_FC1_5	UP_FC1.25	P0_05	NA	NA	0.875797	0.232716	0.173613	0.190425	0.379426	0.277945	0.473989	1.72811
NM_021544	Scn5a	8425	16	20	18	39	40	45	178	28.4823	0.874413	0.349749	2.50011	0.0124153	0.0574175	20.5191	20.6589	19.0848	32.0179	36.4203	42.1926	UP_FC1_5	UP_FC1.25	P0_05	NA	P0_1	0.874413	0.126296	0.127591	0.116263	0.203906	0.233447	0.268721	1.07622
NM_011175	Lgmn	1990	824	1163	1239	3366	2124	1972	10688	1686.33	0.873939	0.211891	4.12448	3.71568e-05	0.000401528	1056.73	1201.31	1313.67	2763.4	1933.92	1848.97	UP_FC1_5	UP_FC1.25	P0_05	P0_05	P0_1	0.873939	27.5369	31.4114	33.8811	74.507	52.4807	49.8555	269.673
NM_019984	Tgm1	2784	20	30	25	48	65	58	246	39.3525	0.871618	0.307029	2.83888	0.00452721	0.0258482	25.6488	30.9883	26.5067	39.4067	59.1829	54.3815	UP_FC1_5	UP_FC1.25	P0_05	P0_05	P0_1	0.871618	0.477751	0.579178	0.488664	0.759466	1.148	1.04814	4.5012
NM_013803	Casr	7636	20	29	27	60	61	53	250	39.7874	0.869893	0.295504	2.94376	0.00324256	0.0197727	25.6488	29.9554	28.6272	49.2584	55.5409	49.6935	UP_FC1_5	UP_FC1.25	P0_05	P0_05	P0_1	0.869893	0.174183	0.204123	0.192414	0.346116	0.392791	0.349196	1.65882
NM_001363242	Camsap3	3108	248	271	276	677	577	576	2625	418.639	0.867547	0.106165	8.17172	3.04012e-16	1.65847e-14	318.046	279.928	292.634	555.799	525.362	540.065	UP_FC1_5	UP_FC1.25	P0_05	P0_05	P0_1	0.867547	5.30654	4.6865	4.83245	9.59497	9.12836	9.32396	42.8728
NM_001357986	Plekhh2	6847	68	93	108	246	185	185	885	140.273	0.865757	0.171981	5.03403	4.80278e-07	7.63769e-06	87.2061	96.0638	114.509	201.959	168.444	173.458	UP_FC1_5	UP_FC1.25	P0_05	P0_05	P0_1	0.865757	0.660465	0.730034	0.858347	1.5826	1.32852	1.35935	6.51932
NM_028317	Skida1	4360	92	113	92	209	247	222	975	156.147	0.864134	0.167438	5.16091	2.45752e-07	4.07333e-06	117.985	116.723	97.5446	171.583	224.895	208.15	UP_FC1_5	UP_FC1.25	P0_05	P0_05	P0_1	0.864134	1.40327	1.393	1.14826	2.11152	2.78553	2.56168	11.4033
NM_008706	Nqo1	1544	14	25	41	65	58	58	261	41.3005	0.864045	0.312685	2.76331	0.00572186	0.031354	17.9542	25.8236	43.471	53.3632	52.8094	54.3815	UP_FC1_5	UP_FC1.25	P0_05	P0_05	P0_1	0.864045	0.603006	0.870268	1.44503	1.85439	1.84705	1.8899	8.50965
NM_145497	Nmrk1	1619	14	15	10	37	24	29	129	20.5783	0.862914	0.415242	2.0781	0.0377003	0.134267	17.9542	15.4942	10.6027	30.376	21.8522	27.1908	UP_FC1_5	UP_FC1.25	P0_05	NA	NA	0.862914	0.575072	0.497972	0.336119	1.00668	0.728891	0.901177	4.04591
NM_001355589	Top1mt	1886	27	32	37	86	75	59	316	50.1868	0.862446	0.268073	3.21721	0.00129445	0.0092473	34.6259	33.0542	39.2299	70.6037	68.288	55.3191	UP_FC1_5	UP_FC1.25	P0_05	P0_05	P0_1	0.862446	0.952057	0.911945	1.06758	2.0086	1.95532	1.57387	8.46937
NM_172702	Serinc2	1864	43	56	41	115	103	102	460	73.3819	0.86113	0.223105	3.85975	0.000113502	0.0011051	55.145	57.8449	43.471	94.4119	93.7822	95.6365	UP_FC1_5	UP_FC1.25	P0_05	P0_05	P0_1	0.86113	1.53413	1.61474	1.19695	2.71762	2.717	2.75305	12.5335
NR_155524	Celf4	4195	24	26	14	54	49	44	211	33.7802	0.857604	0.332642	2.57816	0.0099328	0.0484635	30.7786	26.8565	14.8438	44.3325	44.6148	41.255	UP_FC1_5	UP_FC1.25	P0_05	P0_05	P0_1	0.857604	0.38047	0.333121	0.181608	0.567019	0.574331	0.527691	2.56424
NM_144891	Gdap1l1	2572	14	16	11	25	38	30	134	21.566	0.854582	0.411631	2.07609	0.0378859	0.134724	17.9542	16.5271	11.6629	20.5243	34.5993	28.1284	UP_FC1_5	UP_FC1.25	P0_05	NA	NA	0.854582	0.361991	0.334356	0.232735	0.428159	0.726458	0.586826	2.67053
NM_001301230	Rab27a	3188	39	42	38	111	79	82	391	62.2719	0.851972	0.243201	3.50316	0.000459768	0.00383192	50.0152	43.3837	40.2902	91.128	71.93	76.8842	UP_FC1_5	UP_FC1.25	P0_05	P0_05	P0_1	0.851972	0.813556	0.708095	0.648641	1.5337	1.21845	1.29406	6.2165
NM_172840	Vwa2	3866	23	21	17	44	49	46	200	32.1801	0.851141	0.334703	2.54297	0.0109914	0.0522711	29.4962	21.6918	18.0246	36.1228	44.6148	43.1302	UP_FC1_5	UP_FC1.25	P0_05	NA	P0_1	0.851141	0.395646	0.291956	0.239291	0.501334	0.623207	0.598625	2.65006
NM_010234	Fos	2103	824	922	938	1642	2209	2181	8716	1401.32	0.84737	0.197799	4.284	1.83563e-05	0.000211288	1056.73	952.375	994.531	1348.04	2011.31	2044.93	UP_FC1_5	UP_FC1.25	P0_05	P0_05	P0_1	0.84737	26.0573	23.5642	24.2719	34.393	51.6481	52.1766	212.111
NM_008855	Prkcb	8810	26	18	35	55	68	56	258	41.4367	0.847145	0.309912	2.7335	0.00626648	0.0336547	33.3435	18.593	37.1094	45.1535	61.9145	52.5063	UP_FC1_5	UP_FC1.25	P0_05	P0_05	P0_1	0.847145	0.196263	0.109814	0.216188	0.274994	0.379517	0.319795	1.49657
NM_013872	Pmm1	1292	227	266	224	565	542	517	2341	374.245	0.846678	0.113662	7.44906	9.40111e-14	3.86616e-12	291.114	274.763	237.5	463.85	493.495	484.746	UP_FC1_5	UP_FC1.25	P0_05	P0_05	P0_1	0.846678	11.6843	11.0657	9.43463	19.2629	20.6269	20.132	92.2066
NM_138953	Ell2	3635	197	200	206	511	413	443	1970	314.761	0.842752	0.12238	6.88638	5.7232e-12	1.86776e-10	252.641	206.589	218.415	419.517	376.039	415.362	UP_FC1_5	UP_FC1.25	P0_05	P0_05	P0_1	0.842752	3.60415	2.95724	3.08391	6.19231	5.58655	6.13138	27.5555
NM_001167994	Trmt2b	3321	39	35	45	92	87	90	388	62.1682	0.842626	0.242387	3.47636	0.000508262	0.00416874	50.0152	36.153	47.7121	75.5295	79.2141	84.3851	UP_FC1_5	UP_FC1.25	P0_05	P0_05	P0_1	0.842626	0.780974	0.566447	0.737366	1.22027	1.2881	1.36343	5.95658
NM_011983	Homer2	10988	109	126	105	266	260	242	1108	177.213	0.842607	0.151237	5.57144	2.52638e-08	4.83631e-07	139.786	130.151	111.328	218.379	236.732	226.902	UP_FC1_5	UP_FC1.25	P0_05	P0_05	P0_1	0.842607	0.659703	0.616329	0.520008	1.06635	1.16346	1.10804	5.13389
NM_001045518	Fam83b	6465	25	27	35	85	51	61	284	45.0788	0.840842	0.289294	2.90653	0.00365465	0.0216787	32.0611	27.8895	37.1094	69.7827	46.4358	57.1944	UP_FC1_5	UP_FC1.25	P0_05	P0_05	P0_1	0.840842	0.257165	0.224469	0.294604	0.579144	0.387882	0.474701	2.21797
NM_175501	Adamts12	8590	26	30	57	84	95	73	365	58.1121	0.836441	0.273471	3.05861	0.00222369	0.0144818	33.3435	30.9883	60.4353	68.9617	86.4982	68.4457	UP_FC1_5	UP_FC1.25	P0_05	P0_05	P0_1	0.836441	0.201289	0.18771	0.361095	0.430747	0.543787	0.427552	2.15218
NM_007595	Camk2b	3978	24	23	23	58	51	49	228	36.4863	0.836213	0.308267	2.71263	0.00667525	0.0353401	30.7786	23.7577	24.3862	47.6164	46.4358	45.943	UP_FC1_5	UP_FC1.25	P0_05	P0_05	P0_1	0.836213	0.401224	0.310759	0.314632	0.642243	0.630381	0.619713	2.91895
NM_001301865	Ikzf1	4850	11	16	13	25	37	27	129	20.6577	0.833931	0.414986	2.00954	0.0444802	0.151816	14.1069	16.5271	13.7835	20.5243	33.6888	25.3155	UP_FC1_5	UP_FC1.25	P0_05	NA	NA	0.833931	0.150831	0.177312	0.145862	0.227057	0.375109	0.280079	1.35625
NM_177712	Zfp874a	3234	16	23	20	50	43	39	191	30.3749	0.832149	0.335392	2.48112	0.013097	0.0599289	20.5191	23.7577	21.2054	41.0487	39.1518	36.5669	UP_FC1_5	UP_FC1.25	P0_05	NA	P0_1	0.832149	0.329019	0.382251	0.336534	0.68103	0.653772	0.606713	2.98932
NM_028448	Cenpv	1027	25	39	25	67	67	64	287	45.8115	0.828576	0.28071	2.95172	0.00316012	0.0193745	32.0611	40.2848	26.5067	55.0052	61.004	60.0072	UP_FC1_5	UP_FC1.25	P0_05	P0_05	P0_1	0.828576	1.61886	2.04105	1.32467	2.87369	3.20776	3.13522	14.2013
NM_028416	Kremen2	2105	23	10	15	45	38	27	158	25.4314	0.828226	0.399472	2.0733	0.0381444	0.135393	29.4962	10.3294	15.904	36.9438	34.5993	25.3155	UP_FC1_5	UP_FC1.25	P0_05	NA	NA	0.828226	0.726636	0.255334	0.387774	0.941665	0.887625	0.645313	3.84435
NR_131256	Fcho1	3221	34	27	26	81	63	53	284	45.4356	0.827229	0.289749	2.85498	0.0043039	0.0247123	43.603	27.8895	27.567	66.4988	57.3619	49.6935	UP_FC1_5	UP_FC1.25	P0_05	P0_05	P0_1	0.827229	0.701987	0.45054	0.43926	1.10772	0.961718	0.827836	4.48906
NM_021390	Sall1	5251	1347	1415	1284	2983	3054	3015	13098	2101.17	0.825511	0.0901441	9.15769	5.30221e-20	4.21368e-18	1727.45	1461.62	1361.38	2448.96	2780.69	2826.9	UP_FC1_5	UP_FC1.25	P0_05	P0_05	P0_1	0.825511	17.0595	14.4835	13.3065	25.0235	28.5973	28.8871	127.357
NM_183162	Helz2	10088	94	88	115	317	192	163	969	153.546	0.82509	0.198159	4.16378	3.13018e-05	0.000343176	120.55	90.8991	121.931	260.248	174.817	152.831	UP_FC1_5	UP_FC1.25	P0_05	P0_05	P0_1	0.82509	0.619675	0.468854	0.620343	1.38417	0.935824	0.812908	4.84178
NM_023249	Ypel1	2872	61	74	70	154	156	146	661	105.708	0.824683	0.186228	4.42836	9.49541e-06	0.000117618	78.229	76.4379	74.2188	126.43	142.039	136.891	UP_FC1_5	UP_FC1.25	P0_05	P0_05	P0_1	0.824683	1.41249	1.38487	1.32633	2.36196	2.67078	2.55757	11.714
NM_001166399	Rab3a	1444	18	32	27	58	54	58	247	39.3218	0.823519	0.299274	2.75172	0.00592829	0.0321437	23.084	33.0542	28.6272	47.6164	49.1674	54.3815	UP_FC1_5	UP_FC1.25	P0_05	P0_05	P0_1	0.823519	0.828984	1.19109	1.0175	1.76928	1.83876	2.02078	8.6664
NM_001316678	Ptpre	5366	70	85	75	197	150	166	743	118.507	0.823125	0.179364	4.58914	4.45078e-06	5.90305e-05	89.7709	87.8003	79.5201	161.732	136.576	155.644	UP_FC1_5	UP_FC1.25	P0_05	P0_05	P0_1	0.823125	0.867538	0.85139	0.760589	1.61715	1.37448	1.55638	7.02754
NM_198632	Trim67	8796	26	41	27	80	47	81	302	48.1233	0.819007	0.293725	2.78835	0.00529773	0.029442	33.3435	42.3507	28.6272	65.6778	42.7938	75.9466	UP_FC1_5	UP_FC1.25	P0_05	P0_05	P0_1	0.819007	0.196575	0.25053	0.167039	0.400628	0.262731	0.463296	1.7408
NM_028882	Sema3d	6501	14	10	16	29	28	32	129	20.759	0.818526	0.412048	1.98648	0.04698	0.15841	17.9542	10.3294	16.9643	23.8082	25.4942	30.0036	UP_FC1_5	UP_FC1.25	P0_05	NA	NA	0.818526	0.143215	0.0826761	0.13393	0.196496	0.211776	0.247645	1.01574
NM_198617	Tspyl3	3069	14	16	9	32	29	26	126	20.1796	0.818096	0.416922	1.96223	0.0497358	0.165715	17.9542	16.5271	9.54241	26.2711	26.4047	24.3779	UP_FC1_5	UP_FC1.25	P0_05	NA	NA	0.818096	0.30337	0.28021	0.159582	0.459292	0.464621	0.426222	2.0933
NM_146134	Aph1a	2873	112	110	97	235	241	234	1029	165.311	0.817949	0.162009	5.0488	4.44593e-07	7.08937e-06	143.634	113.624	102.846	192.929	219.432	219.401	UP_FC1_5	UP_FC1.25	P0_05	P0_05	P0_1	0.817949	2.59253	2.05787	1.83728	3.60303	4.12458	4.09769	18.313
NM_021793	Tmem8	3448	60	64	61	150	127	134	596	95.3586	0.816375	0.195962	4.16599	3.10008e-05	0.000340383	76.9465	66.1084	64.6763	123.146	115.634	125.64	UP_FC1_5	UP_FC1.25	P0_05	P0_05	P0_1	0.816375	1.15724	0.997638	0.962724	1.91628	1.81107	1.95522	8.80018
NM_153574	Fam13a	4273	21	31	14	50	45	51	212	33.9393	0.816289	0.334894	2.43745	0.0147913	0.0659172	26.9313	32.0213	14.8438	41.0487	40.9728	47.8182	UP_FC1_5	UP_FC1.25	P0_05	NA	P0_1	0.816289	0.326834	0.389932	0.178293	0.515434	0.517819	0.600477	2.52879
NM_023065	Ifi30	971	361	409	491	1183	796	829	4069	646.547	0.815916	0.116777	6.98693	2.80964e-12	9.5288e-11	462.962	422.474	520.592	971.211	724.763	777.281	UP_FC1_5	UP_FC1.25	P0_05	P0_05	P0_1	0.815916	24.7246	22.6394	27.517	53.6663	40.3081	42.9531	211.808
NM_023149	Cndp2	2110	360	483	445	1168	854	836	4146	658.787	0.815319	0.103336	7.88999	3.02222e-15	1.44262e-13	461.679	498.912	471.819	958.896	777.573	783.844	UP_FC1_5	UP_FC1.25	P0_05	P0_05	P0_1	0.815319	11.3465	12.3034	11.4767	24.3835	19.9009	19.9335	99.3445
NM_019573	Wwox	2240	62	64	40	113	125	130	534	86.0839	0.812717	0.228779	3.55242	0.000381704	0.0032457	79.5114	66.1084	42.4107	92.77	113.813	121.89	UP_FC1_5	UP_FC1.25	P0_05	P0_05	P0_1	0.812717	1.84071	1.53565	0.971743	2.22211	2.74385	2.91981	12.2339
NM_133167	Parvb	3690	627	615	576	1516	1246	1289	5869	939.623	0.811333	0.0997853	8.13078	4.26528e-16	2.2803e-14	804.091	635.261	610.714	1244.6	1134.49	1208.58	UP_FC1_5	UP_FC1.25	P0_05	P0_05	P0_1	0.811333	11.3001	8.95796	8.49446	18.0971	16.6031	17.5746	81.0273
NR_037958	1300002E11Rik	585	18	15	19	48	39	29	168	26.8051	0.811331	0.365282	2.22111	0.0263435	0.103418	23.084	15.4942	20.1451	39.4067	35.5098	27.1908	UP_FC1_5	UP_FC1.25	P0_05	NA	NA	0.811331	2.04624	1.37815	1.76741	3.61428	3.27798	2.49403	14.5781
NM_032610	Sptbn4	8699	18	12	28	53	41	35	187	29.8043	0.810532	0.361061	2.24486	0.024777	0.0988393	23.084	12.3953	29.6875	43.5116	37.3308	32.8164	UP_FC1_5	UP_FC1.25	P0_05	NA	P0_1	0.810532	0.137608	0.0741434	0.175157	0.268375	0.231746	0.202422	1.08945
NM_010078	Drp2	6958	13	26	32	57	55	43	226	35.7746	0.809478	0.323434	2.50276	0.012323	0.0571254	16.6717	26.8565	33.9286	46.7955	50.0779	40.3173	UP_FC1_5	UP_FC1.25	P0_05	NA	P0_1	0.809478	0.124251	0.20084	0.250268	0.36085	0.388666	0.310916	1.63579
NM_023523	Pecr	1182	39	34	34	67	81	88	343	55.4084	0.809145	0.267563	3.02413	0.0024935	0.0159218	50.0152	35.1201	36.0491	55.0052	73.7511	82.5099	UP_FC1_5	UP_FC1.25	P0_05	P0_05	P0_1	0.809145	2.19426	1.54604	1.56531	2.49686	3.3695	3.74562	14.9176
NM_178738	Prss35	2519	34	40	54	134	75	75	412	65.1324	0.808429	0.259555	3.11468	0.00184144	0.0124444	43.603	41.3178	57.2545	110.01	68.288	70.3209	UP_FC1_5	UP_FC1.25	P0_05	P0_05	P0_1	0.808429	0.897618	0.853478	1.16655	2.34322	1.46397	1.49793	8.22277
NM_013845	Ror1	5792	56	93	117	192	205	182	845	134.476	0.808126	0.186594	4.33092	1.48486e-05	0.000175592	71.8168	96.0638	124.051	157.627	186.654	170.645	UP_FC1_5	UP_FC1.25	P0_05	P0_05	P0_1	0.808126	0.642984	0.863008	1.09925	1.46019	1.7403	1.58089	7.38662
NM_001290801	Mgat4a	7155	54	43	58	159	101	87	502	79.872	0.808059	0.240233	3.36364	0.000769217	0.00594366	69.2519	44.4166	61.4955	130.535	91.9612	81.5723	UP_FC1_5	UP_FC1.25	P0_05	P0_05	P0_1	0.808059	0.501909	0.323012	0.441121	0.978867	0.69408	0.611743	3.55073
NM_001159538	Fgd2	2607	14	17	17	29	41	35	153	24.5824	0.807672	0.379585	2.12778	0.0333554	0.122671	17.9542	17.5601	18.0246	23.8082	37.3308	32.8164	UP_FC1_5	UP_FC1.25	P0_05	NA	NA	0.807672	0.357131	0.350484	0.354852	0.489997	0.773287	0.675439	3.00119
NM_177407	Camk2a	4936	62	65	64	161	133	128	613	97.9664	0.805883	0.193925	4.15565	3.24366e-05	0.000354692	79.5114	67.1414	67.8571	132.177	121.097	120.014	UP_FC1_5	UP_FC1.25	P0_05	P0_05	P0_1	0.805883	0.835329	0.70778	0.705577	1.43677	1.32487	1.30465	6.31498
NM_177604	AA986860	2903	31	46	37	109	61	81	365	57.9124	0.804421	0.262116	3.06895	0.00214815	0.0140521	39.7557	47.5154	39.2299	89.4861	55.5409	75.9466	UP_FC1_5	UP_FC1.25	P0_05	P0_05	P0_1	0.804421	0.710159	0.85167	0.693576	1.65392	1.03319	1.40377	6.34629
NM_011517	Sycp3	1111	21	33	22	69	54	44	243	38.569	0.801992	0.307519	2.60794	0.0091088	0.0454266	26.9313	34.0872	23.3259	56.6471	49.1674	41.255	UP_FC1_5	UP_FC1.25	P0_05	P0_05	P0_1	0.801992	1.25703	1.59647	1.07758	2.73572	2.38989	1.9925	11.0492
NM_010380	H2-D1	1726	119	133	134	343	264	244	1237	197.136	0.801661	0.147268	5.44354	5.22317e-08	9.50973e-07	152.611	137.382	142.076	281.594	240.374	228.777	UP_FC1_5	UP_FC1.25	P0_05	P0_05	P0_1	0.801661	4.58508	4.14163	4.22477	8.75365	7.52075	7.11227	36.3382
NM_001329619	Enpp5	4858	46	47	61	147	101	92	494	78.5203	0.800962	0.22678	3.53189	0.000412594	0.00348618	58.9923	48.5484	64.6763	120.683	91.9612	86.2604	UP_FC1_5	UP_FC1.25	P0_05	P0_05	P0_1	0.800962	0.629711	0.519997	0.683301	1.33289	1.02226	0.952773	5.14094
NM_009509	Vil1	3095	37	53	49	140	86	80	445	70.3997	0.800161	0.24191	3.30768	0.000940737	0.00705469	47.4504	54.746	51.9531	114.936	78.3036	75.009	UP_FC1_5	UP_FC1.25	P0_05	P0_05	P0_1	0.800161	0.795027	0.920398	0.861539	1.99252	1.36627	1.30043	7.23619
NM_001012450	Ankrd6	4714	99	114	113	234	262	217	1039	166.442	0.799694	0.15725	5.08549	3.66685e-07	5.91443e-06	126.962	117.756	119.81	192.108	238.553	203.462	UP_FC1_5	UP_FC1.25	P0_05	P0_05	P0_1	0.799694	1.39665	1.2998	1.30445	2.18656	2.73281	2.31595	11.2362
NM_001355257	Gpr162	2850	27	35	33	65	82	60	302	48.3416	0.798373	0.275292	2.9001	0.00373046	0.0219997	34.6259	36.153	34.9888	53.3632	74.6616	56.2568	UP_FC1_5	UP_FC1.25	P0_05	P0_05	P0_1	0.798373	0.630028	0.66006	0.630099	1.00463	1.41471	1.05917	5.39869
NM_134090	Kdelr3	1407	149	199	216	523	360	352	1799	285.475	0.79655	0.138836	5.73735	9.61675e-09	1.9315e-07	191.084	205.556	229.018	429.369	327.782	330.04	UP_FC1_5	UP_FC1.25	P0_05	P0_05	P0_1	0.79655	7.0426	7.60185	8.35409	16.3736	12.5807	12.5866	64.5394
NM_029385	Nudt16	1601	25	25	19	61	51	40	221	35.3416	0.793805	0.320575	2.47619	0.0132792	0.0606118	32.0611	25.8236	20.1451	50.0794	46.4358	37.5045	UP_FC1_5	UP_FC1.25	P0_05	NA	P0_1	0.793805	1.03846	0.839284	0.645805	1.67832	1.56631	1.25698	7.02515
NM_172862	Frem2	12322	670	674	639	1532	1426	1392	6333	1015.7	0.793445	0.092761	8.55366	1.1925e-17	7.62267e-16	859.236	696.204	677.511	1257.73	1298.38	1305.16	UP_FC1_5	UP_FC1.25	P0_05	P0_05	P0_1	0.793445	3.61605	2.93994	2.82201	5.47663	5.69032	5.68352	26.2285
NM_178076	Mcf2l	5195	35	43	41	90	82	87	378	60.4824	0.793178	0.240292	3.3009	0.000963763	0.00720165	44.8855	44.4166	43.471	73.8876	74.6616	81.5723	UP_FC1_5	UP_FC1.25	P0_05	P0_05	P0_1	0.793178	0.448047	0.44488	0.429475	0.76312	0.776115	0.842544	3.70418
NM_001311790	Ctsc	4025	120	107	136	322	266	211	1162	185.5	0.792987	0.16367	4.84502	1.26596e-06	1.86308e-05	153.893	110.525	144.196	264.353	242.195	197.836	UP_FC1_5	UP_FC1.25	P0_05	P0_05	P0_1	0.792987	1.9827	1.42882	1.83871	3.52392	3.24948	2.6374	14.661
NM_033073	Krt7	1575	69	55	72	137	150	141	624	100.482	0.790328	0.203191	3.88958	0.000100417	0.0009885	88.4885	56.8119	76.3393	112.473	136.576	132.203	UP_FC1_5	UP_FC1.25	P0_05	P0_05	P0_1	0.790328	2.91346	1.87691	2.48766	3.83156	4.68283	4.50399	20.2964
NM_134096	Tafa5	2597	81	92	62	175	167	170	747	119.961	0.788076	0.188114	4.18937	2.79734e-05	0.000309338	103.878	95.0309	65.7366	143.67	152.055	159.394	UP_FC1_5	UP_FC1.25	P0_05	P0_05	P0_1	0.788076	2.07422	1.90404	1.29915	2.96826	3.16186	3.29334	14.7009
NM_172676	Samd10	2175	68	89	72	179	166	152	726	116.015	0.787057	0.179062	4.39545	1.10546e-05	0.000134763	87.2061	91.932	76.3393	146.954	151.144	142.517	UP_FC1_5	UP_FC1.25	P0_05	P0_05	P0_1	0.787057	2.07917	2.19933	1.80141	3.62518	3.75273	3.51596	16.9738
NM_145587	Sbk1	4226	585	649	586	1321	1284	1348	5773	926.571	0.786381	0.0934057	8.41899	3.79756e-17	2.2742e-15	750.229	670.381	621.317	1084.51	1169.09	1263.9	UP_FC1_5	UP_FC1.25	P0_05	P0_05	P0_1	0.786381	9.20592	8.25421	7.54584	13.7692	14.9394	16.0479	69.7626
NM_007868	Dmd	13771	19	54	34	89	62	78	336	53.1411	0.786231	0.285066	2.75807	0.00581434	0.0316945	24.3664	55.779	36.0491	73.0666	56.4514	73.1338	UP_FC1_5	UP_FC1.25	P0_05	P0_05	P0_1	0.786231	0.0917549	0.21076	0.134355	0.284682	0.221373	0.284963	1.22789
NM_009608	Actc1	1450	287	354	420	647	807	822	3337	535.95	0.786081	0.13116	5.99329	2.05634e-09	4.58413e-08	368.061	365.662	445.313	531.17	734.779	770.718	UP_FC1_5	UP_FC1.25	P0_05	P0_05	P0_1	0.786081	13.163	13.1219	15.7623	19.655	27.3655	28.5209	117.589
NR_155502	B930095G15Rik	5265	89	132	220	364	292	286	1383	219.434	0.781526	0.310936	2.51347	0.0119551	0.0557627	114.137	136.349	233.259	298.834	265.868	268.157	UP_FC1_5	UP_FC1.25	P0_05	NA	P0_1	0.781526	1.12417	1.34752	2.27386	3.04536	2.72698	2.73292	13.2508
NM_001001186	Zfp456	4073	25	11	32	59	45	45	217	34.8258	0.781063	0.350196	2.23036	0.0257237	0.101582	32.0611	11.3624	33.9286	48.4374	40.9728	42.1926	UP_FC1_5	UP_FC1.25	P0_05	NA	NA	0.781063	0.408194	0.145157	0.427538	0.638078	0.543246	0.555849	2.71806
NR_157194	Slco2a1	2193	35	62	58	180	72	85	492	77.242	0.78014	0.27618	2.82475	0.00473174	0.0268025	44.8855	64.0425	61.4955	147.775	65.5565	79.6971	UP_FC1_5	UP_FC1.25	P0_05	P0_05	P0_1	0.78014	1.06138	1.51954	1.43923	3.61551	1.61433	1.95002	11.2
NM_145973	Ell3	1661	43	33	54	90	90	101	411	66.1698	0.779275	0.247258	3.15166	0.00162343	0.0111792	55.145	34.0872	57.2545	73.8876	81.9456	94.6989	UP_FC1_5	UP_FC1.25	P0_05	P0_05	P0_1	0.779275	1.72163	1.06784	1.76915	2.38676	2.66423	3.05922	12.6688
NM_008711	Nog	1919	45	59	54	116	111	113	498	79.6929	0.778803	0.211193	3.68764	0.000226348	0.00205164	57.7099	60.9437	57.2545	95.2329	101.066	105.95	UP_FC1_5	UP_FC1.25	P0_05	P0_05	P0_1	0.778803	1.55948	1.65248	1.53129	2.66268	2.84411	2.96253	13.2126
NM_001316370	P4ha1	3787	799	951	910	2474	1725	1589	8448	1343.9	0.77804	0.102952	7.55733	4.1144e-14	1.74322e-12	1024.67	982.33	964.844	2031.09	1570.62	1489.87	UP_FC1_5	UP_FC1.25	P0_05	P0_05	P0_1	0.77804	14.0311	13.4973	13.0763	28.7767	22.3971	21.11	112.888
NM_013515	Stom	2807	91	115	121	239	272	192	1030	164.613	0.77667	0.165078	4.70485	2.54047e-06	3.53525e-05	116.702	118.789	128.292	196.213	247.658	180.022	UP_FC1_5	UP_FC1.25	P0_05	P0_05	P0_1	0.77667	2.15596	2.20199	2.34575	3.75052	4.76458	3.44126	18.6601
NM_172296	Dmrta2	2942	36	44	46	97	81	93	397	63.4955	0.776131	0.235959	3.28926	0.0010045	0.00746624	46.1679	45.4495	48.7723	79.6344	73.7511	87.198	UP_FC1_5	UP_FC1.25	P0_05	P0_05	P0_1	0.776131	0.813768	0.803841	0.850853	1.45233	1.35376	1.59037	6.86492
NM_009305	Syp	2473	43	44	54	110	93	101	445	71.2553	0.775634	0.224899	3.44881	0.000563056	0.00455714	55.145	45.4495	57.2545	90.307	84.6771	94.6989	UP_FC1_5	UP_FC1.25	P0_05	P0_05	P0_1	0.775634	1.15634	0.956289	1.18825	1.95932	1.84909	2.05474	9.16402
NM_001316697	2810408A11Rik	1520	46	68	48	121	134	93	510	81.4448	0.774913	0.222635	3.48064	0.000500208	0.00411531	58.9923	70.2402	50.8929	99.3377	122.008	87.198	UP_FC1_5	UP_FC1.25	P0_05	P0_05	P0_1	0.774913	2.01259	2.40451	1.71845	3.50653	4.3347	3.07821	17.055
NM_001331196	Zfp946	3039	90	85	79	207	171	172	804	128.981	0.772595	0.176452	4.3785	1.19497e-05	0.000144775	115.42	87.8003	83.7612	169.941	155.697	161.269	UP_FC1_5	UP_FC1.25	P0_05	P0_05	P0_1	0.772595	1.96949	1.50331	1.41461	3.00038	2.76671	2.84745	13.5019
NM_028179	2200002D01Rik	501	19	19	19	58	33	33	181	28.7903	0.772218	0.357392	2.1607	0.0307185	0.115905	24.3664	19.6259	20.1451	47.6164	30.0467	30.9412	UP_FC1_5	UP_FC1.25	P0_05	NA	NA	0.772218	2.52207	2.03834	2.06374	5.09949	3.23873	3.31387	18.2762
NM_019588	Plce1	9475	73	65	72	172	140	142	664	106.486	0.770826	0.190653	4.04308	5.2754e-05	0.000551236	93.6183	67.1414	76.3393	141.207	127.471	133.141	UP_FC1_5	UP_FC1.25	P0_05	P0_05	P0_1	0.770826	0.512371	0.368718	0.413516	0.799623	0.726519	0.753995	3.57474
NM_001081169	Aspg	2715	14	30	37	53	66	52	252	40.0889	0.770501	0.314445	2.45035	0.0142716	0.0642675	17.9542	30.9883	39.2299	43.5116	60.0935	48.7559	UP_FC1_5	UP_FC1.25	P0_05	NA	P0_1	0.770501	0.342925	0.593898	0.741603	0.859888	1.19529	0.963591	4.69719
NM_010344	Gsr	2657	333	443	386	882	840	767	3651	583.664	0.770351	0.0947954	8.12646	4.41997e-16	2.35444e-14	427.053	457.594	409.263	724.098	764.826	719.149	UP_FC1_5	UP_FC1.25	P0_05	P0_05	P0_1	0.770351	8.33477	8.96133	7.90561	14.6222	15.5448	14.5232	69.892
NM_026792	Agpat5	3819	258	323	287	669	564	628	2729	436.731	0.770021	0.106702	7.21657	5.33166e-13	1.99456e-11	330.87	333.641	304.297	549.231	513.526	588.821	UP_FC1_5	UP_FC1.25	P0_05	P0_05	P0_1	0.770021	4.49274	4.54583	4.08951	7.71636	7.26152	8.27311	36.3791
NM_001083916	Kdf1	1790	79	102	76	198	173	180	808	129.349	0.768774	0.173527	4.43029	9.41073e-06	0.000116707	101.313	105.36	80.5804	162.553	157.518	168.77	UP_FC1_5	UP_FC1.25	P0_05	P0_05	P0_1	0.768774	2.93505	3.06272	2.31047	4.87246	4.75216	5.05916	22.992
NM_009575	Zic3	4030	188	217	199	522	360	418	1904	304.082	0.767373	0.130638	5.87405	4.25276e-09	8.96403e-08	241.099	224.149	210.993	428.548	327.782	391.922	UP_FC1_5	UP_FC1.25	P0_05	P0_05	P0_1	0.767373	3.10237	2.89411	2.68712	5.7056	4.39234	5.21832	23.9999
NM_001198955	Gm7694	3828	35	55	31	88	83	87	379	60.6593	0.766846	0.25209	3.04196	0.00235044	0.0151463	44.8855	56.8119	32.8683	72.2456	75.5721	81.5723	UP_FC1_5	UP_FC1.25	P0_05	P0_05	P0_1	0.766846	0.608047	0.772238	0.440686	1.01262	1.06612	1.14342	5.04313
NM_001359743	Lrp11	3384	101	116	123	255	243	229	1067	170.846	0.765863	0.149478	5.12357	2.99809e-07	4.8921e-06	129.527	119.822	130.413	209.348	221.253	214.713	UP_FC1_5	UP_FC1.25	P0_05	P0_05	P0_1	0.765863	1.98487	1.84242	1.97794	3.3193	3.53081	3.40459	16.0599
NM_001267808	H2-L	1051	66	68	70	187	132	121	644	102.71	0.765022	0.198773	3.84872	0.000118736	0.00115111	84.6412	70.2402	74.2188	153.522	120.187	113.451	UP_FC1_5	UP_FC1.25	P0_05	P0_05	P0_1	0.765022	4.17621	3.4775	3.62439	7.83745	6.17546	5.79218	31.0832
NM_001097621	Kif26a	6900	171	155	113	377	285	291	1392	223.51	0.763929	0.16894	4.52189	6.12907e-06	7.90435e-05	219.298	160.106	119.81	309.507	259.494	272.845	UP_FC1_5	UP_FC1.25	P0_05	P0_05	P0_1	0.763929	1.64812	1.20738	0.891187	2.40674	2.03092	2.12179	10.3061
NM_013675	Sptb	10356	170	186	216	383	439	393	1787	286.965	0.760096	0.132441	5.73915	9.51549e-09	1.91508e-07	218.015	192.128	229.018	314.433	399.713	368.482	UP_FC1_5	UP_FC1.25	P0_05	P0_05	P0_1	0.760096	1.09169	0.965342	1.13501	1.62908	2.08435	1.90924	8.81471
NM_001356324	Mpp2	4072	131	169	168	358	302	334	1462	233.789	0.758804	0.132506	5.72657	1.02484e-08	2.04856e-07	168	174.568	178.125	293.908	274.973	313.163	UP_FC1_5	UP_FC1.25	P0_05	P0_05	P0_1	0.758804	2.13946	2.23069	2.24513	3.87268	3.64668	4.12665	18.2613
NM_007960	Etv1	4292	26	51	49	103	83	80	392	62.1863	0.757499	0.245885	3.0807	0.00206514	0.0136427	33.3435	52.6802	51.9531	84.5602	75.5721	75.009	UP_FC1_5	UP_FC1.25	P0_05	P0_05	P0_1	0.757499	0.40286	0.638662	0.621263	1.05709	0.95086	0.937755	4.60849
NM_001172064	Lrrc56	2539	18	33	26	62	58	43	240	38.1275	0.757285	0.306942	2.46719	0.0136178	0.0618884	23.084	34.0872	27.567	50.9003	52.8094	40.3173	UP_FC1_5	UP_FC1.25	P0_05	NA	P0_1	0.757285	0.471466	0.698573	0.55725	1.07564	1.12322	0.852049	4.77819
NM_001130184	Jade1	5465	372	495	569	1274	892	886	4488	713.414	0.755555	0.114015	6.62682	3.43002e-11	1.01058e-09	477.068	511.307	603.292	1045.92	812.172	830.725	UP_FC1_5	UP_FC1.25	P0_05	P0_05	P0_1	0.755555	4.52682	4.86828	5.6658	10.2687	8.02551	8.15648	41.5116
NM_001204152	C1qtnf6	2256	30	49	29	88	68	73	337	53.7402	0.755366	0.264206	2.859	0.00424976	0.0244349	38.4733	50.6143	30.7478	72.2456	61.9145	68.4457	UP_FC1_5	UP_FC1.25	P0_05	P0_05	P0_1	0.755366	0.884348	1.16739	0.699517	1.71822	1.48207	1.62796	7.57951
NM_013834	Sfrp1	4367	300	275	310	693	625	575	2778	445.767	0.755305	0.113937	6.62915	3.37635e-11	9.96587e-10	384.733	284.06	328.683	568.934	569.067	539.127	UP_FC1_5	UP_FC1.25	P0_05	P0_05	P0_1	0.755305	4.56856	3.38462	3.86294	6.99014	7.03712	6.62436	32.4677
NM_007866	Dll3	2152	36	25	23	79	50	53	266	42.7422	0.754608	0.308797	2.4437	0.0145375	0.065132	46.1679	25.8236	24.3862	64.8569	45.5253	49.6935	UP_FC1_5	UP_FC1.25	P0_05	NA	P0_1	0.754608	1.1125	0.624393	0.581601	1.61704	1.14242	1.23906	6.31702
NM_007467	Aplp1	2373	93	138	116	270	242	222	1081	172.493	0.753519	0.151036	4.989	6.06923e-07	9.5077e-06	119.267	142.546	122.991	221.663	220.343	208.15	UP_FC1_5	UP_FC1.25	P0_05	P0_05	P0_1	0.753519	2.60631	3.12566	2.66011	5.0119	5.01436	4.70668	23.125
NM_001362206	Gpr146	4799	23	33	29	68	57	55	265	42.2708	0.75338	0.284674	2.64647	0.00813369	0.0414204	29.4962	34.0872	30.7478	55.8262	51.8989	51.5687	UP_FC1_5	UP_FC1.25	P0_05	P0_05	P0_1	0.75338	0.318726	0.369593	0.328842	0.624158	0.584013	0.576595	2.80193
NM_010636	Klf12	5725	186	249	277	581	470	456	2219	353.651	0.75298	0.118007	6.38081	1.76148e-10	4.67039e-09	238.534	257.203	293.694	476.985	427.938	427.551	UP_FC1_5	UP_FC1.25	P0_05	P0_05	P0_1	0.75298	2.16062	2.33768	2.63296	4.4703	4.03664	4.00727	19.6455
NM_025386	Fbxo36	894	29	28	26	69	57	51	260	41.6741	0.750357	0.290517	2.58284	0.00979921	0.0481269	37.1908	28.9224	27.567	56.6471	51.8989	47.8182	UP_FC1_5	UP_FC1.25	P0_05	P0_05	P0_1	0.750357	2.15725	1.68338	1.58261	3.39976	3.13498	2.87006	14.828
NM_172760	Elmo3	3038	43	47	55	114	104	89	452	72.2899	0.748625	0.222545	3.36392	0.000768432	0.00594136	55.145	48.5484	58.3147	93.5909	94.6927	83.4475	UP_FC1_5	UP_FC1.25	P0_05	P0_05	P0_1	0.748625	0.941286	0.831516	0.985177	1.65293	1.68323	1.47388	7.56801
NM_133654	Cd34	2455	20	30	36	56	64	60	266	42.5517	0.748618	0.291278	2.57012	0.0101664	0.0493453	25.6488	30.9883	38.1696	45.9745	58.2724	56.2568	UP_FC1_5	UP_FC1.25	P0_05	P0_05	P0_1	0.748618	0.541776	0.656795	0.797977	1.00478	1.28182	1.22959	5.51274
NM_001033321	Tmem231	2911	67	66	58	134	142	129	596	95.9746	0.748237	0.200828	3.72576	0.000194726	0.00179828	85.9236	68.1743	61.4955	110.01	129.292	120.952	UP_FC1_5	UP_FC1.25	P0_05	P0_05	P0_1	0.748237	1.53064	1.2186	1.08424	2.02768	2.39852	2.2295	10.4892
NM_001286972	Dnajc19	1863	23	17	17	35	39	47	178	28.8987	0.748097	0.35984	2.07897	0.0376202	0.134083	29.4962	17.5601	18.0246	28.7341	35.5098	44.0678	UP_FC1_5	UP_FC1.25	P0_05	NA	NA	0.748097	0.821024	0.490452	0.496564	0.827544	1.02932	1.26924	4.93414
NM_001085508	Tmem8b	4759	37	39	47	106	78	77	384	61.3011	0.747713	0.243155	3.07505	0.00210465	0.0138106	47.4504	40.2848	49.8326	87.0231	71.0195	72.1962	UP_FC1_5	UP_FC1.25	P0_05	P0_05	P0_1	0.747713	0.517043	0.440463	0.53743	0.981129	0.805892	0.814018	4.09598
NM_175429	Kctd12b	4790	55	77	133	222	167	166	820	130.173	0.744827	0.210642	3.53598	0.000406262	0.00343861	70.5343	79.5367	141.016	182.256	152.055	155.644	UP_FC1_5	UP_FC1.25	P0_05	P0_05	P0_1	0.744827	0.763604	0.864004	1.51097	2.04152	1.71427	1.74354	8.6379
NM_001284198	Dnmt3l	1451	16	23	15	34	38	41	167	26.8559	0.742755	0.362452	2.04925	0.0404375	0.141384	20.5191	23.7577	15.904	27.9131	34.5993	38.4421	UP_FC1_5	UP_FC1.25	P0_05	NA	NA	0.742755	0.73332	0.851963	0.562553	1.03216	1.2877	1.42159	5.88929
NM_177049	Jph4	4481	66	90	107	188	184	178	813	129.971	0.741843	0.173889	4.26618	1.98847e-05	0.000227241	84.6412	92.965	113.449	154.343	167.533	166.895	UP_FC1_5	UP_FC1.25	P0_05	P0_05	P0_1	0.741843	0.979512	1.07951	1.29942	1.84807	2.01902	1.9985	9.22404
NM_008034	Folr1	1382	52	64	114	191	152	139	712	113.199	0.7416	0.214189	3.46236	0.000535458	0.0043638	66.687	66.1084	120.871	156.806	138.397	130.328	UP_FC1_5	UP_FC1.25	P0_05	P0_05	P0_1	0.7416	2.50228	2.48904	4.48886	6.08781	5.40796	5.06018	26.0361
NM_010074	Dpp4	5240	195	267	378	843	487	441	2611	412.606	0.740856	0.316138	2.34346	0.0191059	0.0801757	250.076	275.796	400.781	692.08	443.417	413.487	UP_FC1_5	UP_FC1.25	P0_05	NA	P0_1	0.740856	2.47482	2.73867	3.92554	7.08651	4.56978	4.23415	25.0295
NM_027106	Avpi1	971	81	75	72	171	149	162	710	114.272	0.740791	0.185847	3.98602	6.71909e-05	0.000685049	103.878	77.4708	76.3393	140.386	135.666	151.893	UP_FC1_5	UP_FC1.25	P0_05	P0_05	P0_1	0.740791	5.54762	4.15147	4.03509	7.75734	7.5451	8.39373	37.4304
NM_008245	Hhex	1765	133	153	170	324	304	328	1412	226.53	0.740225	0.136307	5.43059	5.6167e-08	1.02136e-06	170.565	158.04	180.246	265.995	276.794	307.537	UP_FC1_5	UP_FC1.25	P0_05	P0_05	P0_1	0.740225	5.01127	4.65915	5.24136	8.08605	8.4689	9.3495	40.8162
NM_021877	Hr	5465	22	28	24	63	49	44	230	36.6956	0.739939	0.306901	2.411	0.0159088	0.0697144	28.2137	28.9224	25.4464	51.7213	44.6148	41.255	UP_FC1_5	UP_FC1.25	P0_05	NA	P0_1	0.739939	0.267715	0.275377	0.238979	0.507793	0.440863	0.405062	2.13579
NM_028341	Ttc39c	2369	22	32	20	54	53	48	229	36.678	0.737899	0.309992	2.38038	0.0172947	0.0742602	28.2137	33.0542	21.2054	44.3325	48.2569	45.0054	UP_FC1_5	UP_FC1.25	P0_05	NA	P0_1	0.737899	0.617588	0.726015	0.459414	1.00407	1.10004	1.01938	4.92651
NR_027876	Arrdc1	1724	96	129	91	204	215	240	975	156.852	0.736247	0.172317	4.27263	1.9318e-05	0.000221108	123.114	133.25	96.4844	167.478	195.759	225.027	UP_FC1_5	UP_FC1.25	P0_05	P0_05	P0_1	0.736247	3.70318	4.02173	2.87239	5.21229	6.13196	7.00379	28.9453
NM_001159579	Lnx1	2319	42	56	54	116	105	97	470	75.1244	0.736062	0.215886	3.40949	0.000650847	0.00516114	53.8626	57.8449	57.2545	95.2329	95.6032	90.9484	UP_FC1_5	UP_FC1.25	P0_05	P0_05	P0_1	0.736062	1.20445	1.29792	1.26716	2.2034	2.22631	2.10441	10.3037
NM_176954	Celf5	4376	30	38	42	87	69	74	340	54.3149	0.734436	0.253296	2.89951	0.00373743	0.0220231	38.4733	39.2519	44.5313	71.4247	62.825	69.3833	UP_FC1_5	UP_FC1.25	P0_05	P0_05	P0_1	0.734436	0.455916	0.466731	0.52229	0.875746	0.7753	0.850773	3.94676
NM_009183	St8sia4	5406	33	65	55	102	101	113	469	74.9046	0.733887	0.229237	3.20143	0.00136747	0.00966333	42.3206	67.1414	58.3147	83.7392	91.9612	105.95	UP_FC1_5	UP_FC1.25	P0_05	P0_05	P0_1	0.733887	0.405956	0.646246	0.553638	0.831113	0.918636	1.05163	4.40722
NM_001359961	Rundc3b	3542	15	25	22	34	51	43	190	30.5087	0.733439	0.347276	2.11198	0.0346883	0.126407	19.2366	25.8236	23.3259	27.9131	46.4358	40.3173	UP_FC1_5	UP_FC1.25	P0_05	NA	NA	0.733439	0.281633	0.37936	0.337998	0.422831	0.707978	0.610772	2.74057
NM_029840	Tstd3	1581	88	97	59	186	171	157	758	121.868	0.733359	0.194814	3.7644	0.000166948	0.00156485	112.855	100.196	62.5558	152.701	155.697	147.205	UP_FC1_5	UP_FC1.25	P0_05	P0_05	P0_1	0.733359	3.70162	3.29762	2.03076	5.18224	5.31817	4.99605	24.5265
NM_009284	Stat6	3781	137	177	159	345	327	313	1458	233.592	0.729607	0.130622	5.58565	2.32826e-08	4.48331e-07	175.695	182.831	168.583	283.236	297.736	293.473	UP_FC1_5	UP_FC1.25	P0_05	P0_05	P0_1	0.729607	2.40965	2.51609	2.28839	4.01928	4.25245	4.16482	19.6507
NM_001355051	Mttp	4444	184	278	296	764	430	394	2346	370.855	0.729588	0.279765	2.60786	0.00911095	0.0454296	235.969	287.158	313.839	627.223	391.518	369.419	UP_FC1_5	UP_FC1.25	P0_05	P0_05	P0_1	0.729588	2.7535	3.36226	3.62458	7.57278	4.75765	4.46048	26.5312
NM_013415	Atp1b2	2972	362	425	350	871	720	787	3515	563.812	0.729059	0.104379	6.98476	2.85345e-12	9.65511e-11	464.244	439.001	371.094	715.067	655.565	737.901	UP_FC1_5	UP_FC1.25	P0_05	P0_05	P0_1	0.729059	8.10029	7.686	6.40853	12.9094	11.9119	13.3225	60.3386
NM_001001180	Zfp941	3904	18	31	21	49	49	47	215	34.3802	0.72889	0.318685	2.28718	0.0221855	0.0904775	23.084	32.0213	22.2656	40.2277	44.6148	44.0678	UP_FC1_5	UP_FC1.25	P0_05	NA	P0_1	0.72889	0.306622	0.426788	0.292718	0.552869	0.617141	0.605685	2.80182
NM_007557	Bmp7	3661	332	346	260	617	695	648	2898	467.626	0.725879	0.134015	5.41642	6.08054e-08	1.09756e-06	425.771	357.399	275.67	506.54	632.802	607.573	UP_FC1_5	UP_FC1.25	P0_05	P0_05	P0_1	0.725879	6.03086	5.07968	3.86468	7.42372	9.33433	8.90501	40.6383
NR_161285	Mfap2	1083	124	119	99	261	225	231	1059	170.439	0.725593	0.161936	4.48074	7.43834e-06	9.41123e-05	159.023	122.92	104.967	214.274	204.864	216.589	UP_FC1_5	UP_FC1.25	P0_05	P0_05	P0_1	0.725593	7.61437	5.9058	4.97446	10.6157	10.2153	10.7311	50.0567
NM_009146	Frrs1	2489	59	65	77	152	126	140	619	99.2039	0.725188	0.192996	3.75753	0.000171597	0.00160485	75.6641	67.1414	81.6406	124.788	114.724	131.266	UP_FC1_5	UP_FC1.25	P0_05	P0_05	P0_1	0.725188	1.57641	1.40362	1.68347	2.69002	2.48911	2.82984	12.6725
NM_010683	Lamc1	7592	4593	6064	6582	15380	10379	10159	53157	8455.77	0.723929	0.0984332	7.35451	1.91624e-13	7.57328e-12	5890.26	6263.77	6978.68	12626.6	9450.15	9525.21	UP_FC1_5	UP_FC1.25	P0_05	P0_05	P0_1	0.723929	40.2329	42.9302	47.1782	89.2352	67.2198	67.3215	354.118
NM_001166645	Zfp882	5646	34	47	46	99	87	77	390	62.2684	0.721037	0.236827	3.04457	0.00233013	0.0150583	43.603	48.5484	48.7723	81.2763	79.2141	72.1962	UP_FC1_5	UP_FC1.25	P0_05	P0_05	P0_1	0.721037	0.400478	0.447422	0.44336	0.772379	0.757664	0.686134	3.50744
NM_027260	Vrk2	1876	69	75	74	166	138	149	671	107.676	0.720784	0.18449	3.9069	9.34892e-05	0.00092651	88.4885	77.4708	78.4598	136.282	125.65	139.704	UP_FC1_5	UP_FC1.25	P0_05	P0_05	P0_1	0.720784	2.446	2.14876	2.14654	3.89773	3.61697	3.99588	18.2519
NM_011171	Procr	1498	29	28	41	70	72	61	301	48.3005	0.719366	0.273182	2.63328	0.0084564	0.0427604	37.1908	28.9224	43.471	57.4681	65.5565	57.1944	UP_FC1_5	UP_FC1.25	P0_05	P0_05	P0_1	0.719366	1.28744	1.00463	1.4894	2.05836	2.3633	2.04869	10.2518
NM_021885	Tub	5927	16	20	21	32	39	46	174	28.0591	0.719319	0.357312	2.01314	0.0441	0.150711	20.5191	20.6589	22.2656	26.2711	35.5098	43.1302	UP_FC1_5	UP_FC1.25	P0_05	NA	NA	0.719319	0.179525	0.181366	0.192807	0.237822	0.32354	0.390465	1.50552
NM_011066	Per2	5812	44	75	97	189	125	131	661	104.758	0.719161	0.214285	3.35609	0.000790515	0.00607694	56.4275	77.4708	102.846	155.164	113.813	122.827	UP_FC1_5	UP_FC1.25	P0_05	P0_05	P0_1	0.719161	0.503463	0.693579	0.908209	1.43243	1.05751	1.13398	5.72916
NM_001033548	Dnaaf3	2222	19	25	30	47	57	48	226	36.248	0.717515	0.312156	2.29858	0.021529	0.0883023	24.3664	25.8236	31.808	38.5857	51.8989	45.0054	UP_FC1_5	UP_FC1.25	P0_05	NA	P0_1	0.717515	0.568657	0.604723	0.734711	0.93173	1.26133	1.08682	5.18797
NM_013886	Hdgfl3	5860	152	158	149	328	327	297	1411	226.934	0.717075	0.137171	5.22761	1.71717e-07	2.91018e-06	194.931	163.205	157.98	269.279	297.736	278.471	UP_FC1_5	UP_FC1.25	P0_05	P0_05	P0_1	0.717075	1.72499	1.44917	1.38366	2.46554	2.74377	2.54987	12.317
NM_030207	Sfi1	4130	101	146	156	342	263	228	1236	196.625	0.717044	0.154154	4.65147	3.2957e-06	4.47193e-05	129.527	150.81	165.402	280.773	239.463	213.776	UP_FC1_5	UP_FC1.25	P0_05	P0_05	P0_1	0.717044	1.62634	1.90004	2.05548	3.64764	3.13115	2.77743	15.1381
NM_001205095	Zfp994	4873	26	30	27	65	50	57	255	40.8819	0.716749	0.290281	2.46915	0.0135433	0.0615877	33.3435	30.9883	28.6272	53.3632	45.5253	53.4439	UP_FC1_5	UP_FC1.25	P0_05	NA	P0_1	0.716749	0.354828	0.330891	0.301514	0.587561	0.504512	0.588488	2.66779
NR_029474	B430319G15Rik	4068	48	75	70	182	110	108	593	94.0136	0.716664	0.21644	3.31114	0.000929164	0.0069768	61.5572	77.4708	74.2188	149.417	100.156	101.262	UP_FC1_5	UP_FC1.25	P0_05	P0_05	P0_1	0.716664	0.784696	0.990925	0.93639	1.97073	1.32957	1.33568	7.34798
NM_001037937	Deptor	8360	61	45	57	146	101	95	505	81.0072	0.715396	0.230222	3.10742	0.00188727	0.0126871	78.229	46.4825	60.4353	119.862	91.9612	89.0732	UP_FC1_5	UP_FC1.25	P0_05	P0_05	P0_1	0.715396	0.485249	0.289312	0.371029	0.769277	0.594037	0.571711	3.08061
NM_001357362	Pak1	3067	308	328	314	703	641	624	2918	468.762	0.714641	0.103641	6.89532	5.37455e-12	1.7618e-10	394.992	338.806	332.924	577.144	583.635	585.07	UP_FC1_5	UP_FC1.25	P0_05	P0_05	P0_1	0.714641	6.67848	5.74805	5.57128	10.0967	10.2764	10.236	48.6069
NM_053207	Egln1	3517	393	522	443	1033	887	881	4159	665.769	0.713972	0.0916207	7.79269	6.55965e-15	3.0327e-13	504	539.197	469.699	848.065	807.62	826.037	UP_FC1_5	UP_FC1.25	P0_05	P0_05	P0_1	0.713972	7.43124	7.97735	6.85442	12.9379	12.4008	12.6027	60.2044
NM_029384	Tmem238	1047	21	27	33	56	45	65	247	39.617	0.713424	0.304355	2.34405	0.0190756	0.0800714	26.9313	27.8895	34.9888	45.9745	40.9728	60.9448	UP_FC1_5	UP_FC1.25	P0_05	NA	P0_1	0.713424	1.33387	1.38605	1.71517	2.35601	2.11331	3.12339	12.0278
NM_008081	B4galnt2	4073	84	93	125	284	179	164	929	147.705	0.711935	0.189409	3.75872	0.000170786	0.00159828	107.725	96.0638	132.533	233.156	162.981	153.768	UP_FC1_5	UP_FC1.25	P0_05	P0_05	P0_1	0.711935	1.37153	1.22724	1.67007	3.07143	2.16091	2.02576	11.5269
NM_001355492	Epb41l4b	6320	13	18	29	49	32	42	183	29.126	0.711707	0.357399	1.99135	0.0464423	0.157055	16.6717	18.593	30.7478	40.2277	29.1362	39.3797	UP_FC1_5	UP_FC1.25	P0_05	NA	NA	0.711707	0.136794	0.153079	0.249701	0.341519	0.248961	0.334342	1.4644
NM_008808	Pdgfa	1959	262	277	257	575	532	538	2441	392.583	0.711635	0.112231	6.34079	2.28587e-10	5.95867e-09	336	286.126	272.489	472.059	484.39	504.436	UP_FC1_5	UP_FC1.25	P0_05	P0_05	P0_1	0.711635	8.89422	7.59986	7.13901	12.9291	13.3529	13.8168	63.7319
NM_025865	2310030G06Rik	1242	44	42	49	117	79	84	415	66.4179	0.709822	0.23787	2.98408	0.00284431	0.0177569	56.4275	43.3837	51.9531	96.0538	71.93	78.7595	UP_FC1_5	UP_FC1.25	P0_05	P0_05	P0_1	0.709822	2.35598	1.81756	2.14691	4.14954	3.12754	3.40265	17.0002
NM_013657	Sema3c	4935	37	41	53	106	90	74	401	64.0579	0.708904	0.239415	2.96098	0.00306659	0.0189036	47.4504	42.3507	56.1942	87.0231	81.9456	69.3833	UP_FC1_5	UP_FC1.25	P0_05	P0_05	P0_1	0.708904	0.498604	0.446537	0.584424	0.946139	0.896713	0.754403	4.12682
NM_008197	H1f0	2286	1263	1334	1205	2767	2567	2523	11659	1874.97	0.707914	0.0844722	8.38044	5.27321e-17	3.08762e-15	1619.72	1377.95	1277.62	2271.63	2337.27	2365.6	UP_FC1_5	UP_FC1.25	P0_05	P0_05	P0_1	0.707914	36.7424	31.3646	28.6847	53.3174	55.2138	55.5265	260.849
NM_001168296	Ephb1	4527	41	38	31	59	83	84	336	54.5782	0.707855	0.277541	2.55045	0.0107583	0.0516975	52.5801	39.2519	32.8683	48.4374	75.5721	78.7595	UP_FC1_5	UP_FC1.25	P0_05	NA	P0_1	0.707855	0.602302	0.451163	0.372641	0.574087	0.9015	0.933529	3.83522
NM_152220	Stx3	3258	424	640	631	1335	1080	1049	5159	822.795	0.706253	0.0962956	7.33422	2.23012e-13	8.74328e-12	543.755	661.084	669.029	1096	983.347	983.556	UP_FC1_5	UP_FC1.25	P0_05	P0_05	P0_1	0.706253	8.65477	10.5582	10.5394	18.0495	16.2994	16.1988	80.3001
NM_001113350	Xkr5	2829	34	38	25	84	59	58	298	47.7375	0.706151	0.281228	2.51096	0.0120405	0.0560542	43.603	39.2519	26.5067	68.9617	53.7199	54.3815	UP_FC1_5	UP_FC1.25	P0_05	NA	P0_1	0.706151	0.799258	0.721957	0.480891	1.30792	1.02546	1.03146	5.36695
NM_009447	Tuba4a	2090	228	275	288	543	547	527	2408	386.629	0.704511	0.109591	6.42858	1.28804e-10	3.51005e-09	292.397	284.06	305.357	445.788	498.047	494.122	UP_FC1_5	UP_FC1.25	P0_05	P0_05	P0_1	0.704511	7.25487	7.07207	7.49869	11.4443	12.8688	12.686	58.8247
NM_001358050	Kif21a	6200	206	208	235	496	410	429	1984	318.491	0.703854	0.120636	5.83451	5.39475e-09	1.12183e-07	264.183	214.852	249.163	407.203	373.308	402.236	UP_FC1_5	UP_FC1.25	P0_05	P0_05	P0_1	0.703854	2.20961	1.80315	2.0626	3.52392	3.25155	3.48117	16.332
NM_001355662	Asb4	3447	446	491	335	1042	821	773	3908	627.015	0.702341	0.131102	5.35722	8.45133e-08	1.4912e-06	571.969	507.176	355.19	855.454	747.526	724.775	UP_FC1_5	UP_FC1.25	P0_05	P0_05	P0_1	0.702341	8.60468	7.65598	5.28863	13.3157	11.7112	11.2823	57.8584
NM_001290378	Ap1s2	2210	153	178	192	340	382	344	1589	255.522	0.701131	0.133548	5.25002	1.52085e-07	2.59692e-06	196.214	183.864	203.571	279.131	347.814	322.539	UP_FC1_5	UP_FC1.25	P0_05	P0_05	P0_1	0.701131	4.60405	4.32901	4.72768	6.77677	8.49903	7.83114	36.7677
NM_001281859	Cysltr1	2954	17	27	26	45	55	42	212	33.9432	0.70098	0.322006	2.17691	0.029487	0.112558	21.8015	27.8895	27.567	36.9438	50.0779	39.3797	UP_FC1_5	UP_FC1.25	P0_05	NA	NA	0.70098	0.382718	0.491263	0.478963	0.671024	0.915483	0.715316	3.65477
NM_001111096	Lyn	3441	52	86	60	145	134	124	601	96.0749	0.700459	0.199507	3.51096	0.000446497	0.00373401	66.687	88.8332	63.6161	119.041	122.008	116.264	UP_FC1_5	UP_FC1.25	P0_05	P0_05	P0_1	0.700459	1.00498	1.3433	0.948868	1.85618	1.91478	1.81299	8.8811
NM_008384	Inpp1	1766	25	27	30	66	45	57	250	40.0599	0.699476	0.296373	2.36012	0.0182689	0.0775487	32.0611	27.8895	31.808	54.1842	40.9728	53.4439	UP_FC1_5	UP_FC1.25	P0_05	NA	P0_1	0.699476	0.941435	0.821738	0.924421	1.64623	1.25291	1.62384	7.21057
NM_001109985	Nos1ap	4990	17	17	25	38	38	44	179	28.8199	0.698779	0.349293	2.00055	0.0454407	0.154467	21.8015	17.5601	26.5067	31.197	34.5993	41.255	UP_FC1_5	UP_FC1.25	P0_05	NA	NA	0.698779	0.226563	0.183109	0.272633	0.335443	0.374439	0.44362	1.83581
NM_021362	Pappa	11003	44	54	59	143	101	78	479	76.2094	0.696042	0.232123	2.9986	0.00271225	0.0170809	56.4275	55.779	62.5558	117.399	91.9612	73.1338	UP_FC1_5	UP_FC1.25	P0_05	P0_05	P0_1	0.696042	0.265939	0.263781	0.291797	0.572481	0.451345	0.35665	2.20199
NM_009062	Rgs4	2934	48	42	68	126	101	96	481	77.0756	0.693743	0.227092	3.0549	0.00225133	0.0146327	61.5572	43.3837	72.0982	103.443	91.9612	90.0108	UP_FC1_5	UP_FC1.25	P0_05	P0_05	P0_1	0.693743	1.08798	0.769395	1.26121	1.89167	1.69262	1.64615	8.34904
NR_133670	Col4a1	6579	6575	8669	9397	22915	14020	13492	75068	11929.7	0.693428	0.211343	3.28106	0.00103419	0.007654	8432.06	8954.59	9963.34	18812.6	12765.3	12650.3	UP_FC1_5	UP_FC1.25	P0_05	P0_05	P0_1	0.693428	66.4625	70.8222	77.7264	153.425	104.782	103.175	576.393
NR_028497	Gm13315	1980	103	129	93	218	222	220	985	158.554	0.692196	0.163922	4.22272	2.41367e-05	0.000270353	132.092	133.25	98.6049	178.972	202.133	206.275	UP_FC1_5	UP_FC1.25	P0_05	P0_05	P0_1	0.692196	3.4595	3.50175	2.55598	4.84984	5.51297	5.59006	25.4701
NM_028113	Amer2	10499	25	24	26	55	52	46	228	36.6748	0.691616	0.305313	2.26527	0.0234963	0.0947588	32.0611	24.7907	27.567	45.1535	47.3464	43.1302	UP_FC1_5	UP_FC1.25	P0_05	NA	P0_1	0.691616	0.158355	0.122864	0.134761	0.230755	0.243531	0.220429	1.11069
NM_029115	Ccdc181	1888	44	41	45	93	86	86	395	63.6298	0.691039	0.236145	2.92633	0.00342986	0.0206706	56.4275	42.3507	47.7121	76.3505	78.3036	80.6347	UP_FC1_5	UP_FC1.25	P0_05	P0_05	P0_1	0.691039	1.54986	1.16719	1.29703	2.16979	2.23972	2.29169	10.7153
NM_001305992	Ggt1	2109	16	32	25	65	48	35	221	34.994	0.690902	0.328402	2.10383	0.0353934	0.128229	20.5191	33.0542	26.5067	53.3632	43.7043	32.8164	UP_FC1_5	UP_FC1.25	P0_05	NA	NA	0.690902	0.504527	0.815518	0.645064	1.3576	1.11908	0.834931	5.27673
NM_023224	Cblc	1648	23	18	25	51	43	41	201	32.3432	0.690702	0.328579	2.10209	0.0355454	0.128558	29.4962	18.593	26.5067	41.8696	39.1518	38.4421	UP_FC1_5	UP_FC1.25	P0_05	NA	NA	0.690702	0.928136	0.587051	0.82551	1.36317	1.28295	1.25166	6.23847
NM_010141	Epha7	6731	120	137	154	295	277	262	1245	199.79	0.690567	0.140239	4.92422	8.46967e-07	1.29238e-05	153.893	141.513	163.281	242.187	252.21	245.655	UP_FC1_5	UP_FC1.25	P0_05	P0_05	P0_1	0.690567	1.18561	1.09396	1.24503	1.93054	2.02348	1.95831	9.43693
NM_001310432	Synpo2l	3692	27	60	46	64	84	115	396	63.7042	0.688643	0.282061	2.44147	0.0146277	0.0653566	34.6259	61.9767	48.7723	52.5423	76.4826	107.825	UP_FC1_5	UP_FC1.25	P0_05	NA	P0_1	0.688643	0.486343	0.873474	0.678009	0.76358	1.11871	1.56709	5.48721
NM_008161	Gpx3	1515	638	859	907	2155	1322	1414	7295	1160.97	0.688471	0.116935	5.88764	3.91752e-09	8.34716e-08	818.198	887.299	961.663	1769.2	1203.69	1325.78	UP_FC1_5	UP_FC1.25	P0_05	P0_05	P0_1	0.688471	28.0059	30.4748	32.5787	62.6572	42.9059	46.9565	243.579
NM_198190	Ntf5	1958	24	23	20	55	45	37	204	32.7599	0.686826	0.327572	2.09672	0.0360183	0.129687	30.7786	23.7577	21.2054	45.1535	40.9728	34.6917	UP_FC1_5	UP_FC1.25	P0_05	NA	NA	0.686826	0.815154	0.631358	0.555849	1.23733	1.13005	0.95071	5.32045
NR_157190	Kcnj5	3737	22	30	20	59	38	49	218	34.8978	0.684853	0.321259	2.13178	0.0330253	0.122152	28.2137	30.9883	21.2054	48.4374	34.5993	45.943	UP_FC1_5	UP_FC1.25	P0_05	NA	NA	0.684853	0.391508	0.431478	0.291237	0.695449	0.499987	0.659678	2.96934
NM_178608	Reep1	3790	54	94	41	128	125	127	569	91.2991	0.684731	0.233022	2.93848	0.00329826	0.0200376	69.2519	97.0968	43.471	105.085	113.813	119.077	UP_FC1_5	UP_FC1.25	P0_05	P0_05	P0_1	0.684731	0.947535	1.33306	0.588687	1.48767	1.62169	1.68587	7.66451
NM_012026	Arhgef28	6221	55	86	86	185	141	132	685	109.096	0.68468	0.189588	3.6114	0.000304547	0.00267231	70.5343	88.8332	91.183	151.88	128.381	123.765	UP_FC1_5	UP_FC1.25	P0_05	P0_05	P0_1	0.68468	0.587954	0.743017	0.752277	1.30993	1.11444	1.06751	5.57513
NM_009932	Col4a2	6400	3832	4962	5438	12724	8353	7820	43129	6864.86	0.683476	0.183381	3.72709	0.000193706	0.00179009	4914.32	5125.47	5765.74	10446.1	7605.46	7332.13	UP_FC1_5	UP_FC1.25	P0_05	P0_05	P0_1	0.683476	39.8186	41.6713	46.238	87.5749	64.1742	61.4732	340.95
NM_172743	Plekha7	4918	192	291	276	548	472	503	2282	365.12	0.682093	0.114968	5.9329	2.97638e-09	6.45886e-08	246.229	300.587	292.634	449.893	429.759	471.619	UP_FC1_5	UP_FC1.25	P0_05	P0_05	P0_1	0.682093	2.59629	3.18028	3.05394	4.90827	4.71902	5.14563	23.6034
NM_018797	Plxnc1	7279	21	23	34	56	48	53	235	37.6851	0.681689	0.305791	2.22926	0.0257963	0.101814	26.9313	23.7577	36.0491	45.9745	43.7043	49.6935	UP_FC1_5	UP_FC1.25	P0_05	NA	NA	0.681689	0.191862	0.169831	0.254183	0.338885	0.324241	0.366322	1.64532
NM_001111076	Zfp182	5937	42	40	50	97	83	87	399	64.1621	0.681183	0.235534	2.89208	0.00382695	0.0224471	53.8626	41.3178	53.0134	79.6344	75.5721	81.5723	UP_FC1_5	UP_FC1.25	P0_05	P0_05	P0_1	0.681183	0.47046	0.362121	0.458292	0.719682	0.687399	0.737244	3.4352
NM_001281829	Phyhd1	1312	21	21	30	63	47	36	218	34.7834	0.678926	0.324596	2.0916	0.0364739	0.130902	26.9313	21.6918	31.808	51.7213	42.7938	33.7541	UP_FC1_5	UP_FC1.25	P0_05	NA	NA	0.678926	1.06445	0.860292	1.24431	2.11516	1.76142	1.38047	8.4261
NM_011169	Prlr	10316	27	32	39	95	54	50	297	47.1785	0.678873	0.291299	2.33051	0.0197793	0.0826007	34.6259	33.0542	41.3504	77.9924	49.1674	46.8806	UP_FC1_5	UP_FC1.25	P0_05	NA	P0_1	0.678873	0.174058	0.166724	0.205728	0.405647	0.257383	0.243847	1.45339
NM_010637	Klf4	3037	220	267	242	525	473	470	2197	352.813	0.678383	0.110783	6.1235	9.15423e-10	2.12783e-08	282.137	275.796	256.585	431.011	430.67	440.678	UP_FC1_5	UP_FC1.25	P0_05	P0_05	P0_1	0.678383	4.81747	4.72527	4.33621	7.61466	7.65798	7.78596	36.9376
NM_053072	Fgd6	8021	116	144	160	319	270	256	1265	202.484	0.677964	0.140496	4.82549	1.39662e-06	2.03398e-05	148.763	148.744	169.643	261.89	245.837	240.029	UP_FC1_5	UP_FC1.25	P0_05	P0_05	P0_1	0.677964	0.961768	0.964927	1.0855	1.75186	1.65513	1.60572	8.02491
NM_001285813	Dtna	6352	29	55	67	95	98	106	450	71.9416	0.67692	0.24135	2.80473	0.00503589	0.0281994	37.1908	56.8119	71.038	77.9924	89.2297	99.3869	UP_FC1_5	UP_FC1.25	P0_05	P0_05	P0_1	0.67692	0.303619	0.465385	0.573989	0.658793	0.758601	0.839565	3.59995
NM_001357122	Slc25a27	6886	51	34	56	113	94	80	428	68.8777	0.676747	0.245855	2.75263	0.00591195	0.0320966	65.4045	35.1201	59.375	92.77	85.5876	75.009	UP_FC1_5	UP_FC1.25	P0_05	P0_05	P0_1	0.676747	0.492543	0.265382	0.442548	0.722849	0.671211	0.584497	3.17903
NM_175332	Epop	2327	724	839	761	1873	1432	1399	7028	1125.87	0.676716	0.0902926	7.4947	6.64501e-14	2.77149e-12	928.488	866.64	806.864	1537.68	1303.85	1311.72	UP_FC1_5	UP_FC1.25	P0_05	P0_05	P0_1	0.676716	20.6911	19.3788	17.7962	35.455	30.2583	30.2469	153.826
NM_138948	Cabp7	3021	50	38	31	82	76	84	361	58.5867	0.676302	0.264328	2.55857	0.0105105	0.0507554	64.1221	39.2519	32.8683	67.3198	69.1985	78.7595	UP_FC1_5	UP_FC1.25	P0_05	NA	P0_1	0.676302	1.10068	0.676072	0.558406	1.19564	1.23698	1.3989	6.16667
NR_155103	Carmil3	5047	119	158	169	334	270	290	1340	214.492	0.675431	0.138259	4.88524	1.03301e-06	1.54973e-05	152.611	163.205	179.185	274.205	245.837	271.908	UP_FC1_5	UP_FC1.25	P0_05	P0_05	P0_1	0.675431	1.56803	1.68261	1.82219	2.91507	2.63044	2.89084	13.5092
NM_021509	Moxd1	3069	18	29	22	51	41	46	207	33.116	0.674487	0.321632	2.09707	0.0359871	0.129629	23.084	29.9554	23.3259	41.8696	37.3308	43.1302	UP_FC1_5	UP_FC1.25	P0_05	NA	NA	0.674487	0.390047	0.50788	0.39009	0.731997	0.656878	0.754084	3.43098
NM_001324398	Klk8	911	17	23	27	48	52	34	201	32.1364	0.673002	0.332331	2.0251	0.0428574	0.147606	21.8015	23.7577	28.6272	39.4067	47.3464	31.8788	UP_FC1_5	UP_FC1.25	P0_05	NA	NA	0.673002	1.241	1.35697	1.61282	2.32091	2.80662	1.87767	11.216
NM_172496	Cobl	5601	25	26	31	53	47	64	246	39.6831	0.67282	0.301442	2.232	0.0256148	0.10137	32.0611	26.8565	32.8683	43.5116	42.7938	60.0072	UP_FC1_5	UP_FC1.25	P0_05	NA	NA	0.67282	0.296835	0.249499	0.301187	0.416818	0.412601	0.574875	2.25181
NM_008393	Irx3	2343	225	244	163	394	422	455	1903	307.954	0.672583	0.155901	4.31416	1.60209e-05	0.000187905	288.549	252.038	172.824	323.463	384.234	426.614	UP_FC1_5	UP_FC1.25	P0_05	P0_05	P0_1	0.672583	6.38633	5.59729	3.78577	7.4073	8.85601	9.77008	41.8028
NM_001360375	Nucb2	1753	73	124	106	226	190	188	907	144.817	0.67203	0.165893	4.05098	5.10031e-05	0.000535415	93.6183	128.085	112.388	185.54	172.996	176.271	UP_FC1_5	UP_FC1.25	P0_05	P0_05	P0_1	0.67203	2.76938	3.8019	3.29051	5.67888	5.32929	5.39554	26.2655
NM_008057	Fzd7	4806	1258	1339	1439	2881	2700	2527	12144	1952.51	0.670874	0.0745397	9.00022	2.2526e-19	1.7071e-17	1613.31	1383.11	1525.73	2365.22	2458.37	2369.35	UP_FC1_5	UP_FC1.25	P0_05	P0_05	P0_1	0.670874	17.4076	14.9747	16.2936	26.4056	27.6235	26.4533	129.158
NM_146219	Klhl36	2135	23	38	21	78	41	46	247	39.2518	0.669112	0.322619	2.074	0.0380789	0.135226	29.4962	39.2519	22.2656	64.0359	37.3308	43.1302	UP_FC1_5	UP_FC1.25	P0_05	NA	NA	0.669112	0.716425	0.956635	0.535255	1.60928	0.944244	1.08397	5.84582
NM_019804	B4galt4	2305	64	88	83	163	142	163	703	112.82	0.668731	0.181567	3.68311	0.000230405	0.00208521	82.0763	90.8991	88.0022	133.819	129.292	152.831	UP_FC1_5	UP_FC1.25	P0_05	P0_05	P0_1	0.668731	1.8465	2.05198	1.95951	3.11496	3.02911	3.55775	15.5598
NM_175515	Intu	6369	79	115	117	223	221	175	930	148.756	0.667626	0.164563	4.05697	4.97142e-05	0.00052263	101.313	118.789	124.051	183.077	201.222	164.082	UP_FC1_5	UP_FC1.25	P0_05	P0_05	P0_1	0.667626	0.824891	0.970481	0.999664	1.5423	1.70616	1.38237	7.42587
NM_007421	Adssl1	1776	57	49	32	85	96	97	416	67.6303	0.667027	0.257686	2.58853	0.00963869	0.047444	73.0992	50.6143	33.9286	69.7827	87.4087	90.9484	UP_FC1_5	UP_FC1.25	P0_05	P0_05	P0_1	0.667027	2.13439	1.48291	0.980497	2.1082	2.65782	2.74782	12.1116
NM_001362425	Plaat3	3728	21	28	21	40	54	45	209	33.7197	0.666332	0.325886	2.04468	0.0408865	0.142529	26.9313	28.9224	22.2656	32.8389	49.1674	42.1926	UP_FC1_5	UP_FC1.25	P0_05	NA	NA	0.666332	0.374614	0.403685	0.306537	0.472629	0.712223	0.607289	2.87698
NM_026323	Wfdc2	702	22	20	32	44	44	59	221	35.7176	0.666004	0.325517	2.04599	0.0407573	0.142179	28.2137	20.6589	33.9286	36.1228	40.0623	55.3191	UP_FC1_5	UP_FC1.25	P0_05	NA	NA	0.666004	2.08414	1.53128	2.48057	2.76091	3.08187	4.22838	16.1671
NM_001347372	Eya4	5271	24	46	83	116	98	87	454	72.0552	0.66552	0.273874	2.43002	0.0150979	0.0670702	30.7786	47.5154	88.0022	95.2329	89.2297	81.5723	UP_FC1_5	UP_FC1.25	P0_05	NA	P0_1	0.66552	0.302802	0.469057	0.856889	0.969396	0.914179	0.830396	4.34272
NR_003270	Snhg3	434	74	133	117	238	180	223	965	154.117	0.665461	0.171222	3.88653	0.000101688	0.00100068	94.9007	137.382	124.051	195.392	163.891	209.088	UP_FC1_5	UP_FC1.25	P0_05	P0_05	P0_1	0.665461	11.3392	16.4711	14.6702	24.1559	20.393	25.8508	112.88
NM_145554	Ldlrap1	2660	236	280	237	591	461	457	2262	362.765	0.66483	0.117589	5.65386	1.56888e-08	3.07953e-07	302.656	289.224	251.283	485.195	419.744	428.489	UP_FC1_5	UP_FC1.25	P0_05	P0_05	P0_1	0.66483	5.90026	5.65766	4.84849	9.78683	8.52153	8.64358	43.3583
NM_008828	Pgk1	1812	93	114	92	221	213	164	897	143.951	0.664744	0.168902	3.93567	8.2965e-05	0.000831018	119.267	117.756	97.5446	181.435	193.938	153.768	UP_FC1_5	UP_FC1.25	P0_05	P0_05	P0_1	0.664744	3.41323	3.38148	2.76292	5.37242	5.77989	4.55349	25.2634
NM_025590	Acot11	5650	25	24	23	72	37	37	218	34.7881	0.66469	0.336344	1.97622	0.0481299	0.161388	32.0611	24.7907	24.3862	59.1101	33.6888	34.6917	UP_FC1_5	UP_FC1.25	P0_05	NA	NA	0.66469	0.294261	0.228309	0.221523	0.561332	0.321997	0.329467	1.95689
NM_008135	Slc6a9	3256	81	85	90	175	145	190	766	123.49	0.663094	0.182415	3.63508	0.000277896	0.0024627	103.878	87.8003	95.4241	143.67	132.023	178.146	UP_FC1_5	UP_FC1.25	P0_05	P0_05	P0_1	0.663094	1.6544	1.40312	1.50417	2.3675	2.18969	2.93581	12.0547
NM_027903	Dhdh	2738	71	86	68	176	147	127	675	108.233	0.662307	0.188536	3.5129	0.000443246	0.00370999	91.0534	88.8332	72.0982	144.491	133.845	119.077	UP_FC1_5	UP_FC1.25	P0_05	P0_05	P0_1	0.662307	1.72451	1.68821	1.3515	2.83149	2.63987	2.33362	12.5692
NM_016717	Scly	2193	133	171	161	401	276	253	1395	222.605	0.661124	0.149842	4.41216	1.02346e-05	0.000125758	170.565	176.633	170.703	329.21	251.3	237.216	UP_FC1_5	UP_FC1.25	P0_05	P0_05	P0_1	0.661124	4.03324	4.191	3.99509	8.05456	6.18826	5.80418	32.2663
NM_024272	Ssbp2	6637	108	163	151	248	276	306	1252	201.464	0.661089	0.15648	4.22476	2.39195e-05	0.000268344	138.504	168.37	160.1	203.601	251.3	286.909	UP_FC1_5	UP_FC1.25	P0_05	P0_05	P0_1	0.661089	1.08216	1.32001	1.23807	1.64595	2.04473	2.31958	9.65049
NM_207206	Lpcat4	1886	309	311	303	741	531	581	2776	445.892	0.660996	0.118915	5.55858	2.71981e-08	5.1897e-07	396.275	321.246	321.261	608.341	483.479	544.753	UP_FC1_5	UP_FC1.25	P0_05	P0_05	P0_1	0.660996	10.8958	8.86297	8.7426	17.3066	13.8437	15.4986	75.1503
NM_001368858	Grtp1	1350	30	21	34	56	65	49	255	41.2191	0.660765	0.30318	2.17945	0.0292983	0.112042	38.4733	21.6918	36.0491	45.9745	59.1829	45.943	UP_FC1_5	UP_FC1.25	P0_05	NA	NA	0.660765	1.47784	0.836076	1.37052	1.82722	2.36743	1.82609	9.70517
NM_026346	Fbxo32	6925	61	96	85	154	159	164	719	115.414	0.660011	0.18319	3.60288	0.000314713	0.00275248	78.229	99.1626	90.1228	126.43	144.771	153.768	UP_FC1_5	UP_FC1.25	P0_05	P0_05	P0_1	0.660011	0.585802	0.745095	0.667942	0.979573	1.12895	1.19147	5.29883
NM_001101479	Pabpc4l	5214	36	36	44	83	76	72	347	55.8088	0.65991	0.249679	2.64303	0.0082167	0.0417566	46.1679	37.186	46.6518	68.1408	69.1985	67.5081	UP_FC1_5	UP_FC1.25	P0_05	P0_05	P0_1	0.65991	0.459169	0.371101	0.45922	0.701202	0.716705	0.694737	3.40213
NM_015774	Ero1l	4400	264	345	359	773	593	560	2894	462.529	0.659801	0.109916	6.00279	1.9396e-09	4.33703e-08	338.565	356.366	380.636	634.612	539.931	525.063	UP_FC1_5	UP_FC1.25	P0_05	P0_05	P0_1	0.659801	3.99018	4.21431	4.43998	7.73861	6.62674	6.40316	33.413
NM_138647	Cers1	2714	24	27	27	54	51	50	233	37.4907	0.65933	0.299692	2.20002	0.0278053	0.107861	30.7786	27.8895	28.6272	44.3325	46.4358	46.8806	UP_FC1_5	UP_FC1.25	P0_05	NA	NA	0.65933	0.588088	0.534705	0.541369	0.876436	0.923971	0.926871	4.39144
NM_025638	Gdpd1	2472	85	86	83	161	174	170	759	122.64	0.659086	0.179498	3.67183	0.000240817	0.00217189	109.008	88.8332	88.0022	132.177	158.428	159.394	UP_FC1_5	UP_FC1.25	P0_05	P0_05	P0_1	0.659086	2.28671	1.86987	1.82713	2.86889	3.46098	3.45987	15.7734
NM_019946	Mgst1	949	25	27	20	41	59	43	215	34.8088	0.658861	0.327564	2.01139	0.0442838	0.151251	32.0611	27.8895	21.2054	33.6599	53.7199	40.3173	UP_FC1_5	UP_FC1.25	P0_05	NA	NA	0.658861	1.75192	1.52918	1.14684	1.90307	3.05692	2.27961	11.6675
NM_134420	Slc26a6	2706	17	24	32	64	39	42	218	34.6588	0.658563	0.326309	2.01822	0.0435683	0.149275	21.8015	24.7907	33.9286	52.5423	35.5098	39.3797	UP_FC1_5	UP_FC1.25	P0_05	NA	NA	0.658563	0.417794	0.476699	0.643519	1.04181	0.708655	0.780873	4.06935
NM_029942	Prelid2	715	18	21	28	51	43	39	200	32.0086	0.658179	0.327205	2.01152	0.0442709	0.151231	23.084	21.6918	29.6875	41.8696	39.1518	36.5669	UP_FC1_5	UP_FC1.25	P0_05	NA	NA	0.658179	1.6742	1.57861	2.13104	3.14196	2.95706	2.74421	14.2271
NM_026827	Tmem219	936	23	36	20	62	50	45	236	37.751	0.658061	0.310364	2.12029	0.0339817	0.124325	29.4962	37.186	21.2054	50.9003	45.5253	42.1926	UP_FC1_5	UP_FC1.25	P0_05	NA	NA	0.658061	1.63415	2.06722	1.16277	2.91778	2.62659	2.41878	12.8273
NM_018775	Tbc1d8	4417	132	131	129	275	256	250	1173	189.106	0.657553	0.146696	4.48242	7.3801e-06	9.34559e-05	169.282	135.316	136.775	225.768	233.09	234.403	UP_FC1_5	UP_FC1.25	P0_05	P0_05	P0_1	0.657553	1.98741	1.59406	1.58928	2.74247	2.84978	2.84755	13.6105
NM_001145978	Parp4	6354	87	121	145	283	214	202	1052	167.813	0.656549	0.163224	4.02238	5.76133e-05	0.000596921	111.572	124.986	153.739	232.335	194.848	189.398	UP_FC1_5	UP_FC1.25	P0_05	P0_05	P0_1	0.656549	0.910569	1.02353	1.24182	1.96189	1.65602	1.59942	8.39325
NM_153581	Gpm6a	3328	24	39	38	59	72	67	299	48.0279	0.655895	0.274994	2.38512	0.0170735	0.0736004	30.7786	40.2848	40.2902	48.4374	65.5565	62.82	UP_FC1_5	UP_FC1.25	P0_05	NA	P0_1	0.655895	0.479589	0.629857	0.621355	0.780917	1.06377	1.01286	4.58835
NM_001356535	Trp53i11	2972	422	464	402	785	897	870	3840	620.603	0.655867	0.114398	5.73323	9.85374e-09	1.97639e-07	541.191	479.286	426.228	644.464	816.725	815.723	UP_FC1_5	UP_FC1.25	P0_05	P0_05	P0_1	0.655867	9.44288	8.39131	7.36066	11.6347	14.8403	14.7275	66.3974
NM_028584	Marveld3	2446	43	43	28	76	74	77	341	55.2028	0.654267	0.264434	2.47421	0.013353	0.0608826	55.145	44.4166	29.6875	62.3939	67.3775	72.1962	UP_FC1_5	UP_FC1.25	P0_05	NA	P0_1	0.654267	1.1691	0.944871	0.622933	1.36865	1.48756	1.58377	7.17689
NR_102727	Ldha	1498	4250	4642	3796	9181	8112	8009	37990	6117.13	0.653197	0.0877213	7.44628	9.60091e-14	3.94281e-12	5450.38	4794.93	4024.78	7537.35	7386.03	7509.34	UP_FC1_5	UP_FC1.25	P0_05	P0_05	P0_1	0.653197	188.677	166.553	137.897	269.969	266.265	268.983	1298.34
NM_001146023	Fam98c	1259	45	38	52	107	76	86	404	64.9622	0.652849	0.241432	2.70407	0.00684964	0.0361209	57.7099	39.2519	55.1339	87.8441	69.1985	80.6347	UP_FC1_5	UP_FC1.25	P0_05	P0_05	P0_1	0.652849	2.37699	1.62225	2.24759	3.74364	2.96815	3.43662	16.3952
NM_199364	Lzts1	5114	18	28	24	52	42	44	208	33.2733	0.652724	0.318806	2.0474	0.0406186	0.141796	23.084	28.9224	25.4464	42.6906	38.2413	41.255	UP_FC1_5	UP_FC1.25	P0_05	NA	NA	0.652724	0.234074	0.294278	0.255382	0.447898	0.403819	0.432864	2.06831
NM_001166067	Slc4a5	5097	44	57	75	128	91	127	522	83.6405	0.651172	0.222462	2.92712	0.00342121	0.0206353	56.4275	58.8778	79.5201	105.085	82.8561	119.077	UP_FC1_5	UP_FC1.25	P0_05	P0_05	P0_1	0.651172	0.574089	0.601064	0.80073	1.10619	0.877859	1.25357	5.2135
NM_001029912	Zswim5	5381	55	71	73	140	124	128	591	94.8544	0.650405	0.19326	3.36544	0.000764205	0.00591957	70.5343	73.339	77.3996	114.936	112.903	120.014	UP_FC1_5	UP_FC1.25	P0_05	P0_05	P0_1	0.650405	0.679737	0.709179	0.738243	1.14604	1.13307	1.19676	5.60303
NM_001291910	Adcy9	7603	19	30	31	70	43	45	238	37.8393	0.650259	0.310067	2.09715	0.0359799	0.129619	24.3664	30.9883	32.8683	57.4681	39.1518	42.1926	UP_FC1_5	UP_FC1.25	P0_05	NA	NA	0.650259	0.166192	0.212079	0.221879	0.405554	0.278088	0.297774	1.58157
NM_001174107	Map3k9	10606	196	250	268	495	461	449	2119	340.143	0.649738	0.113211	5.73917	9.51405e-09	1.91508e-07	251.359	258.236	284.152	406.382	419.744	420.988	UP_FC1_5	UP_FC1.25	P0_05	P0_05	P0_1	0.649738	1.22898	1.26692	1.37506	2.05584	2.13721	2.12987	10.1939
NM_053108	Glrx	1322	78	86	69	148	167	145	693	111.922	0.648523	0.189153	3.42857	0.000606763	0.00485688	100.03	88.8332	73.1585	121.504	152.055	135.954	UP_FC1_5	UP_FC1.25	P0_05	P0_05	P0_1	0.648523	3.92377	3.49645	2.84025	4.93136	6.21131	5.51818	26.9213
NM_172546	Cnksr3	3433	158	177	175	359	336	312	1517	244.033	0.648249	0.128311	5.05215	4.36854e-07	6.97733e-06	202.626	182.831	185.547	294.729	305.93	292.535	UP_FC1_5	UP_FC1.25	P0_05	P0_05	P0_1	0.648249	3.06072	2.77115	2.77398	4.60635	4.81242	4.57235	22.597
NM_013469	Anxa11	2378	88	102	100	215	167	190	862	138.492	0.646554	0.165741	3.90099	9.57994e-05	0.000947171	112.855	105.36	106.027	176.509	152.055	178.146	UP_FC1_5	UP_FC1.25	P0_05	P0_05	P0_1	0.646554	2.461	2.30541	2.28838	3.98256	3.45305	4.01977	18.5102
NM_001271768	Bhlhe41	6117	34	59	48	90	96	89	416	66.6972	0.645316	0.233847	2.75956	0.00578794	0.0316046	43.603	60.9437	50.8929	73.8876	87.4087	83.4475	UP_FC1_5	UP_FC1.25	P0_05	P0_05	P0_1	0.645316	0.369642	0.518411	0.427014	0.648097	0.771669	0.731999	3.46683
NM_001290525	Blvrb	772	86	133	95	229	195	192	930	148.995	0.644537	0.164998	3.90632	9.37127e-05	0.000928412	110.29	137.382	100.725	188.003	177.549	180.022	UP_FC1_5	UP_FC1.25	P0_05	P0_05	P0_1	0.644537	7.40836	9.25965	6.69647	13.0663	12.4198	12.5125	61.3631
NM_133351	Prss8	1852	227	247	228	466	484	432	2084	336.05	0.64361	0.11941	5.38991	7.04921e-08	1.26387e-06	291.114	255.137	241.741	382.573	440.685	405.049	UP_FC1_5	UP_FC1.25	P0_05	P0_05	P0_1	0.64361	8.15128	7.1683	6.69936	11.0836	12.85	11.7355	57.688
NM_145490	Zfp959	2051	26	32	34	72	52	57	273	43.7245	0.643236	0.280744	2.29118	0.0219531	0.0897618	33.3435	33.0542	36.0491	59.1101	47.3464	53.4439	UP_FC1_5	UP_FC1.25	P0_05	NA	P0_1	0.643236	0.843041	0.83858	0.902096	1.54633	1.24662	1.3982	6.77487
NM_022325	Ctsz	1432	645	732	737	1706	1242	1233	6295	1008.7	0.642952	0.0948656	6.7775	1.22276e-11	3.81676e-10	827.175	756.115	781.417	1400.58	1130.85	1156.08	UP_FC1_5	UP_FC1.25	P0_05	P0_05	P0_1	0.642952	29.9542	27.4744	28.0068	52.4774	42.6458	43.3191	223.878
NM_207708	Syngr1	4184	28	40	32	73	65	58	296	47.4417	0.641078	0.269016	2.38305	0.01717	0.0738886	35.9084	41.3178	33.9286	59.931	59.1829	54.3815	UP_FC1_5	UP_FC1.25	P0_05	NA	P0_1	0.641078	0.445048	0.513841	0.416196	0.768541	0.76387	0.697422	3.60492
NM_001247984	Lcp1	3982	158	250	215	432	395	384	1834	293.862	0.636221	0.123772	5.14027	2.7435e-07	4.50418e-06	202.626	258.236	227.958	354.66	359.65	360.043	UP_FC1_5	UP_FC1.25	P0_05	P0_05	P0_1	0.636221	2.63874	3.37442	2.93817	4.7788	4.87746	4.85165	23.4592
NM_001081289	Fam217b	2258	29	45	37	65	73	77	326	52.4883	0.635652	0.262591	2.4207	0.0154908	0.0683164	37.1908	46.4825	39.2299	53.3632	66.467	72.1962	UP_FC1_5	UP_FC1.25	P0_05	NA	P0_1	0.635652	0.854112	1.07115	0.891697	1.26802	1.58963	1.71564	7.39025
NM_001290407	Sapcd2	3297	62	82	76	163	142	125	650	104.184	0.635495	0.186199	3.41299	0.000642537	0.00510074	79.5114	84.7014	80.5804	133.819	129.292	117.202	UP_FC1_5	UP_FC1.25	P0_05	P0_05	P0_1	0.635495	1.25059	1.33677	1.25439	2.17773	2.11771	1.90744	10.0446
NM_001368277	1700019D03Rik	3483	28	26	42	84	50	55	285	45.5587	0.635483	0.293275	2.16685	0.0302462	0.114564	35.9084	26.8565	44.5313	68.9617	45.5253	51.5687	UP_FC1_5	UP_FC1.25	P0_05	NA	NA	0.635483	0.53462	0.401218	0.656199	1.06234	0.705854	0.794453	4.15468
NM_009569	Zfpm1	3989	932	1148	1011	2177	1801	2060	9129	1468.59	0.634486	0.0831049	7.63476	2.26234e-14	1.00184e-12	1195.24	1185.82	1071.93	1787.26	1639.82	1931.48	UP_FC1_5	UP_FC1.25	P0_05	P0_05	P0_1	0.634486	15.5379	15.4681	13.792	24.0398	22.1997	25.9814	117.019
NM_001252459	Cyfip2	6572	208	219	193	430	421	365	1836	296.027	0.633866	0.127199	4.98325	6.25264e-07	9.76381e-06	266.748	226.215	204.632	353.018	383.323	342.229	UP_FC1_5	UP_FC1.25	P0_05	P0_05	P0_1	0.633866	2.10478	1.79105	1.59808	2.88209	3.1498	2.79418	14.32
NM_001163282	Gdf1	2718	25	28	28	55	52	51	239	38.4982	0.632416	0.295579	2.13958	0.0323883	0.120383	32.0611	28.9224	29.6875	45.1535	47.3464	47.8182	UP_FC1_5	UP_FC1.25	P0_05	NA	NA	0.632416	0.61169	0.553693	0.560593	0.891352	0.940702	0.944017	4.50205
NM_010258	Gata6	3185	707	720	721	1573	1293	1350	6364	1024.89	0.632032	0.0901702	7.00932	2.39477e-12	8.19741e-11	906.687	743.72	764.453	1291.39	1177.29	1265.78	UP_FC1_5	UP_FC1.25	P0_05	P0_05	P0_1	0.632032	14.7622	12.1502	12.3187	21.7548	19.9612	21.3247	102.272
NM_177595	Mkx	3192	21	58	28	84	58	64	313	49.718	0.629313	0.298883	2.10555	0.0352437	0.127797	26.9313	59.9108	29.6875	68.9617	52.8094	60.0072	UP_FC1_5	UP_FC1.25	P0_05	NA	NA	0.629313	0.437519	0.97662	0.477347	1.15918	0.893435	1.00873	4.95284
NM_001137547	Usp51	2243	43	37	44	110	60	74	368	59.0561	0.626148	0.263429	2.37692	0.017458	0.07483	55.145	38.2189	46.6518	90.307	54.6304	69.3833	UP_FC1_5	UP_FC1.25	P0_05	NA	P0_1	0.626148	1.27491	0.88661	1.06749	2.16023	1.31529	1.65982	8.36434
NM_029281	Zfp820	3688	44	41	39	86	82	74	366	59.1295	0.625084	0.245412	2.54708	0.0108629	0.0518327	56.4275	42.3507	41.3504	70.6037	74.6616	69.3833	UP_FC1_5	UP_FC1.25	P0_05	NA	P0_1	0.625084	0.793419	0.597521	0.575457	1.02717	1.09325	1.00948	5.09631
NM_001081956	Akap17b	6144	39	41	47	106	69	73	375	60.0821	0.624696	0.24811	2.51782	0.0118084	0.0553506	50.0152	42.3507	49.8326	87.0231	62.825	68.4457	UP_FC1_5	UP_FC1.25	P0_05	NA	P0_1	0.624696	0.422138	0.358668	0.416281	0.75996	0.552199	0.597765	3.10701
NM_001007578	Armcx6	2028	31	36	35	72	62	64	300	48.27	0.624678	0.264917	2.35801	0.0183732	0.0777891	39.7557	37.186	37.1094	59.1101	56.4514	60.0072	UP_FC1_5	UP_FC1.25	P0_05	NA	P0_1	0.624678	1.01656	0.954102	0.93916	1.56387	1.50322	1.58771	7.56462
NM_001290415	Fgf13	2007	49	46	48	114	93	73	423	67.9936	0.624275	0.235829	2.64715	0.00811731	0.0413731	62.8397	47.5154	50.8929	93.5909	84.6771	68.4457	UP_FC1_5	UP_FC1.25	P0_05	P0_05	P0_1	0.624275	1.62364	1.23189	1.30147	2.50204	2.27842	1.82993	10.7674
NM_001033298	Kiz	2150	94	112	97	209	192	187	891	143.47	0.624152	0.161192	3.87211	0.000107899	0.00105651	120.55	115.69	102.846	171.583	174.817	175.334	UP_FC1_5	UP_FC1.25	P0_05	P0_05	P0_1	0.624152	2.90757	2.79988	2.45512	4.28197	4.39097	4.37585	21.2114
NM_001357672	Cryz	2253	122	149	133	269	242	271	1186	191.11	0.623659	0.145087	4.29852	1.71939e-05	0.000199751	156.458	153.909	141.016	220.842	220.343	254.093	UP_FC1_5	UP_FC1.25	P0_05	P0_05	P0_1	0.623659	3.60114	3.55456	3.2124	5.25929	5.28144	6.05156	26.9604
NM_009716	Atf4	1724	993	1330	1329	2556	2225	2271	10704	1718.33	0.62331	0.071957	8.66226	4.62498e-18	3.06982e-16	1273.46	1373.82	1409.1	2098.41	2025.88	2129.32	UP_FC1_5	UP_FC1.25	P0_05	P0_05	P0_1	0.62331	38.3048	41.4643	41.9495	65.307	63.4586	66.2734	316.758
NM_133667	Pdk2	2250	73	60	70	154	107	136	600	96.8638	0.622939	0.207986	2.9951	0.00274352	0.0172372	93.6183	61.9767	74.2188	126.43	97.4242	127.515	UP_FC1_5	UP_FC1.25	P0_05	P0_05	P0_1	0.622939	2.15765	1.43327	1.69299	3.01491	2.3383	3.04099	13.6781
NM_028576	Camkmt	1509	40	32	21	57	63	62	275	44.8178	0.622078	0.302593	2.05582	0.0397996	0.139867	51.2977	33.0542	22.2656	46.7955	57.3619	58.132	UP_FC1_5	UP_FC1.25	P0_05	NA	NA	0.622078	1.76283	1.13978	0.757303	1.66388	2.05281	2.0671	9.44371
NM_183195	Marveld1	3073	179	270	228	403	439	456	1975	318.052	0.621656	0.130329	4.76991	1.8431e-06	2.62443e-05	229.557	278.895	241.741	330.852	399.713	427.551	UP_FC1_5	UP_FC1.25	P0_05	P0_05	P0_1	0.621656	3.87375	4.72239	4.03749	5.77668	7.02425	7.46554	32.9001
NM_019777	Ikbke	3179	30	41	49	92	82	58	352	56.225	0.62083	0.258204	2.40441	0.0161986	0.0706576	38.4733	42.3507	51.9531	75.5295	74.6616	54.3815	UP_FC1_5	UP_FC1.25	P0_05	NA	P0_1	0.62083	0.627584	0.693192	0.838774	1.27477	1.2683	0.917902	5.62053
NM_145953	Cth	1787	69	97	83	178	162	141	730	117.088	0.620559	0.177324	3.49957	0.000466008	0.00387405	88.4885	100.196	88.0022	146.133	147.502	132.203	UP_FC1_5	UP_FC1.25	P0_05	P0_05	P0_1	0.620559	2.56783	2.91748	2.52751	4.38765	4.45747	3.96966	20.8276
NM_177409	Tram2	1377	28	30	51	87	59	65	320	51.1766	0.620408	0.276819	2.24121	0.0250127	0.0996035	35.9084	30.9883	54.0737	71.4247	53.7199	60.9448	UP_FC1_5	UP_FC1.25	P0_05	NA	P0_1	0.620408	1.35227	1.17098	2.01547	2.78305	2.10677	2.37486	11.8034
NM_007556	Bmp6	2987	49	42	43	117	75	71	397	63.7879	0.619568	0.251845	2.46012	0.0138891	0.0628687	62.8397	43.3837	45.5915	96.0538	68.288	66.5705	UP_FC1_5	UP_FC1.25	P0_05	NA	P0_1	0.619568	1.09094	0.755744	0.78338	1.72539	1.23459	1.19587	6.78591
NM_011670	Uchl1	1136	187	226	203	365	401	419	1801	291.021	0.618713	0.131766	4.69555	2.65893e-06	3.67921e-05	239.817	233.445	215.234	299.655	365.113	392.86	UP_FC1_5	UP_FC1.25	P0_05	P0_05	P0_1	0.618713	10.9472	10.6928	9.72427	14.1531	17.3566	18.5564	81.4304
NM_009210	Hltf	4929	181	212	210	415	388	362	1768	284.526	0.61846	0.119656	5.16863	2.35817e-07	3.9175e-06	232.122	218.984	222.656	340.704	353.277	339.416	UP_FC1_5	UP_FC1.25	P0_05	P0_05	P0_1	0.61846	2.44208	2.31173	2.31846	3.70873	3.87053	3.69495	18.3465
NM_001291058	Cd68	1239	26	48	46	99	71	61	351	55.8023	0.618	0.262297	2.35611	0.0184676	0.0780307	33.3435	49.5813	48.7723	81.2763	64.646	57.1944	UP_FC1_5	UP_FC1.25	P0_05	NA	P0_1	0.618	1.39554	2.08224	2.02035	3.51965	2.81764	2.47695	14.3124
NM_026279	Bend5	1818	64	115	80	185	162	150	756	120.952	0.617045	0.184088	3.35189	0.000802608	0.00615864	82.0763	118.789	84.8214	151.88	147.502	140.642	UP_FC1_5	UP_FC1.25	P0_05	P0_05	P0_1	0.617045	2.34114	3.39989	2.39461	4.48243	4.38146	4.15104	21.1506
NM_008482	Lamb1	5749	3596	4749	5021	10961	7698	7199	39224	6266.39	0.616764	0.0948672	6.50134	7.96055e-11	2.23351e-09	4611.66	4905.45	5323.61	8998.69	7009.08	6749.87	UP_FC1_5	UP_FC1.25	P0_05	P0_05	P0_1	0.616764	41.5976	44.3987	47.5267	83.9835	65.8391	62.9998	346.345
NM_009075	Rpia	1761	63	62	56	112	131	107	531	85.9602	0.615968	0.21268	2.89622	0.00377685	0.0222154	80.7939	64.0425	59.375	91.949	119.276	100.325	UP_FC1_5	UP_FC1.25	P0_05	P0_05	P0_1	0.615968	2.37915	1.89231	1.73049	2.80153	3.65772	3.05692	15.5181
NM_016710	Hmgn5	1899	162	204	171	386	332	318	1573	252.854	0.614866	0.128179	4.79692	1.61126e-06	2.32129e-05	207.756	210.721	181.306	316.896	302.288	298.161	UP_FC1_5	UP_FC1.25	P0_05	P0_05	P0_1	0.614866	5.67324	5.77385	4.90016	8.95361	8.59629	8.42483	42.322
NM_028763	Cbx6	5442	314	417	327	796	629	618	3101	497.63	0.614783	0.108657	5.65803	1.53117e-08	3.01154e-07	402.687	430.738	346.708	653.495	572.709	579.445	UP_FC1_5	UP_FC1.25	P0_05	P0_05	P0_1	0.614783	3.83718	4.11849	3.26986	6.44304	5.68316	5.71333	29.0651
NM_001199270	Aldoart1	2049	35	55	30	88	67	76	351	56.3356	0.614746	0.261926	2.34702	0.0189243	0.0795725	44.8855	56.8119	31.808	72.2456	61.004	71.2586	UP_FC1_5	UP_FC1.25	P0_05	NA	P0_1	0.614746	1.13597	1.44272	0.796744	1.89181	1.6078	1.86608	8.74112
NM_001356555	Mpped2	2382	172	218	173	363	357	362	1645	265.278	0.613696	0.13037	4.70734	2.50965e-06	3.49899e-05	220.58	225.182	183.426	298.013	325.051	339.416	UP_FC1_5	UP_FC1.25	P0_05	P0_05	P0_1	0.613696	4.80206	4.91898	3.95224	6.71276	7.36927	7.64585	35.4012
NM_001134480	Plcxd2	7331	39	31	46	78	65	81	340	54.9957	0.613128	0.262258	2.33789	0.0193932	0.0811611	50.0152	32.0213	48.7723	64.0359	59.1829	75.9466	UP_FC1_5	UP_FC1.25	P0_05	NA	P0_1	0.613128	0.353787	0.227279	0.341455	0.46867	0.435962	0.55588	2.38303
NM_001146217	Smoc1	3481	128	135	132	315	226	225	1161	186.483	0.613058	0.153262	4.00007	6.33246e-05	0.000648554	164.153	139.447	139.955	258.606	205.775	210.963	UP_FC1_5	UP_FC1.25	P0_05	P0_05	P0_1	0.613058	2.44538	2.08444	2.06352	3.98605	3.19229	3.2519	17.0236
NM_011150	Lgals3bp	2193	52	63	79	131	117	124	566	90.9774	0.612939	0.201086	3.04815	0.00230255	0.0149106	66.687	65.0755	83.7612	107.547	106.529	116.264	UP_FC1_5	UP_FC1.25	P0_05	P0_05	P0_1	0.612939	1.57691	1.54405	1.96032	2.63129	2.62328	2.84474	13.1806
NM_001005510	Syne2	21600	362	426	498	995	720	765	3766	603.666	0.612935	0.107543	5.69945	1.20191e-08	2.38308e-07	464.244	440.034	528.013	816.868	655.565	717.274	UP_FC1_5	UP_FC1.25	P0_05	P0_05	P0_1	0.612935	1.11454	1.06003	1.25463	2.02911	1.63899	1.78183	8.87913
NM_001359869	Nudt13	2698	22	26	31	57	51	44	231	37.0708	0.612838	0.302612	2.02516	0.0428511	0.147606	28.2137	26.8565	32.8683	46.7955	46.4358	41.255	UP_FC1_5	UP_FC1.25	P0_05	NA	NA	0.612838	0.542278	0.517955	0.625258	0.930613	0.929451	0.820483	4.36604
NM_026428	Dcxr	1738	44	60	42	105	84	92	427	68.6467	0.612825	0.230134	2.6629	0.00774696	0.0399074	56.4275	61.9767	44.5313	86.2022	76.4826	86.2604	UP_FC1_5	UP_FC1.25	P0_05	P0_05	P0_1	0.612825	1.68362	1.8555	1.31504	2.66119	2.37644	2.66316	12.555
NM_001004185	Whamm	3057	55	59	62	144	104	93	517	82.8876	0.612521	0.214232	2.85914	0.00424791	0.024429	70.5343	60.9437	65.7366	118.22	94.6927	87.198	UP_FC1_5	UP_FC1.25	P0_05	P0_05	P0_1	0.612521	1.19649	1.03733	1.10366	2.07493	1.67277	1.53055	8.61572
NM_001005341	Ypel2	4895	83	143	162	295	234	212	1129	179.989	0.611845	0.166963	3.66455	0.00024777	0.00222728	106.443	147.711	171.763	242.187	213.059	198.774	UP_FC1_5	UP_FC1.25	P0_05	P0_05	P0_1	0.611845	1.12763	1.57016	1.80095	2.65464	2.35051	2.17892	11.6828
NM_019571	Tspan5	3158	232	277	278	610	433	474	2304	369.646	0.610631	0.118206	5.16584	2.39364e-07	3.97194e-06	297.527	286.126	294.754	500.794	394.249	444.428	UP_FC1_5	UP_FC1.25	P0_05	P0_05	P0_1	0.610631	4.88559	4.71442	4.7904	8.50852	6.74177	7.55136	37.1921
NR_033324	BC065397	3216	41	66	70	155	93	92	517	82.1936	0.609679	0.229851	2.65249	0.00798995	0.0409001	52.5801	68.1743	74.2188	127.251	84.6771	86.2604	UP_FC1_5	UP_FC1.25	P0_05	P0_05	P0_1	0.609679	0.84783	1.10303	1.18446	2.12301	1.42189	1.43923	8.11945
NM_170688	Ank3	9392	300	293	288	574	581	541	2577	416.706	0.607283	0.115518	5.25702	1.46409e-07	2.50582e-06	384.733	302.653	305.357	471.239	529.004	507.248	UP_FC1_5	UP_FC1.25	P0_05	P0_05	P0_1	0.607283	2.12424	1.67676	1.66868	2.69209	3.0417	2.898	14.1015
NM_001359085	Gramd1c	3605	32	30	26	65	52	53	258	41.6661	0.606942	0.290213	2.09136	0.0364955	0.130963	41.0381	30.9883	27.567	53.3632	47.3464	49.6935	UP_FC1_5	UP_FC1.25	P0_05	NA	NA	0.606942	0.590317	0.447277	0.392471	0.794226	0.709245	0.739656	3.67319
NM_030075	Klhdc8b	2940	104	121	90	177	209	216	917	148.653	0.606693	0.179079	3.38786	0.000704399	0.00550855	133.374	124.986	95.4241	145.312	190.296	202.524	UP_FC1_5	UP_FC1.25	P0_05	P0_05	P0_1	0.606693	2.35249	2.21207	1.66585	2.65193	3.4954	3.69629	16.074
NM_008058	Fzd8	3343	74	109	76	154	176	163	752	121.264	0.606081	0.185623	3.26511	0.00109422	0.00802354	94.9007	112.591	80.5804	126.43	160.249	152.831	UP_FC1_5	UP_FC1.25	P0_05	P0_05	P0_1	0.606081	1.4721	1.75247	1.23713	2.02918	2.58866	2.45307	11.5326
NM_001359987	Klhl8	3178	38	51	50	92	80	93	404	64.9991	0.605519	0.232264	2.60702	0.00913327	0.0455178	48.7328	52.6802	53.0134	75.5295	72.8405	87.198	UP_FC1_5	UP_FC1.25	P0_05	P0_05	P0_1	0.605519	0.795189	0.862535	0.856161	1.27518	1.23775	1.47227	6.49909
NM_025799	Fuca2	5705	134	191	203	365	347	294	1534	245.939	0.60491	0.133705	4.52422	6.06181e-06	7.82447e-05	171.847	197.292	215.234	299.655	315.946	275.658	UP_FC1_5	UP_FC1.25	P0_05	P0_05	P0_1	0.60491	1.56203	1.79944	1.93633	2.81821	2.99069	2.59269	13.6994
NM_134021	Pnpo	2027	185	195	187	377	354	356	1654	267.094	0.604348	0.126916	4.76179	1.91884e-06	2.71911e-05	237.252	201.424	198.27	309.507	322.319	333.79	UP_FC1_5	UP_FC1.25	P0_05	P0_05	P0_1	0.604348	6.06958	5.1706	5.02027	8.19264	8.58712	8.83599	41.8762
NM_013904	Hey2	2525	152	158	179	330	301	305	1425	229.813	0.603581	0.133683	4.51501	6.33132e-06	8.11889e-05	194.931	163.205	189.788	270.921	274.063	285.972	UP_FC1_5	UP_FC1.25	P0_05	P0_05	P0_1	0.603581	4.00335	3.36323	3.85772	5.7569	5.86142	6.07712	28.9197
NM_001355546	Naga	1730	155	165	162	349	289	286	1406	226.465	0.601309	0.134523	4.46995	7.82376e-06	9.84803e-05	198.779	170.436	171.763	286.52	263.136	268.157	UP_FC1_5	UP_FC1.25	P0_05	P0_05	P0_1	0.601309	5.95836	5.12623	5.09575	8.88619	8.21391	8.31724	41.5977
NM_008055	Fzd4	3681	131	178	188	332	309	303	1441	231.533	0.600585	0.132261	4.54091	5.60123e-06	7.294e-05	168	183.864	199.33	272.563	281.347	284.097	UP_FC1_5	UP_FC1.25	P0_05	P0_05	P0_1	0.600585	2.36672	2.59905	2.77927	3.97291	4.12753	4.14129	19.9868
NM_011766	Zfpm2	4964	42	53	67	111	100	97	470	75.4623	0.600534	0.218479	2.7487	0.00598318	0.0323578	53.8626	54.746	71.038	91.128	91.0507	90.9484	UP_FC1_5	UP_FC1.25	P0_05	P0_05	P0_1	0.600534	0.562676	0.573858	0.734484	0.98498	0.990527	0.983103	4.82963
NM_001033311	Vsig10	4042	82	98	100	195	166	173	814	130.976	0.600414	0.16655	3.60501	0.00031214	0.00273241	105.16	101.229	106.027	160.09	151.144	162.207	UP_FC1_5	UP_FC1.25	P0_05	P0_05	P0_1	0.600414	1.34914	1.30314	1.3463	2.12508	2.01934	2.15332	10.2963
NM_010174	Fabp3	674	43	67	66	153	81	102	512	81.5544	0.600002	0.232337	2.58247	0.00980967	0.0481702	55.145	69.2073	69.9777	125.609	73.7511	95.6365	UP_FC1_5	UP_FC1.25	P0_05	P0_05	P0_1	0.600002	4.24277	5.34288	5.32873	9.99925	5.90913	7.61376	38.4365
NM_001357168	Stxbp2	3090	470	573	548	1114	991	930	4626	744.085	0.599504	0.0849427	7.05775	1.69217e-12	5.98757e-11	602.748	591.877	581.027	914.564	902.312	871.98	UP_FC1_5	UP_FC1.25	P0_05	P0_05	P0_1	0.599504	10.1153	9.96682	9.65076	15.8804	15.7693	15.142	76.5247
NM_023868	Ryr2	16706	86	119	133	251	202	190	981	157.06	0.599266	0.160089	3.74333	0.000181595	0.00168815	110.29	122.92	141.016	206.064	183.922	178.146	UP_FC1_5	UP_FC1.25	P0_05	P0_05	P0_1	0.599266	0.342347	0.382855	0.43323	0.661816	0.594534	0.57219	2.98697
NM_001167963	G2e3	6685	371	483	465	993	783	741	3836	615.108	0.59912	0.0972411	6.16118	7.22042e-10	1.69983e-08	475.786	498.912	493.025	815.226	712.927	694.771	UP_FC1_5	UP_FC1.25	P0_05	P0_05	P0_1	0.59912	3.69074	3.88335	3.78522	6.54311	5.75915	5.57668	29.2382
NM_015818	Hs6st1	3715	539	677	599	1220	1079	1152	5266	848.299	0.597311	0.0861193	6.93585	4.03778e-12	1.34611e-10	691.236	699.303	635.1	1001.59	982.437	1080.13	UP_FC1_5	UP_FC1.25	P0_05	P0_05	P0_1	0.597311	9.64875	9.79468	8.7742	14.4656	14.2811	15.601	72.5653
NM_001205071	Josd2	932	65	71	55	118	124	122	555	89.8632	0.597198	0.206582	2.89086	0.00384194	0.0225037	83.3587	73.339	58.3147	96.8748	112.903	114.389	UP_FC1_5	UP_FC1.25	P0_05	P0_05	P0_1	0.597198	4.63808	4.09452	3.21134	5.57702	6.5419	6.58572	30.6486
NM_010242	Fut4	3661	35	45	56	83	93	81	393	63.2512	0.595904	0.239835	2.48464	0.0129682	0.0595157	44.8855	46.4825	59.375	68.1408	84.6771	75.9466	UP_FC1_5	UP_FC1.25	P0_05	NA	P0_1	0.595904	0.635783	0.660653	0.832392	0.998653	1.24905	1.11313	5.48966
NM_178110	Trim62	3287	42	57	58	113	92	93	455	72.9951	0.59565	0.218549	2.72547	0.00642095	0.0342653	53.8626	58.8778	61.4955	92.77	83.7666	87.198	UP_FC1_5	UP_FC1.25	P0_05	P0_05	P0_1	0.59565	0.849749	0.932042	0.960213	1.51431	1.37621	1.42345	7.05598
NM_080560	Ube2n	3845	200	219	209	414	417	365	1824	294.349	0.595454	0.122566	4.85824	1.18435e-06	1.75439e-05	256.488	226.215	221.596	339.883	379.681	342.229	UP_FC1_5	UP_FC1.25	P0_05	P0_05	P0_1	0.595454	3.45919	3.06132	2.95794	4.74286	5.33258	4.7759	24.3298
NM_001163584	Prom1	3511	184	220	162	385	342	351	1644	265.258	0.594538	0.134851	4.40884	1.03925e-05	0.000127538	235.969	227.248	171.763	316.075	311.393	329.102	UP_FC1_5	UP_FC1.25	P0_05	P0_05	P0_1	0.594538	3.4852	3.36785	2.51087	4.83021	4.78953	5.02962	24.0133
NM_022318	Popdc2	2041	67	76	92	162	135	149	681	109.599	0.594471	0.184249	3.22647	0.00125329	0.00900583	85.9236	78.5038	97.5446	132.998	122.918	139.704	UP_FC1_5	UP_FC1.25	P0_05	P0_05	P0_1	0.594471	2.1831	2.00139	2.45292	3.4963	3.25229	3.67284	17.0588
NM_030253	Parp9	3551	50	70	63	131	111	105	530	85.048	0.593676	0.203415	2.91854	0.00351673	0.0210474	64.1221	72.3061	66.7969	107.547	101.066	98.4493	UP_FC1_5	UP_FC1.25	P0_05	P0_05	P0_1	0.593676	0.936397	1.05952	0.965449	1.62501	1.53699	1.48764	7.611
NM_020260	Arhgap31	7708	116	181	189	266	299	344	1395	224.879	0.593541	0.159664	3.71743	0.000201263	0.00185051	148.763	186.963	200.391	218.379	272.242	322.539	UP_FC1_5	UP_FC1.25	P0_05	P0_05	P0_1	0.593541	1.00082	1.26211	1.33432	1.52011	1.90734	2.24531	9.27001
NM_008452	Klf2	1811	81	111	130	154	197	250	923	149.429	0.593283	0.20123	2.94827	0.00319553	0.0195549	103.878	114.657	137.835	126.43	179.37	234.403	UP_FC1_5	UP_FC1.25	P0_05	P0_05	P0_1	0.593283	2.97446	3.29431	3.90629	3.74575	5.34867	6.94513	26.2146
NM_021457	Fzd1	4375	278	387	304	593	616	619	2797	451.114	0.592213	0.113592	5.21353	1.85285e-07	3.12392e-06	356.519	399.749	322.321	486.837	560.872	580.382	UP_FC1_5	UP_FC1.25	P0_05	P0_05	P0_1	0.592213	4.22579	4.75437	3.78125	5.97053	6.9231	7.11822	32.7733
NM_009155	Selenop	2025	228	283	207	607	388	381	2094	335.506	0.591786	0.148437	3.98678	6.69751e-05	0.000683323	292.397	292.323	219.475	498.331	353.277	357.23	UP_FC1_5	UP_FC1.25	P0_05	P0_05	P0_1	0.591786	7.48774	7.51142	5.56269	13.2038	9.42117	9.46584	52.6527
NM_030255	Apobec3	2350	136	173	139	296	266	286	1296	208.975	0.590684	0.140817	4.1947	2.73237e-05	0.000302837	174.412	178.699	147.377	243.008	242.195	268.157	UP_FC1_5	UP_FC1.25	P0_05	P0_05	P0_1	0.590684	3.84868	3.95675	3.21874	5.5483	5.5656	6.1229	28.261
NM_009801	Car2	1919	1454	1643	1453	3246	2825	2601	13222	2129.69	0.590639	0.0794434	7.43472	1.04789e-13	4.27947e-12	1864.67	1697.13	1540.57	2664.88	2572.18	2438.73	UP_FC1_5	UP_FC1.25	P0_05	P0_05	P0_1	0.590639	50.3884	46.0175	41.2031	74.5092	72.3838	68.1906	352.693
NM_010764	Man2b1	4299	421	481	456	965	795	820	3938	634.195	0.590303	0.0929291	6.35219	2.1227e-10	5.56788e-09	539.908	496.846	483.482	792.239	723.853	768.842	UP_FC1_5	UP_FC1.25	P0_05	P0_05	P0_1	0.590303	6.51262	6.01365	5.77214	9.88772	9.0928	9.59634	46.8753
NM_001290684	Shroom2	7489	200	238	277	553	413	392	2073	332.267	0.590178	0.125819	4.6907	2.72278e-06	3.75871e-05	256.488	245.841	293.694	453.998	376.039	367.544	UP_FC1_5	UP_FC1.25	P0_05	P0_05	P0_1	0.590178	1.77602	1.7081	2.01278	3.25265	2.71159	2.63343	14.0946
NM_001290299	Plppr2	2640	83	92	85	161	159	172	752	121.635	0.589887	0.177257	3.32786	0.000875153	0.00662027	106.443	95.0309	90.1228	132.177	144.771	161.269	UP_FC1_5	UP_FC1.25	P0_05	P0_05	P0_1	0.589887	2.09081	1.87303	1.75208	2.68632	2.96136	3.27781	14.6414
NM_001359225	Abhd14a	1062	93	70	80	155	157	152	707	114.852	0.589476	0.194473	3.03114	0.00243635	0.0156221	119.267	72.3061	84.8214	127.251	142.95	142.517	UP_FC1_5	UP_FC1.25	P0_05	P0_05	P0_1	0.589476	5.8237	3.5427	4.09925	6.429	7.26898	7.20076	34.3644
NM_001177308	Aldoa	1450	5971	6345	5566	12836	10353	10935	52006	8388.37	0.587723	0.0850217	6.91261	4.75803e-12	1.56669e-10	7657.46	6554.03	5901.45	10538	9426.48	10252.8	UP_FC1_5	UP_FC1.25	P0_05	P0_05	P0_1	0.587723	273.855	235.193	208.889	389.94	351.072	379.411	1838.36
NM_008113	Arhgdig	1024	34	27	25	55	57	52	250	40.6346	0.587683	0.298783	1.96692	0.0491921	0.164348	43.603	27.8895	26.5067	45.1535	51.8989	48.7559	UP_FC1_5	UP_FC1.25	P0_05	NA	NA	0.587683	2.20811	1.41718	1.32855	2.36591	2.73699	2.55483	12.6116
NM_001311109	Mkrn1	2970	260	337	261	558	526	535	2477	399.487	0.586618	0.113777	5.15585	2.52482e-07	4.17547e-06	333.435	348.102	276.73	458.103	478.927	501.623	UP_FC1_5	UP_FC1.25	P0_05	P0_05	P0_1	0.586618	5.82181	6.09865	4.78215	8.27587	8.70818	9.06267	42.7493
NM_019444	Ramp2	866	96	132	138	254	225	210	1055	169.345	0.585543	0.150406	3.89309	9.89747e-05	0.000975939	123.114	136.349	146.317	208.527	204.864	196.899	UP_FC1_5	UP_FC1.25	P0_05	P0_05	P0_1	0.585543	7.37215	8.1925	8.67163	12.9197	12.7751	12.2	62.131
NM_001025263	Tpd52	5413	198	242	274	501	456	390	2061	331.096	0.585157	0.118739	4.92811	8.30307e-07	1.27056e-05	253.924	249.972	290.513	411.307	415.191	365.669	UP_FC1_5	UP_FC1.25	P0_05	P0_05	P0_1	0.585157	2.43259	2.40291	2.75456	4.07695	4.14214	3.62481	19.434
NM_001289838	Zfp473	3654	94	145	101	235	213	192	980	157.384	0.584791	0.162834	3.59133	0.000329	0.00285451	120.55	149.777	107.087	192.929	193.938	180.022	UP_FC1_5	UP_FC1.25	P0_05	P0_05	P0_1	0.584791	1.7108	2.13285	1.50415	2.83293	2.86622	2.64358	13.6905
NM_008961	Pter	3614	23	41	34	59	66	58	281	45.1347	0.583624	0.279784	2.08599	0.03698	0.132298	29.4962	42.3507	36.0491	48.4374	60.0935	54.3815	UP_FC1_5	UP_FC1.25	P0_05	NA	NA	0.583624	0.423234	0.609756	0.511953	0.719118	0.897953	0.807419	3.96943
NM_025569	Mgst3	1089	87	85	72	155	153	154	706	114.444	0.583423	0.186869	3.1221	0.00179568	0.0121912	111.572	87.8003	76.3393	127.251	139.308	144.392	UP_FC1_5	UP_FC1.25	P0_05	P0_05	P0_1	0.583423	5.31291	4.19519	3.59786	6.2696	6.90815	7.11462	33.3983
NM_001025250	Vegfa	3521	694	1015	939	2012	1541	1432	7633	1221.93	0.582937	0.0939245	6.20645	5.41954e-10	1.30513e-08	890.015	1048.44	995.592	1651.8	1403.09	1342.66	UP_FC1_5	UP_FC1.25	P0_05	P0_05	P0_1	0.582937	13.1079	15.4939	14.5124	25.1709	21.5196	20.4614	110.266
NM_178892	Tiparp	4146	470	604	562	1101	994	983	4714	758.854	0.582829	0.0840646	6.9331	4.11715e-12	1.37101e-10	602.748	623.898	595.871	903.891	905.044	921.673	UP_FC1_5	UP_FC1.25	P0_05	P0_05	P0_1	0.582829	7.53893	7.83011	7.37643	11.6975	11.7884	11.9284	58.1598
NM_001357205	Herpud1	1942	169	239	227	440	376	376	1827	293.401	0.581684	0.119744	4.85774	1.18736e-06	1.75796e-05	216.733	246.874	240.681	361.228	342.351	352.542	UP_FC1_5	UP_FC1.25	P0_05	P0_05	P0_1	0.581684	5.78733	6.61468	6.36086	9.98021	9.51999	9.74087	48.0039
NM_001271746	Dnmt3b	3997	1779	1804	1691	3715	3169	3130	15288	2467.97	0.580691	0.0855708	6.78609	1.15211e-11	3.60391e-10	2281.46	1863.43	1792.91	3049.91	2885.4	2934.73	UP_FC1_5	UP_FC1.25	P0_05	P0_05	P0_1	0.580691	29.5994	24.2584	23.0223	40.9412	38.984	39.3976	196.203
NM_017376	Tef	4238	275	306	325	612	537	557	2612	421.161	0.580577	0.104782	5.54083	3.01046e-08	5.70359e-07	352.672	316.081	344.587	502.435	488.942	522.25	UP_FC1_5	UP_FC1.25	P0_05	P0_05	P0_1	0.580577	4.31532	3.8808	4.17313	6.36102	6.23033	6.61231	31.5729
NR_157108	Ldah	1013	70	84	101	89	67	59	470	78.8358	-0.580098	0.215843	-2.68759	0.00719699	0.0376347	89.7709	86.7673	107.087	73.0666	61.004	55.3191	down_FC0_6	down_FC0_8	P0_05	P0_05	P0_1	-0.580098	4.59547	4.45687	5.42565	3.87005	3.2521	2.93023	24.5304
NM_007725	Cnn2	1773	5110	6622	6437	5477	4996	4776	33418	5623.63	-0.580408	0.0575383	-10.0873	6.28531e-24	6.81968e-22	6553.28	6840.16	6824.94	4496.47	4548.89	4478.04	down_FC0_6	down_FC0_8	P0_05	P0_05	P0_1	-0.580408	191.67	200.743	197.567	136.072	138.552	135.524	1000.13
NM_001369050	Runx3	3605	78	96	92	74	65	84	489	82.572	-0.581063	0.209108	-2.77877	0.00545658	0.0301419	100.03	99.1626	97.5446	60.752	59.1829	78.7595	down_FC0_6	down_FC0_8	P0_05	P0_05	P0_1	-0.581063	1.4389	1.43129	1.38874	0.904196	0.886556	1.17228	7.22196
NM_027756	Mfap3l	6367	67	130	148	115	95	77	632	105.039	-0.581149	0.214274	-2.71218	0.00668415	0.0353717	85.9236	134.283	156.92	94.4119	86.4982	72.1962	down_FC0_6	down_FC0_8	P0_05	P0_05	P0_1	-0.581149	0.699811	1.09741	1.26493	0.795608	0.733646	0.608436	5.19984
NM_026280	Mxra7	1719	172	223	208	165	171	169	1108	186.846	-0.581371	0.143582	-4.04904	5.14272e-05	0.000539289	220.58	230.347	220.536	135.461	155.697	158.457	down_FC0_6	down_FC0_8	P0_05	P0_05	P0_1	-0.581371	6.65416	6.97251	6.58456	4.22809	4.89123	4.94618	34.2767
NM_027758	Tbc1d9	5129	111	122	108	114	78	96	629	106.25	-0.583123	0.190351	-3.0634	0.00218834	0.0142764	142.351	126.019	114.509	93.5909	71.0195	90.0108	down_FC0_6	down_FC0_8	P0_05	P0_05	P0_1	-0.583123	1.43923	1.27846	1.14586	0.979058	0.747756	0.941668	6.53203
NM_198007	Ascc3	7433	1036	1372	1569	1241	1067	1017	7302	1225.54	-0.583647	0.089561	-6.51676	7.1844e-11	2.03516e-09	1328.61	1417.2	1663.56	1018.83	971.511	953.552	down_FC0_6	down_FC0_8	P0_05	P0_05	P0_1	-0.583647	9.26908	9.92088	11.4868	7.35434	7.05827	6.8836	51.973
NR_045955	Scpep1os	806	55	61	60	54	42	52	324	54.7483	-0.583736	0.249747	-2.33731	0.019423	0.0812628	70.5343	63.0096	63.6161	44.3325	38.2413	48.7559	down_FC0_6	down_FC0_8	P0_05	NA	P0_1	-0.583736	4.53804	4.06776	4.05094	2.95117	2.5622	3.24584	21.416
NM_177354	Vash1	6180	242	326	363	293	257	229	1710	286.871	-0.583791	0.12596	-4.63473	3.5741e-06	4.82078e-05	310.351	336.74	384.877	240.545	234	214.713	down_FC0_6	down_FC0_8	P0_05	P0_05	P0_1	-0.583791	2.60416	2.83524	3.19637	2.08841	2.04476	1.86426	14.6332
NM_007911	Efnb3	3208	718	895	882	720	654	714	4583	772.744	-0.584089	0.0871594	-6.70139	2.06445e-11	6.2645e-10	920.793	924.485	935.156	591.101	595.471	669.455	down_FC0_6	down_FC0_8	P0_05	P0_05	P0_1	-0.584089	14.8844	14.9951	14.9614	9.88631	10.024	11.1975	75.9488
NM_177872	Adamts3	7558	177	220	267	212	169	175	1220	204.889	-0.584508	0.144649	-4.04087	5.3253e-05	0.000556055	226.992	227.248	283.092	174.046	153.876	164.082	down_FC0_6	down_FC0_8	P0_05	P0_05	P0_1	-0.584508	1.55743	1.5645	1.9224	1.23556	1.09946	1.1649	8.54425
NM_144919	Hdac11	2482	124	147	102	105	126	83	687	116.293	-0.58505	0.20032	-2.92058	0.00349384	0.0209445	159.023	151.843	108.147	86.2022	114.724	77.8218	down_FC0_6	down_FC0_8	P0_05	P0_05	P0_1	-0.58505	3.32247	3.18329	2.23634	1.86348	2.49613	1.68242	14.7841
NM_001362056	Etfrf1	2043	95	89	91	95	74	64	508	85.9376	-0.585427	0.210156	-2.78568	0.00534152	0.0296399	121.832	91.932	96.4844	77.9924	67.3775	60.0072	down_FC0_6	down_FC0_8	P0_05	P0_05	P0_1	-0.585427	3.0924	2.34143	2.42389	2.04829	1.78099	1.57605	13.2631
NM_001359081	Gbp4	4290	54	93	79	83	53	53	415	69.1947	-0.585622	0.23584	-2.48313	0.0130232	0.0597031	69.2519	96.0638	83.7612	68.1408	48.2569	49.6935	down_FC0_6	down_FC0_8	P0_05	NA	P0_1	-0.585622	0.8371	1.16516	1.0021	0.85223	0.607459	0.621552	5.0856
NM_001308450	Aldh2	2030	614	658	616	530	550	507	3475	588.581	-0.585771	0.102253	-5.72863	1.01243e-08	2.02651e-07	787.419	679.677	653.125	435.116	500.779	475.37	down_FC0_6	down_FC0_8	P0_05	P0_05	P0_1	-0.585771	20.1147	17.4217	16.5129	11.5005	13.3219	12.5652	91.4369
NM_028386	Asphd2	3294	63	97	71	56	73	63	423	71.2966	-0.585828	0.231558	-2.52994	0.0114081	0.0538778	80.7939	100.196	75.279	45.9745	66.467	59.0696	down_FC0_6	down_FC0_8	P0_05	NA	P0_1	-0.585828	1.27191	1.58274	1.17294	0.74886	1.08968	0.962224	6.82835
NR_149725	Tmem246	2908	128	161	147	117	115	132	800	135.14	-0.58624	0.167877	-3.49208	0.000479275	0.00396751	164.153	166.304	155.859	96.0538	104.708	123.765	down_FC0_6	down_FC0_8	P0_05	P0_05	P0_1	-0.58624	2.92723	2.97572	2.75082	1.77226	1.94447	2.2837	14.6542
NM_010545	Cd74	1213	65	79	72	67	55	59	397	66.9505	-0.587466	0.224864	-2.61253	0.00898742	0.0450044	83.3587	81.6026	76.3393	55.0052	50.0779	55.3191	down_FC0_6	down_FC0_8	P0_05	P0_05	P0_1	-0.587466	3.56364	3.50047	3.23006	2.43304	2.22946	2.44709	17.4038
NM_030694	Ifitm2	623	1408	1473	1317	1128	1150	1245	7721	1310.67	-0.588353	0.102317	-5.75027	8.90988e-09	1.81055e-07	1805.68	1521.53	1396.37	926.058	1047.08	1167.33	down_FC0_6	down_FC0_8	P0_05	P0_05	P0_1	-0.588353	150.299	127.079	115.037	79.7549	90.7628	100.54	663.473
NM_027920	March8	4614	534	837	832	649	585	592	4029	675.344	-0.58846	0.102891	-5.71925	1.06994e-08	2.13581e-07	684.824	864.574	882.143	532.811	532.647	555.067	down_FC0_6	down_FC0_8	P0_05	P0_05	P0_1	-0.58846	7.6967	9.75008	9.81262	6.19588	6.23414	6.4551	46.1445
NM_001177840	Smox	1071	56	47	61	49	42	47	302	51.263	-0.588683	0.263658	-2.23276	0.025565	0.101255	71.8168	48.5484	64.6763	40.2277	38.2413	44.0678	down_FC0_6	down_FC0_8	P0_05	NA	NA	-0.588683	3.47728	2.35868	3.09942	2.01531	1.92823	2.20784	15.0868
NM_177303	Lrrn4	3468	1134	1227	1075	1003	943	941	6323	1070.97	-0.589172	0.0925438	-6.36642	1.93495e-10	5.10272e-09	1454.29	1267.42	1139.79	823.436	858.608	882.293	down_FC0_6	down_FC0_8	P0_05	P0_05	P0_1	-0.589172	21.7458	19.0163	16.8682	12.7397	13.37	13.6512	97.3911
NR_152134	D830050J10Rik	2399	81	108	133	112	84	73	591	98.8881	-0.589453	0.201156	-2.93032	0.00338609	0.0204655	103.878	111.558	141.016	91.949	76.4826	68.4457	down_FC0_6	down_FC0_8	P0_05	P0_05	P0_1	-0.589453	2.24541	2.41966	3.0169	2.05648	1.72166	1.53092	12.991
NM_001294150	Kif1a	8109	1110	1419	1685	1267	1153	1087	7721	1297.5	-0.589553	0.090089	-6.54412	5.98482e-11	1.71184e-09	1423.51	1465.75	1786.55	1040.17	1049.81	1019.18	down_FC0_6	down_FC0_8	P0_05	P0_05	P0_1	-0.589553	9.10325	9.40536	11.3076	6.88249	6.99133	6.74406	50.4341
NM_001081319	Ric1	6254	790	1076	1231	997	817	764	5675	951.416	-0.59059	0.0987379	-5.98139	2.21245e-09	4.87781e-08	1013.13	1111.45	1305.19	818.51	743.884	716.336	down_FC0_6	down_FC0_8	P0_05	P0_05	P0_1	-0.59059	8.4006	9.2473	10.7112	7.0222	6.42336	6.14603	47.9507
NM_001326351	Adamts7	5446	281	374	366	283	276	289	1869	314.892	-0.591688	0.117401	-5.03987	4.65847e-07	7.42426e-06	360.366	386.321	388.058	232.335	251.3	270.97	down_FC0_6	down_FC0_8	P0_05	P0_05	P0_1	-0.591688	3.43139	3.69109	3.65715	2.289	2.49189	2.6698	18.2303
NM_011125	Pltp	1788	255	298	262	206	237	235	1493	252.98	-0.593533	0.137339	-4.32166	1.54862e-05	0.00018207	327.023	307.817	277.79	169.12	215.79	220.339	down_FC0_6	down_FC0_8	P0_05	P0_05	P0_1	-0.593533	9.48448	8.95796	7.97394	5.075	6.51747	6.6124	44.6213
NM_080708	Bmp2k	6550	157	201	198	171	151	141	1019	171.496	-0.593913	0.146215	-4.06192	4.86717e-05	0.000513138	201.343	207.622	209.933	140.386	137.487	132.203	down_FC0_6	down_FC0_8	P0_05	P0_05	P0_1	-0.593913	1.59404	1.64936	1.64499	1.14998	1.13353	1.08302	8.25492
NM_011526	Tagln	1579	3841	5477	5619	4523	3980	3857	27297	4582.4	-0.595134	0.0741533	-8.02573	1.00925e-15	5.08151e-14	4925.86	5657.44	5957.65	3713.26	3623.82	3616.37	down_FC0_6	down_FC0_8	P0_05	P0_05	P0_1	-0.595134	161.772	186.432	193.649	126.177	123.936	122.893	914.86
NM_001358060	Slc38a4	3962	9653	11678	11560	9007	9349	8939	60186	10164.5	-0.595606	0.0663893	-8.97143	2.92699e-19	2.17887e-17	12379.4	12062.7	12256.7	7394.5	8512.33	8381.32	down_FC0_6	down_FC0_8	P0_05	P0_05	P0_1	-0.595606	162.028	158.422	158.775	100.139	116.024	113.51	808.897
NM_001364543	Zbtb16	7619	297	354	360	301	257	282	1851	312.294	-0.597702	0.115866	-5.15855	2.4887e-07	4.11906e-06	380.885	365.662	381.696	247.113	234	264.407	down_FC0_6	down_FC0_8	P0_05	P0_05	P0_1	-0.597702	2.59238	2.49727	2.57125	1.74022	1.65857	1.86213	12.9218
NM_001161849	Sgk1	2466	575	723	692	652	494	511	3647	613.686	-0.59784	0.0953619	-6.26917	3.62971e-10	9.12205e-09	737.404	746.819	733.705	535.274	449.79	479.12	down_FC0_6	down_FC0_8	P0_05	P0_05	P0_1	-0.59784	15.5066	15.7582	15.2705	11.6464	9.8499	10.4253	78.4567
NM_001360716	Stambpl1	1975	58	83	86	71	60	57	415	69.6104	-0.597866	0.222642	-2.68533	0.00724591	0.0378637	74.3816	85.7344	91.183	58.2891	54.6304	53.4439	down_FC0_6	down_FC0_8	P0_05	P0_05	P0_1	-0.597866	1.953	2.25877	2.36958	1.58353	1.49376	1.452	11.1106
NR_073122	Ube2w	2983	244	333	328	277	255	218	1655	278.107	-0.598625	0.122949	-4.86887	1.12237e-06	1.66678e-05	312.916	343.97	347.768	227.41	232.179	204.4	down_FC0_6	down_FC0_8	P0_05	P0_05	P0_1	-0.598625	5.43973	6	5.98357	4.09037	4.20325	3.67673	29.3937
NM_033521	Laptm4b	1888	1311	1593	1436	1194	1208	1197	7939	1341.96	-0.598893	0.0809082	-7.40213	1.34014e-13	5.41283e-12	1681.28	1645.48	1522.54	980.242	1099.89	1122.32	down_FC0_6	down_FC0_8	P0_05	P0_05	P0_1	-0.598893	46.1787	45.3497	41.3897	27.8573	31.4603	31.8971	224.133
NM_001081668	Nup62cl	1117	299	451	461	338	361	298	2208	370.614	-0.599328	0.121964	-4.91399	8.92406e-07	1.35259e-05	383.45	465.858	488.784	277.489	328.693	279.409	down_FC0_6	down_FC0_8	P0_05	P0_05	P0_1	-0.599328	17.8016	21.7012	22.4588	13.3291	15.891	13.4222	104.604
NM_010515	Igf2r	8879	9079	12655	15442	11002	10161	9425	67764	11368.1	-0.599473	0.0943357	-6.35467	2.08874e-10	5.49349e-09	11643.3	13071.9	16372.7	9032.35	9251.66	8837	down_FC0_6	down_FC0_8	P0_05	P0_05	P0_1	-0.599473	68.0009	76.6052	94.6409	54.5813	56.2692	53.4043	403.502
NM_170704	Cd40	1667	162	226	252	198	165	166	1169	196.136	-0.599486	0.14534	-4.12473	3.71175e-05	0.000401251	207.756	233.445	267.188	162.553	150.234	155.644	down_FC0_6	down_FC0_8	P0_05	P0_05	P0_1	-0.599486	6.46279	7.28674	8.2263	5.23198	4.86683	5.00993	37.0846
NM_018764	Pcdh7	5546	1447	1925	2062	1602	1430	1456	9922	1668.8	-0.599666	0.0778569	-7.70216	1.3379e-14	6.04295e-13	1855.69	1988.42	2186.27	1315.2	1302.02	1365.16	down_FC0_6	down_FC0_8	P0_05	P0_05	P0_1	-0.599666	17.3512	18.6557	20.2324	12.7239	12.6781	13.2081	94.8494
NM_001160378	Tent5a	5474	171	231	241	237	146	152	1178	197.242	-0.599968	0.157986	-3.79759	0.000146107	0.00138854	219.298	238.61	255.525	194.571	132.934	142.517	down_FC0_6	down_FC0_8	P0_05	P0_05	P0_1	-0.599968	2.07746	2.26813	2.39581	1.90713	1.31143	1.397	11.357
NM_181401	Tmem64	4676	545	741	772	612	572	516	3758	631.654	-0.600768	0.0945752	-6.35228	2.12147e-10	5.56788e-09	698.931	765.412	818.527	502.435	520.81	483.808	down_FC0_6	down_FC0_8	P0_05	P0_05	P0_1	-0.600768	7.75109	8.51734	8.98426	5.76518	6.01478	5.55181	42.5845
NM_008709	Mycn	2591	800	958	773	790	658	658	4637	783.289	-0.602726	0.0973288	-6.19268	5.91507e-10	1.40717e-08	1025.95	989.561	819.587	648.569	599.114	616.949	down_FC0_6	down_FC0_8	P0_05	P0_05	P0_1	-0.602726	20.5335	19.8728	16.235	13.4306	12.487	12.7767	95.3355
NM_001316360	Bmp4	1929	1827	1997	1586	1574	1514	1421	9919	1681.74	-0.603718	0.0988388	-6.1081	1.00823e-09	2.33067e-08	2343.02	2062.79	1681.58	1292.21	1378.51	1332.35	down_FC0_6	down_FC0_8	P0_05	P0_05	P0_1	-0.603718	62.9865	55.6424	44.7415	35.9425	38.5915	37.0613	274.966
NM_007553	Bmp2	3561	1170	1467	1243	1192	1073	953	7098	1197.14	-0.604173	0.0834033	-7.24399	4.35674e-13	1.64449e-11	1500.46	1515.33	1317.91	978.6	976.974	893.545	down_FC0_6	down_FC0_8	P0_05	P0_05	P0_1	-0.604173	21.8502	22.1421	18.995	14.7448	14.8158	13.4642	106.012
NM_008071	Gabrb3	5556	78	92	86	75	72	65	468	79.0531	-0.604388	0.207937	-2.90659	0.00365387	0.0216784	100.03	95.0309	91.183	61.573	65.5565	60.9448	down_FC0_6	down_FC0_8	P0_05	P0_05	P0_1	-0.604388	0.933627	0.889992	0.842317	0.594614	0.637189	0.588586	4.48633
NM_001164528	Ildr2	8248	53	81	69	74	45	49	371	62.0774	-0.604804	0.243822	-2.48051	0.0131195	0.0600225	67.9694	83.6685	73.1585	60.752	40.9728	45.943	down_FC0_6	down_FC0_8	P0_05	NA	P0_1	-0.604804	0.427335	0.527833	0.455239	0.395202	0.268264	0.298887	2.37276
NM_133923	Ttll3	3152	41	86	65	73	40	45	350	58.1458	-0.604945	0.269469	-2.24495	0.024771	0.0988287	52.5801	88.8332	68.9174	59.931	36.4203	42.1926	down_FC0_6	down_FC0_8	P0_05	NA	P0_1	-0.604945	0.865045	1.46647	1.12219	1.02017	0.623982	0.718266	5.81612
NM_001008549	Zfp658	3374	74	125	112	102	85	69	567	94.7661	-0.605023	0.201895	-2.99672	0.00272902	0.0171571	94.9007	129.118	118.75	83.7392	77.3931	64.6953	down_FC0_6	down_FC0_8	P0_05	P0_05	P0_1	-0.605023	1.45857	1.99125	1.80639	1.33165	1.23872	1.02888	8.85546
NM_001081650	Rgs3	3988	58	61	92	60	54	60	385	64.9364	-0.605139	0.241348	-2.50733	0.0121648	0.056517	74.3816	63.0096	97.5446	49.2584	49.1674	56.2568	down_FC0_6	down_FC0_8	P0_05	NA	P0_1	-0.605139	0.967194	0.82212	1.25537	0.662723	0.665789	0.756929	5.13013
NM_001311121	Elovl2	3904	67	79	79	53	57	75	410	69.5031	-0.605245	0.233874	-2.58791	0.00965589	0.0475183	85.9236	81.6026	83.7612	43.5116	51.8989	70.3209	down_FC0_6	down_FC0_8	P0_05	P0_05	P0_1	-0.605245	1.14132	1.08762	1.10118	0.598001	0.717899	0.966519	5.61253
NR_037996	Hmga2-ps1	1509	192	225	204	196	155	164	1136	191.791	-0.605409	0.14253	-4.24758	2.16093e-05	0.000245898	246.229	232.412	216.295	160.911	141.129	153.768	down_FC0_6	down_FC0_8	P0_05	P0_05	P0_1	-0.605409	8.46161	8.01408	7.35665	5.72141	5.05057	5.46781	40.0721
NM_009643	Ahnak	18093	5476	6915	8996	7600	5314	4799	39100	6546.84	-0.60563	0.210122	-2.88227	0.00394821	0.0229937	7022.65	7142.81	9538.17	6239.39	4838.43	4499.6	down_FC0_6	down_FC0_8	P0_05	P0_05	P0_1	-0.60563	20.1277	20.542	27.0569	18.5029	14.4414	13.3444	114.015
NR_028265	Mirg	1291	218	306	280	251	211	201	1467	246.528	-0.60633	0.127943	-4.73906	2.14714e-06	3.02658e-05	279.572	316.081	296.875	206.064	192.117	188.46	down_FC0_6	down_FC0_8	P0_05	P0_05	P0_1	-0.60633	11.2298	12.7396	11.8024	8.56414	8.03627	7.83301	60.2052
NM_001134829	Lpgat1	7056	886	1168	1244	1018	896	804	6016	1011.18	-0.606748	0.0857664	-7.07442	1.50073e-12	5.34231e-11	1136.24	1206.48	1318.97	835.751	815.814	753.841	down_FC0_6	down_FC0_8	P0_05	P0_05	P0_1	-0.606748	8.35057	8.89702	9.59403	6.35514	6.24378	5.73266	45.1732
NM_010415	Hbegf	2367	419	521	534	469	361	388	2692	453.202	-0.606821	0.103655	-5.85425	4.79161e-09	1.00351e-07	537.343	538.164	566.183	385.036	328.693	363.794	down_FC0_6	down_FC0_8	P0_05	P0_05	P0_1	-0.606821	11.7722	11.8304	12.2767	8.72792	7.49906	8.24693	60.3532
NM_001162477	Gab2	5993	160	188	232	154	174	149	1057	178.321	-0.606875	0.15552	-3.90224	9.53086e-05	0.000942952	205.191	194.194	245.982	126.43	158.428	139.704	down_FC0_6	down_FC0_8	P0_05	P0_05	P0_1	-0.606875	1.77548	1.68606	2.10661	1.13191	1.42759	1.25084	9.37849
NR_073181	Fth1	1506	8515	9785	8742	7598	7458	7281	49379	8358.55	-0.609516	0.0718025	-8.48878	2.08817e-17	1.29537e-15	10920	10107.4	9268.86	6237.75	6790.56	6826.76	down_FC0_6	down_FC0_8	P0_05	P0_05	P0_1	-0.609516	376.011	349.218	315.882	222.234	243.498	243.234	1750.08
NM_001287048	Pitx2	2312	757	1102	1016	755	797	796	5223	879.699	-0.60983	0.09524	-6.40308	1.52268e-10	4.10009e-09	970.809	1138.3	1077.23	619.835	725.674	746.34	down_FC0_6	down_FC0_8	P0_05	P0_05	P0_1	-0.60983	21.7745	25.6185	23.9136	14.3845	16.95	17.3215	119.963
NR_045873	Gm11201	3341	38	39	51	44	31	31	234	39.4176	-0.609841	0.295768	-2.06189	0.0392186	0.138255	48.7328	40.2848	54.0737	36.1228	28.2257	29.066	down_FC0_6	down_FC0_8	P0_05	NA	NA	-0.609841	0.756394	0.627406	0.830679	0.580113	0.456229	0.466814	3.71763
NM_028238	Rab38	1572	57	72	56	60	49	44	338	56.9957	-0.609943	0.246727	-2.47214	0.0134307	0.0611608	73.0992	74.372	59.375	49.2584	44.6148	41.255	down_FC0_6	down_FC0_8	P0_05	NA	P0_1	-0.609943	2.41137	2.46173	1.93854	1.68126	1.53265	1.40818	11.4337
NM_001033167	Slc22a23	6238	1229	1587	1666	1265	1210	1201	8158	1374.69	-0.610257	0.0772895	-7.89572	2.88638e-15	1.38678e-13	1576.12	1639.28	1766.41	1038.53	1101.71	1126.07	down_FC0_6	down_FC0_8	P0_05	P0_05	P0_1	-0.610257	13.1023	13.6739	14.5335	8.93267	9.53758	9.68627	69.4662
NM_008626	Mrc2	5769	664	906	850	696	652	637	4405	741.821	-0.611073	0.0862832	-7.08219	1.41897e-12	5.07585e-11	851.542	935.847	901.228	571.397	593.65	597.259	down_FC0_6	down_FC0_8	P0_05	P0_05	P0_1	-0.611073	7.65435	8.44089	8.01785	5.31428	5.55706	5.55518	40.5396
NM_001080549	Hdx	4250	56	87	87	82	48	59	419	70.0449	-0.611209	0.234106	-2.61082	0.00903252	0.0451325	71.8168	89.8661	92.2433	67.3198	43.7043	55.3191	down_FC0_6	down_FC0_8	P0_05	P0_05	P0_1	-0.611209	0.876274	1.10025	1.11396	0.849887	0.555329	0.698429	5.19413
NM_001242349	Ano1	4565	101	110	118	107	89	76	601	101.4	-0.612	0.188917	-3.23951	0.00119734	0.00866944	129.527	113.624	125.112	87.8441	81.0351	71.2586	down_FC0_6	down_FC0_8	P0_05	P0_05	P0_1	-0.612	1.47137	1.29513	1.40663	1.03247	0.958622	0.837591	7.00181
NM_001316732	Prxl2a	1604	279	318	360	274	230	282	1743	294.457	-0.612748	0.12714	-4.81947	1.43941e-06	2.08861e-05	357.801	328.476	381.696	224.947	209.417	264.407	down_FC0_6	down_FC0_8	P0_05	P0_05	P0_1	-0.612748	11.5675	10.6557	12.2134	7.52458	7.05053	8.84512	57.8569
NM_011519	Sdc1	3049	837	1093	1026	858	772	792	5378	906.69	-0.614809	0.0804211	-7.64488	2.09138e-14	9.31743e-13	1073.4	1129.01	1087.83	704.395	702.911	742.589	down_FC0_6	down_FC0_8	P0_05	P0_05	P0_1	-0.614809	18.2561	19.2674	18.3117	12.3956	12.4497	13.0685	93.749
NM_013584	Lifr	9641	787	1044	1119	986	755	683	5374	901.903	-0.614928	0.0991192	-6.20393	5.5071e-10	1.32405e-08	1009.28	1078.39	1186.44	809.479	687.433	640.389	down_FC0_6	down_FC0_8	P0_05	P0_05	P0_1	-0.614928	5.42867	5.82021	6.31608	4.50496	3.85055	3.56416	29.4846
NM_016778	Bok	1552	74	85	72	67	63	60	421	71.2774	-0.616377	0.220568	-2.7945	0.00519795	0.0289794	94.9007	87.8003	76.3393	55.0052	57.3619	56.2568	down_FC0_6	down_FC0_8	P0_05	P0_05	P0_1	-0.616377	3.17089	2.94366	2.52453	1.9016	1.99594	1.945	14.4816
NM_001355591	Mfn2	4449	536	654	649	553	435	520	3347	564.779	-0.616654	0.0996986	-6.18518	6.20312e-10	1.47213e-08	687.389	675.545	688.114	453.998	396.07	487.559	down_FC0_6	down_FC0_8	P0_05	P0_05	P0_1	-0.616654	8.01204	7.90088	7.93819	5.47518	4.80756	5.88031	40.0142
NM_001357127	Pam	4092	955	1238	1220	982	935	875	6205	1045.83	-0.616665	0.0774276	-7.9644	1.66029e-15	8.17743e-14	1224.73	1278.78	1293.53	806.195	851.324	820.411	down_FC0_6	down_FC0_8	P0_05	P0_05	P0_1	-0.616665	15.5206	16.2609	16.2242	10.5709	11.235	10.758	80.5697
NM_023842	Dsp	9566	5762	7018	7894	6190	5491	5245	37600	6334.6	-0.617343	0.0683624	-9.03045	1.70968e-19	1.29901e-17	7389.43	7249.2	8369.75	5081.82	4999.59	4917.78	down_FC0_6	down_FC0_8	P0_05	P0_05	P0_1	-0.617343	40.0575	39.4315	44.9062	28.5034	28.224	27.5851	208.708
NM_001290501	Znrf3	7188	226	302	379	235	258	243	1643	276.55	-0.618684	0.141462	-4.37349	1.22278e-05	0.000147818	289.832	311.949	401.842	192.929	234.911	227.84	down_FC0_6	down_FC0_8	P0_05	P0_05	P0_1	-0.618684	2.09094	2.25818	2.86926	1.44011	1.76486	1.70082	12.1242
NM_029935	Chst15	4803	1124	1528	1601	1291	1078	1101	7723	1298.5	-0.618882	0.0817366	-7.57166	3.68482e-14	1.58869e-12	1441.46	1578.34	1697.49	1059.88	981.526	1032.31	down_FC0_6	down_FC0_8	P0_05	P0_05	P0_1	-0.618882	15.563	17.099	18.1392	11.8399	11.0358	11.5328	85.2098
NM_001081324	Neto2	5505	169	237	217	191	161	157	1132	190.37	-0.619347	0.14157	-4.37485	1.21518e-05	0.000146981	216.733	244.808	230.078	156.806	146.592	147.205	down_FC0_6	down_FC0_8	P0_05	P0_05	P0_1	-0.619347	2.0416	2.31394	2.14507	1.52831	1.43803	1.43483	10.9018
NM_001290478	Klhl4	3772	87	102	63	67	71	69	459	78.0127	-0.619359	0.230755	-2.68406	0.00727348	0.0379875	111.572	105.36	66.7969	55.0052	64.646	64.6953	down_FC0_6	down_FC0_8	P0_05	P0_05	P0_1	-0.619359	1.53387	1.45341	0.908884	0.782419	0.925518	0.920315	6.52442
NM_001353141	Myo10	5965	1174	1577	1789	1380	1125	1193	8238	1384.53	-0.619956	0.0902067	-6.87262	6.30317e-12	2.04342e-10	1505.59	1628.95	1896.82	1132.94	1024.32	1118.57	down_FC0_6	down_FC0_8	P0_05	P0_05	P0_1	-0.619956	13.0888	14.2096	16.3207	10.1907	9.27342	10.0621	73.1453
NM_177632	Fam43a	3072	309	352	360	265	284	285	1855	314.155	-0.619973	0.121025	-5.1227	3.01186e-07	4.91185e-06	396.275	363.596	381.696	217.558	258.584	267.22	down_FC0_6	down_FC0_8	P0_05	P0_05	P0_1	-0.619973	6.68926	6.1586	6.37706	3.7998	4.54564	4.66748	32.2378
NM_001289462	Mme	6063	646	966	886	671	668	687	4524	761.485	-0.620073	0.0968519	-6.40228	1.53072e-10	4.11795e-09	828.458	997.824	939.397	550.873	608.219	644.14	down_FC0_6	down_FC0_8	P0_05	P0_05	P0_1	-0.620073	7.08575	8.56347	7.95217	4.87496	5.41735	5.7007	39.5944
NM_008338	Ifngr2	2096	368	567	619	476	405	380	2815	471.626	-0.621767	0.118077	-5.2658	1.39583e-07	2.40158e-06	471.939	585.679	656.306	390.783	368.755	356.293	down_FC0_6	down_FC0_8	P0_05	P0_05	P0_1	-0.621767	11.6761	14.5396	16.0708	10.0035	9.50084	9.12119	70.912
NM_001347454	Psd	4216	94	136	145	118	79	108	680	114.139	-0.622171	0.189187	-3.28866	0.00100665	0.00748027	120.55	140.48	153.739	96.8748	71.93	101.262	down_FC0_6	down_FC0_8	P0_05	P0_05	P0_1	-0.622171	1.48275	1.7338	1.87157	1.23287	0.92135	1.28879	8.53113
NM_001290274	Amot	2927	4369	5106	6318	5053	3984	3879	28709	4831.47	-0.622839	0.0876425	-7.10659	1.18947e-12	4.27569e-11	5602.99	5274.21	6698.77	4148.38	3627.46	3637	down_FC0_6	down_FC0_8	P0_05	P0_05	P0_1	-0.622839	99.2659	93.7602	117.462	76.0436	66.926	66.6739	520.131
NM_001039723	Tmem120b	1846	137	181	194	129	145	141	927	156.414	-0.623943	0.160075	-3.89782	9.70635e-05	0.000958702	175.695	186.963	205.692	105.906	132.023	132.203	down_FC0_6	down_FC0_8	P0_05	P0_05	P0_1	-0.623943	4.93548	5.26996	5.71886	3.07818	3.8622	3.84279	26.7075
NM_031185	Akap12	6241	4587	6081	7057	5452	4552	4404	32133	5399.34	-0.623965	0.0833454	-7.48649	7.07422e-14	2.94216e-12	5882.56	6281.33	7482.31	4475.94	4144.63	4129.25	down_FC0_6	down_FC0_8	P0_05	P0_05	P0_1	-0.623965	48.8782	52.3698	61.5326	38.4802	35.863	35.5019	272.626
NM_001356301	Tspan9	3824	1570	2060	2044	1704	1458	1459	10295	1733.82	-0.624048	0.0701464	-8.89637	5.77037e-19	4.12827e-17	2013.43	2127.86	2167.19	1398.94	1327.52	1367.98	down_FC0_6	down_FC0_8	P0_05	P0_05	P0_1	-0.624048	27.3038	28.9541	29.0872	19.6285	18.7473	19.1954	142.916
NM_177271	Samd5	2491	28	44	45	37	28	30	212	35.5114	-0.624172	0.307989	-2.0266	0.0427031	0.147244	35.9084	45.4495	47.7121	30.376	25.4942	28.1284	down_FC0_6	down_FC0_8	P0_05	NA	NA	-0.624172	0.747524	0.949378	0.983056	0.654281	0.552691	0.605908	4.49284
NM_029094	Pik3cb	4828	445	615	676	575	405	434	3150	528.405	-0.624194	0.114504	-5.45126	5.00133e-08	9.15115e-07	570.687	635.261	716.741	472.059	368.755	406.924	down_FC0_6	down_FC0_8	P0_05	P0_05	P0_1	-0.624194	6.12962	6.84649	7.61937	5.2461	4.12464	4.52253	34.4888
NM_001310719	Cnksr2	5334	251	306	345	293	230	214	1639	275.73	-0.624222	0.127839	-4.88289	1.04544e-06	1.56597e-05	321.893	316.081	365.792	240.545	209.417	200.649	down_FC0_6	down_FC0_8	P0_05	P0_05	P0_1	-0.624222	3.1294	3.08339	3.5197	2.41964	2.12018	2.01846	16.2908
NM_199323	Tacc1	6551	472	642	676	540	439	476	3245	545.758	-0.624265	0.10101	-6.1802	6.40191e-10	1.5132e-08	605.313	663.15	716.741	443.325	399.713	446.304	down_FC0_6	down_FC0_8	P0_05	P0_05	P0_1	-0.624265	4.79154	5.2673	5.61537	3.63097	3.295	3.6556	26.2558
NM_009112	S100a10	645	2731	3158	2931	2441	2417	2344	16022	2712.41	-0.624529	0.0722622	-8.64255	5.49737e-18	3.61621e-16	3502.35	3262.04	3107.65	2004	2200.7	2197.76	down_FC0_6	down_FC0_8	P0_05	P0_05	P0_1	-0.624529	281.581	263.156	247.284	166.703	184.253	182.834	1325.81
NM_025829	Eif4e3	2504	83	94	108	92	77	64	518	87.2824	-0.625716	0.203175	-3.07969	0.00207217	0.0136737	106.443	97.0968	114.509	75.5295	70.109	60.0072	down_FC0_6	down_FC0_8	P0_05	P0_05	P0_1	-0.625716	2.20437	2.01769	2.34709	1.61841	1.51201	1.28589	10.9855
NM_028194	Fryl	11405	572	655	697	633	506	437	3500	589.879	-0.626067	0.103079	-6.07367	1.25016e-09	2.85623e-08	733.557	676.578	739.007	519.676	460.716	409.737	down_FC0_6	down_FC0_8	P0_05	P0_05	P0_1	-0.626067	3.33535	3.08679	3.32565	2.44481	2.18149	1.92773	16.3018
NM_016678	Reck	4410	679	927	897	731	660	641	4535	763.576	-0.626532	0.0855549	-7.32316	2.42199e-13	9.47023e-12	870.778	957.539	951.06	600.131	600.935	601.01	down_FC0_6	down_FC0_8	P0_05	P0_05	P0_1	-0.626532	10.2393	11.298	11.0686	7.30155	7.35874	7.31271	54.579
NR_153427	Mrpl48	4175	40	76	60	51	50	41	318	53.2091	-0.627606	0.260736	-2.40705	0.0160818	0.0702212	51.2977	78.5038	63.6161	41.8696	45.5253	38.4421	down_FC0_6	down_FC0_8	P0_05	NA	P0_1	-0.627606	0.637154	0.978402	0.782049	0.538084	0.588859	0.494068	4.01862
NM_001014397	Zfp985	2819	37	51	49	51	36	25	249	41.6953	-0.627641	0.294889	-2.12839	0.0333044	0.122671	47.4504	52.6802	51.9531	41.8696	32.7782	23.4403	down_FC0_6	down_FC0_8	P0_05	NA	NA	-0.627641	0.872866	0.972379	0.94589	0.796913	0.627922	0.446174	4.66214
NM_027334	Mettl7a1	1879	37	39	50	27	40	35	228	38.6919	-0.627895	0.305481	-2.05543	0.0398373	0.139966	47.4504	40.2848	53.0134	22.1663	36.4203	32.8164	down_FC0_6	down_FC0_8	P0_05	NA	NA	-0.627895	1.30953	1.11557	1.44805	0.632955	1.04672	0.937131	6.48996
NM_019835	B4galt5	4193	569	818	836	655	577	567	4022	675.961	-0.628102	0.0952879	-6.59163	4.35038e-11	1.26277e-09	729.71	844.948	886.384	537.737	525.362	531.626	down_FC0_6	down_FC0_8	P0_05	P0_05	P0_1	-0.628102	9.02461	10.4855	10.8498	6.88102	6.76627	6.80326	50.8104
NM_013880	Plcl2	4043	279	329	348	256	258	262	1732	292.891	-0.62835	0.12095	-5.19514	2.04566e-07	3.42349e-06	357.801	339.839	368.973	210.169	234.911	245.655	down_FC0_6	down_FC0_8	P0_05	P0_05	P0_1	-0.62835	4.58925	4.37374	4.68398	2.78915	3.13772	3.26029	22.8341
NM_134133	Smim3	1982	274	340	359	289	239	261	1762	297.136	-0.631376	0.119043	-5.30375	1.13448e-07	1.97035e-06	351.389	351.201	380.636	237.261	217.611	244.717	down_FC0_6	down_FC0_8	P0_05	P0_05	P0_1	-0.631376	9.19365	9.2201	9.85667	6.42289	5.92915	6.62515	47.2476
NM_001167872	Zfp568	7171	2311	2963	3078	2559	2190	2023	15124	2546.59	-0.632383	0.0706001	-8.95726	3.32852e-19	2.44679e-17	2963.72	3060.61	3263.5	2100.87	1994.01	1896.79	down_FC0_6	down_FC0_8	P0_05	P0_05	P0_1	-0.632383	21.4319	22.2081	23.3576	15.7191	15.0163	14.193	111.926
NM_008260	Foxa3	2035	29	45	36	34	29	26	199	33.4231	-0.632604	0.315647	-2.00415	0.0450539	0.153489	37.1908	46.4825	38.1696	27.9131	26.4047	24.3779	down_FC0_6	down_FC0_8	P0_05	NA	NA	-0.632604	0.947708	1.18853	0.96267	0.735954	0.700699	0.642788	5.17834
NM_001008785	Kbtbd8	4726	153	234	206	174	177	128	1072	180.06	-0.632649	0.15561	-4.06561	4.79076e-05	0.000506169	196.214	241.709	218.415	142.849	161.16	120.014	down_FC0_6	down_FC0_8	P0_05	P0_05	P0_1	-0.632649	2.15297	2.66123	2.37199	1.62178	1.84152	1.36262	12.0121
NM_001110211	Anxa6	2625	2367	3315	3366	2566	2335	2388	16337	2750.05	-0.632848	0.0744053	-8.50542	1.80946e-17	1.13203e-15	3035.54	3424.21	3568.86	2106.62	2126.03	2239.02	down_FC0_6	down_FC0_8	P0_05	P0_05	P0_1	-0.632848	59.9667	67.8757	69.7789	43.0589	43.7377	45.7682	330.186
NM_001081330	Dnah2	13616	51	71	61	55	45	48	331	55.7586	-0.634592	0.245924	-2.58044	0.00986755	0.0483253	65.4045	73.339	64.6763	45.1535	40.9728	45.0054	down_FC0_6	down_FC0_8	P0_05	P0_05	P0_1	-0.634592	0.249093	0.280265	0.243792	0.17793	0.162503	0.177358	1.29094
NM_023598	Arid5b	4482	570	693	859	675	505	537	3839	645.842	-0.635633	0.109796	-5.7892	7.07238e-09	1.44917e-07	730.992	715.83	910.77	554.157	459.806	503.498	down_FC0_6	down_FC0_8	P0_05	P0_05	P0_1	-0.635633	8.45754	8.3104	10.4294	6.63389	5.5401	6.02784	45.3992
NM_029937	Nup210l	5767	28	46	73	50	38	30	265	44.0999	-0.6368	0.31085	-2.04858	0.0405031	0.141545	35.9084	47.5154	77.3996	41.0487	34.5993	28.1284	down_FC0_6	down_FC0_8	P0_05	NA	NA	-0.6368	0.322886	0.428715	0.68883	0.381906	0.32399	0.261716	2.40804
NM_009820	Runx2	5696	35	45	54	40	33	35	242	40.7208	-0.63768	0.287794	-2.21575	0.0267085	0.104503	44.8855	46.4825	57.2545	32.8389	30.0467	32.8164	down_FC0_6	down_FC0_8	P0_05	NA	NA	-0.63768	0.408638	0.424622	0.515897	0.309333	0.284867	0.309141	2.2525
NM_009673	Anxa5	1708	1414	2064	2178	1703	1382	1455	10196	1712.55	-0.638475	0.0890717	-7.1681	7.60454e-13	2.80909e-11	1813.37	2132	2309.26	1398.12	1258.32	1364.23	down_FC0_6	down_FC0_8	P0_05	P0_05	P0_1	-0.638475	55.0557	64.9505	69.392	43.9201	39.7849	42.8582	315.961
NM_172753	Csgalnact1	3931	58	59	54	54	31	54	310	52.6282	-0.639065	0.271407	-2.35464	0.0185407	0.0782169	74.3816	60.9437	57.2545	44.3325	28.2257	50.6311	down_FC0_6	down_FC0_8	P0_05	NA	P0_1	-0.639065	0.981219	0.806695	0.747533	0.605099	0.387754	0.691114	4.21941
NM_009016	Raet1a	1533	29	40	52	33	34	30	218	36.6367	-0.639598	0.307399	-2.08068	0.0374636	0.133606	37.1908	41.3178	55.1339	27.0921	30.9572	28.1284	down_FC0_6	down_FC0_8	P0_05	NA	NA	-0.639598	1.25805	1.40242	1.84587	0.948217	1.09052	0.984551	7.52963
NM_001005370	Spin2c	1302	528	665	673	546	526	433	3371	568.46	-0.640069	0.0969518	-6.60193	4.05837e-11	1.18034e-09	677.129	686.908	713.56	448.251	478.927	405.986	down_FC0_6	down_FC0_8	P0_05	P0_05	P0_1	-0.640069	26.9689	27.4518	28.1283	18.4722	19.8643	16.7315	137.617
NM_029809	Rnf225	3235	39	48	53	45	29	39	253	42.6177	-0.640166	0.284404	-2.25091	0.0243915	0.0975611	50.0152	49.5813	56.1942	36.9438	26.4047	36.5669	down_FC0_6	down_FC0_8	P0_05	NA	P0_1	-0.640166	0.801736	0.797494	0.89154	0.612737	0.44078	0.606526	4.15081
NM_001368417	Cd47	2664	238	350	322	271	233	227	1641	275.938	-0.641166	0.12378	-5.17986	2.22049e-07	3.70234e-06	305.221	361.53	341.406	222.484	212.148	212.838	down_FC0_6	down_FC0_8	P0_05	P0_05	P0_1	-0.641166	5.94133	7.06146	6.5775	4.48096	4.30051	4.28697	32.6487
NM_016893	Fut8	2909	1157	1611	1716	1334	1163	1101	8082	1358.95	-0.641527	0.0846352	-7.5799	3.45811e-14	1.50195e-12	1483.79	1664.07	1819.42	1095.18	1058.92	1032.31	down_FC0_6	down_FC0_8	P0_05	P0_05	P0_1	-0.641527	26.4503	29.7654	32.1006	20.1999	19.6578	19.0416	147.215
NR_028124	2310068J16Rik	1120	31	37	35	29	25	29	186	31.4743	-0.641773	0.323119	-1.98618	0.0470131	0.158456	39.7557	38.2189	37.1094	23.8082	22.7627	27.1908	down_FC0_6	down_FC0_8	P0_05	NA	NA	-0.641773	1.84071	1.7756	1.70055	1.14055	1.09754	1.30268	8.85763
NR_027784	Airn	1396	63	117	182	119	89	80	650	108.059	-0.64209	0.241716	-2.65639	0.00789833	0.0404956	80.7939	120.854	192.969	97.6958	81.0351	75.009	down_FC0_6	down_FC0_8	P0_05	P0_05	P0_1	-0.64209	3.00121	4.50465	7.09456	3.75489	3.13475	2.88313	24.3732
NM_008125	Gjb2	2400	47	70	53	40	50	46	306	51.7116	-0.64228	0.262914	-2.44293	0.0145684	0.0652109	60.2748	72.3061	56.1942	32.8389	45.5253	43.1302	down_FC0_6	down_FC0_8	P0_05	NA	P0_1	-0.64228	1.30235	1.56764	1.20172	0.73415	1.02437	0.964286	6.79452
NM_009017	Raet1b	1233	29	40	51	33	34	29	216	36.3037	-0.643356	0.308014	-2.08872	0.0367328	0.131606	37.1908	41.3178	54.0737	27.0921	30.9572	27.1908	down_FC0_6	down_FC0_8	P0_05	NA	NA	-0.643356	1.56414	1.74364	2.25085	1.17893	1.35586	1.1833	9.27671
NM_172145	Eva1b	1358	259	323	366	257	296	207	1708	288.073	-0.644987	0.137039	-4.70658	2.51904e-06	3.50876e-05	332.152	333.641	388.058	210.99	269.51	194.086	down_FC0_6	down_FC0_8	P0_05	P0_05	P0_1	-0.644987	12.6836	12.7839	14.6663	8.33622	10.7174	7.66884	66.8562
NM_176839	Abcc5	1167	112	191	209	171	116	122	921	153.819	-0.645493	0.179363	-3.5988	0.000319684	0.00278766	143.634	197.292	221.596	140.386	105.619	114.389	down_FC0_6	down_FC0_8	P0_05	P0_05	P0_1	-0.645493	6.38246	8.79676	9.74574	6.45448	4.88748	5.25954	41.5265
NM_201388	Plec	14874	1844	2463	3049	2363	1781	1753	13253	2224.49	-0.645565	0.103895	-6.21365	5.17662e-10	1.259e-08	2364.82	2544.14	3232.76	1939.96	1621.61	1643.63	down_FC0_6	down_FC0_8	P0_05	P0_05	P0_1	-0.645565	8.24468	8.90014	11.155	6.99797	5.88754	5.92943	47.1148
NM_146019	Chd3	7239	1485	1865	2134	1580	1390	1423	9877	1665.07	-0.645599	0.0813947	-7.9317	2.16164e-15	1.05233e-13	1904.43	1926.44	2262.61	1297.14	1265.6	1334.22	down_FC0_6	down_FC0_8	P0_05	P0_05	P0_1	-0.645599	13.6423	13.8472	16.0419	9.61423	9.44135	9.88975	72.4767
NM_010575	Itga2b	3405	32	45	56	34	37	35	239	40.219	-0.645812	0.29427	-2.19462	0.0281908	0.10894	41.0381	46.4825	59.375	27.9131	33.6888	32.8164	down_FC0_6	down_FC0_8	P0_05	NA	NA	-0.645812	0.624991	0.710323	0.894974	0.439843	0.534297	0.517142	3.72157
NM_033217	Ngfr	3398	72	107	144	88	88	81	580	97.3094	-0.645923	0.209469	-3.08362	0.00204501	0.0135492	92.3358	110.525	152.679	72.2456	80.1246	75.9466	down_FC0_6	down_FC0_8	P0_05	P0_05	P0_1	-0.645923	1.40913	1.69247	2.3061	1.14076	1.27338	1.19928	9.02112
NM_019445	Fmn2	6422	35	33	36	31	23	30	188	31.9437	-0.646782	0.32586	-1.98485	0.0471615	0.158793	44.8855	34.0872	38.1696	25.4502	20.9417	28.1284	down_FC0_6	down_FC0_8	P0_05	NA	NA	-0.646782	0.362442	0.276188	0.30505	0.212631	0.176098	0.235023	1.56743
NM_026362	Plgrkt	835	131	169	127	114	133	96	770	130.32	-0.646833	0.180582	-3.58194	0.000341058	0.00294021	168	174.568	134.654	93.5909	121.097	90.0108	down_FC0_6	down_FC0_8	P0_05	P0_05	P0_1	-0.646833	10.4334	10.8783	8.27669	6.01388	7.83183	5.78421	49.2183
NM_001206369	Gsn	2582	941	1119	1000	882	811	768	5521	934.253	-0.64813	0.0830998	-7.79941	6.21961e-15	2.88912e-13	1206.78	1155.86	1060.27	724.098	738.421	720.086	down_FC0_6	down_FC0_8	P0_05	P0_05	P0_1	-0.64813	24.2367	23.2935	21.0758	15.0469	15.4441	14.9646	114.062
NM_019707	Cdh13	3897	110	124	138	99	102	97	670	113.428	-0.6491	0.178587	-3.63464	0.000278371	0.00246617	141.069	128.085	146.317	81.2763	92.8717	90.9484	down_FC0_6	down_FC0_8	P0_05	P0_05	P0_1	-0.6491	1.87717	1.71022	1.92703	1.11903	1.28697	1.25228	9.17269
NM_001304832	Maff	2017	469	594	637	477	448	434	3059	516.143	-0.649457	0.097846	-6.63754	3.1896e-11	9.45434e-10	601.465	613.569	675.391	391.604	407.907	406.924	down_FC0_6	down_FC0_8	P0_05	P0_05	P0_1	-0.649457	15.4635	15.8285	17.1859	10.4171	10.9212	10.8254	80.6417
NM_001346578	Slc30a2	3099	127	213	188	153	134	133	948	159.089	-0.65018	0.159911	-4.06588	4.78515e-05	0.000505761	162.87	220.017	199.33	125.609	122.008	124.702	down_FC0_6	down_FC0_8	P0_05	P0_05	P0_1	-0.65018	2.72535	3.69418	3.30123	2.17473	2.12609	2.15918	16.1808
NM_026756	Nfic	6207	269	395	386	285	274	276	1885	317.415	-0.651219	0.11984	-5.43406	5.5086e-08	1.00232e-06	344.977	408.013	409.263	233.977	249.479	258.781	down_FC0_6	down_FC0_8	P0_05	P0_05	P0_1	-0.651219	2.88212	3.42039	3.38411	2.02255	2.17054	2.23711	16.1168
NM_144839	Ube2e2	1521	290	421	364	287	294	274	1930	325.488	-0.653058	0.11849	-5.5115	3.5579e-08	6.62968e-07	371.908	434.869	385.938	235.619	267.689	256.906	down_FC0_6	down_FC0_8	P0_05	P0_05	P0_1	-0.653058	12.6797	14.8769	13.023	8.31168	9.50421	9.06318	67.4587
NM_011486	Stat3	4444	678	834	938	748	611	600	4409	743.08	-0.653124	0.0928593	-7.03349	2.01437e-12	7.01784e-11	869.496	861.475	994.531	614.088	556.32	562.568	down_FC0_6	down_FC0_8	P0_05	P0_05	P0_1	-0.653124	10.146	10.0868	11.486	7.41419	6.76029	6.7926	52.6859
NM_010570	Irs1	9159	376	575	560	467	353	382	2713	455.477	-0.653584	0.113727	-5.74697	9.08595e-09	1.84378e-07	482.198	593.943	593.75	383.394	321.409	358.168	down_FC0_6	down_FC0_8	P0_05	P0_05	P0_1	-0.653584	2.73011	3.37427	3.3272	2.24597	1.89507	2.09833	15.671
NM_153776	Tmem121	1596	76	113	92	69	74	80	504	85.1278	-0.653642	0.208489	-3.13515	0.00171769	0.0117308	97.4656	116.723	97.5446	56.6471	67.3775	75.009	down_FC0_6	down_FC0_8	P0_05	P0_05	P0_1	-0.653642	3.16681	3.80545	3.13685	1.90437	2.2798	2.52183	16.8151
NR_027966	4930429B21Rik	1949	62	94	88	68	68	58	438	73.6723	-0.653753	0.217929	-2.99985	0.00270112	0.0170255	79.5114	97.0968	93.3036	55.8262	61.9145	54.3815	down_FC0_6	down_FC0_8	P0_05	P0_05	P0_1	-0.653753	2.11554	2.59225	2.45703	1.53686	1.71552	1.49718	11.9144
NM_001033877	Adamts17	6004	233	202	187	187	171	146	1126	191.974	-0.65413	0.164096	-3.98626	6.71228e-05	0.000684592	298.809	208.655	198.27	153.522	155.697	136.891	down_FC0_6	down_FC0_8	P0_05	P0_05	P0_1	-0.65413	2.58081	1.8083	1.69489	1.37195	1.4004	1.22341	10.0798
NM_173437	Nav1	12736	1559	2048	2426	1847	1469	1486	10835	1822.36	-0.655241	0.0926182	-7.07465	1.49829e-12	5.34009e-11	1999.33	2115.47	2572.21	1516.34	1337.53	1393.29	down_FC0_6	down_FC0_8	P0_05	P0_05	P0_1	-0.655241	8.14055	8.64286	10.3657	6.38807	5.67135	5.87009	45.0786
NM_001355480	Slc12a5	5686	111	107	183	125	109	87	722	121.724	-0.655298	0.203372	-3.22216	0.00127227	0.00911767	142.351	110.525	194.029	102.622	99.2452	81.5723	down_FC0_6	down_FC0_8	P0_05	P0_05	P0_1	-0.655298	1.29825	1.01143	1.75139	0.968365	0.942579	0.769789	6.74181
NM_008982	Ptprj	7608	97	130	160	117	109	82	695	116.751	-0.655825	0.187883	-3.4906	0.000481941	0.0039851	124.397	134.283	169.643	96.0538	99.2452	76.8842	down_FC0_6	down_FC0_8	P0_05	P0_05	P0_1	-0.655825	0.847895	0.918403	1.14443	0.67741	0.704456	0.542254	4.83485
NM_001360843	Arsk	3751	95	135	119	116	93	70	628	105.499	-0.655903	0.192601	-3.40549	0.000660443	0.00522175	121.832	139.447	126.172	95.2329	84.6771	65.6329	down_FC0_6	down_FC0_8	P0_05	P0_05	P0_1	-0.655903	1.68429	1.9344	1.72639	1.36222	1.21908	0.93888	8.86527
NM_001359281	Ptprn	3480	415	608	698	550	435	383	3089	517.837	-0.656129	0.122602	-5.35169	8.71372e-08	1.53058e-06	532.213	628.03	740.067	451.535	396.07	359.106	down_FC0_6	down_FC0_8	P0_05	P0_05	P0_1	-0.656129	7.93067	9.39041	10.9148	6.96177	6.14622	5.53705	46.8809
NM_001278258	Prn	3394	167	206	245	185	150	157	1110	187.064	-0.65739	0.147849	-4.44636	8.73369e-06	0.000108908	214.168	212.786	259.766	151.88	136.576	147.205	down_FC0_6	down_FC0_8	P0_05	P0_05	P0_1	-0.65739	3.27224	3.26224	3.9282	2.40102	2.17309	2.32727	17.3641
NM_178665	Lpp	15634	1707	2358	3276	2552	1686	1603	13182	2205.25	-0.657751	0.264875	-2.48325	0.0130189	0.0597031	2189.13	2435.68	3473.44	2095.12	1535.11	1502.99	down_FC0_6	down_FC0_8	P0_05	NA	P0_1	-0.657751	7.26113	8.10651	11.4028	7.19029	5.30256	5.15849	44.4218
NM_030889	Sorcs2	5692	118	187	170	149	128	100	852	142.894	-0.659353	0.170229	-3.87334	0.000107355	0.00105187	151.328	193.161	180.246	122.325	116.545	93.7613	down_FC0_6	down_FC0_8	P0_05	P0_05	P0_1	-0.659353	1.37866	1.76578	1.62526	1.15307	1.10571	0.883882	7.91238
NM_009738	Bche	6203	37	47	51	49	33	26	243	40.7875	-0.659413	0.295434	-2.23202	0.0256138	0.10137	47.4504	48.5484	54.0737	40.2277	30.0467	24.3779	down_FC0_6	down_FC0_8	P0_05	NA	NA	-0.659413	0.39668	0.407246	0.447412	0.347961	0.261583	0.210878	2.07176
NM_011113	Plaur	1499	629	767	766	614	574	533	3883	656.258	-0.659427	0.0875145	-7.53506	4.88105e-14	2.04862e-12	806.656	792.268	812.165	504.077	522.631	499.748	down_FC0_6	down_FC0_8	P0_05	P0_05	P0_1	-0.659427	27.9055	27.5014	27.8078	18.0428	18.8282	17.8889	137.975
NM_172715	Gpat3	2862	56	91	66	65	50	54	382	64.2187	-0.659612	0.237072	-2.78233	0.00539702	0.0298967	71.8168	93.9979	69.9777	53.3632	45.5253	50.6311	down_FC0_6	down_FC0_8	P0_05	P0_05	P0_1	-0.659612	1.30125	1.70896	1.25491	1.00041	0.85901	0.949256	7.0738
NM_001368639	Plekhn1	2159	87	120	89	91	93	52	532	89.6719	-0.661656	0.220607	-2.99925	0.00270642	0.0170552	111.572	123.953	94.3638	74.7085	84.6771	48.7559	down_FC0_6	down_FC0_8	P0_05	P0_05	P0_1	-0.661656	2.67983	2.98737	2.24325	1.85663	2.11801	1.21174	13.0968
NM_013571	Ksr1	5541	448	579	568	468	423	376	2862	482.791	-0.661821	0.0986834	-6.7065	1.99345e-11	6.08676e-10	574.534	598.075	602.232	384.215	385.144	352.542	down_FC0_6	down_FC0_8	P0_05	P0_05	P0_1	-0.661821	5.37689	5.61631	5.57827	3.72044	3.75362	3.41396	27.4595
NM_178111	Trp53inp2	3928	1388	1789	2044	1488	1298	1345	9352	1576.61	-0.662077	0.0841815	-7.86487	3.6948e-15	1.74946e-13	1780.03	1847.94	2167.19	1221.61	1181.84	1261.09	down_FC0_6	down_FC0_8	P0_05	P0_05	P0_1	-0.662077	23.4995	24.4793	28.3171	16.6866	16.2481	17.227	126.458
NM_010720	Lipg	3775	39	69	77	46	50	49	330	55.3604	-0.662529	0.260705	-2.5413	0.0110441	0.0524839	50.0152	71.2731	81.6406	37.7648	45.5253	45.943	down_FC0_6	down_FC0_8	P0_05	NA	P0_1	-0.662529	0.68705	0.982409	1.10998	0.536756	0.651255	0.653038	4.62048
NM_145078	Zfp979	2554	116	149	149	115	113	100	742	125.285	-0.663804	0.168857	-3.93117	8.45328e-05	0.000844868	148.763	153.909	157.98	94.4119	102.887	93.7613	down_FC0_6	down_FC0_8	P0_05	P0_05	P0_1	-0.663804	3.02049	3.13564	3.17472	1.98341	2.17548	1.96987	15.4596
NR_038186	Snhg18	1481	54	61	61	51	52	37	316	53.4742	-0.665031	0.254219	-2.61597	0.00889735	0.0446371	69.2519	63.0096	64.6763	41.8696	47.3464	34.6917	down_FC0_6	down_FC0_8	P0_05	P0_05	P0_1	-0.665031	2.42482	2.21378	2.24137	1.51688	1.72642	1.25691	11.3802
NM_177282	Mical2	6667	613	878	918	737	600	566	4312	724.74	-0.665667	0.0990915	-6.71769	1.84623e-11	5.66074e-10	786.137	906.925	973.326	605.057	546.304	530.689	down_FC0_6	down_FC0_8	P0_05	P0_05	P0_1	-0.665667	6.11464	7.07823	7.49293	4.86937	4.42506	4.27115	34.2514
NM_178114	Amigo2	3211	115	138	125	111	91	98	678	114.738	-0.6665	0.176503	-3.77615	0.000159273	0.00150008	147.481	142.546	132.533	91.128	82.8561	91.886	down_FC0_6	down_FC0_8	P0_05	P0_05	P0_1	-0.6665	2.38176	2.30993	2.11841	1.52272	1.39347	1.53548	11.2618
NM_176838	Esrp2	2655	145	167	179	137	128	124	880	148.921	-0.666733	0.156474	-4.26097	2.03538e-05	0.000232331	185.954	172.502	189.788	112.473	116.545	116.264	down_FC0_6	down_FC0_8	P0_05	P0_05	P0_1	-0.666733	3.63199	3.38074	3.66883	2.27296	2.37052	2.34972	17.6748
NM_001310718	P2rx4	2623	197	267	227	234	154	161	1240	208.733	-0.667524	0.148616	-4.49159	7.06929e-06	8.97907e-05	252.641	275.796	240.681	192.108	140.218	150.956	down_FC0_6	down_FC0_8	P0_05	P0_05	P0_1	-0.667524	4.99469	5.47108	4.70942	3.92965	2.88683	3.08807	25.0797
NM_009264	Sprr1a	786	154	165	127	148	107	102	803	136.192	-0.668064	0.181482	-3.68116	0.000232177	0.0020993	197.496	170.436	134.654	121.504	97.4242	95.6365	down_FC0_6	down_FC0_8	P0_05	P0_05	P0_1	-0.668064	13.0298	11.2829	8.79267	8.29421	6.69359	6.52885	54.6221
NM_173444	Nbeal1	12051	282	408	610	476	279	272	2327	388.283	-0.668132	0.328514	-2.0338	0.0419716	0.14526	361.649	421.441	646.763	390.783	254.031	255.031	down_FC0_6	down_FC0_8	P0_05	NA	NA	-0.668132	1.55621	1.81969	2.75452	1.73988	1.13836	1.13555	10.1442
NM_001347422	Peli3	3949	51	48	38	47	31	32	247	42.0152	-0.668143	0.296774	-2.25135	0.0243633	0.0974877	65.4045	49.5813	40.2902	38.5857	28.2257	30.0036	down_FC0_6	down_FC0_8	P0_05	NA	P0_1	-0.668143	0.858863	0.653303	0.523644	0.52426	0.385987	0.407682	3.35374
NM_007855	Twist2	1331	355	473	431	334	323	335	2251	380.537	-0.669073	0.109261	-6.12364	9.14634e-10	2.12768e-08	455.267	488.583	456.975	274.205	294.094	314.1	down_FC0_6	down_FC0_8	P0_05	P0_05	P0_1	-0.669073	17.7375	19.1004	17.6213	11.0536	11.9323	12.6627	90.1078
NM_001159593	Slc20a1	2011	615	1015	1298	787	733	755	5203	872.462	-0.669503	0.23033	-2.90671	0.00365252	0.0216748	788.702	1048.44	1376.23	646.106	667.402	707.898	down_FC0_6	down_FC0_8	P0_05	P0_05	P0_1	-0.669503	20.3378	27.1278	35.1238	17.2385	17.9221	18.8883	136.638
NM_029931	Mllt3	4776	337	364	397	312	278	280	1968	333.483	-0.669651	0.114504	-5.84827	4.96719e-09	1.03806e-07	432.183	375.992	420.926	256.144	253.121	262.532	down_FC0_6	down_FC0_8	P0_05	P0_05	P0_1	-0.669651	4.69252	4.09635	4.52341	2.87757	2.86206	2.94953	22.0014
NM_153789	Mylip	2974	117	152	168	147	103	96	783	131.609	-0.670113	0.175638	-3.8153	0.00013602	0.00130193	150.046	157.008	178.125	120.683	93.7822	90.0108	down_FC0_6	down_FC0_8	P0_05	P0_05	P0_1	-0.670113	2.61629	2.74703	3.07403	2.17727	1.70292	1.62401	13.9415
NM_009255	Serpine2	2044	707	837	825	617	626	626	4238	718.241	-0.670327	0.0904412	-7.41174	1.24651e-13	5.05552e-12	906.687	864.574	874.721	506.54	569.977	586.945	down_FC0_6	down_FC0_8	P0_05	P0_05	P0_1	-0.670327	23.0027	22.0092	21.9641	13.2966	15.0588	15.4082	110.74
NM_001033380	Itpripl2	6861	525	776	924	782	486	488	3981	666.099	-0.67057	0.236225	-2.83869	0.00452988	0.0258584	673.282	801.565	979.688	642.001	442.506	457.555	down_FC0_6	down_FC0_8	P0_05	P0_05	P0_1	-0.67057	5.08877	6.07904	7.32865	5.0206	3.48295	3.57842	30.5784
NM_010942	Nsg1	2409	49	49	51	40	40	38	267	45.4027	-0.672002	0.272877	-2.46266	0.0137912	0.06257	62.8397	50.6143	54.0737	32.8389	36.4203	35.6293	down_FC0_6	down_FC0_8	P0_05	NA	P0_1	-0.672002	1.3527	1.09325	1.15205	0.731407	0.816434	0.793608	5.93945
NM_001199685	Taok3	4325	377	536	511	433	334	354	2545	428.407	-0.672267	0.108468	-6.19787	5.72335e-10	1.36488e-08	483.481	553.658	541.797	355.481	304.109	331.915	down_FC0_6	down_FC0_8	P0_05	P0_05	P0_1	-0.672267	5.7969	6.66099	6.42946	4.40999	3.79716	4.1179	31.2124
NR_003634	Rps4l	940	1152	1371	1268	991	1022	971	6775	1148.75	-0.675074	0.082401	-8.19254	2.55769e-16	1.411e-14	1477.37	1416.17	1344.42	813.584	930.538	910.422	down_FC0_6	down_FC0_8	P0_05	P0_05	P0_1	-0.675074	81.5015	78.3917	73.4059	46.4389	53.459	51.9697	385.167
NM_015788	Sacs	15756	326	388	466	431	252	253	2116	355.574	-0.675493	0.148363	-4.55298	5.28907e-06	6.92431e-05	418.076	400.782	494.085	353.839	229.448	237.216	down_FC0_6	down_FC0_8	P0_05	P0_05	P0_1	-0.675493	1.37598	1.32357	1.60946	1.20495	0.786417	0.807855	7.10822
NM_027258	Rnf157	4634	569	882	793	641	554	560	3999	672.881	-0.675986	0.0979813	-6.89913	5.23219e-12	1.72089e-10	729.71	911.057	840.792	526.244	504.421	525.063	down_FC0_6	down_FC0_8	P0_05	P0_05	P0_1	-0.675986	8.16577	10.2299	9.31229	6.0931	5.8783	6.07982	45.7592
NM_001105246	Pcdh19	10143	81	119	112	94	85	66	557	93.6659	-0.676163	0.197769	-3.41895	0.000628631	0.00500385	103.878	122.92	118.75	77.1715	77.3931	61.8824	down_FC0_6	down_FC0_8	P0_05	P0_05	P0_1	-0.676163	0.531079	0.630581	0.600885	0.408223	0.412051	0.327368	2.91019
NM_001195500	Dclk2	2560	57	72	68	56	52	47	352	59.493	-0.676208	0.237377	-2.84866	0.00439032	0.0251692	73.0992	74.372	72.0982	45.9745	47.3464	44.0678	down_FC0_6	down_FC0_8	P0_05	P0_05	P0_1	-0.676208	1.48073	1.51166	1.44547	0.963572	0.998761	0.92367	7.32386
NM_001289550	Tgfb1i1	3891	922	1174	1149	970	825	760	5800	978.906	-0.676436	0.0806598	-8.38628	5.01756e-17	2.96258e-15	1182.41	1212.68	1218.25	796.344	751.168	712.586	down_FC0_6	down_FC0_8	P0_05	P0_05	P0_1	-0.676436	15.7583	16.2169	16.0693	10.9811	10.4254	9.82678	79.2778
NM_001358477	Zcchc12	2185	162	155	153	127	137	108	842	143.391	-0.677619	0.170887	-3.96531	7.33016e-05	0.000741693	207.756	160.106	162.221	104.264	124.739	101.262	down_FC0_6	down_FC0_8	P0_05	P0_05	P0_1	-0.677619	4.93065	3.81277	3.81048	2.56029	3.08295	2.48675	20.6839
NM_008268	Hoxb5	1892	57	73	59	45	48	55	337	57.2128	-0.678227	0.249469	-2.71869	0.00655418	0.0348183	73.0992	75.4049	62.5558	36.9438	43.7043	51.5687	down_FC0_6	down_FC0_8	P0_05	P0_05	P0_1	-0.678227	2.00352	2.07378	1.69695	1.04768	1.24744	1.46252	9.53189
NM_001003948	Pid1	2662	215	311	248	201	208	196	1379	233.015	-0.679175	0.136485	-4.97617	6.48538e-07	1.01165e-05	275.725	321.246	262.946	165.016	189.385	183.772	down_FC0_6	down_FC0_8	P0_05	P0_05	P0_1	-0.679175	5.3712	6.27932	5.06971	3.32601	3.84196	3.70431	27.5925
NM_001111324	Nedd9	4593	261	274	273	224	216	197	1445	245.412	-0.679409	0.130455	-5.208	1.9089e-07	3.20556e-06	334.717	283.027	289.453	183.898	196.669	184.71	down_FC0_6	down_FC0_8	P0_05	P0_05	P0_1	-0.679409	3.77907	3.20638	3.23449	2.14826	2.31236	2.15789	16.8384
NM_001316710	Gprin1	4244	73	104	105	75	67	78	502	84.6806	-0.680059	0.205595	-3.30775	0.000940472	0.0070545	93.6183	107.426	111.328	61.573	61.004	73.1338	down_FC0_6	down_FC0_8	P0_05	P0_05	P0_1	-0.680059	1.1439	1.3171	1.34634	0.778434	0.776243	0.924652	6.28666
NM_001114332	Slc16a10	5386	122	167	196	154	116	110	865	145.326	-0.680074	0.169715	-4.00716	6.14543e-05	0.000630937	156.458	172.502	207.813	126.43	105.619	103.137	down_FC0_6	down_FC0_8	P0_05	P0_05	P0_1	-0.680074	1.50638	1.66652	1.98029	1.25948	1.05898	1.02751	8.49916
NM_001038643	Slco3a1	2844	154	211	195	152	141	144	997	168.398	-0.683399	0.148772	-4.59361	4.35646e-06	5.78317e-05	197.496	217.951	206.752	124.788	128.381	135.016	down_FC0_6	down_FC0_8	P0_05	P0_05	P0_1	-0.683399	3.60107	3.98762	3.73117	2.35424	2.43774	2.54737	18.6592
NM_133921	Nfxl1	3645	2431	3214	3058	2321	2304	2160	15488	2618.05	-0.683895	0.0677559	-10.0935	5.90134e-24	6.42678e-22	3117.62	3319.88	3242.3	1905.48	2097.81	2025.24	down_FC0_6	down_FC0_8	P0_05	P0_05	P0_1	-0.683895	44.3535	47.3924	45.6541	28.0488	31.0801	29.8137	226.343
NM_001357436	Ppfibp2	3321	234	365	395	269	245	256	1764	296.644	-0.685098	0.133021	-5.1503	2.60071e-07	4.28651e-06	300.091	377.025	418.806	220.842	223.074	240.029	down_FC0_6	down_FC0_8	P0_05	P0_05	P0_1	-0.685098	4.68584	5.90724	6.47243	3.56796	3.6274	3.8782	28.1391
NM_001161851	Fbxo44	1559	36	46	53	34	39	32	240	40.5507	-0.686454	0.289707	-2.36948	0.0178133	0.0761091	46.1679	47.5154	56.1942	27.9131	35.5098	30.0036	down_FC0_6	down_FC0_8	P0_05	NA	P0_1	-0.686454	1.53567	1.58589	1.84999	0.960658	1.23003	1.03267	8.19491
NR_155535	Gm20544	2691	217	296	364	246	188	246	1557	262.294	-0.687244	0.147665	-4.65408	3.25423e-06	4.41769e-05	278.29	305.751	385.938	201.959	171.175	230.653	down_FC0_6	down_FC0_8	P0_05	P0_05	P0_1	-0.687244	5.36274	5.91205	7.36084	4.02678	3.43512	4.59918	30.6967
NM_172742	Mtmr10	5187	230	336	322	278	216	198	1580	265.664	-0.688147	0.131245	-5.24325	1.57775e-07	2.68474e-06	294.962	347.069	341.406	228.23	196.669	185.647	down_FC0_6	down_FC0_8	P0_05	P0_05	P0_1	-0.688147	2.94885	3.48164	3.37815	2.36083	2.04755	1.92047	16.1375
NM_177683	Vgll4	2817	689	825	773	608	569	606	4070	690.132	-0.688912	0.0908016	-7.587	3.27385e-14	1.43464e-12	883.603	852.179	819.587	499.152	518.078	568.193	down_FC0_6	down_FC0_8	P0_05	P0_05	P0_1	-0.688912	16.2657	15.7408	14.9325	9.5072	9.9317	10.8229	77.2009
NM_001356953	Fndc3b	6938	956	1387	1573	1249	905	889	6959	1168.24	-0.689746	0.109664	-6.28962	3.18236e-10	8.08766e-09	1226.01	1432.69	1667.8	1025.4	824.009	833.538	down_FC0_6	down_FC0_8	P0_05	P0_05	P0_1	-0.689746	9.16357	10.7449	12.3377	7.92984	6.41375	6.44654	53.0363
NM_023043	Prnd	3174	137	158	206	160	115	116	892	150.357	-0.690911	0.169994	-4.06433	4.817e-05	0.000508396	175.695	163.205	218.415	131.356	104.708	108.763	down_FC0_6	down_FC0_8	P0_05	P0_05	P0_1	-0.690911	2.87048	2.67553	3.53183	2.22049	1.78151	1.8387	14.9185
NM_001007221	Adam22	2718	25	45	36	33	22	27	188	31.5253	-0.692874	0.330899	-2.09391	0.0362677	0.130385	32.0611	46.4825	38.1696	27.0921	20.0312	25.3155	down_FC0_6	down_FC0_8	P0_05	NA	NA	-0.692874	0.61169	0.889864	0.720763	0.534811	0.397989	0.499774	3.65489
NM_013494	Cpe	2152	167	241	225	185	156	150	1124	189.371	-0.693026	0.143211	-4.83918	1.30376e-06	1.91488e-05	214.168	248.94	238.56	151.88	142.039	140.642	down_FC0_6	down_FC0_8	P0_05	P0_05	P0_1	-0.693026	5.16078	6.01915	5.68957	3.78674	3.56435	3.50678	27.7274
NM_001033205	Zfp575	2735	28	35	31	25	24	24	167	28.3015	-0.69422	0.340037	-2.0416	0.041191	0.143386	35.9084	36.153	32.8683	20.5243	21.8522	22.5027	down_FC0_6	down_FC0_8	P0_05	NA	NA	-0.69422	0.680835	0.687814	0.616799	0.402642	0.431471	0.441482	3.26104
NM_007738	Col7a1	9129	148	224	255	198	145	142	1112	186.544	-0.695114	0.160154	-4.34027	1.42306e-05	0.000168998	189.801	231.379	270.368	162.553	132.023	133.141	down_FC0_6	down_FC0_8	P0_05	P0_05	P0_1	-0.695114	1.07815	1.31882	1.52004	0.955384	0.780985	0.782572	6.43596
NM_001359178	Stk10	5173	175	218	281	207	148	167	1196	201.47	-0.697116	0.155069	-4.49552	6.94014e-06	8.83267e-05	224.427	225.182	297.935	169.941	134.755	156.581	down_FC0_6	down_FC0_8	P0_05	P0_05	P0_1	-0.697116	2.24976	2.26503	2.95599	1.76264	1.40675	1.62418	12.2644
NM_177919	Tceal5	1047	23	36	44	25	28	26	182	30.6217	-0.697606	0.336734	-2.07168	0.0382953	0.135725	29.4962	37.186	46.6518	20.5243	25.4942	24.3779	down_FC0_6	down_FC0_8	P0_05	NA	NA	-0.697606	1.46091	1.84806	2.28689	1.05179	1.31495	1.24935	9.21195
NM_172298	Tshz3	5094	51	78	67	67	37	48	348	58.4519	-0.697691	0.253616	-2.75098	0.00594174	0.0321988	65.4045	80.5696	71.038	55.0052	33.6888	45.0054	down_FC0_6	down_FC0_8	P0_05	P0_05	P0_1	-0.697691	0.665813	0.822993	0.71574	0.579365	0.357142	0.474069	3.61512
NM_028160	Zfp558	3671	52	75	78	56	45	57	363	61.2083	-0.697785	0.240233	-2.90462	0.00367695	0.0217698	66.687	77.4708	82.7009	45.9745	40.9728	53.4439	down_FC0_6	down_FC0_8	P0_05	P0_05	P0_1	-0.697785	0.942019	1.09809	1.15624	0.671954	0.602735	0.781177	5.25222
NM_013529	Gfpt2	2965	926	1023	1035	824	746	746	5300	899.467	-0.7001	0.0832646	-8.40813	4.16591e-17	2.47964e-15	1187.54	1056.7	1097.38	676.482	679.238	699.459	down_FC0_6	down_FC0_8	P0_05	P0_05	P0_1	-0.7001	20.7696	18.5443	18.9957	12.2416	12.3712	12.6582	95.5806
NM_029035	Spsb1	3049	205	271	309	206	196	202	1389	234.571	-0.700672	0.136066	-5.14949	2.61202e-07	4.30274e-06	262.901	279.928	327.623	169.12	178.459	189.398	down_FC0_6	down_FC0_8	P0_05	P0_05	P0_1	-0.700672	4.47134	4.77719	5.51494	2.97609	3.1608	3.33314	24.2335
NM_029620	Pcolce2	1855	34	52	45	24	41	35	231	39.1465	-0.701997	0.309039	-2.27155	0.0231138	0.093511	43.603	53.7131	47.7121	19.7034	37.3308	32.8164	down_FC0_6	down_FC0_8	P0_05	NA	P0_1	-0.701997	1.21892	1.50668	1.3201	0.569906	1.08677	0.949256	6.65163
NM_001170401	Tmem229b	3655	46	51	59	33	50	37	276	46.9229	-0.703161	0.279598	-2.5149	0.0119065	0.0556074	58.9923	52.6802	62.5558	27.0921	45.5253	34.6917	down_FC0_6	down_FC0_8	P0_05	NA	P0_1	-0.703161	0.836973	0.749969	0.878424	0.397706	0.672637	0.5093	4.04501
NM_009142	Cx3cl1	3138	249	290	328	228	213	227	1535	260.101	-0.704001	0.127857	-5.50615	3.66758e-08	6.82542e-07	319.328	299.554	347.768	187.182	193.938	212.838	down_FC0_6	down_FC0_8	P0_05	P0_05	P0_1	-0.704001	5.277	4.96713	5.68801	3.2005	3.33753	3.63942	26.1096
NM_001308327	Enpp1	6754	72	97	100	78	61	68	476	80.3154	-0.705307	0.208705	-3.37945	0.000726318	0.00565739	92.3358	100.196	106.027	64.0359	55.5409	63.7577	down_FC0_6	down_FC0_8	P0_05	P0_05	P0_1	-0.705307	0.708945	0.771918	0.805709	0.508709	0.444086	0.506532	3.7459
NM_001271472	Scube1	7907	173	237	244	162	173	166	1155	195.256	-0.705931	0.144361	-4.89004	1.00817e-06	1.51555e-05	221.862	244.808	258.705	132.998	157.518	155.644	down_FC0_6	down_FC0_8	P0_05	P0_05	P0_1	-0.705931	1.45504	1.61101	1.67926	0.902484	1.0758	1.05622	7.77981
NM_001290798	Inpp4a	2954	58	73	101	64	58	56	410	69.1219	-0.70619	0.23305	-3.03021	0.00244385	0.0156589	74.3816	75.4049	107.087	52.5423	52.8094	52.5063	down_FC0_6	down_FC0_8	P0_05	P0_05	P0_1	-0.70619	1.30575	1.32823	1.86059	0.954345	0.965418	0.953754	7.36808
NM_027823	Arhgap42	5379	399	557	675	465	393	391	2880	484.819	-0.706688	0.118751	-5.95103	2.66468e-09	5.79958e-08	511.694	575.35	715.681	381.752	357.829	366.607	down_FC0_6	down_FC0_8	P0_05	P0_05	P0_1	-0.706688	4.93301	5.56563	6.82876	3.80792	3.59244	3.65708	28.3848
NM_172118	Myl9	1077	500	667	730	575	448	436	3356	565.493	-0.707495	0.104453	-6.77332	1.25857e-11	3.92438e-10	641.221	688.974	773.996	472.059	407.907	408.799	down_FC0_6	down_FC0_8	P0_05	P0_05	P0_1	-0.707495	30.8742	33.2867	36.8847	23.5173	20.4532	20.3671	165.383
NM_178406	Gpr153	3769	380	521	569	404	348	374	2596	437.997	-0.707552	0.11003	-6.43054	1.27151e-10	3.47467e-09	487.328	538.164	603.292	331.673	316.856	350.667	down_FC0_6	down_FC0_8	P0_05	P0_05	P0_1	-0.707552	6.70499	7.42971	8.21534	4.72162	4.53995	4.99234	36.604
NM_001282967	Elk3	3427	342	441	468	323	313	323	2210	373.89	-0.707559	0.111523	-6.34449	2.23163e-10	5.84838e-09	438.595	455.528	496.205	265.174	284.989	302.849	down_FC0_6	down_FC0_8	P0_05	P0_05	P0_1	-0.707559	6.63671	6.91648	7.43141	4.15169	4.49085	4.74185	34.369
NR_028261	Rian	3558	1409	2258	2583	1911	1516	1337	11014	1846.8	-0.710842	0.193088	-3.68144	0.000231917	0.0020976	1806.96	2332.39	2738.67	1568.88	1380.33	1253.59	down_FC0_6	down_FC0_8	P0_05	P0_05	P0_1	-0.710842	26.3358	34.1097	39.5055	23.6587	20.9504	18.9053	163.465
NM_001256001	Cacna1c	13594	99	95	152	94	99	73	612	103.668	-0.711448	0.20905	-3.40325	0.000665896	0.00525836	126.962	98.1297	161.161	77.1715	90.1402	68.4457	down_FC0_6	down_FC0_8	P0_05	P0_05	P0_1	-0.711448	0.484316	0.37561	0.608465	0.304591	0.358085	0.270168	2.40123
NM_001199556	AW551984	4281	244	282	260	234	184	188	1392	235.965	-0.711802	0.131809	-5.40025	6.65472e-08	1.19606e-06	312.916	291.29	275.67	192.108	167.533	176.271	down_FC0_6	down_FC0_8	P0_05	P0_05	P0_1	-0.711802	3.7904	3.5405	3.30497	2.40772	2.11335	2.20939	17.3663
NM_001159389	Rfx6	3436	93	125	187	115	113	81	714	119.984	-0.711989	0.205985	-3.45652	0.000547208	0.00444478	119.267	129.118	198.27	94.4119	102.887	75.9466	down_FC0_6	down_FC0_8	P0_05	P0_05	P0_1	-0.711989	1.79999	1.95532	2.96161	1.47428	1.61705	1.18602	10.9943
NM_001146268	Pdgfrb	5388	1425	2045	2163	1664	1331	1309	9937	1673.09	-0.712558	0.0888705	-8.01794	1.07537e-15	5.37758e-14	1827.48	2112.37	2293.36	1366.1	1211.88	1227.33	down_FC0_6	down_FC0_8	P0_05	P0_05	P0_1	-0.712558	17.5885	20.3998	21.8458	13.6038	12.1464	12.2228	97.8072
NM_001267622	Ttc28	10662	360	462	512	344	349	324	2351	397.621	-0.715487	0.111226	-6.43272	1.25338e-10	3.4379e-09	461.679	477.22	542.857	282.415	317.767	303.786	down_FC0_6	down_FC0_8	P0_05	P0_05	P0_1	-0.715487	2.24546	2.32897	2.61319	1.4212	1.60948	1.52885	11.7471
NM_153142	Slc35e4	3055	144	169	177	115	140	119	864	146.728	-0.716154	0.164746	-4.34702	1.37999e-05	0.000164306	184.672	174.568	187.667	94.4119	127.471	111.576	down_FC0_6	down_FC0_8	P0_05	P0_05	P0_1	-0.716154	3.13467	2.97328	3.15284	1.65815	2.25328	1.95972	15.1319
NM_181409	Mtmr11	2793	126	162	169	146	92	112	807	136.125	-0.717534	0.17314	-4.14425	3.40932e-05	0.000371287	161.588	167.337	179.185	119.862	83.7666	105.013	down_FC0_6	down_FC0_8	P0_05	P0_05	P0_1	-0.717534	3.00013	3.11749	3.29272	2.3026	1.61963	2.01747	15.35
NM_008770	Cldn11	1867	130	151	101	107	102	85	676	115.032	-0.717925	0.194935	-3.68289	0.000230605	0.00208637	166.717	155.975	107.087	87.8441	92.8717	79.6971	down_FC0_6	down_FC0_8	P0_05	P0_05	P0_1	-0.717925	4.63063	4.34703	2.94386	2.5245	2.6863	2.29052	19.4228
NM_011261	Reln	11632	242	257	299	265	177	173	1413	238.96	-0.71803	0.145861	-4.9227	8.5358e-07	1.30045e-05	310.351	265.467	317.02	217.558	161.16	162.207	down_FC0_6	down_FC0_8	P0_05	P0_05	P0_1	-0.71803	1.38357	1.18752	1.3988	1.00352	0.748199	0.748257	6.46987
NM_031169	Kcnmb1	4182	63	91	81	82	44	54	415	69.7811	-0.719044	0.236743	-3.03723	0.00238762	0.0153623	80.7939	93.9979	85.8817	67.3198	40.0623	50.6311	down_FC0_6	down_FC0_8	P0_05	P0_05	P0_1	-0.719044	1.00184	1.16955	1.054	0.863706	0.517329	0.649634	5.25605
NM_194268	Onecut2	13387	18	56	68	39	40	27	248	41.1301	-0.719535	0.343437	-2.0951	0.036162	0.1301	23.084	57.8449	72.0982	32.0179	36.4203	25.3155	down_FC0_6	down_FC0_8	P0_05	NA	NA	-0.719535	0.0894191	0.224836	0.276417	0.128327	0.146918	0.10147	0.967387
NM_025451	Camk2n1	3609	103	107	113	92	91	65	571	96.9595	-0.719552	0.19735	-3.64607	0.000266286	0.00237341	132.092	110.525	119.81	75.5295	82.8561	60.9448	down_FC0_6	down_FC0_8	P0_05	P0_05	P0_1	-0.719552	1.89798	1.59352	1.70385	1.12289	1.2398	0.90612	8.46416
NM_001134461	Prickle2	7685	96	115	107	101	75	68	562	95.0526	-0.71989	0.19606	-3.67178	0.00024087	0.00217189	123.114	118.789	113.449	82.9183	68.288	63.7577	down_FC0_6	down_FC0_8	P0_05	P0_05	P0_1	-0.71989	0.830746	0.804293	0.757669	0.578913	0.479861	0.445168	3.89665
NM_054085	Alpk3	6353	398	460	517	447	326	283	2431	410.478	-0.720087	0.123075	-5.85082	4.89151e-09	1.02297e-07	510.412	475.154	548.159	366.975	296.825	265.344	down_FC0_6	down_FC0_8	P0_05	P0_05	P0_1	-0.720087	4.16625	3.8917	4.42844	3.09931	2.52311	2.24113	20.3499
NM_024285	Bves	4397	231	323	312	227	221	210	1524	257.528	-0.720173	0.126055	-5.71319	1.10878e-08	2.20734e-07	296.244	333.641	330.804	186.361	201.222	196.899	down_FC0_6	down_FC0_8	P0_05	P0_05	P0_1	-0.720173	3.49379	3.94827	3.86134	2.27408	2.47135	2.40282	18.4516
NM_011520	Sdc3	4965	1023	1394	1360	1056	920	898	6651	1123.4	-0.720577	0.078262	-9.20725	3.346e-20	2.73294e-18	1311.94	1439.92	1441.96	866.948	837.666	841.976	down_FC0_6	down_FC0_8	P0_05	P0_05	P0_1	-0.720577	13.7024	15.0905	14.9059	9.36873	9.11101	9.09947	71.2781
NM_001005608	Itgb4	6118	82	150	138	93	98	88	649	109.085	-0.720698	0.193799	-3.7188	0.000200174	0.00184323	105.16	154.942	146.317	76.3505	89.2297	82.5099	down_FC0_6	down_FC0_8	P0_05	P0_05	P0_1	-0.720698	0.891344	1.31778	1.22746	0.669591	0.787616	0.723656	5.61745
NM_001252566	Sez6l2	3741	49	58	46	42	36	39	270	45.8915	-0.721361	0.272978	-2.64256	0.00822828	0.0418082	62.8397	59.9108	48.7723	34.4809	32.7782	36.5669	down_FC0_6	down_FC0_8	P0_05	P0_05	P0_1	-0.721361	0.871062	0.833299	0.669129	0.494536	0.473165	0.524488	3.86568
NM_001178049	Mitf	4765	29	46	37	45	23	18	198	33.1164	-0.72167	0.343545	-2.10066	0.035671	0.128901	37.1908	47.5154	39.2299	36.9438	20.9417	16.877	down_FC0_6	down_FC0_8	P0_05	NA	NA	-0.72167	0.40474	0.518866	0.42255	0.415993	0.237336	0.19005	2.18953
NM_001272064	Trim24	6068	1501	2002	2116	1583	1330	1357	9889	1669.89	-0.721878	0.0776456	-9.2971	1.44331e-20	1.21951e-18	1924.95	2067.95	2243.53	1299.6	1210.97	1272.34	down_FC0_6	down_FC0_8	P0_05	P0_05	P0_1	-0.721878	16.4504	17.7329	18.9762	11.4914	10.7772	11.2511	86.679
NM_007606	Car3	1520	43	49	58	39	38	37	264	44.7606	-0.724593	0.274452	-2.64014	0.00828708	0.0420126	55.145	50.6143	61.4955	32.0179	34.5993	34.6917	down_FC0_6	down_FC0_8	P0_05	P0_05	P0_1	-0.724593	1.88133	1.73266	2.07646	1.1302	1.22924	1.22466	9.27457
NM_145144	Aif1l	2945	464	633	602	483	399	407	2988	504.77	-0.726205	0.0983849	-7.38127	1.56792e-13	6.28964e-12	595.053	653.854	638.281	396.53	363.292	381.608	down_FC0_6	down_FC0_8	P0_05	P0_05	P0_1	-0.726205	10.4779	11.5526	11.1237	7.22434	6.66171	6.95294	53.9932
NM_001290822	Pdpn	1793	347	391	391	301	273	285	1988	337.726	-0.726829	0.113083	-6.42741	1.29795e-10	3.52726e-09	445.007	403.881	414.565	247.113	248.568	267.22	down_FC0_6	down_FC0_8	P0_05	P0_05	P0_1	-0.726829	12.8703	11.7208	11.8669	7.39473	7.48653	7.99694	59.3362
NM_001311209	Adam19	5224	1742	2128	2476	1927	1441	1457	11171	1886.25	-0.727902	0.0901186	-8.07716	6.62914e-16	3.43175e-14	2234.01	2198.11	2625.22	1582.01	1312.04	1366.1	down_FC0_6	down_FC0_8	P0_05	P0_05	P0_1	-0.727902	22.1761	21.8942	25.7921	16.2486	13.5631	14.0319	113.706
NM_010531	Il18bp	1473	30	46	56	48	25	27	232	38.8081	-0.73119	0.314992	-2.3213	0.0202707	0.0842461	38.4733	47.5154	59.375	39.4067	22.7627	25.3155	down_FC0_6	down_FC0_8	P0_05	NA	P0_1	-0.73119	1.35444	1.67848	2.06883	1.43541	0.834517	0.922189	8.29386
NM_013737	Pla2g7	1901	177	239	243	154	200	142	1155	195.531	-0.73154	0.156294	-4.68055	2.86104e-06	3.9348e-05	226.992	246.874	257.645	126.43	182.101	133.141	down_FC0_6	down_FC0_8	P0_05	P0_05	P0_1	-0.73154	6.19202	6.75735	6.95606	3.56841	5.17304	3.75807	32.405
NM_009865	Cdh10	3393	26	42	40	25	31	25	189	31.888	-0.732035	0.327394	-2.23594	0.0253555	0.100696	33.3435	43.3837	42.4107	20.5243	28.2257	23.4403	down_FC0_6	down_FC0_8	P0_05	NA	NA	-0.732035	0.509601	0.665313	0.641528	0.324558	0.449237	0.370694	2.96093
NM_011817	Gadd45g	1074	191	260	301	187	198	180	1317	222.538	-0.732865	0.142803	-5.13201	2.86663e-07	4.69061e-06	244.946	268.565	319.141	153.522	180.28	168.77	down_FC0_6	down_FC0_8	P0_05	P0_05	P0_1	-0.732865	11.8269	13.0116	15.2511	7.66961	9.06482	8.43194	65.2559
NM_172872	Kank4	4789	16	50	33	21	28	24	172	28.7321	-0.734533	0.374528	-1.96122	0.0498529	0.166006	20.5191	51.6472	34.9888	17.2404	25.4942	22.5027	down_FC0_6	down_FC0_8	P0_05	NA	NA	-0.734533	0.222186	0.561159	0.37498	0.193157	0.287482	0.252131	1.89109
NM_007981	Acsl1	3874	226	338	358	212	232	244	1610	272.101	-0.73615	0.139785	-5.26631	1.39192e-07	2.39626e-06	289.832	349.135	379.576	174.046	211.238	228.777	down_FC0_6	down_FC0_8	P0_05	P0_05	P0_1	-0.73615	3.87962	4.6894	5.02878	2.41053	2.9446	3.16876	22.1217
NM_181348	Prune2	12490	111	175	234	150	129	110	909	152.493	-0.736745	0.187241	-3.93474	8.32855e-05	0.000833535	142.351	180.765	248.103	123.146	117.455	103.137	down_FC0_6	down_FC0_8	P0_05	P0_05	P0_1	-0.736745	0.591019	0.753071	1.01951	0.529011	0.507838	0.443087	3.84354
NM_001173506	Map1a	11531	468	574	613	484	388	378	2905	491.347	-0.737039	0.101382	-7.2699	3.59754e-13	1.37379e-11	600.183	592.91	649.944	397.351	353.277	354.418	down_FC0_6	down_FC0_8	P0_05	P0_05	P0_1	-0.737039	2.69911	2.6755	2.8929	1.8489	1.65448	1.64924	13.4201
NM_001310635	Crispld2	4169	149	178	247	156	126	149	1005	169.889	-0.737919	0.167669	-4.40106	1.07724e-05	0.000131761	191.084	183.864	261.886	128.072	114.724	139.704	down_FC0_6	down_FC0_8	P0_05	P0_05	P0_1	-0.737919	2.37681	2.29482	3.22407	1.64827	1.48606	1.7981	12.8281
NM_001040397	Filip1l	3939	243	335	392	290	217	222	1699	286.184	-0.738449	0.135013	-5.46946	4.51413e-08	8.32706e-07	311.633	346.036	415.625	238.082	197.58	208.15	down_FC0_6	down_FC0_8	P0_05	P0_05	P0_1	-0.738449	4.10262	4.57108	5.41551	3.24301	2.70877	2.83548	22.8765
NM_153790	Scarf2	3295	294	488	481	356	289	299	2207	371.142	-0.738515	0.125735	-5.87356	4.2654e-09	8.98422e-08	377.038	504.077	509.989	292.266	263.136	280.346	down_FC0_6	down_FC0_8	P0_05	P0_05	P0_1	-0.738515	5.9338	7.96021	7.94381	4.75916	4.31261	4.56536	35.475
NR_154272	Fbxw17	2328	74	117	98	70	75	71	505	85.3313	-0.739632	0.206955	-3.57388	0.000351733	0.00301452	94.9007	120.854	103.906	57.4681	68.288	66.5705	down_FC0_6	down_FC0_8	P0_05	P0_05	P0_1	-0.739632	2.11393	2.70124	2.29078	1.3245	1.58408	1.53439	11.5489
NM_009018	Raet1c	1223	29	26	40	29	27	16	167	28.3086	-0.740697	0.357588	-2.07137	0.0383243	0.135802	37.1908	26.8565	42.4107	23.8082	24.5837	15.0018	down_FC0_6	down_FC0_8	P0_05	NA	NA	-0.740697	1.57693	1.14263	1.77981	1.0445	1.08551	0.658192	7.28758
NM_001347441	Vldlr	8023	521	763	735	572	477	463	3531	595.601	-0.74203	0.0986633	-7.52082	5.44317e-14	2.27668e-12	668.152	788.136	779.297	469.597	434.312	434.115	down_FC0_6	down_FC0_8	P0_05	P0_05	P0_1	-0.74203	4.31859	5.1115	4.98529	3.14047	2.92334	2.90338	23.3826
NM_001207021	Shisa8	1798	30	52	26	21	20	39	188	31.9618	-0.743697	0.368773	-2.01668	0.0437287	0.149651	38.4733	53.7131	27.567	17.2404	18.2101	36.5669	down_FC0_6	down_FC0_8	P0_05	NA	NA	-0.743697	1.10962	1.55444	0.786906	0.514477	0.546938	1.09127	5.60365
NM_001289533	Fhl2	1409	197	276	293	224	197	153	1340	225.852	-0.74412	0.142844	-5.20932	1.89536e-07	3.18464e-06	252.641	285.093	310.659	183.898	179.37	143.455	down_FC0_6	down_FC0_8	P0_05	P0_05	P0_1	-0.74412	9.29814	10.5283	11.3161	7.00282	6.87469	5.4631	50.4831
NM_001145957	Vwa5a	4060	1016	1194	1065	891	801	774	5741	975.333	-0.744153	0.0832578	-8.93794	3.96483e-19	2.87857e-17	1302.96	1233.34	1129.19	731.487	729.316	725.712	down_FC0_6	down_FC0_8	P0_05	P0_05	P0_1	-0.744153	16.6421	15.8066	14.2746	9.66691	9.70073	9.59122	75.6822
NM_023716	Tubb2b	1916	536	636	682	451	458	477	3240	550.326	-0.745582	0.101113	-7.37378	1.65857e-13	6.62615e-12	687.389	656.952	723.103	370.259	417.012	447.241	down_FC0_6	down_FC0_8	P0_05	P0_05	P0_1	-0.745582	18.6042	17.8411	19.3699	10.3685	11.7535	12.5251	90.4624
NM_015786	Hist1h1c	722	52	70	60	46	41	49	318	53.9413	-0.746343	0.252472	-2.95614	0.00311513	0.0191586	66.687	72.3061	63.6161	37.7648	37.3308	45.943	down_FC0_6	down_FC0_8	P0_05	P0_05	P0_1	-0.746343	4.78969	5.211	4.52224	2.80645	2.79219	3.41443	23.536
NM_001281818	Specc1	6949	1024	1388	1553	1032	940	978	6915	1168.94	-0.747384	0.0905126	-8.25723	1.49089e-16	8.3981e-15	1313.22	1433.73	1646.6	847.244	855.876	916.985	down_FC0_6	down_FC0_8	P0_05	P0_05	P0_1	-0.747384	9.79983	10.7356	12.1615	6.54174	6.65125	7.08069	52.9707
NM_177387	Ust	4274	210	310	287	178	208	212	1405	238.019	-0.748406	0.142999	-5.23364	1.66205e-07	2.82002e-06	269.313	320.213	304.297	146.133	189.385	198.774	down_FC0_6	down_FC0_8	P0_05	P0_05	P0_1	-0.748406	3.26758	3.89841	3.65415	1.83452	2.39291	2.49552	17.5431
NM_001101443	Prrt4	3406	27	26	33	14	29	21	150	25.6766	-0.749653	0.381202	-1.96655	0.049235	0.1644	34.6259	26.8565	34.9888	11.4936	26.4047	19.6899	down_FC0_6	down_FC0_8	P0_05	NA	NA	-0.749653	0.527181	0.410288	0.52724	0.181059	0.41865	0.310194	2.37461
NM_001276489	Ism1	2957	64	82	77	37	68	60	388	66.1609	-0.74995	0.254704	-2.9444	0.00323583	0.0197455	82.0763	84.7014	81.6406	30.376	61.9145	56.2568	down_FC0_6	down_FC0_8	P0_05	P0_05	P0_1	-0.74995	1.43936	1.49047	1.41703	0.551171	1.13072	1.02084	7.04959
NM_183336	Igsf1	2657	29	47	55	48	28	22	229	38.2637	-0.75003	0.320943	-2.33696	0.0194414	0.0813165	37.1908	48.5484	58.3147	39.4067	25.4942	20.6275	down_FC0_6	down_FC0_8	P0_05	NA	P0_1	-0.75003	0.725851	0.950751	1.12645	0.795767	0.518161	0.416572	4.53355
NM_008885	Pmp22	1848	3269	4729	4445	3056	3139	3021	21659	3664.91	-0.750869	0.0773538	-9.70695	2.81639e-22	2.65427e-20	4192.3	4884.79	4712.89	2508.89	2858.08	2832.53	down_FC0_6	down_FC0_8	P0_05	P0_05	P0_1	-0.750869	117.64	137.54	130.891	72.8429	83.5194	82.2447	624.677
NM_001201367	Tmem200b	1367	51	60	45	45	29	43	273	46.4598	-0.752001	0.28109	-2.67531	0.0074661	0.038732	65.4045	61.9767	47.7121	36.9438	26.4047	40.3173	down_FC0_6	down_FC0_8	P0_05	P0_05	P0_1	-0.752001	2.48109	2.35908	1.79136	1.45004	1.0431	1.58256	10.7072
NM_152804	Plk2	2785	796	1196	1202	804	819	739	5556	938.222	-0.752882	0.0959427	-7.8472	4.25442e-15	1.99835e-13	1020.82	1235.4	1274.44	660.062	745.705	692.896	down_FC0_6	down_FC0_8	P0_05	P0_05	P0_1	-0.752882	19.0077	23.0816	23.4865	12.7165	14.4596	13.3499	106.102
NM_011789	Apc2	9058	44	51	51	53	32	25	256	43.2116	-0.753695	0.294162	-2.56217	0.0104019	0.0503552	56.4275	52.6802	54.0737	43.5116	29.1362	23.4403	down_FC0_6	down_FC0_8	P0_05	NA	P0_1	-0.753695	0.323044	0.30262	0.306392	0.257739	0.173706	0.138857	1.50236
NM_170599	Igsf11	3403	673	934	895	618	629	600	4349	736.572	-0.759882	0.0912001	-8.33203	7.94668e-17	4.58165e-15	863.084	964.77	948.94	507.361	572.709	562.568	down_FC0_6	down_FC0_8	P0_05	P0_05	P0_1	-0.759882	13.1521	14.7518	14.312	7.9995	9.08839	8.87051	68.1743
NM_145473	Csdc2	2484	30	49	41	26	28	34	208	35.2128	-0.762524	0.315171	-2.4194	0.0155461	0.068523	38.4733	50.6143	43.471	21.3453	25.4942	31.8788	down_FC0_6	down_FC0_8	P0_05	NA	P0_1	-0.762524	0.803176	1.06024	0.898197	0.46106	0.554248	0.688631	4.46555
NR_040294	4930414N06Rik	607	39	48	37	46	29	18	217	36.6455	-0.764234	0.327021	-2.33696	0.0194412	0.0813165	50.0152	49.5813	39.2299	37.7648	26.4047	16.877	down_FC0_6	down_FC0_8	P0_05	NA	P0_1	-0.764234	4.27284	4.25023	3.31705	3.33815	2.34913	1.49191	19.0193
NM_029394	Snx24	2007	245	295	343	238	226	188	1535	260.004	-0.767084	0.130729	-5.86773	4.41792e-09	9.29216e-08	314.198	304.719	363.672	195.392	205.775	176.271	down_FC0_6	down_FC0_8	P0_05	P0_05	P0_1	-0.767084	8.1182	7.90014	9.30007	5.22355	5.5368	4.7127	40.7915
NM_001362179	Syt17	2957	54	61	59	49	40	40	303	51.495	-0.767204	0.255895	-2.99812	0.00271655	0.017097	69.2519	63.0096	62.5558	40.2277	36.4203	37.5045	down_FC0_6	down_FC0_8	P0_05	P0_05	P0_1	-0.767204	1.21446	1.10876	1.08578	0.729929	0.66513	0.680562	5.48462
NM_201600	Myo5b	6606	240	304	294	253	202	166	1459	246.799	-0.767581	0.134694	-5.69869	1.20731e-08	2.39055e-07	307.786	314.015	311.719	207.706	183.922	155.644	down_FC0_6	down_FC0_8	P0_05	P0_05	P0_1	-0.767581	2.41609	2.47341	2.42186	1.68701	1.50353	1.26424	11.7661
NM_001313683	Ihh	1612	141	170	160	143	107	99	820	138.952	-0.769492	0.166085	-4.63312	3.60198e-06	4.85191e-05	180.824	175.601	169.643	117.399	97.4242	92.8236	down_FC0_6	down_FC0_8	P0_05	P0_05	P0_1	-0.769492	5.81695	5.66819	5.40125	3.90757	3.26375	3.08979	27.1475
NM_024289	Osbpl5	3970	171	252	257	172	165	161	1178	199.081	-0.770325	0.143612	-5.36394	8.14261e-08	1.44406e-06	219.298	260.302	272.489	141.207	150.234	150.956	down_FC0_6	down_FC0_8	P0_05	P0_05	P0_1	-0.770325	2.86448	3.4117	3.52275	1.90842	2.04358	2.0403	15.7912
NM_001270475	Mical3	9398	688	844	935	723	567	531	4288	725.528	-0.771093	0.0969622	-7.95252	1.82759e-15	8.98639e-14	882.32	871.805	991.351	593.563	516.257	497.872	down_FC0_6	down_FC0_8	P0_05	P0_05	P0_1	-0.771093	4.86849	4.82689	5.41397	3.38875	2.96651	2.84262	24.3072
NM_001145162	Ube2ql1	2678	198	223	188	143	152	154	1058	180.631	-0.771924	0.154133	-5.00815	5.49552e-07	8.65971e-06	253.924	230.347	199.33	117.399	138.397	144.392	down_FC0_6	down_FC0_8	P0_05	P0_05	P0_1	-0.771924	4.91695	4.47564	3.82021	2.35213	2.79082	2.89314	21.2489
NM_001077405	Nrp2	6655	2176	2876	3520	2283	1978	2009	14842	2508.74	-0.772707	0.0931156	-8.29836	1.05558e-16	6.02684e-15	2790.59	2970.75	3732.14	1874.28	1800.98	1883.66	down_FC0_6	down_FC0_8	P0_05	P0_05	P0_1	-0.772707	21.7446	23.2274	28.7829	15.111	14.6142	15.1877	118.668
NM_011193	Pstpip1	1834	33	31	49	25	32	26	196	33.3889	-0.772767	0.329354	-2.34631	0.0189603	0.0796898	42.3206	32.0213	51.9531	20.5243	29.1362	24.3779	down_FC0_6	down_FC0_8	P0_05	NA	P0_1	-0.772767	1.19662	0.908495	1.45391	0.60045	0.857924	0.713236	5.73063
NM_001122998	Tiam2	6114	127	198	203	143	119	124	914	154.107	-0.773046	0.162343	-4.76182	1.91854e-06	2.71911e-05	162.87	204.523	215.234	117.399	108.35	116.264	down_FC0_6	down_FC0_8	P0_05	P0_05	P0_1	-0.773046	1.3814	1.7406	1.8068	1.03026	0.957017	1.02036	7.93644
NM_001290316	Vsig10l	3513	164	189	173	141	124	123	914	155.493	-0.773339	0.154813	-4.99532	5.8738e-07	9.21628e-06	210.32	195.226	183.426	115.757	112.903	115.326	down_FC0_6	down_FC0_8	P0_05	P0_05	P0_1	-0.773339	3.10461	2.89164	2.67983	1.76798	1.73557	1.76151	13.9411
NM_033606	Dqx1	3144	53	100	80	79	49	43	404	67.6457	-0.773717	0.249336	-3.10311	0.00191497	0.0128468	67.9694	103.294	84.8214	64.8569	44.6148	40.3173	down_FC0_6	down_FC0_8	P0_05	P0_05	P0_1	-0.773717	1.12107	1.70953	1.38467	1.10683	0.766323	0.68809	6.77652
NR_045728	Gm16617	710	32	32	44	36	21	23	188	31.8308	-0.773855	0.334191	-2.31561	0.0205796	0.0852044	41.0381	33.0542	46.6518	29.555	19.1206	21.5651	down_FC0_6	down_FC0_8	P0_05	NA	P0_1	-0.773855	2.99732	2.42243	3.37236	2.23347	1.45432	1.62978	14.1097
NM_001163748	Pde9a	2040	66	75	85	65	44	57	392	66.5174	-0.778264	0.232339	-3.34968	0.000809039	0.00619596	84.6412	77.4708	90.1228	53.3632	40.0623	53.4439	down_FC0_6	down_FC0_8	P0_05	P0_05	P0_1	-0.778264	2.15157	1.97602	2.2674	1.40352	1.06052	1.40574	10.2648
NM_146254	Wdr78	3774	26	41	52	26	26	34	205	34.6209	-0.779271	0.326309	-2.38814	0.0169339	0.073138	33.3435	42.3507	55.1339	21.3453	23.6732	31.8788	down_FC0_6	down_FC0_8	P0_05	NA	P0_1	-0.779271	0.458155	0.583905	0.749792	0.303464	0.338742	0.453248	2.88731
NM_147219	Abca5	8228	111	161	212	146	117	90	837	140.701	-0.780637	0.190798	-4.09143	4.28728e-05	0.000459414	142.351	166.304	224.777	119.862	106.529	84.3851	down_FC0_6	down_FC0_8	P0_05	P0_05	P0_1	-0.780637	0.897159	1.0517	1.40211	0.781618	0.699181	0.55031	5.38208
NM_001190705	Dlk1	4178	1419	2208	2187	1695	1293	1245	10047	1692.58	-0.781338	0.0979619	-7.97594	1.51226e-15	7.46085e-14	1819.79	2280.74	2318.81	1391.55	1177.29	1167.33	down_FC0_6	down_FC0_8	P0_05	P0_05	P0_1	-0.781338	22.5868	28.4048	28.4852	17.8705	15.217	14.992	127.556
NM_028208	Ptar1	2055	56	128	114	95	75	46	514	85.7191	-0.781827	0.249048	-3.13926	0.00169374	0.0115901	71.8168	132.217	120.871	77.9924	68.288	43.1302	down_FC0_6	down_FC0_8	P0_05	P0_05	P0_1	-0.781827	1.81225	3.34779	3.01879	2.03633	1.79452	1.12617	13.1358
NR_160859	B230217C12Rik	1948	25	25	25	17	23	15	130	22.2256	-0.782453	0.391547	-1.99836	0.0456773	0.155074	32.0611	25.8236	26.5067	13.9565	20.9417	14.0642	down_FC0_6	down_FC0_8	P0_05	NA	NA	-0.782453	0.853477	0.689781	0.698378	0.384411	0.580546	0.387402	3.594
NM_028716	Phf19	3726	18	27	29	23	17	14	128	21.5348	-0.783175	0.39504	-1.98252	0.0474212	0.159521	23.084	27.8895	30.7478	18.8824	15.4786	13.1266	down_FC0_6	down_FC0_8	P0_05	NA	NA	-0.783175	0.32127	0.389477	0.42354	0.271907	0.224339	0.189036	1.81957
NM_019521	Gas6	2576	829	1291	1281	859	824	778	5862	989.969	-0.783505	0.0963583	-8.13116	4.25202e-16	2.27735e-14	1063.14	1333.53	1358.2	705.216	750.258	729.463	down_FC0_6	down_FC0_8	P0_05	P0_05	P0_1	-0.783505	21.4018	26.9365	27.0609	14.6887	15.7282	15.1947	121.011
NR_033541	Gm10389	3465	19	24	34	21	17	18	133	22.467	-0.784337	0.388794	-2.01736	0.0436584	0.149532	24.3664	24.7907	36.0491	17.2404	15.4786	16.877	down_FC0_6	down_FC0_8	P0_05	NA	NA	-0.784337	0.364663	0.372279	0.533968	0.266964	0.241237	0.261354	2.04046
NM_018827	Crlf1	1660	114	178	157	105	112	108	774	130.994	-0.785087	0.172539	-4.5502	5.35961e-06	7.0104e-05	146.198	183.864	166.462	86.2022	101.977	101.262	down_FC0_6	down_FC0_8	P0_05	P0_05	P0_1	-0.785087	4.56707	5.76331	5.14673	2.78623	3.31748	3.27322	24.854
NM_001134475	Vcan	4320	1683	2436	2759	2392	1400	1247	11917	2001.26	-0.785857	0.274551	-2.86234	0.00420529	0.024236	2158.35	2516.25	2925.28	1963.77	1274.71	1169.2	down_FC0_6	down_FC0_8	P0_05	P0_05	P0_1	-0.785857	25.9084	30.3078	34.7542	24.3901	15.9346	14.5225	145.818
NM_001313743	Asb12	1446	76	100	102	70	62	70	480	81.41	-0.786135	0.207486	-3.78885	0.000151344	0.00143459	97.4656	103.294	108.147	57.4681	56.4514	65.6329	down_FC0_6	down_FC0_8	P0_05	P0_05	P0_1	-0.786135	3.49531	3.717	3.83859	2.13239	2.10825	2.4355	17.727
NM_176848	Fbxo2	1226	84	71	96	63	63	58	435	74.3858	-0.786607	0.22621	-3.47733	0.000506427	0.00415601	107.725	73.339	101.786	51.7213	57.3619	54.3815	down_FC0_6	down_FC0_8	P0_05	P0_05	P0_1	-0.786607	4.55648	3.11264	4.26109	2.26353	2.52667	2.38011	19.1005
NM_023056	Tmem176b	1660	208	238	201	166	153	154	1120	190.947	-0.786755	0.146067	-5.38628	7.19306e-08	1.28731e-06	266.748	245.841	213.114	136.282	139.308	144.392	down_FC0_6	down_FC0_8	P0_05	P0_05	P0_1	-0.786755	8.3329	7.706	6.58912	4.4049	4.53191	4.66736	36.2322
NM_022025	Slc5a7	5169	27	38	38	31	22	22	178	30.0461	-0.787624	0.333773	-2.35976	0.0182869	0.0775785	34.6259	39.2519	40.2902	25.4502	20.0312	20.6275	down_FC0_6	down_FC0_8	P0_05	NA	P0_1	-0.787624	0.347375	0.395128	0.400052	0.264175	0.209273	0.214129	1.83013
NM_020030	Raet1d	1262	29	38	52	28	31	27	205	34.6842	-0.788716	0.318695	-2.47483	0.01333	0.0608061	37.1908	39.2519	55.1339	22.9872	28.2257	25.3155	down_FC0_6	down_FC0_8	P0_05	NA	P0_1	-0.788716	1.5282	1.6184	2.24225	0.977315	1.20781	1.07637	8.65035
NM_001109757	Atp7a	8173	818	1147	1305	904	736	725	5635	951.589	-0.791041	0.100007	-7.90985	2.577e-15	1.24424e-13	1049.04	1184.79	1383.65	742.16	670.133	679.769	down_FC0_6	down_FC0_8	P0_05	P0_05	P0_1	-0.791041	6.65599	7.54297	8.68897	4.87218	4.42787	4.46288	36.6509
NM_175484	Coro2b	3596	730	864	757	561	557	590	4059	692.03	-0.791077	0.0983909	-8.04015	8.97296e-16	4.54898e-14	936.183	892.464	802.623	460.566	507.152	553.191	down_FC0_6	down_FC0_8	P0_05	P0_05	P0_1	-0.791077	13.5003	12.9138	11.4555	6.87194	7.61612	8.25451	60.6122
NM_001355218	Slco4a1	2979	179	255	332	203	167	182	1318	222.387	-0.791751	0.156528	-5.05821	4.23201e-07	6.76661e-06	229.557	263.401	352.009	166.658	152.055	170.645	down_FC0_6	down_FC0_8	P0_05	P0_05	P0_1	-0.791751	3.99598	4.60077	6.06467	3.00166	2.75641	3.07369	23.4932
NM_001289588	Radil	3752	261	314	323	253	188	212	1551	263.197	-0.792457	0.127243	-6.22792	4.72681e-10	1.1621e-08	334.717	324.344	342.467	207.706	171.175	198.774	down_FC0_6	down_FC0_8	P0_05	P0_05	P0_1	-0.792457	4.62614	4.49808	4.68467	2.97026	2.46373	2.84271	22.0856
NM_001359101	Prkar1b	2481	58	62	73	47	48	45	333	56.7177	-0.793904	0.246677	-3.21839	0.00128911	0.00922229	74.3816	64.0425	77.3996	38.5857	43.7043	42.1926	down_FC0_6	down_FC0_8	P0_05	P0_05	P0_1	-0.793904	1.55468	1.34315	1.60116	0.834463	0.951289	0.912525	7.19728
NM_010225	Foxf2	2362	210	277	269	200	163	184	1303	220.963	-0.794478	0.134272	-5.91691	3.28053e-09	7.06155e-08	269.313	286.126	285.212	164.195	148.413	172.521	down_FC0_6	down_FC0_8	P0_05	P0_05	P0_1	-0.794478	5.91262	6.30319	6.19743	3.72981	3.39317	3.9192	29.4554
NM_009237	Sox3	2063	93	136	134	65	96	98	622	105.747	-0.797765	0.207742	-3.84017	0.000122948	0.00118881	119.267	140.48	142.076	53.3632	87.4087	91.886	down_FC0_6	down_FC0_8	P0_05	P0_05	P0_1	-0.797765	2.99795	3.54324	3.53464	1.38787	2.28807	2.38993	16.1417
NM_013749	Tnfrsf12a	959	451	677	668	507	401	385	3089	521.378	-0.799027	0.108503	-7.36413	1.78307e-13	7.10424e-12	578.381	699.303	708.259	416.233	365.113	360.981	down_FC0_6	down_FC0_8	P0_05	P0_05	P0_1	-0.799027	31.2751	37.9429	37.9051	23.2876	20.56	20.1977	171.168
NM_001359840	Ncald	3548	55	73	59	46	51	38	322	54.7208	-0.799434	0.253399	-3.15484	0.00160587	0.0110765	70.5343	75.4049	62.5558	37.7648	46.4358	35.6293	down_FC0_6	down_FC0_8	P0_05	P0_05	P0_1	-0.799434	1.03091	1.10586	0.904915	0.571098	0.706781	0.538839	4.8584
NM_013526	Gdf6	3528	106	162	183	116	101	106	774	130.648	-0.800771	0.177133	-4.52073	6.16275e-06	7.93386e-05	135.939	167.337	194.029	95.2329	91.9612	99.3869	down_FC0_6	down_FC0_8	P0_05	P0_05	P0_1	-0.800771	1.9981	2.46801	2.82268	1.44832	1.40764	1.5116	11.6564
NM_198884	B4galnt3	6334	323	406	437	372	238	235	2011	339.897	-0.802023	0.134031	-5.98386	2.1791e-09	4.82124e-08	414.229	419.375	463.337	305.402	216.701	220.339	down_FC0_6	down_FC0_8	P0_05	P0_05	P0_1	-0.802023	3.39129	3.44515	3.75442	2.58703	1.84755	1.86659	16.892
NM_001290302	Ism2	2519	25	22	22	16	20	14	119	20.4307	-0.805639	0.408889	-1.97031	0.0488026	0.163179	32.0611	22.7248	23.3259	13.1356	18.2101	13.1266	down_FC0_6	down_FC0_8	P0_05	NA	NA	-0.805639	0.660013	0.469413	0.475263	0.279787	0.390391	0.279614	2.55448
NM_133832	Rdh10	2287	310	511	486	355	287	291	2240	377.715	-0.806208	0.123107	-6.54886	5.79774e-11	1.66319e-09	397.557	527.834	515.29	291.445	261.315	272.845	down_FC0_6	down_FC0_8	P0_05	P0_05	P0_1	-0.806208	9.01439	12.0092	11.564	6.83751	6.17041	6.40156	51.9971
NM_144794	Tmem63a	3214	188	294	308	217	159	188	1354	228.423	-0.807032	0.147111	-5.48587	4.11444e-08	7.62805e-07	241.099	303.686	326.563	178.151	144.771	176.271	down_FC0_6	down_FC0_8	P0_05	P0_05	P0_1	-0.807032	3.89003	4.91657	5.21488	2.97406	2.43248	2.94287	22.3709
NM_001190483	Pcsk5	7153	262	368	390	252	247	229	1748	296.02	-0.808695	0.1238	-6.53225	6.47881e-11	1.84775e-09	336	380.123	413.504	206.885	224.895	214.713	down_FC0_6	down_FC0_8	P0_05	P0_05	P0_1	-0.808695	2.43587	2.76516	2.96699	1.55185	1.69788	1.61067	13.0284
NM_001361359	Mfap4	1567	344	477	451	284	297	324	2177	369.903	-0.810689	0.11901	-6.81196	9.6278e-12	3.04732e-10	441.16	492.714	478.181	233.156	270.421	303.786	down_FC0_6	down_FC0_8	P0_05	P0_05	P0_1	-0.810689	14.5992	16.361	15.662	7.98335	9.31935	10.4024	74.3274
NM_009170	Shh	2662	41	42	51	29	38	29	230	39.2726	-0.810713	0.299146	-2.7101	0.00672635	0.0355594	52.5801	43.3837	54.0737	23.8082	34.5993	27.1908	down_FC0_6	down_FC0_8	P0_05	P0_05	P0_1	-0.810713	1.02428	0.848011	1.04256	0.479873	0.701897	0.548086	4.6447
NM_011769	Zim1	3491	245	357	485	325	226	224	1862	313.301	-0.811542	0.159109	-5.10052	3.38715e-07	5.4904e-06	314.198	368.761	514.23	266.816	205.775	210.025	down_FC0_6	down_FC0_8	P0_05	P0_05	P0_1	-0.811542	4.66721	5.49641	7.56017	4.10081	3.18315	3.22818	28.2359
NM_001098271	Tmem176a	1003	145	180	159	110	120	116	830	141.466	-0.811706	0.16452	-4.9338	8.06467e-07	1.23636e-05	185.954	185.93	168.583	90.307	109.261	108.763	down_FC0_6	down_FC0_8	P0_05	P0_05	P0_1	-0.811706	9.61409	9.64566	8.62652	4.8309	5.88272	5.81857	44.4185
NM_001310471	Fam126a	1667	79	119	127	89	62	80	556	93.9024	-0.815175	0.204097	-3.99405	6.49542e-05	0.000664318	101.313	122.92	134.654	73.0666	56.4514	75.009	down_FC0_6	down_FC0_8	P0_05	P0_05	P0_1	-0.815175	3.15161	3.83682	4.14579	2.35175	1.82875	2.41442	17.7291
NM_009970	Csf2ra	1836	73	77	88	57	51	62	408	69.637	-0.816165	0.226854	-3.59775	0.000320984	0.00279734	93.6183	79.5367	93.3036	46.7955	46.4358	58.132	down_FC0_6	down_FC0_8	P0_05	P0_05	P0_1	-0.816165	2.64418	2.25413	2.60825	1.36753	1.36583	1.69894	11.9389
NM_028820	1700017B05Rik	4929	1979	2303	2256	1755	1480	1449	11222	1909.29	-0.816599	0.0698654	-11.6882	1.4648e-31	2.35361e-29	2537.95	2378.87	2391.96	1440.81	1347.55	1358.6	down_FC0_6	down_FC0_8	P0_05	P0_05	P0_1	-0.816599	26.701	25.1128	24.9069	15.6839	14.7639	14.79	121.959
NM_007957	Esx1	1593	26	21	32	23	23	11	136	23.1836	-0.816934	0.398872	-2.04811	0.0405492	0.141688	33.3435	21.6918	33.9286	18.8824	20.9417	10.3137	down_FC0_6	down_FC0_8	P0_05	NA	NA	-0.816934	1.08542	0.708539	1.09313	0.635987	0.709921	0.347405	4.58041
NM_026599	Cgnl1	6735	3694	4513	4879	3268	3156	2886	22396	3805.75	-0.818795	0.0674387	-12.1413	6.37962e-34	1.13004e-31	4737.34	4661.68	5173.05	2682.94	2873.56	2705.95	down_FC0_6	down_FC0_8	P0_05	P0_05	P0_1	-0.818795	36.4754	36.0154	39.4215	21.3737	23.0408	21.5585	177.885
NM_001164311	Loxl4	5420	92	100	132	85	79	67	555	94.2945	-0.819684	0.200844	-4.0812	4.48037e-05	0.000476804	117.985	103.294	139.955	69.7827	71.93	62.82	down_FC0_6	down_FC0_8	P0_05	P0_05	P0_1	-0.819684	1.12883	0.991656	1.3253	0.690805	0.716681	0.62192	5.47519
NM_023755	Tfcp2l1	9253	53	99	118	73	55	62	460	77.2472	-0.820277	0.237068	-3.46009	0.00053999	0.00439344	67.9694	102.261	125.112	59.931	50.0779	58.132	down_FC0_6	down_FC0_8	P0_05	P0_05	P0_1	-0.820277	0.38092	0.57506	0.693967	0.347517	0.292266	0.337107	2.62684
NM_001359213	Slc4a4	7448	201	255	250	192	156	155	1209	205.206	-0.820299	0.137002	-5.98751	2.13077e-09	4.73211e-08	257.771	263.401	265.067	157.627	142.039	145.33	down_FC0_6	down_FC0_8	P0_05	P0_05	P0_1	-0.820299	1.79472	1.84018	1.82658	1.13553	1.02987	1.04701	8.6739
NM_153788	Acap1	2458	24	19	31	20	15	18	127	21.7045	-0.820819	0.400216	-2.05094	0.0402726	0.141057	30.7786	19.6259	32.8683	16.4195	13.6576	16.877	down_FC0_6	down_FC0_8	P0_05	NA	NA	-0.820819	0.649337	0.415463	0.686308	0.358413	0.30006	0.368426	2.77801
NM_023587	Hacd2	3594	373	493	455	301	332	303	2257	383.919	-0.821226	0.112433	-7.30416	2.78999e-13	1.08514e-11	478.351	509.241	482.422	247.113	302.288	284.097	down_FC0_6	down_FC0_8	P0_05	P0_05	P0_1	-0.821226	6.90195	7.37275	6.88926	3.68913	4.54211	4.24154	33.6367
NM_001357107	Cpeb1	3059	42	72	52	52	34	32	284	47.8367	-0.821964	0.278926	-2.94689	0.00320983	0.0196192	53.8626	74.372	55.1339	42.6906	30.9572	30.0036	down_FC0_6	down_FC0_8	P0_05	P0_05	P0_1	-0.821964	0.913084	1.26507	0.925046	0.74879	0.546509	0.526295	4.92479
NM_001085374	Mcc	7807	223	289	300	224	171	182	1389	235.471	-0.822746	0.132547	-6.2072	5.39377e-10	1.30105e-08	285.985	298.521	318.08	183.898	155.697	170.645	down_FC0_6	down_FC0_8	P0_05	P0_05	P0_1	-0.822746	1.8996	1.98964	2.09111	1.26386	1.07699	1.17286	9.49405
NM_178589	Tnfrsf21	3618	570	807	750	583	440	483	3633	615.316	-0.825504	0.0993028	-8.313	9.33145e-17	5.36951e-15	730.992	833.586	795.201	478.627	400.623	452.867	down_FC0_6	down_FC0_8	P0_05	P0_05	P0_1	-0.825504	10.4772	11.9885	11.2806	7.098	5.97974	6.71642	53.5405
NM_021893	Cd274	3629	34	39	64	40	24	33	234	39.5629	-0.826262	0.313895	-2.63229	0.00848114	0.0428561	43.603	40.2848	67.8571	32.8389	21.8522	30.9412	down_FC0_6	down_FC0_8	P0_05	P0_05	P0_1	-0.826262	0.623064	0.577614	0.959693	0.485522	0.325179	0.457495	3.42857
NM_181577	Ccdc85a	5453	56	65	69	50	52	33	325	55.2421	-0.826967	0.255031	-3.24262	0.00118436	0.0085966	71.8168	67.1414	73.1585	41.0487	47.3464	30.9412	down_FC0_6	down_FC0_8	P0_05	P0_05	P0_1	-0.826967	0.682957	0.640676	0.688578	0.403897	0.468885	0.304465	3.18946
NM_001198766	Postn	3107	551	935	1174	594	633	620	4507	760.419	-0.827151	0.241888	-3.41957	0.000627207	0.00499523	706.626	965.803	1244.75	487.658	576.351	581.32	down_FC0_6	down_FC0_8	P0_05	P0_05	P0_1	-0.827151	11.7937	16.1745	20.562	8.42134	10.0175	10.0394	77.0086
NM_019417	Pdlim4	1176	163	192	170	124	129	119	897	153.073	-0.828364	0.158221	-5.23548	1.64556e-07	2.79526e-06	209.038	198.325	180.246	101.801	117.455	111.576	down_FC0_6	down_FC0_8	P0_05	P0_05	P0_1	-0.828364	9.21767	8.77514	7.86649	4.64462	5.39362	5.09095	40.9885
NM_001033217	Prickle1	4089	1076	1492	1398	1048	859	894	6767	1147.34	-0.828477	0.0806215	-10.2761	9.02856e-25	1.03701e-22	1379.91	1541.15	1482.25	860.38	782.125	838.226	down_FC0_6	down_FC0_8	P0_05	P0_05	P0_1	-0.828477	17.4999	19.6116	18.605	11.2896	10.3294	10.9997	88.3352
NR_038163	Evx1os	2912	98	122	114	93	76	68	571	96.9793	-0.828904	0.191684	-4.32432	1.53004e-05	0.000180246	125.679	126.019	120.871	76.3505	69.1985	63.7577	down_FC0_6	down_FC0_8	P0_05	P0_05	P0_1	-0.828904	2.23808	2.25179	2.13036	1.40678	1.28328	1.17483	10.4851
NM_133859	Olfml3	1731	84	115	122	66	76	83	546	92.8452	-0.830444	0.204132	-4.06817	4.73834e-05	0.000501715	107.725	118.789	129.353	54.1842	69.1985	77.8218	down_FC0_6	down_FC0_8	P0_05	P0_05	P0_1	-0.830444	3.22718	3.57076	3.83533	1.67951	2.15881	2.41235	16.8839
NM_001040611	Peg10	6662	35136	48925	52040	39315	28952	27799	232167	39245.9	-0.8319	0.0882756	-9.4239	4.34647e-21	3.77159e-19	45059.9	50536.8	55176.3	32276.6	26361	26064.7	down_FC0_6	down_FC0_8	P0_05	P0_05	P0_1	-0.8319	350.743	394.718	425.081	259.95	213.684	209.934	1854.11
NM_031174	Dscam	7446	84	104	91	73	64	60	476	81.016	-0.834928	0.207429	-4.02513	5.69432e-05	0.000591228	107.725	107.426	96.4844	59.931	58.2724	56.2568	down_FC0_6	down_FC0_8	P0_05	P0_05	P0_1	-0.834928	0.750235	0.750707	0.665055	0.431853	0.422625	0.405403	3.42588
NM_001081120	Fam89a	1368	86	84	79	56	65	55	425	72.9241	-0.837795	0.226299	-3.70215	0.000213777	0.00195154	110.29	86.7673	83.7612	45.9745	59.1829	51.5687	down_FC0_6	down_FC0_8	P0_05	P0_05	P0_1	-0.837795	4.18074	3.3003	3.14254	1.80318	2.33628	2.02272	16.7858
NM_011658	Twist1	1626	635	783	765	494	493	541	3711	632.657	-0.839877	0.0982244	-8.5506	1.22452e-17	7.81037e-16	814.351	808.795	811.105	405.561	448.88	507.248	down_FC0_6	down_FC0_8	P0_05	P0_05	P0_1	-0.839877	25.9713	25.8822	25.6024	13.3827	14.9082	16.7392	122.486
NM_001357423	Mbd1	2988	234	383	352	237	228	209	1643	277.842	-0.842194	0.131769	-6.39143	1.64337e-10	4.3886e-09	300.091	395.618	373.214	194.571	207.596	195.961	down_FC0_6	down_FC0_8	P0_05	P0_05	P0_1	-0.842194	5.20806	6.88935	6.41064	3.49385	3.75191	3.51904	29.2729
NM_001177733	Plch1	6539	288	402	452	285	248	263	1938	328.367	-0.842483	0.123735	-6.80878	9.84314e-12	3.10878e-10	369.343	415.244	479.241	233.977	225.806	246.592	down_FC0_6	down_FC0_8	P0_05	P0_05	P0_1	-0.842483	2.92902	3.30427	3.76155	1.91986	1.86483	2.0235	15.803
NM_027533	Tspan2	4251	772	1018	1058	835	608	558	4849	820.939	-0.842948	0.102974	-8.18599	2.70073e-16	1.48712e-14	990.045	1051.54	1121.76	685.512	553.588	523.188	down_FC0_6	down_FC0_8	P0_05	P0_05	P0_1	-0.842948	12.0772	12.8711	13.5436	8.6523	7.03251	6.60393	60.7807
NM_013779	Magel2	4659	206	292	320	221	169	181	1389	235.018	-0.843639	0.139236	-6.05908	1.36903e-09	3.11812e-08	264.183	301.62	339.286	181.435	153.876	169.708	down_FC0_6	down_FC0_8	P0_05	P0_05	P0_1	-0.843639	2.94046	3.36861	3.73763	2.08947	1.78358	1.95454	15.8743
NM_016917	Slc40a1	3370	299	333	377	289	201	219	1718	292.125	-0.846218	0.129445	-6.53726	6.26567e-11	1.7887e-09	383.45	343.97	399.721	237.261	183.012	205.337	down_FC0_6	down_FC0_8	P0_05	P0_05	P0_1	-0.846218	5.90041	5.31098	6.08767	3.7775	2.93268	3.26944	27.2787
NR_153383	Ptprv	6052	22	35	29	24	19	17	146	24.6762	-0.846464	0.368231	-2.29873	0.0215201	0.0882822	28.2137	36.153	30.7478	19.7034	17.2996	15.9394	down_FC0_6	down_FC0_8	P0_05	NA	P0_1	-0.846464	0.241749	0.310835	0.260759	0.174682	0.154366	0.141322	1.28371
NM_001289546	Amph	3208	74	69	76	56	42	56	373	63.9127	-0.846973	0.240539	-3.52115	0.000429686	0.00361089	94.9007	71.2731	80.5804	45.9745	38.2413	52.5063	down_FC0_6	down_FC0_8	P0_05	P0_05	P0_1	-0.846973	1.53405	1.15605	1.2892	0.768935	0.643744	0.878239	6.2702
NM_008166	Grid1	3410	28	41	42	24	33	20	188	31.8821	-0.848228	0.333399	-2.54418	0.0109534	0.0521322	35.9084	42.3507	44.5313	19.7034	30.0467	18.7523	down_FC0_6	down_FC0_8	P0_05	NA	P0_1	-0.848228	0.546065	0.646234	0.670246	0.310022	0.475836	0.295077	2.94348
NM_001313963	Krt19	911	1011	1286	1289	951	742	811	6090	1034.72	-0.848392	0.0830605	-10.2141	1.71382e-24	1.90883e-22	1296.55	1328.37	1366.69	780.745	675.596	760.404	down_FC0_6	down_FC0_8	P0_05	P0_05	P0_1	-0.848392	73.8029	75.8723	76.997	45.9831	40.0483	44.788	357.492
NM_021890	Fads3	3255	154	236	228	165	132	132	1047	177.071	-0.850766	0.152061	-5.59491	2.20738e-08	4.27575e-07	197.496	243.775	241.741	135.461	120.187	123.765	down_FC0_6	down_FC0_8	P0_05	P0_05	P0_1	-0.850766	3.14638	3.89692	3.81174	2.2329	1.99398	2.04024	17.1222
NM_017378	Pcdh12	5581	30	30	51	23	33	21	188	32.0257	-0.852091	0.346132	-2.46175	0.013826	0.0626604	38.4733	30.9883	54.0737	18.8824	30.0467	19.6899	down_FC0_6	down_FC0_8	P0_05	NA	P0_1	-0.852091	0.357479	0.288915	0.497276	0.181531	0.290737	0.189307	1.80524
NM_029444	4930447C04Rik	1890	18	41	44	30	26	15	174	29.0755	-0.852199	0.3679	-2.31639	0.020537	0.0850521	23.084	42.3507	46.6518	24.6292	23.6732	14.0642	down_FC0_6	down_FC0_8	P0_05	NA	P0_1	-0.852199	0.633361	1.16596	1.26686	0.699191	0.676409	0.39929	4.84107
NM_008172	Grin2d	4369	43	58	66	45	36	35	283	47.9287	-0.853047	0.268335	-3.17904	0.00147762	0.0103251	55.145	59.9108	69.9777	36.9438	32.7782	32.8164	down_FC0_6	down_FC0_8	P0_05	P0_05	P0_1	-0.853047	0.654527	0.71352	0.822056	0.453698	0.405152	0.403037	3.45199
NM_001081333	Plekhg4	4296	30	58	62	52	26	26	254	42.4771	-0.854754	0.314911	-2.71427	0.0066422	0.0352032	38.4733	59.9108	65.7366	42.6906	23.6732	24.3779	down_FC0_6	down_FC0_8	P0_05	P0_05	P0_1	-0.854754	0.464406	0.725645	0.785357	0.533182	0.297582	0.304487	3.11066
NM_009404	Tnfsf9	1225	53	74	61	42	39	49	318	54.1695	-0.855715	0.255789	-3.3454	0.000821651	0.00628174	67.9694	76.4379	64.6763	34.4809	35.5098	45.943	down_FC0_6	down_FC0_8	P0_05	P0_05	P0_1	-0.855715	2.87727	3.2468	2.70977	1.51025	1.5654	2.01242	13.9219
NM_172887	Fry	10667	36	80	71	44	45	39	315	52.9575	-0.855736	0.27225	-3.1432	0.00167111	0.0114619	46.1679	82.6355	75.279	36.1228	40.9728	36.5669	down_FC0_6	down_FC0_8	P0_05	P0_05	P0_1	-0.855736	0.22444	0.403096	0.362206	0.181696	0.207428	0.183942	1.56281
NR_131748	Gm15867	990	22	29	24	17	19	16	127	21.6456	-0.856089	0.391243	-2.18812	0.0286606	0.11032	28.2137	29.9554	25.4464	13.9565	17.2996	15.0018	down_FC0_6	down_FC0_8	P0_05	NA	NA	-0.856089	1.47784	1.57443	1.31921	0.756397	0.943662	0.8131	6.88465
NM_001166065	Gcnt4	5090	72	121	155	104	75	61	588	98.7545	-0.858088	0.224212	-3.82713	0.000129646	0.00124741	92.3358	124.986	164.342	85.3812	68.288	57.1944	down_FC0_6	down_FC0_8	P0_05	P0_05	P0_1	-0.858088	0.94071	1.2777	1.65712	0.900019	0.724505	0.602936	6.10298
NM_011866	Pde10a	7693	137	155	148	126	95	86	747	127.216	-0.858759	0.173932	-4.93733	7.91996e-07	1.21862e-05	175.695	160.106	156.92	103.443	86.4982	80.6347	down_FC0_6	down_FC0_8	P0_05	P0_05	P0_1	-0.858759	1.18431	1.08292	1.0469	0.721458	0.607192	0.562421	5.2052
NM_175263	Notum	2005	46	37	37	29	27	28	204	35.181	-0.860697	0.319161	-2.69675	0.00700201	0.0367459	58.9923	38.2189	39.2299	23.8082	24.5837	26.2532	down_FC0_6	down_FC0_8	P0_05	P0_05	P0_1	-0.860697	1.52575	0.991854	1.00422	0.637118	0.662136	0.702591	5.52367
NM_001001981	Utp14b	3690	376	521	644	390	330	339	2600	440.279	-0.862083	0.123733	-6.96729	3.23108e-12	1.08703e-10	482.198	538.164	682.813	320.179	300.467	317.851	down_FC0_6	down_FC0_8	P0_05	P0_05	P0_1	-0.862083	6.77645	7.58878	9.49727	4.65559	4.3973	4.62203	37.5374
NM_001001881	2510009E07Rik	5160	96	140	101	89	74	70	570	96.8151	-0.862493	0.198349	-4.34836	1.37157e-05	0.000163476	123.114	144.612	107.087	73.0666	67.3775	65.6329	down_FC0_6	down_FC0_8	P0_05	P0_05	P0_1	-0.862493	1.23726	1.45827	1.06515	0.75976	0.705148	0.682507	5.9081
NM_007514	Slc7a2	7703	38	45	50	34	31	27	225	38.2805	-0.862842	0.296104	-2.91398	0.00356848	0.0213051	48.7328	46.4825	53.0134	27.9131	28.2257	25.3155	down_FC0_6	down_FC0_8	P0_05	P0_05	P0_1	-0.862842	0.328069	0.313988	0.353223	0.194426	0.197879	0.176345	1.56393
NM_010826	Mrvi1	5945	58	98	125	84	60	49	474	79.6131	-0.864245	0.240554	-3.59272	0.000327241	0.0028403	74.3816	101.229	132.533	68.9617	54.6304	45.943	down_FC0_6	down_FC0_8	P0_05	P0_05	P0_1	-0.864245	0.648809	0.886002	1.14419	0.622391	0.496246	0.414671	4.21231
NM_001042727	Rarg	2710	969	1144	996	723	696	730	5258	898.689	-0.864287	0.0914336	-9.45262	3.30459e-21	2.90923e-19	1242.69	1181.69	1056.03	593.563	633.713	684.457	down_FC0_6	down_FC0_8	P0_05	P0_05	P0_1	-0.864287	23.7791	22.6891	20	11.7518	12.6281	13.5523	104.4
NM_173781	Rab6b	4724	186	254	283	195	149	153	1220	206.695	-0.867824	0.144889	-5.98959	2.1037e-09	4.67907e-08	238.534	262.368	300.056	160.09	135.666	143.455	down_FC0_6	down_FC0_8	P0_05	P0_05	P0_1	-0.867824	2.61845	2.88991	3.25999	1.81828	1.55087	1.62945	13.7669
NM_001190448	Ddc	2001	68	97	105	69	58	58	455	77.0946	-0.869895	0.215426	-4.03803	5.39017e-05	0.00056203	87.2061	100.196	111.328	56.6471	52.8094	54.3815	down_FC0_6	down_FC0_8	P0_05	P0_05	P0_1	-0.869895	2.25997	2.60546	2.8555	1.51893	1.42521	1.45828	12.1233
NM_013568	Kcna6	5835	48	67	66	47	31	46	305	51.7806	-0.871374	0.263521	-3.30665	0.000944177	0.00707688	61.5572	69.2073	69.9777	38.5857	28.2257	43.1302	down_FC0_6	down_FC0_8	P0_05	P0_05	P0_1	-0.871374	0.547068	0.617155	0.61552	0.354808	0.261227	0.396621	2.7924
NM_007901	S1pr1	3025	73	135	132	75	78	77	570	96.3016	-0.874903	0.207393	-4.21858	2.45846e-05	0.000274862	93.6183	139.447	139.955	61.573	71.0195	72.1962	down_FC0_6	down_FC0_8	P0_05	P0_05	P0_1	-0.874903	1.60486	2.39866	2.37459	1.09212	1.26785	1.28063	10.0187
NM_009154	Sema5a	10784	814	1061	1141	730	655	674	5075	862.878	-0.875472	0.0874453	-10.0116	1.35481e-23	1.42785e-21	1043.91	1095.95	1209.77	599.31	596.382	631.951	down_FC0_6	down_FC0_8	P0_05	P0_05	P0_1	-0.875472	5.01979	5.28805	5.75765	2.9818	2.98648	3.14441	25.1782
NM_001311150	Parp3	2964	65	101	97	68	56	55	442	74.8192	-0.878838	0.218678	-4.01887	5.84783e-05	0.000605456	83.3587	104.327	102.846	55.8262	50.9884	51.5687	down_FC0_6	down_FC0_8	P0_05	P0_05	P0_1	-0.878838	1.4584	1.83149	1.78087	1.01057	0.928983	0.933563	7.94387
NR_027388	1700096K18Rik	1448	33	27	30	21	20	21	152	26.1931	-0.880123	0.36287	-2.42545	0.0152894	0.0676967	42.3206	27.8895	31.808	17.2404	18.2101	19.6899	down_FC0_6	down_FC0_8	P0_05	NA	P0_1	-0.880123	1.51561	1.0022	1.12744	0.638832	0.67914	0.729642	5.69286
NR_033241	Bmp1	4434	1595	2384	2791	1657	1429	1491	11347	1921.11	-0.880304	0.103387	-8.51464	1.67103e-17	1.04989e-15	2045.5	2462.54	2959.21	1360.35	1301.11	1397.98	down_FC0_6	down_FC0_8	P0_05	P0_05	P0_1	-0.880304	23.9225	28.8982	34.2534	16.4613	15.8465	16.9177	136.3
NM_009783	Cacna1g	8185	127	174	202	118	118	105	844	143.257	-0.883062	0.167819	-5.262	1.42499e-07	2.44889e-06	162.87	179.732	214.174	96.8748	107.44	98.4493	down_FC0_6	down_FC0_8	P0_05	P0_05	P0_1	-0.883062	1.03187	1.14259	1.34299	0.635038	0.708861	0.645401	5.50675
NM_001359700	Scn3b	3464	14	29	33	16	21	14	127	21.3802	-0.883141	0.411834	-2.14441	0.0319999	0.119301	17.9542	29.9554	34.9888	13.1356	19.1206	13.1266	down_FC0_6	down_FC0_8	P0_05	NA	NA	-0.883141	0.268776	0.449967	0.518413	0.20346	0.298085	0.203334	1.94203
NM_018769	Gsdme	2123	21	27	22	21	16	11	118	20.0448	-0.883576	0.411894	-2.14515	0.0319405	0.11914	26.9313	27.8895	23.3259	17.2404	14.5681	10.3137	down_FC0_6	down_FC0_8	P0_05	NA	NA	-0.883576	0.657825	0.683556	0.563913	0.435718	0.370568	0.260676	2.97226
NM_145218	Galnt17	4183	29	33	38	21	28	19	168	28.6862	-0.883985	0.346776	-2.54916	0.0107984	0.0517885	37.1908	34.0872	40.2902	17.2404	25.4942	17.8146	down_FC0_6	down_FC0_8	P0_05	NA	P0_1	-0.883985	0.461053	0.42402	0.494351	0.22114	0.329131	0.22852	2.15822
NM_011763	Zfp9	3913	124	207	219	135	116	120	921	155.667	-0.884904	0.168763	-5.24349	1.57571e-07	2.68282e-06	159.023	213.819	232.199	110.831	105.619	112.514	down_FC0_6	down_FC0_8	P0_05	P0_05	P0_1	-0.884904	2.10743	2.84329	3.04561	1.51971	1.45763	1.54287	12.5165
NM_025831	Pxdc1	1865	179	264	279	171	167	150	1210	205.192	-0.886137	0.144594	-6.12844	8.87475e-10	2.06941e-08	229.557	272.697	295.815	140.386	152.055	140.642	down_FC0_6	down_FC0_8	P0_05	P0_05	P0_1	-0.886137	6.38286	7.60826	8.14076	4.03881	4.40287	4.04642	34.62
NM_001161374	F8	7266	18	38	67	30	28	24	205	34.3333	-0.888145	0.366034	-2.4264	0.0152494	0.0675598	23.084	39.2519	71.038	24.6292	25.4942	22.5027	down_FC0_6	down_FC0_8	P0_05	NA	P0_1	-0.888145	0.164747	0.281092	0.501786	0.18187	0.189479	0.166179	1.48515
NM_018763	Chst2	6238	474	700	777	476	416	423	3266	553.488	-0.888408	0.111236	-7.98667	1.38636e-15	6.87428e-14	607.878	723.061	823.828	390.783	378.771	396.61	down_FC0_6	down_FC0_8	P0_05	P0_05	P0_1	-0.888408	5.05329	6.03133	6.77821	3.36123	3.27903	3.41157	27.9147
NM_177628	Fam167a	4229	31	34	21	22	23	14	145	24.8785	-0.888427	0.383516	-2.31653	0.0205293	0.0850323	39.7557	35.1201	22.2656	18.0614	20.9417	13.1266	down_FC0_6	down_FC0_8	P0_05	NA	P0_1	-0.888427	0.487489	0.432117	0.270222	0.229151	0.267417	0.166552	1.85295
NM_030206	Cygb	2325	158	206	255	111	166	138	1034	176.241	-0.889989	0.17906	-4.97033	6.6838e-07	1.04094e-05	202.626	212.786	270.368	91.128	151.144	129.391	down_FC0_6	down_FC0_8	P0_05	P0_05	P0_1	-0.889989	4.51934	4.76217	5.96838	2.10298	3.51061	2.98617	23.8497
NM_030598	Rcan2	3231	161	186	197	127	126	116	913	155.871	-0.890339	0.154931	-5.74669	9.1009e-09	1.84427e-07	206.473	192.128	208.873	104.264	114.724	108.763	down_FC0_6	down_FC0_8	P0_05	P0_05	P0_1	-0.890339	3.31383	3.09411	3.31794	1.73142	1.91748	1.80626	15.181
NM_015734	Col5a1	8334	5012	6980	7689	5146	4082	4061	32970	5589.84	-0.89126	0.0843588	-10.5651	4.32413e-26	5.3423e-24	6427.6	7209.95	8152.4	4224.73	3716.69	3807.64	down_FC0_6	down_FC0_8	P0_05	P0_05	P0_1	-0.89126	39.9943	45.0155	50.206	27.199	24.0834	24.5154	211.014
NM_001004180	Fam222a	2688	68	91	78	42	52	65	396	67.7795	-0.89417	0.242042	-3.69428	0.000220513	0.00200494	87.2061	93.9979	82.7009	34.4809	47.3464	60.9448	down_FC0_6	down_FC0_8	P0_05	P0_05	P0_1	-0.89417	1.68237	1.81959	1.57908	0.688266	0.951201	1.21659	7.93709
NM_144944	Prokr2	4528	25	22	31	19	17	17	131	22.4451	-0.894361	0.38894	-2.29948	0.0214776	0.0881773	32.0611	22.7248	32.8683	15.5985	15.4786	15.9394	down_FC0_6	down_FC0_8	P0_05	NA	P0_1	-0.894361	0.367176	0.261142	0.372559	0.184835	0.184604	0.188887	1.5592
NM_026439	Ccdc80	3680	358	431	435	307	244	277	2052	349.908	-0.895231	0.113206	-7.90796	2.61649e-15	1.26123e-13	459.114	445.199	461.217	252.039	222.164	259.719	down_FC0_6	down_FC0_8	P0_05	P0_05	P0_1	-0.895231	6.46958	6.29491	6.43252	3.67474	3.26017	3.78696	29.9189
NM_016900	Cav2	2743	38	33	35	24	20	28	178	30.6827	-0.897447	0.339895	-2.64037	0.00828164	0.0420018	48.7328	34.0872	37.1094	19.7034	18.2101	26.2532	down_FC0_6	down_FC0_8	P0_05	P0_05	P0_1	-0.897447	0.921295	0.646619	0.694355	0.385409	0.358511	0.51356	3.51975
NM_026505	Bambi	5035	991	1250	1076	772	750	713	5552	948.02	-0.899535	0.0848695	-10.599	3.01052e-26	3.78296e-24	1270.9	1291.18	1140.85	633.791	682.88	668.518	down_FC0_6	down_FC0_8	P0_05	P0_05	P0_1	-0.899535	13.0893	13.3435	11.6293	6.75389	7.32419	7.12441	59.2646
NM_001081175	Itpkb	5091	306	429	520	306	281	252	2094	355.041	-0.902255	0.129139	-6.9867	2.81431e-12	9.53363e-11	392.427	443.133	551.339	251.218	255.852	236.278	down_FC0_6	down_FC0_8	P0_05	P0_05	P0_1	-0.902255	3.99723	4.52913	5.55827	2.64761	2.71395	2.49033	21.9365
NM_153075	Catsper2	2232	17	19	22	15	10	14	97	16.5499	-0.9049	0.448632	-2.01702	0.0436936	0.149595	21.8015	19.6259	23.3259	12.3146	9.10507	13.1266	down_FC0_6	down_FC0_8	P0_05	NA	NA	-0.9049	0.506519	0.45753	0.536374	0.296028	0.220295	0.315568	2.33231
NM_001356532	Slc28a2	2762	16	20	19	16	9	12	92	15.6508	-0.90746	0.461651	-1.96568	0.0493351	0.164678	20.5191	20.6589	20.1451	13.1356	8.19456	11.2514	down_FC0_6	down_FC0_8	P0_05	NA	NA	-0.90746	0.385245	0.389195	0.374343	0.255172	0.16022	0.218583	1.78276
NM_178254	Tcfl5	2199	320	377	368	257	235	220	1777	303.536	-0.913454	0.116535	-7.83843	4.56214e-15	2.13267e-13	410.381	389.42	390.179	210.99	213.969	206.275	down_FC0_6	down_FC0_8	P0_05	P0_05	P0_1	-0.913454	9.67756	9.2146	9.10672	5.14806	5.25461	5.03334	43.4349
NM_010703	Lef1	3643	1130	1394	1316	949	804	809	6402	1092.35	-0.915977	0.0767258	-11.9383	7.47231e-33	1.27742e-30	1449.16	1439.92	1395.31	779.103	732.048	758.529	down_FC0_6	down_FC0_8	P0_05	P0_05	P0_1	-0.915977	20.6281	20.5667	19.6579	11.4747	10.8516	11.1724	94.3515
NM_007743	Col1a2	5168	183	330	533	256	210	217	1729	290.92	-0.916241	0.371229	-2.46813	0.0135821	0.0617356	234.687	340.872	565.123	210.169	191.206	203.462	down_FC0_6	down_FC0_8	P0_05	NA	P0_1	-0.916241	2.35488	3.43204	5.61234	2.18199	1.998	2.1125	17.6918
NM_007392	Acta2	2561	5871	9045	10311	5833	5473	5271	41804	7086.45	-0.918471	0.0983155	-9.34208	9.44586e-21	8.05061e-19	7529.22	9342.98	10932.4	4788.74	4983.2	4942.16	down_FC0_6	down_FC0_8	P0_05	P0_05	P0_1	-0.918471	152.456	189.828	219.094	100.327	105.079	103.548	870.331
NM_001081160	Mdga1	7548	81	130	124	89	74	59	557	94.2328	-0.918705	0.203208	-4.52102	6.15436e-06	7.92808e-05	103.878	134.283	131.473	73.0666	67.3775	55.3191	down_FC0_6	down_FC0_8	P0_05	P0_05	P0_1	-0.918705	0.713664	0.925703	0.893983	0.519391	0.482056	0.393259	3.92806
NM_172444	Thsd4	7590	82	131	147	98	76	64	598	100.999	-0.920732	0.204345	-4.50577	6.61333e-06	8.44737e-05	105.16	135.316	155.859	80.4554	69.1985	60.0072	down_FC0_6	down_FC0_8	P0_05	P0_05	P0_1	-0.920732	0.718477	0.927662	1.05394	0.568749	0.492345	0.424226	4.1854
NM_130878	Cdhr1	4321	57	66	57	45	44	31	300	51.2968	-0.92214	0.262987	-3.50641	0.00045419	0.0037908	73.0992	68.1743	60.4353	36.9438	40.0623	29.066	down_FC0_6	down_FC0_8	P0_05	P0_05	P0_1	-0.92214	0.877266	0.820956	0.717844	0.458738	0.500687	0.360941	3.73643
NM_001359593	Fam20c	3066	122	174	152	98	115	83	744	126.723	-0.922296	0.178119	-5.17796	2.24323e-07	3.735e-06	156.458	179.732	161.161	80.4554	104.708	77.8218	down_FC0_6	down_FC0_8	P0_05	P0_05	P0_1	-0.922296	2.64624	3.05026	2.69781	1.40796	1.84427	1.36196	13.0085
NM_010686	Laptm5	2406	20	26	19	12	19	12	108	18.5089	-0.922841	0.433488	-2.12887	0.0332646	0.122671	25.6488	26.8565	20.1451	9.85168	17.2996	11.2514	down_FC0_6	down_FC0_8	P0_05	NA	NA	-0.922841	0.552809	0.580815	0.429732	0.219696	0.38829	0.250925	2.42227
NM_153131	Unc5a	3977	22	42	41	28	18	23	174	29.335	-0.923774	0.348858	-2.64799	0.00809721	0.041328	28.2137	43.3837	43.471	22.9872	16.3891	21.5651	down_FC0_6	down_FC0_8	P0_05	P0_05	P0_1	-0.923774	0.367882	0.567615	0.561006	0.310126	0.222544	0.290959	2.32013
NM_001306169	Ccdc116	4204	31	42	51	33	29	20	206	34.9103	-0.925215	0.318785	-2.90231	0.00370417	0.0218929	39.7557	43.3837	54.0737	27.0921	26.4047	18.7523	down_FC0_6	down_FC0_8	P0_05	P0_05	P0_1	-0.925215	0.490388	0.536966	0.660157	0.34577	0.339182	0.239346	2.61181
NM_011859	Osr1	2006	30	36	28	16	22	24	156	26.836	-0.925399	0.363403	-2.54648	0.0108815	0.0518488	38.4733	37.186	29.6875	13.1356	20.0312	22.5027	down_FC0_6	down_FC0_8	P0_05	NA	P0_1	-0.925399	0.994561	0.964566	0.759568	0.351338	0.53925	0.601921	4.2112
NM_015759	Fgd3	3090	18	25	20	20	14	8	105	17.7967	-0.925569	0.443878	-2.08519	0.0370522	0.132476	23.084	25.8236	21.2054	16.4195	12.7471	7.5009	down_FC0_6	down_FC0_8	P0_05	NA	NA	-0.925569	0.387396	0.434852	0.352218	0.285107	0.222776	0.130254	1.8126
NR_028434	AF357359	29	28	48	50	35	26	22	209	35.2563	-0.925884	0.318421	-2.90774	0.00364054	0.0216124	35.9084	49.5813	53.0134	28.7341	23.6732	20.6275	down_FC0_6	down_FC0_8	P0_05	P0_05	P0_1	-0.925884	64.2097	88.9618	93.8235	53.1626	44.0832	38.1666	382.407
NM_001033171	Klrg2	2275	16	16	22	16	12	8	90	15.3224	-0.926285	0.472398	-1.96081	0.0499008	0.16602	20.5191	16.5271	23.3259	13.1356	10.9261	7.5009	down_FC0_6	down_FC0_8	P0_05	NA	NA	-0.926285	0.467713	0.378006	0.526236	0.309795	0.259357	0.176916	2.11802
NM_177161	P4ha3	2346	47	63	86	48	42	39	325	55.1247	-0.926652	0.260498	-3.55724	0.000374778	0.00318958	60.2748	65.0755	91.183	39.4067	38.2413	36.5669	down_FC0_6	down_FC0_8	P0_05	P0_05	P0_1	-0.926652	1.33233	1.44335	1.99485	0.901258	0.880277	0.836365	7.38843
NM_001277170	Rbm46	3578	54	83	66	53	45	36	337	57.2004	-0.927874	0.250325	-3.70668	0.000209994	0.00192297	69.2519	85.7344	69.9777	43.5116	40.9728	33.7541	down_FC0_6	down_FC0_8	P0_05	P0_05	P0_1	-0.927874	1.00368	1.2468	1.00379	0.652487	0.618401	0.506199	5.03136
NM_012020	Foxl2	2517	20	30	22	10	21	16	119	20.3825	-0.929394	0.42289	-2.19772	0.027969	0.108367	25.6488	30.9883	23.3259	8.20973	19.1206	15.0018	down_FC0_6	down_FC0_8	P0_05	NA	NA	-0.929394	0.52843	0.640617	0.475641	0.175006	0.410236	0.319813	2.54974
NM_001362883	Zfp469	12910	356	547	710	444	293	320	2670	450.948	-0.930286	0.246011	-3.78149	0.000155894	0.00147203	456.549	565.02	752.79	364.512	266.779	300.036	down_FC0_6	down_FC0_8	P0_05	P0_05	P0_1	-0.930286	1.83385	2.27731	2.99276	1.51493	1.11594	1.24705	10.9818
NM_001081263	Slc44a5	4072	30	25	34	19	25	15	148	25.4619	-0.931776	0.375289	-2.48282	0.0130345	0.0597354	38.4733	25.8236	36.0491	15.5985	22.7627	14.0642	down_FC0_6	down_FC0_8	P0_05	NA	P0_1	-0.931776	0.489953	0.329984	0.454371	0.205533	0.301877	0.185329	1.96705
NM_178280	Sall3	6702	505	597	617	428	353	352	2852	486.885	-0.934517	0.099165	-9.42385	4.34828e-21	3.77159e-19	647.633	616.668	654.185	351.376	321.409	330.04	down_FC0_6	down_FC0_8	P0_05	P0_05	P0_1	-0.934517	5.01104	4.78774	5.0098	2.81304	2.58981	2.64239	22.8538
NM_152915	Dner	3617	19	26	20	20	12	11	108	18.3479	-0.935199	0.431668	-2.16648	0.0302747	0.114657	24.3664	26.8565	21.2054	16.4195	10.9261	10.3137	down_FC0_6	down_FC0_8	P0_05	NA	NA	-0.935199	0.349338	0.386354	0.300899	0.243567	0.163129	0.153004	1.59629
NM_001355757	Irgm1	2082	324	379	254	263	188	185	1593	272.809	-0.936404	0.156763	-5.97338	2.32388e-09	5.09936e-08	415.511	391.486	269.308	215.916	171.175	173.458	down_FC0_6	down_FC0_8	P0_05	P0_05	P0_1	-0.936404	10.3492	9.78405	6.63884	5.56431	4.43992	4.47044	41.2467
NM_019840	Pde4b	4354	62	91	93	63	52	46	407	69.052	-0.937907	0.227694	-4.11915	3.80278e-05	0.000409586	79.5114	93.9979	98.6049	51.7213	47.3464	43.1302	down_FC0_6	down_FC0_8	P0_05	P0_05	P0_1	-0.937907	0.946987	1.12335	1.16234	0.637365	0.587236	0.531531	4.98881
NM_001360485	Cend1	1842	24	53	39	24	32	19	191	32.2549	-0.939436	0.34502	-2.72284	0.00647225	0.034464	30.7786	54.746	41.3504	19.7034	29.1362	17.8146	down_FC0_6	down_FC0_8	P0_05	P0_05	P0_1	-0.939436	0.866488	1.54649	1.15216	0.573928	0.854198	0.518947	5.51221
NM_009369	Tgfbi	2696	923	1526	1829	942	962	850	7032	1190.91	-0.942473	0.206633	-4.56108	5.089e-06	6.67725e-05	1183.69	1576.27	1939.23	773.357	875.908	796.971	down_FC0_6	down_FC0_8	P0_05	P0_05	P0_1	-0.942473	22.7679	30.4225	36.9176	15.391	17.545	15.862	138.906
NM_001110846	Cacna2d1	7360	222	310	351	224	178	173	1458	247.541	-0.944483	0.138143	-6.83699	8.08764e-12	2.58488e-10	284.702	320.213	372.154	183.898	162.07	162.207	down_FC0_6	down_FC0_8	P0_05	P0_05	P0_1	-0.944483	2.00593	2.26383	2.59519	1.34062	1.18916	1.18257	10.5773
NM_133853	Magi3	6642	1341	1879	2032	1246	1118	1047	8663	1472.95	-0.94504	0.0863283	-10.947	6.86474e-28	9.25922e-26	1719.75	1940.9	2154.46	1022.93	1017.95	981.68	down_FC0_6	down_FC0_8	P0_05	P0_05	P0_1	-0.94504	13.4267	15.2051	16.6481	8.26333	8.27639	7.93062	69.7502
NM_001003947	Cyp4x1	3971	19	24	20	14	15	12	104	17.7942	-0.950428	0.431871	-2.20072	0.0277558	0.10774	24.3664	24.7907	21.2054	11.4936	13.6576	11.2514	down_FC0_6	down_FC0_8	P0_05	NA	NA	-0.950428	0.318196	0.324842	0.274075	0.155297	0.185733	0.152034	1.41018
NM_015775	Tmprss2	3145	470	534	620	443	317	300	2684	457.552	-0.95368	0.117989	-8.08282	6.32881e-16	3.31125e-14	602.748	551.592	657.366	363.691	288.631	281.284	down_FC0_6	down_FC0_8	P0_05	P0_05	P0_1	-0.95368	9.93844	9.12601	10.7278	6.20468	4.95606	4.7991	45.7521
NM_153553	Npas4	3268	44	68	68	55	36	26	297	50.1793	-0.954296	0.279235	-3.41754	0.000631906	0.00502585	56.4275	70.2402	72.0982	45.1535	32.7782	24.3779	down_FC0_6	down_FC0_8	P0_05	P0_05	P0_1	-0.954296	0.895389	1.11837	1.13231	0.741339	0.54165	0.400268	4.82933
NM_001289591	Tmem173	2203	15	41	34	16	24	17	147	24.7606	-0.957021	0.396215	-2.41541	0.0157176	0.0690515	19.2366	42.3507	36.0491	13.1356	21.8522	15.9394	down_FC0_6	down_FC0_8	P0_05	NA	P0_1	-0.957021	0.452812	1.0003	0.839854	0.31992	0.535667	0.388234	3.53679
NM_010235	Fosl1	1699	48	45	74	38	32	38	275	47.077	-0.959139	0.285264	-3.36228	0.000773022	0.00596743	61.5572	46.4825	78.4598	31.197	29.1362	35.6293	down_FC0_6	down_FC0_8	P0_05	P0_05	P0_1	-0.959139	1.87884	1.42357	2.37016	0.985204	0.926093	1.12525	8.70912
NM_021560	Bhlhe22	3187	22	28	34	19	19	16	138	23.5142	-0.963151	0.378551	-2.54431	0.0109493	0.0521214	28.2137	28.9224	36.0491	15.5985	17.2996	15.0018	down_FC0_6	down_FC0_8	P0_05	NA	P0_1	-0.963151	0.459073	0.472211	0.580546	0.262608	0.293136	0.252579	2.32015
NM_177290	Itgb8	3080	39	59	78	35	36	41	288	48.9357	-0.96476	0.281051	-3.43269	0.000597631	0.00479736	50.0152	60.9437	82.7009	28.7341	32.7782	38.4421	down_FC0_6	down_FC0_8	P0_05	P0_05	P0_1	-0.96476	0.842083	1.02958	1.37811	0.500557	0.574711	0.669718	4.99476
NM_015732	Axin2	4245	780	957	849	654	525	491	4256	727.383	-0.967438	0.0935488	-10.3415	4.57147e-25	5.31302e-23	1000.3	988.528	900.167	536.916	478.016	460.368	down_FC0_6	down_FC0_8	P0_05	P0_05	P0_1	-0.967438	12.2196	12.117	10.8835	6.78635	6.08107	5.81919	53.9067
NM_001288627	Emp1	2756	267	390	389	299	179	195	1719	291.498	-0.96789	0.145288	-6.66189	2.70334e-11	8.07261e-10	342.412	402.848	412.444	245.471	162.981	182.834	down_FC0_6	down_FC0_8	P0_05	P0_05	P0_1	-0.96789	6.44277	7.60582	7.68086	4.7789	3.19354	3.55971	33.2616
NR_135158	Mmp16	4735	12	17	30	20	12	6	97	16.2881	-0.968418	0.493792	-1.96119	0.0498572	0.166006	15.3893	17.5601	31.808	16.4195	10.9261	5.62568	down_FC0_6	down_FC0_8	P0_05	NA	NA	-0.968418	0.16854	0.19297	0.344779	0.186057	0.124612	0.0637515	1.08071
[truncated: 439 more rows]

## Sheet: S1b
Supplemental Table 1b. RNA-seq analysis of FACS-sorted CMs from day10 EBs , n=3, P＜0.05,Log2Fold change≥0.58.P-value was determined by DESeq2 algorithm.
[truncated: 3,714 more rows]

[truncated: 1 more sheets: S1c]
