# Supplementary material for: Lamin A/C-dependent chromatin architecture safeguards naïve pluripotency to prevent aberrant cardiovascular cell fate and function
Source: Nat Commun. 2022 Nov 4;13:6663. doi: 10.1038/s41467-022-34366-7 (PMC9636150; doi:10.1038/s41467-022-34366-7)
Supplement: Supplementary file 5 — Supplementary Data 2 [file 41467_2022_34366_MOESM5_ESM.xlsx]

## Sheet: Sheet1
Supplemental Table 2. Hi-C Analysis of A/B Compartment Transitions in ESCs (n=3).
ESC_Ctrl1	ESC_Ctrl2	ESC_Ctrl3	ESC_LA_KO1	ESC_LA_KO2	ESC_LA_KO3	ESC_Control_comp	ESC_LA_KO_comp	Stag_spe	ID
1	1	1	1	1	1	A	A	Static_A	chr1 10000000 10025000
-1	-1	-1	-1	-1	-1	B	B	Static_B	chr1 100000000 100025000
-1	-1	-1	-1	-1	-1	B	B	Static_B	chr1 100025000 100050000
-1	-1	-1	-1	-1	-1	B	B	Static_B	chr1 100050000 100075000
-1	-1	-1	-1	-1	-1	B	B	Static_B	chr1 100075000 100100000
-1	-1	-1	-1	-1	-1	B	B	Static_B	chr1 100100000 100125000
-1	-1	-1	-1	-1	-1	B	B	Static_B	chr1 100125000 100150000
-1	-1	-1	-1	-1	-1	B	B	Static_B	chr1 100150000 100175000
-1	-1	-1	-1	-1	-1	B	B	Static_B	chr1 100175000 100200000
-1	-1	-1	-1	-1	-1	B	B	Static_B	chr1 100200000 100225000
-1	-1	-1	-1	-1	-1	B	B	Static_B	chr1 100225000 100250000
1	1	1	1	1	1	A	A	Static_A	chr1 10025000 10050000
-1	-1	-1	-1	-1	-1	B	B	Static_B	chr1 100250000 100275000
-1	-1	-1	-1	-1	-1	B	B	Static_B	chr1 100275000 100300000
-1	-1	-1	-1	-1	-1	B	B	Static_B	chr1 100300000 100325000
-1	-1	-1	-1	-1	-1	B	B	Static_B	chr1 100325000 100350000
-1	-1	-1	-1	-1	-1	B	B	Static_B	chr1 100350000 100375000
-1	-1	-1	-1	-1	-1	B	B	Static_B	chr1 100375000 100400000
-1	-1	-1	-1	-1	-1	B	B	Static_B	chr1 100400000 100425000
-1	-1	-1	-1	-1	-1	B	B	Static_B	chr1 100425000 100450000
-1	-1	-1	-1	-1	-1	B	B	Static_B	chr1 100450000 100475000
-1	-1	-1	-1	-1	-1	B	B	Static_B	chr1 100475000 100500000
1	1	1	1	1	1	A	A	Static_A	chr1 10050000 10075000
-1	-1	-1	-1	-1	-1	B	B	Static_B	chr1 100500000 100525000
-1	-1	-1	-1	-1	-1	B	B	Static_B	chr1 100525000 100550000
-1	-1	-1	-1	-1	-1	B	B	Static_B	chr1 100550000 100575000
-1	-1	-1	-1	-1	-1	B	B	Static_B	chr1 100575000 100600000
-1	-1	-1	-1	-1	-1	B	B	Static_B	chr1 100600000 100625000
-1	-1	-1	-1	-1	-1	B	B	Static_B	chr1 100625000 100650000
-1	-1	-1	-1	-1	-1	B	B	Static_B	chr1 100650000 100675000
-1	-1	-1	-1	-1	-1	B	B	Static_B	chr1 100675000 100700000
-1	-1	-1	1	-1	-1	B	B	Static_B	chr1 100700000 100725000
-1	-1	-1	-1	-1	-1	B	B	Static_B	chr1 100725000 100750000
1	1	1	1	1	1	A	A	Static_A	chr1 10075000 10100000
-1	-1	-1	-1	-1	-1	B	B	Static_B	chr1 100750000 100775000
-1	-1	-1	-1	-1	-1	B	B	Static_B	chr1 100775000 100800000
-1	-1	-1	-1	-1	-1	B	B	Static_B	chr1 100800000 100825000
-1	-1	-1	-1	-1	-1	B	B	Static_B	chr1 100825000 100850000
-1	-1	-1	-1	-1	-1	B	B	Static_B	chr1 100850000 100875000
-1	-1	-1	-1	-1	-1	B	B	Static_B	chr1 100875000 100900000
-1	-1	-1	-1	-1	-1	B	B	Static_B	chr1 100900000 100925000
-1	-1	-1	-1	-1	-1	B	B	Static_B	chr1 100925000 100950000
-1	-1	-1	-1	-1	-1	B	B	Static_B	chr1 100950000 100975000
-1	-1	-1	-1	-1	-1	B	B	Static_B	chr1 100975000 101000000
-1	1	1	1	1	1	A	A	Static_A	chr1 10100000 10125000
-1	-1	-1	-1	-1	-1	B	B	Static_B	chr1 101000000 101025000
-1	-1	-1	-1	-1	-1	B	B	Static_B	chr1 101025000 101050000
-1	-1	-1	-1	-1	-1	B	B	Static_B	chr1 101050000 101075000
-1	-1	-1	-1	-1	-1	B	B	Static_B	chr1 101075000 101100000
-1	-1	-1	-1	-1	-1	B	B	Static_B	chr1 101100000 101125000
-1	-1	-1	-1	-1	-1	B	B	Static_B	chr1 101125000 101150000
-1	-1	-1	-1	-1	-1	B	B	Static_B	chr1 101150000 101175000
-1	-1	-1	-1	-1	-1	B	B	Static_B	chr1 101175000 101200000
-1	-1	-1	-1	-1	-1	B	B	Static_B	chr1 101200000 101225000
-1	-1	-1	-1	-1	-1	B	B	Static_B	chr1 101225000 101250000
-1	1	1	1	1	1	A	A	Static_A	chr1 10125000 10150000
-1	-1	-1	-1	-1	-1	B	B	Static_B	chr1 101250000 101275000
-1	-1	-1	-1	-1	-1	B	B	Static_B	chr1 101275000 101300000
-1	-1	-1	-1	-1	-1	B	B	Static_B	chr1 101300000 101325000
-1	-1	-1	-1	-1	-1	B	B	Static_B	chr1 101325000 101350000
-1	-1	-1	-1	-1	-1	B	B	Static_B	chr1 101350000 101375000
-1	-1	-1	-1	-1	-1	B	B	Static_B	chr1 101375000 101400000
-1	-1	-1	-1	-1	-1	B	B	Static_B	chr1 101400000 101425000
-1	-1	-1	-1	-1	-1	B	B	Static_B	chr1 101425000 101450000
-1	-1	-1	-1	-1	-1	B	B	Static_B	chr1 101450000 101475000
-1	-1	-1	-1	-1	-1	B	B	Static_B	chr1 101475000 101500000
1	1	1	1	1	1	A	A	Static_A	chr1 10150000 10175000
-1	-1	-1	-1	-1	-1	B	B	Static_B	chr1 101500000 101525000
-1	-1	-1	-1	-1	-1	B	B	Static_B	chr1 101525000 101550000
-1	-1	1	-1	-1	-1	B	B	Static_B	chr1 101550000 101575000
-1	-1	-1	-1	-1	-1	B	B	Static_B	chr1 101575000 101600000
-1	-1	-1	-1	-1	-1	B	B	Static_B	chr1 101600000 101625000
-1	-1	-1	-1	-1	-1	B	B	Static_B	chr1 101625000 101650000
-1	-1	-1	-1	-1	-1	B	B	Static_B	chr1 101650000 101675000
-1	-1	-1	-1	-1	-1	B	B	Static_B	chr1 101675000 101700000
-1	-1	-1	-1	-1	-1	B	B	Static_B	chr1 101700000 101725000
-1	-1	-1	-1	-1	1	B	B	Static_B	chr1 101725000 101750000
1	1	1	-1	1	1	A	A	Static_A	chr1 10175000 10200000
1	-1	-1	-1	-1	1	B	B	Static_B	chr1 101750000 101775000
-1	-1	-1	-1	-1	-1	B	B	Static_B	chr1 101775000 101800000
-1	-1	-1	-1	-1	-1	B	B	Static_B	chr1 101800000 101825000
-1	-1	-1	-1	-1	-1	B	B	Static_B	chr1 101825000 101850000
-1	-1	-1	-1	-1	-1	B	B	Static_B	chr1 101850000 101875000
-1	-1	-1	-1	-1	-1	B	B	Static_B	chr1 101875000 101900000
-1	-1	-1	-1	-1	-1	B	B	Static_B	chr1 101900000 101925000
-1	-1	-1	-1	-1	-1	B	B	Static_B	chr1 101925000 101950000
-1	-1	-1	-1	-1	-1	B	B	Static_B	chr1 101950000 101975000
-1	-1	-1	-1	-1	-1	B	B	Static_B	chr1 101975000 102000000
1	1	-1	-1	1	1	A	A	Static_A	chr1 10200000 10225000
-1	-1	-1	-1	-1	-1	B	B	Static_B	chr1 102000000 102025000
-1	-1	-1	-1	-1	-1	B	B	Static_B	chr1 102025000 102050000
-1	-1	-1	-1	-1	-1	B	B	Static_B	chr1 102050000 102075000
-1	-1	-1	-1	-1	-1	B	B	Static_B	chr1 102075000 102100000
-1	-1	-1	-1	-1	-1	B	B	Static_B	chr1 102100000 102125000
-1	-1	-1	-1	-1	-1	B	B	Static_B	chr1 102125000 102150000
-1	-1	-1	-1	-1	-1	B	B	Static_B	chr1 102150000 102175000
-1	-1	-1	-1	-1	-1	B	B	Static_B	chr1 102175000 102200000
-1	-1	-1	-1	-1	-1	B	B	Static_B	chr1 102200000 102225000
-1	-1	-1	-1	-1	-1	B	B	Static_B	chr1 102225000 102250000
1	1	-1	-1	-1	-1	A	B	A_TO_B	chr1 10225000 10250000
-1	-1	-1	-1	-1	-1	B	B	Static_B	chr1 102250000 102275000
-1	-1	-1	-1	-1	-1	B	B	Static_B	chr1 102275000 102300000
-1	-1	-1	-1	-1	-1	B	B	Static_B	chr1 102300000 102325000
-1	-1	-1	-1	-1	-1	B	B	Static_B	chr1 102325000 102350000
-1	-1	-1	-1	-1	-1	B	B	Static_B	chr1 102350000 102375000
-1	-1	-1	-1	-1	-1	B	B	Static_B	chr1 102375000 102400000
-1	-1	-1	-1	-1	-1	B	B	Static_B	chr1 102400000 102425000
-1	-1	-1	-1	-1	-1	B	B	Static_B	chr1 102425000 102450000
-1	-1	-1	-1	-1	-1	B	B	Static_B	chr1 102450000 102475000
-1	-1	-1	-1	-1	-1	B	B	Static_B	chr1 102475000 102500000
1	1	-1	-1	-1	-1	A	B	A_TO_B	chr1 10250000 10275000
-1	-1	-1	-1	-1	-1	B	B	Static_B	chr1 102500000 102525000
-1	-1	-1	-1	-1	-1	B	B	Static_B	chr1 102525000 102550000
-1	-1	-1	-1	-1	-1	B	B	Static_B	chr1 102550000 102575000
-1	-1	-1	-1	-1	-1	B	B	Static_B	chr1 102575000 102600000
-1	-1	-1	-1	-1	-1	B	B	Static_B	chr1 102600000 102625000
-1	-1	-1	-1	-1	-1	B	B	Static_B	chr1 102625000 102650000
-1	-1	-1	-1	-1	-1	B	B	Static_B	chr1 102650000 102675000
-1	-1	-1	-1	-1	-1	B	B	Static_B	chr1 102675000 102700000
-1	-1	-1	-1	-1	-1	B	B	Static_B	chr1 102700000 102725000
-1	-1	-1	-1	-1	-1	B	B	Static_B	chr1 102725000 102750000
-1	-1	-1	-1	1	1	B	A	B_TO_A	chr1 10275000 10300000
-1	-1	-1	-1	-1	-1	B	B	Static_B	chr1 102750000 102775000
-1	-1	-1	-1	-1	-1	B	B	Static_B	chr1 102775000 102800000
-1	-1	-1	-1	-1	-1	B	B	Static_B	chr1 102800000 102825000
-1	-1	-1	-1	-1	-1	B	B	Static_B	chr1 102825000 102850000
-1	-1	-1	-1	-1	-1	B	B	Static_B	chr1 102850000 102875000
-1	-1	-1	-1	-1	-1	B	B	Static_B	chr1 102875000 102900000
-1	-1	-1	-1	-1	-1	B	B	Static_B	chr1 102900000 102925000
-1	-1	-1	-1	-1	-1	B	B	Static_B	chr1 102925000 102950000
-1	-1	-1	-1	-1	-1	B	B	Static_B	chr1 102950000 102975000
-1	-1	-1	-1	-1	-1	B	B	Static_B	chr1 102975000 103000000
1	-1	1	-1	-1	1	A	B	A_TO_B	chr1 10300000 10325000
-1	-1	-1	-1	-1	-1	B	B	Static_B	chr1 103000000 103025000
-1	-1	-1	-1	-1	-1	B	B	Static_B	chr1 103025000 103050000
-1	-1	-1	-1	-1	-1	B	B	Static_B	chr1 103050000 103075000
-1	-1	-1	-1	-1	-1	B	B	Static_B	chr1 103075000 103100000
-1	-1	-1	-1	-1	-1	B	B	Static_B	chr1 103100000 103125000
-1	-1	-1	-1	-1	-1	B	B	Static_B	chr1 103125000 103150000
-1	-1	-1	-1	-1	-1	B	B	Static_B	chr1 103150000 103175000
-1	-1	-1	-1	-1	-1	B	B	Static_B	chr1 103175000 103200000
-1	-1	-1	-1	-1	-1	B	B	Static_B	chr1 103200000 103225000
-1	-1	-1	-1	-1	-1	B	B	Static_B	chr1 103225000 103250000
1	-1	-1	1	-1	-1	B	B	Static_B	chr1 10325000 10350000
-1	-1	-1	-1	-1	-1	B	B	Static_B	chr1 103250000 103275000
-1	-1	-1	-1	-1	-1	B	B	Static_B	chr1 103275000 103300000
-1	-1	-1	-1	-1	-1	B	B	Static_B	chr1 103300000 103325000
-1	-1	-1	-1	-1	-1	B	B	Static_B	chr1 103325000 103350000
-1	-1	-1	-1	-1	-1	B	B	Static_B	chr1 103350000 103375000
-1	-1	-1	-1	-1	-1	B	B	Static_B	chr1 103375000 103400000
-1	-1	-1	-1	-1	-1	B	B	Static_B	chr1 103400000 103425000
-1	-1	-1	-1	-1	-1	B	B	Static_B	chr1 103425000 103450000
-1	-1	-1	-1	-1	-1	B	B	Static_B	chr1 103450000 103475000
-1	-1	-1	-1	-1	-1	B	B	Static_B	chr1 103475000 103500000
1	-1	-1	1	-1	-1	B	B	Static_B	chr1 10350000 10375000
-1	-1	-1	-1	-1	-1	B	B	Static_B	chr1 103500000 103525000
-1	-1	-1	1	-1	-1	B	B	Static_B	chr1 103525000 103550000
-1	-1	-1	-1	-1	-1	B	B	Static_B	chr1 103550000 103575000
-1	-1	-1	-1	-1	-1	B	B	Static_B	chr1 103575000 103600000
-1	-1	-1	-1	-1	-1	B	B	Static_B	chr1 103600000 103625000
-1	-1	-1	-1	-1	-1	B	B	Static_B	chr1 103625000 103650000
-1	-1	-1	-1	-1	-1	B	B	Static_B	chr1 103650000 103675000
-1	-1	-1	-1	-1	-1	B	B	Static_B	chr1 103675000 103700000
-1	-1	-1	-1	-1	-1	B	B	Static_B	chr1 103700000 103725000
-1	-1	-1	-1	-1	-1	B	B	Static_B	chr1 103725000 103750000
1	1	-1	-1	-1	-1	A	B	A_TO_B	chr1 10375000 10400000
-1	-1	-1	-1	-1	-1	B	B	Static_B	chr1 103750000 103775000
-1	-1	-1	-1	-1	-1	B	B	Static_B	chr1 103775000 103800000
-1	-1	-1	-1	-1	-1	B	B	Static_B	chr1 103800000 103825000
-1	-1	-1	-1	-1	-1	B	B	Static_B	chr1 103825000 103850000
-1	-1	-1	-1	-1	-1	B	B	Static_B	chr1 103850000 103875000
-1	-1	-1	-1	-1	-1	B	B	Static_B	chr1 103875000 103900000
-1	-1	-1	-1	-1	-1	B	B	Static_B	chr1 103900000 103925000
-1	-1	-1	-1	-1	-1	B	B	Static_B	chr1 103925000 103950000
-1	-1	-1	-1	-1	-1	B	B	Static_B	chr1 103950000 103975000
-1	-1	-1	-1	-1	-1	B	B	Static_B	chr1 103975000 104000000
-1	-1	-1	1	-1	1	B	A	B_TO_A	chr1 10400000 10425000
-1	-1	-1	-1	-1	-1	B	B	Static_B	chr1 104000000 104025000
-1	-1	-1	-1	-1	-1	B	B	Static_B	chr1 104025000 104050000
-1	-1	-1	-1	-1	-1	B	B	Static_B	chr1 104050000 104075000
-1	-1	-1	-1	-1	-1	B	B	Static_B	chr1 104075000 104100000
-1	-1	-1	-1	-1	-1	B	B	Static_B	chr1 104100000 104125000
-1	-1	-1	-1	-1	-1	B	B	Static_B	chr1 104125000 104150000
-1	-1	-1	-1	-1	-1	B	B	Static_B	chr1 104150000 104175000
-1	-1	-1	-1	-1	-1	B	B	Static_B	chr1 104175000 104200000
-1	-1	-1	-1	-1	-1	B	B	Static_B	chr1 104200000 104225000
-1	-1	-1	-1	-1	-1	B	B	Static_B	chr1 104225000 104250000
-1	-1	1	1	-1	1	B	A	B_TO_A	chr1 10425000 10450000
-1	-1	-1	-1	-1	-1	B	B	Static_B	chr1 104250000 104275000
-1	-1	-1	-1	-1	-1	B	B	Static_B	chr1 104275000 104300000
-1	-1	-1	-1	-1	-1	B	B	Static_B	chr1 104300000 104325000
-1	-1	-1	-1	-1	-1	B	B	Static_B	chr1 104325000 104350000
-1	-1	-1	-1	-1	-1	B	B	Static_B	chr1 104350000 104375000
-1	-1	-1	-1	-1	-1	B	B	Static_B	chr1 104375000 104400000
-1	-1	-1	-1	-1	-1	B	B	Static_B	chr1 104400000 104425000
-1	-1	-1	-1	-1	-1	B	B	Static_B	chr1 104425000 104450000
-1	-1	-1	-1	-1	-1	B	B	Static_B	chr1 104450000 104475000
-1	-1	-1	-1	-1	-1	B	B	Static_B	chr1 104475000 104500000
-1	-1	-1	-1	1	-1	B	B	Static_B	chr1 10450000 10475000
-1	-1	-1	-1	-1	-1	B	B	Static_B	chr1 104500000 104525000
-1	-1	-1	-1	-1	-1	B	B	Static_B	chr1 104525000 104550000
-1	-1	-1	-1	-1	-1	B	B	Static_B	chr1 104550000 104575000
-1	-1	-1	-1	-1	-1	B	B	Static_B	chr1 104575000 104600000
-1	-1	-1	-1	-1	-1	B	B	Static_B	chr1 104600000 104625000
-1	-1	-1	-1	-1	-1	B	B	Static_B	chr1 104625000 104650000
-1	-1	-1	-1	-1	-1	B	B	Static_B	chr1 104650000 104675000
-1	-1	-1	-1	-1	-1	B	B	Static_B	chr1 104675000 104700000
-1	-1	-1	-1	-1	-1	B	B	Static_B	chr1 104700000 104725000
-1	-1	-1	-1	-1	-1	B	B	Static_B	chr1 104725000 104750000
-1	-1	-1	-1	1	-1	B	B	Static_B	chr1 10475000 10500000
-1	-1	-1	-1	-1	-1	B	B	Static_B	chr1 104750000 104775000
-1	-1	-1	-1	-1	-1	B	B	Static_B	chr1 104775000 104800000
-1	-1	-1	-1	-1	-1	B	B	Static_B	chr1 104800000 104825000
-1	-1	-1	-1	-1	-1	B	B	Static_B	chr1 104825000 104850000
-1	-1	-1	-1	-1	-1	B	B	Static_B	chr1 104850000 104875000
-1	-1	-1	-1	-1	-1	B	B	Static_B	chr1 104875000 104900000
-1	-1	-1	-1	-1	-1	B	B	Static_B	chr1 104900000 104925000
-1	-1	-1	-1	-1	-1	B	B	Static_B	chr1 104925000 104950000
-1	-1	-1	-1	-1	-1	B	B	Static_B	chr1 104950000 104975000
-1	-1	-1	-1	-1	-1	B	B	Static_B	chr1 104975000 105000000
-1	-1	-1	1	1	1	B	A	B_TO_A	chr1 10500000 10525000
1	-1	-1	1	-1	-1	B	B	Static_B	chr1 105000000 105025000
-1	-1	-1	-1	1	-1	B	B	Static_B	chr1 105025000 105050000
-1	-1	-1	-1	-1	-1	B	B	Static_B	chr1 105050000 105075000
-1	-1	1	-1	1	-1	B	B	Static_B	chr1 105075000 105100000
-1	-1	1	1	-1	-1	B	B	Static_B	chr1 105100000 105125000
-1	-1	-1	1	-1	-1	B	B	Static_B	chr1 105125000 105150000
-1	-1	-1	-1	-1	-1	B	B	Static_B	chr1 105150000 105175000
-1	-1	-1	-1	-1	-1	B	B	Static_B	chr1 105175000 105200000
-1	-1	-1	-1	-1	-1	B	B	Static_B	chr1 105200000 105225000
-1	-1	-1	-1	-1	-1	B	B	Static_B	chr1 105225000 105250000
-1	-1	-1	1	-1	1	B	A	B_TO_A	chr1 10525000 10550000
-1	-1	-1	-1	-1	-1	B	B	Static_B	chr1 105250000 105275000
-1	-1	-1	-1	-1	-1	B	B	Static_B	chr1 105275000 105300000
-1	-1	-1	-1	-1	-1	B	B	Static_B	chr1 105300000 105325000
-1	-1	1	-1	-1	-1	B	B	Static_B	chr1 105325000 105350000
-1	-1	1	-1	-1	1	B	B	Static_B	chr1 105350000 105375000
-1	-1	-1	-1	-1	-1	B	B	Static_B	chr1 105375000 105400000
-1	-1	-1	-1	1	-1	B	B	Static_B	chr1 105400000 105425000
-1	-1	-1	-1	1	-1	B	B	Static_B	chr1 105425000 105450000
-1	1	-1	-1	-1	-1	B	B	Static_B	chr1 105450000 105475000
-1	-1	1	-1	1	1	B	A	B_TO_A	chr1 105475000 105500000
-1	-1	-1	1	-1	1	B	A	B_TO_A	chr1 10550000 10575000
-1	-1	-1	1	1	1	B	A	B_TO_A	chr1 105500000 105525000
-1	-1	-1	1	1	-1	B	A	B_TO_A	chr1 105525000 105550000
-1	-1	-1	-1	1	-1	B	B	Static_B	chr1 105550000 105575000
-1	-1	1	1	-1	1	B	A	B_TO_A	chr1 105575000 105600000
-1	-1	1	1	-1	1	B	A	B_TO_A	chr1 105600000 105625000
-1	1	-1	1	1	1	B	A	B_TO_A	chr1 105625000 105650000
1	1	1	1	1	1	A	A	Static_A	chr1 105650000 105675000
1	1	1	1	1	1	A	A	Static_A	chr1 105675000 105700000
1	1	1	1	1	1	A	A	Static_A	chr1 105700000 105725000
1	1	1	1	1	1	A	A	Static_A	chr1 105725000 105750000
-1	-1	1	1	-1	1	B	A	B_TO_A	chr1 10575000 10600000
1	1	1	1	1	1	A	A	Static_A	chr1 105750000 105775000
1	1	1	1	1	1	A	A	Static_A	chr1 105775000 105800000
1	1	1	1	1	1	A	A	Static_A	chr1 105800000 105825000
1	1	1	1	1	1	A	A	Static_A	chr1 105825000 105850000
1	1	1	1	1	1	A	A	Static_A	chr1 105850000 105875000
1	1	1	1	1	1	A	A	Static_A	chr1 105875000 105900000
1	1	1	-1	1	-1	A	B	A_TO_B	chr1 105900000 105925000
1	1	1	-1	1	1	A	A	Static_A	chr1 105925000 105950000
1	1	1	1	1	1	A	A	Static_A	chr1 105950000 105975000
1	1	1	1	1	1	A	A	Static_A	chr1 105975000 106000000
-1	-1	1	1	-1	1	B	A	B_TO_A	chr1 10600000 10625000
1	1	1	1	1	1	A	A	Static_A	chr1 106000000 106025000
1	1	1	1	1	1	A	A	Static_A	chr1 106025000 106050000
1	1	1	1	1	1	A	A	Static_A	chr1 106050000 106075000
1	1	1	1	1	1	A	A	Static_A	chr1 106075000 106100000
1	1	1	1	1	1	A	A	Static_A	chr1 106100000 106125000
1	1	1	1	1	1	A	A	Static_A	chr1 106125000 106150000
1	1	1	1	1	1	A	A	Static_A	chr1 106150000 106175000
1	1	1	1	1	1	A	A	Static_A	chr1 106175000 106200000
1	1	1	1	1	1	A	A	Static_A	chr1 106200000 106225000
1	1	1	1	1	1	A	A	Static_A	chr1 106225000 106250000
-1	-1	-1	1	-1	1	B	A	B_TO_A	chr1 10625000 10650000
1	1	1	1	1	1	A	A	Static_A	chr1 106250000 106275000
-1	1	1	1	1	1	A	A	Static_A	chr1 106275000 106300000
1	1	-1	1	1	1	A	A	Static_A	chr1 106300000 106325000
1	1	-1	1	1	1	A	A	Static_A	chr1 106325000 106350000
1	1	1	-1	1	1	A	A	Static_A	chr1 106350000 106375000
1	1	1	1	1	1	A	A	Static_A	chr1 106375000 106400000
1	1	1	1	1	-1	A	A	Static_A	chr1 106400000 106425000
-1	1	1	-1	1	-1	A	B	A_TO_B	chr1 106425000 106450000
-1	-1	-1	1	-1	-1	B	B	Static_B	chr1 106450000 106475000
-1	-1	-1	1	-1	-1	B	B	Static_B	chr1 106475000 106500000
-1	-1	-1	1	1	1	B	A	B_TO_A	chr1 10650000 10675000
-1	-1	-1	-1	-1	-1	B	B	Static_B	chr1 106500000 106525000
1	-1	-1	-1	-1	-1	B	B	Static_B	chr1 106525000 106550000
1	-1	-1	-1	1	-1	B	B	Static_B	chr1 106550000 106575000
-1	-1	-1	-1	1	-1	B	B	Static_B	chr1 106575000 106600000
-1	1	-1	1	-1	-1	B	B	Static_B	chr1 106600000 106625000
-1	1	1	1	-1	-1	A	B	A_TO_B	chr1 106625000 106650000
-1	-1	1	-1	-1	-1	B	B	Static_B	chr1 106650000 106675000
1	-1	1	-1	-1	-1	A	B	A_TO_B	chr1 106675000 106700000
1	1	1	1	1	1	A	A	Static_A	chr1 106700000 106725000
1	1	1	1	1	1	A	A	Static_A	chr1 106725000 106750000
1	-1	-1	1	1	-1	B	A	B_TO_A	chr1 10675000 10700000
1	1	1	1	1	1	A	A	Static_A	chr1 106750000 106775000
1	1	1	1	1	1	A	A	Static_A	chr1 106775000 106800000
1	1	1	1	1	1	A	A	Static_A	chr1 106800000 106825000
-1	-1	-1	-1	-1	-1	B	B	Static_B	chr1 106825000 106850000
-1	-1	-1	-1	-1	-1	B	B	Static_B	chr1 106850000 106875000
-1	-1	-1	-1	-1	-1	B	B	Static_B	chr1 106875000 106900000
-1	-1	-1	-1	-1	-1	B	B	Static_B	chr1 106900000 106925000
-1	-1	-1	-1	-1	-1	B	B	Static_B	chr1 106925000 106950000
-1	-1	-1	-1	-1	-1	B	B	Static_B	chr1 106950000 106975000
-1	-1	-1	-1	-1	-1	B	B	Static_B	chr1 106975000 107000000
-1	-1	-1	1	-1	1	B	A	B_TO_A	chr1 10700000 10725000
-1	-1	-1	-1	-1	-1	B	B	Static_B	chr1 107000000 107025000
-1	-1	-1	-1	-1	-1	B	B	Static_B	chr1 107025000 107050000
-1	-1	-1	-1	-1	-1	B	B	Static_B	chr1 107050000 107075000
-1	-1	-1	-1	-1	-1	B	B	Static_B	chr1 107075000 107100000
-1	-1	-1	-1	-1	-1	B	B	Static_B	chr1 107100000 107125000
-1	-1	-1	-1	-1	-1	B	B	Static_B	chr1 107125000 107150000
-1	-1	-1	-1	-1	-1	B	B	Static_B	chr1 107150000 107175000
-1	-1	-1	-1	-1	-1	B	B	Static_B	chr1 107175000 107200000
-1	-1	-1	-1	-1	-1	B	B	Static_B	chr1 107200000 107225000
-1	-1	-1	-1	-1	-1	B	B	Static_B	chr1 107225000 107250000
-1	1	1	1	-1	-1	A	B	A_TO_B	chr1 10725000 10750000
-1	-1	-1	-1	-1	-1	B	B	Static_B	chr1 107250000 107275000
-1	-1	-1	-1	-1	-1	B	B	Static_B	chr1 107275000 107300000
-1	-1	-1	-1	-1	-1	B	B	Static_B	chr1 107300000 107325000
-1	-1	-1	-1	-1	-1	B	B	Static_B	chr1 107325000 107350000
-1	-1	-1	-1	-1	-1	B	B	Static_B	chr1 107350000 107375000
-1	-1	-1	-1	-1	-1	B	B	Static_B	chr1 107375000 107400000
-1	-1	-1	-1	-1	-1	B	B	Static_B	chr1 107400000 107425000
-1	-1	-1	-1	-1	-1	B	B	Static_B	chr1 107425000 107450000
-1	-1	-1	-1	-1	-1	B	B	Static_B	chr1 107450000 107475000
-1	-1	-1	-1	-1	-1	B	B	Static_B	chr1 107475000 107500000
-1	1	-1	1	-1	-1	B	B	Static_B	chr1 10750000 10775000
-1	-1	-1	-1	-1	-1	B	B	Static_B	chr1 107500000 107525000
-1	-1	-1	-1	-1	-1	B	B	Static_B	chr1 107525000 107550000
-1	-1	-1	-1	-1	-1	B	B	Static_B	chr1 107550000 107575000
-1	-1	-1	-1	-1	-1	B	B	Static_B	chr1 107575000 107600000
-1	-1	-1	-1	-1	-1	B	B	Static_B	chr1 107600000 107625000
-1	-1	-1	-1	-1	-1	B	B	Static_B	chr1 107625000 107650000
-1	-1	-1	-1	-1	-1	B	B	Static_B	chr1 107650000 107675000
-1	-1	-1	-1	-1	-1	B	B	Static_B	chr1 107675000 107700000
-1	-1	-1	-1	-1	-1	B	B	Static_B	chr1 107700000 107725000
-1	-1	-1	-1	-1	-1	B	B	Static_B	chr1 107725000 107750000
1	1	-1	-1	1	1	A	A	Static_A	chr1 10775000 10800000
-1	-1	-1	-1	-1	-1	B	B	Static_B	chr1 107750000 107775000
-1	-1	-1	-1	-1	-1	B	B	Static_B	chr1 107775000 107800000
-1	-1	1	-1	-1	-1	B	B	Static_B	chr1 107800000 107825000
-1	-1	-1	-1	-1	-1	B	B	Static_B	chr1 107825000 107850000
-1	-1	-1	-1	-1	-1	B	B	Static_B	chr1 107850000 107875000
-1	-1	-1	-1	-1	-1	B	B	Static_B	chr1 107875000 107900000
-1	-1	-1	-1	-1	-1	B	B	Static_B	chr1 107900000 107925000
-1	-1	-1	-1	-1	-1	B	B	Static_B	chr1 107925000 107950000
-1	-1	-1	-1	-1	-1	B	B	Static_B	chr1 107950000 107975000
-1	-1	-1	-1	-1	-1	B	B	Static_B	chr1 107975000 108000000
-1	1	-1	1	1	1	B	A	B_TO_A	chr1 10800000 10825000
-1	-1	-1	-1	-1	-1	B	B	Static_B	chr1 108000000 108025000
-1	-1	-1	-1	-1	-1	B	B	Static_B	chr1 108025000 108050000
-1	-1	-1	-1	-1	-1	B	B	Static_B	chr1 108050000 108075000
-1	-1	-1	-1	-1	-1	B	B	Static_B	chr1 108075000 108100000
-1	-1	-1	-1	-1	-1	B	B	Static_B	chr1 108100000 108125000
-1	-1	-1	-1	-1	-1	B	B	Static_B	chr1 108125000 108150000
-1	-1	-1	-1	-1	-1	B	B	Static_B	chr1 108150000 108175000
-1	-1	-1	-1	-1	-1	B	B	Static_B	chr1 108175000 108200000
-1	-1	-1	-1	-1	-1	B	B	Static_B	chr1 108200000 108225000
-1	-1	-1	-1	-1	-1	B	B	Static_B	chr1 108225000 108250000
-1	1	-1	1	-1	1	B	A	B_TO_A	chr1 10825000 10850000
-1	-1	-1	-1	-1	-1	B	B	Static_B	chr1 108250000 108275000
-1	-1	-1	-1	-1	-1	B	B	Static_B	chr1 108275000 108300000
-1	-1	-1	-1	-1	-1	B	B	Static_B	chr1 108300000 108325000
-1	-1	-1	-1	-1	-1	B	B	Static_B	chr1 108325000 108350000
-1	-1	-1	-1	-1	-1	B	B	Static_B	chr1 108350000 108375000
-1	-1	-1	-1	-1	-1	B	B	Static_B	chr1 108375000 108400000
-1	-1	-1	1	-1	-1	B	B	Static_B	chr1 108400000 108425000
-1	-1	-1	-1	-1	-1	B	B	Static_B	chr1 108425000 108450000
-1	-1	-1	-1	-1	-1	B	B	Static_B	chr1 108450000 108475000
-1	-1	-1	-1	-1	-1	B	B	Static_B	chr1 108475000 108500000
1	1	1	1	1	1	A	A	Static_A	chr1 10850000 10875000
-1	-1	-1	-1	-1	-1	B	B	Static_B	chr1 108500000 108525000
-1	-1	-1	-1	-1	-1	B	B	Static_B	chr1 108525000 108550000
-1	-1	-1	-1	-1	-1	B	B	Static_B	chr1 108550000 108575000
-1	-1	-1	-1	-1	-1	B	B	Static_B	chr1 108575000 108600000
-1	-1	-1	-1	-1	-1	B	B	Static_B	chr1 108600000 108625000
-1	-1	-1	-1	-1	-1	B	B	Static_B	chr1 108625000 108650000
-1	-1	-1	-1	-1	-1	B	B	Static_B	chr1 108650000 108675000
-1	-1	-1	-1	-1	-1	B	B	Static_B	chr1 108675000 108700000
-1	-1	-1	-1	-1	-1	B	B	Static_B	chr1 108700000 108725000
-1	-1	-1	-1	-1	-1	B	B	Static_B	chr1 108725000 108750000
1	-1	1	-1	1	-1	A	B	A_TO_B	chr1 10875000 10900000
-1	-1	-1	-1	-1	-1	B	B	Static_B	chr1 108750000 108775000
-1	-1	-1	-1	-1	-1	B	B	Static_B	chr1 108775000 108800000
-1	-1	-1	-1	-1	-1	B	B	Static_B	chr1 108800000 108825000
-1	-1	-1	-1	-1	-1	B	B	Static_B	chr1 108825000 108850000
-1	-1	-1	-1	-1	-1	B	B	Static_B	chr1 108850000 108875000
-1	-1	-1	-1	-1	-1	B	B	Static_B	chr1 108875000 108900000
-1	-1	-1	-1	-1	-1	B	B	Static_B	chr1 108900000 108925000
-1	-1	-1	-1	-1	-1	B	B	Static_B	chr1 108925000 108950000
-1	-1	-1	-1	-1	-1	B	B	Static_B	chr1 108950000 108975000
-1	-1	-1	-1	-1	-1	B	B	Static_B	chr1 108975000 109000000
1	1	1	1	1	-1	A	A	Static_A	chr1 10900000 10925000
-1	-1	-1	-1	-1	-1	B	B	Static_B	chr1 109000000 109025000
-1	-1	-1	-1	-1	-1	B	B	Static_B	chr1 109025000 109050000
-1	-1	-1	-1	-1	-1	B	B	Static_B	chr1 109050000 109075000
-1	-1	-1	-1	-1	-1	B	B	Static_B	chr1 109075000 109100000
-1	-1	-1	-1	-1	-1	B	B	Static_B	chr1 109100000 109125000
-1	-1	-1	-1	-1	-1	B	B	Static_B	chr1 109125000 109150000
-1	-1	-1	-1	-1	-1	B	B	Static_B	chr1 109150000 109175000
-1	-1	-1	-1	-1	-1	B	B	Static_B	chr1 109175000 109200000
-1	-1	-1	-1	-1	-1	B	B	Static_B	chr1 109200000 109225000
-1	-1	-1	-1	-1	-1	B	B	Static_B	chr1 109225000 109250000
1	-1	-1	1	1	-1	B	A	B_TO_A	chr1 10925000 10950000
-1	-1	-1	-1	-1	-1	B	B	Static_B	chr1 109250000 109275000
-1	-1	-1	-1	-1	-1	B	B	Static_B	chr1 109275000 109300000
-1	-1	-1	-1	-1	-1	B	B	Static_B	chr1 109300000 109325000
-1	-1	-1	-1	-1	-1	B	B	Static_B	chr1 109325000 109350000
-1	-1	-1	-1	-1	-1	B	B	Static_B	chr1 109350000 109375000
-1	-1	-1	-1	-1	-1	B	B	Static_B	chr1 109375000 109400000
-1	-1	-1	-1	-1	-1	B	B	Static_B	chr1 109400000 109425000
-1	-1	-1	-1	-1	-1	B	B	Static_B	chr1 109425000 109450000
-1	-1	-1	-1	-1	-1	B	B	Static_B	chr1 109450000 109475000
-1	-1	-1	-1	-1	-1	B	B	Static_B	chr1 109475000 109500000
1	1	-1	1	1	-1	A	A	Static_A	chr1 10950000 10975000
-1	-1	-1	-1	-1	-1	B	B	Static_B	chr1 109500000 109525000
-1	-1	-1	-1	-1	-1	B	B	Static_B	chr1 109525000 109550000
-1	-1	-1	-1	-1	-1	B	B	Static_B	chr1 109550000 109575000
-1	-1	-1	-1	-1	-1	B	B	Static_B	chr1 109575000 109600000
-1	-1	-1	-1	-1	-1	B	B	Static_B	chr1 109600000 109625000
-1	-1	-1	-1	-1	-1	B	B	Static_B	chr1 109625000 109650000
-1	-1	-1	-1	-1	-1	B	B	Static_B	chr1 109650000 109675000
-1	-1	-1	-1	-1	-1	B	B	Static_B	chr1 109675000 109700000
-1	-1	-1	-1	-1	-1	B	B	Static_B	chr1 109700000 109725000
-1	-1	-1	-1	-1	-1	B	B	Static_B	chr1 109725000 109750000
1	1	-1	1	-1	1	A	A	Static_A	chr1 10975000 11000000
-1	-1	-1	-1	-1	-1	B	B	Static_B	chr1 109800000 109825000
-1	-1	-1	-1	-1	-1	B	B	Static_B	chr1 109825000 109850000
-1	-1	-1	-1	-1	-1	B	B	Static_B	chr1 109850000 109875000
-1	-1	-1	-1	-1	-1	B	B	Static_B	chr1 109875000 109900000
-1	-1	-1	-1	-1	-1	B	B	Static_B	chr1 109900000 109925000
-1	-1	-1	-1	-1	-1	B	B	Static_B	chr1 109925000 109950000
-1	-1	-1	-1	-1	-1	B	B	Static_B	chr1 109950000 109975000
-1	-1	-1	-1	-1	-1	B	B	Static_B	chr1 109975000 110000000
1	1	-1	1	1	1	A	A	Static_A	chr1 11000000 11025000
-1	-1	-1	-1	-1	-1	B	B	Static_B	chr1 110000000 110025000
-1	-1	-1	-1	-1	-1	B	B	Static_B	chr1 110025000 110050000
-1	-1	-1	-1	-1	-1	B	B	Static_B	chr1 110050000 110075000
-1	-1	-1	-1	-1	-1	B	B	Static_B	chr1 110075000 110100000
-1	-1	-1	-1	-1	-1	B	B	Static_B	chr1 110100000 110125000
-1	-1	-1	-1	-1	-1	B	B	Static_B	chr1 110125000 110150000
-1	-1	-1	-1	-1	-1	B	B	Static_B	chr1 110150000 110175000
-1	-1	-1	-1	-1	-1	B	B	Static_B	chr1 110175000 110200000
-1	-1	-1	-1	-1	-1	B	B	Static_B	chr1 110200000 110225000
-1	-1	-1	-1	-1	-1	B	B	Static_B	chr1 110225000 110250000
1	-1	1	1	1	-1	A	A	Static_A	chr1 11025000 11050000
-1	-1	-1	-1	-1	-1	B	B	Static_B	chr1 110250000 110275000
-1	-1	-1	-1	-1	-1	B	B	Static_B	chr1 110275000 110300000
-1	-1	-1	-1	-1	-1	B	B	Static_B	chr1 110300000 110325000
-1	-1	-1	-1	-1	-1	B	B	Static_B	chr1 110325000 110350000
-1	-1	-1	-1	-1	-1	B	B	Static_B	chr1 110350000 110375000
-1	-1	-1	-1	-1	-1	B	B	Static_B	chr1 110375000 110400000
-1	-1	-1	-1	-1	-1	B	B	Static_B	chr1 110400000 110425000
-1	-1	-1	-1	-1	-1	B	B	Static_B	chr1 110425000 110450000
-1	-1	-1	-1	-1	-1	B	B	Static_B	chr1 110450000 110475000
-1	-1	-1	-1	-1	-1	B	B	Static_B	chr1 110475000 110500000
1	-1	1	-1	-1	1	A	B	A_TO_B	chr1 11050000 11075000
-1	-1	-1	-1	-1	-1	B	B	Static_B	chr1 110500000 110525000
-1	-1	-1	-1	-1	-1	B	B	Static_B	chr1 110525000 110550000
-1	-1	-1	-1	-1	-1	B	B	Static_B	chr1 110550000 110575000
-1	-1	-1	-1	-1	-1	B	B	Static_B	chr1 110575000 110600000
-1	-1	-1	-1	-1	-1	B	B	Static_B	chr1 110600000 110625000
-1	-1	-1	-1	-1	-1	B	B	Static_B	chr1 110625000 110650000
-1	-1	-1	-1	-1	-1	B	B	Static_B	chr1 110650000 110675000
-1	-1	-1	-1	-1	-1	B	B	Static_B	chr1 110675000 110700000
-1	-1	-1	-1	-1	-1	B	B	Static_B	chr1 110700000 110725000
-1	-1	-1	-1	-1	-1	B	B	Static_B	chr1 110725000 110750000
1	-1	1	1	-1	1	A	A	Static_A	chr1 11075000 11100000
-1	-1	-1	-1	-1	-1	B	B	Static_B	chr1 110750000 110775000
-1	-1	-1	-1	-1	-1	B	B	Static_B	chr1 110775000 110800000
-1	-1	-1	-1	-1	-1	B	B	Static_B	chr1 110800000 110825000
-1	-1	-1	-1	-1	-1	B	B	Static_B	chr1 110825000 110850000
-1	-1	-1	-1	-1	-1	B	B	Static_B	chr1 110850000 110875000
-1	-1	-1	-1	-1	-1	B	B	Static_B	chr1 110875000 110900000
-1	-1	-1	-1	-1	-1	B	B	Static_B	chr1 110900000 110925000
-1	-1	-1	-1	-1	-1	B	B	Static_B	chr1 110925000 110950000
-1	-1	-1	-1	-1	-1	B	B	Static_B	chr1 110950000 110975000
-1	-1	-1	-1	-1	-1	B	B	Static_B	chr1 110975000 111000000
1	-1	-1	1	1	1	B	A	B_TO_A	chr1 11100000 11125000
-1	-1	-1	-1	-1	-1	B	B	Static_B	chr1 111000000 111025000
-1	-1	-1	-1	-1	-1	B	B	Static_B	chr1 111025000 111050000
-1	-1	-1	-1	-1	-1	B	B	Static_B	chr1 111050000 111075000
-1	-1	-1	-1	-1	-1	B	B	Static_B	chr1 111075000 111100000
-1	-1	-1	-1	-1	-1	B	B	Static_B	chr1 111100000 111125000
-1	-1	-1	-1	-1	-1	B	B	Static_B	chr1 111125000 111150000
-1	-1	-1	-1	-1	-1	B	B	Static_B	chr1 111150000 111175000
-1	-1	-1	-1	-1	-1	B	B	Static_B	chr1 111175000 111200000
-1	-1	-1	-1	-1	-1	B	B	Static_B	chr1 111200000 111225000
-1	-1	-1	-1	-1	-1	B	B	Static_B	chr1 111225000 111250000
1	1	-1	1	1	1	A	A	Static_A	chr1 11125000 11150000
-1	-1	-1	-1	-1	-1	B	B	Static_B	chr1 111250000 111275000
-1	-1	-1	-1	-1	-1	B	B	Static_B	chr1 111275000 111300000
-1	-1	-1	-1	-1	-1	B	B	Static_B	chr1 111300000 111325000
-1	-1	-1	-1	-1	-1	B	B	Static_B	chr1 111325000 111350000
-1	-1	-1	-1	-1	-1	B	B	Static_B	chr1 111350000 111375000
-1	-1	-1	-1	-1	-1	B	B	Static_B	chr1 111375000 111400000
-1	-1	-1	-1	-1	-1	B	B	Static_B	chr1 111400000 111425000
-1	-1	-1	-1	-1	-1	B	B	Static_B	chr1 111425000 111450000
-1	-1	-1	-1	-1	-1	B	B	Static_B	chr1 111450000 111475000
-1	-1	-1	-1	-1	-1	B	B	Static_B	chr1 111475000 111500000
1	-1	-1	1	-1	1	B	A	B_TO_A	chr1 11150000 11175000
-1	-1	-1	-1	-1	-1	B	B	Static_B	chr1 111500000 111525000
-1	-1	-1	-1	-1	-1	B	B	Static_B	chr1 111525000 111550000
-1	-1	-1	-1	-1	-1	B	B	Static_B	chr1 111550000 111575000
-1	-1	-1	-1	-1	-1	B	B	Static_B	chr1 111575000 111600000
-1	-1	-1	-1	-1	-1	B	B	Static_B	chr1 111600000 111625000
-1	-1	-1	-1	-1	-1	B	B	Static_B	chr1 111625000 111650000
-1	-1	-1	-1	-1	-1	B	B	Static_B	chr1 111650000 111675000
-1	-1	-1	-1	-1	-1	B	B	Static_B	chr1 111675000 111700000
-1	-1	-1	-1	-1	-1	B	B	Static_B	chr1 111700000 111725000
-1	-1	-1	-1	-1	-1	B	B	Static_B	chr1 111725000 111750000
1	-1	-1	1	-1	1	B	A	B_TO_A	chr1 11175000 11200000
-1	-1	-1	-1	-1	-1	B	B	Static_B	chr1 111750000 111775000
-1	-1	-1	-1	-1	-1	B	B	Static_B	chr1 111775000 111800000
-1	-1	-1	-1	-1	-1	B	B	Static_B	chr1 111800000 111825000
-1	-1	-1	-1	-1	-1	B	B	Static_B	chr1 111825000 111850000
-1	-1	-1	-1	-1	-1	B	B	Static_B	chr1 111850000 111875000
-1	-1	-1	-1	-1	1	B	B	Static_B	chr1 111875000 111900000
-1	-1	-1	-1	-1	-1	B	B	Static_B	chr1 111900000 111925000
-1	-1	-1	-1	-1	-1	B	B	Static_B	chr1 111925000 111950000
-1	-1	-1	-1	-1	-1	B	B	Static_B	chr1 111950000 111975000
-1	-1	-1	-1	-1	-1	B	B	Static_B	chr1 111975000 112000000
1	1	-1	-1	1	1	A	A	Static_A	chr1 11200000 11225000
-1	-1	-1	-1	-1	-1	B	B	Static_B	chr1 112000000 112025000
-1	-1	-1	-1	-1	-1	B	B	Static_B	chr1 112025000 112050000
-1	-1	-1	-1	-1	-1	B	B	Static_B	chr1 112050000 112075000
-1	-1	-1	-1	-1	-1	B	B	Static_B	chr1 112075000 112100000
-1	-1	-1	1	-1	-1	B	B	Static_B	chr1 112100000 112125000
-1	-1	-1	1	-1	-1	B	B	Static_B	chr1 112125000 112150000
-1	-1	-1	-1	-1	-1	B	B	Static_B	chr1 112150000 112175000
-1	-1	-1	-1	-1	-1	B	B	Static_B	chr1 112175000 112200000
-1	-1	-1	-1	-1	-1	B	B	Static_B	chr1 112200000 112225000
-1	-1	-1	1	-1	-1	B	B	Static_B	chr1 112225000 112250000
1	1	1	1	1	1	A	A	Static_A	chr1 11225000 11250000
-1	-1	-1	-1	-1	-1	B	B	Static_B	chr1 112250000 112275000
-1	-1	-1	-1	-1	-1	B	B	Static_B	chr1 112275000 112300000
-1	-1	-1	-1	-1	-1	B	B	Static_B	chr1 112300000 112325000
-1	-1	-1	-1	-1	-1	B	B	Static_B	chr1 112325000 112350000
-1	-1	-1	-1	-1	-1	B	B	Static_B	chr1 112350000 112375000
-1	-1	-1	-1	-1	-1	B	B	Static_B	chr1 112375000 112400000
-1	-1	-1	-1	-1	-1	B	B	Static_B	chr1 112400000 112425000
-1	-1	-1	-1	-1	-1	B	B	Static_B	chr1 112425000 112450000
-1	-1	-1	-1	-1	-1	B	B	Static_B	chr1 112450000 112475000
-1	-1	-1	-1	-1	-1	B	B	Static_B	chr1 112475000 112500000
1	1	-1	1	1	1	A	A	Static_A	chr1 11250000 11275000
-1	-1	-1	-1	-1	-1	B	B	Static_B	chr1 112500000 112525000
-1	-1	-1	-1	-1	-1	B	B	Static_B	chr1 112525000 112550000
-1	-1	-1	-1	-1	-1	B	B	Static_B	chr1 112550000 112575000
-1	-1	-1	-1	-1	-1	B	B	Static_B	chr1 112575000 112600000
-1	-1	-1	-1	-1	-1	B	B	Static_B	chr1 112600000 112625000
-1	-1	-1	-1	-1	-1	B	B	Static_B	chr1 112625000 112650000
-1	-1	-1	-1	-1	-1	B	B	Static_B	chr1 112650000 112675000
-1	-1	-1	-1	-1	-1	B	B	Static_B	chr1 112675000 112700000
-1	-1	-1	-1	-1	-1	B	B	Static_B	chr1 112700000 112725000
-1	-1	-1	-1	-1	-1	B	B	Static_B	chr1 112725000 112750000
1	1	-1	-1	1	1	A	A	Static_A	chr1 11275000 11300000
-1	-1	-1	-1	-1	-1	B	B	Static_B	chr1 112750000 112775000
-1	-1	-1	-1	-1	-1	B	B	Static_B	chr1 112775000 112800000
-1	-1	-1	-1	-1	-1	B	B	Static_B	chr1 112800000 112825000
-1	-1	-1	-1	-1	-1	B	B	Static_B	chr1 112825000 112850000
-1	-1	-1	-1	-1	-1	B	B	Static_B	chr1 112850000 112875000
-1	-1	-1	-1	-1	-1	B	B	Static_B	chr1 112875000 112900000
-1	-1	-1	-1	-1	-1	B	B	Static_B	chr1 112900000 112925000
-1	-1	-1	1	-1	-1	B	B	Static_B	chr1 112925000 112950000
-1	-1	-1	-1	-1	-1	B	B	Static_B	chr1 112950000 112975000
-1	-1	-1	-1	-1	-1	B	B	Static_B	chr1 112975000 113000000
1	1	1	1	1	1	A	A	Static_A	chr1 11300000 11325000
-1	-1	-1	-1	-1	-1	B	B	Static_B	chr1 113000000 113025000
-1	-1	-1	-1	-1	-1	B	B	Static_B	chr1 113025000 113050000
-1	-1	-1	-1	-1	-1	B	B	Static_B	chr1 113050000 113075000
-1	-1	-1	-1	-1	-1	B	B	Static_B	chr1 113075000 113100000
-1	-1	-1	-1	-1	-1	B	B	Static_B	chr1 113100000 113125000
-1	-1	-1	-1	-1	-1	B	B	Static_B	chr1 113125000 113150000
-1	-1	-1	-1	-1	-1	B	B	Static_B	chr1 113150000 113175000
-1	-1	-1	-1	-1	-1	B	B	Static_B	chr1 113175000 113200000
-1	-1	-1	-1	-1	-1	B	B	Static_B	chr1 113200000 113225000
-1	-1	-1	-1	-1	-1	B	B	Static_B	chr1 113225000 113250000
1	1	1	1	1	1	A	A	Static_A	chr1 11325000 11350000
-1	-1	-1	-1	-1	-1	B	B	Static_B	chr1 113250000 113275000
-1	-1	-1	-1	-1	-1	B	B	Static_B	chr1 113275000 113300000
-1	-1	-1	-1	-1	-1	B	B	Static_B	chr1 113300000 113325000
-1	-1	-1	-1	-1	-1	B	B	Static_B	chr1 113325000 113350000
-1	-1	-1	-1	-1	-1	B	B	Static_B	chr1 113350000 113375000
-1	-1	-1	-1	-1	-1	B	B	Static_B	chr1 113375000 113400000
-1	-1	-1	-1	-1	-1	B	B	Static_B	chr1 113400000 113425000
-1	-1	-1	-1	-1	-1	B	B	Static_B	chr1 113425000 113450000
-1	-1	-1	-1	-1	-1	B	B	Static_B	chr1 113450000 113475000
-1	-1	-1	-1	-1	-1	B	B	Static_B	chr1 113475000 113500000
1	-1	1	1	1	1	A	A	Static_A	chr1 11350000 11375000
-1	-1	-1	-1	-1	-1	B	B	Static_B	chr1 113500000 113525000
-1	-1	-1	-1	-1	-1	B	B	Static_B	chr1 113525000 113550000
-1	-1	-1	-1	-1	-1	B	B	Static_B	chr1 113550000 113575000
-1	-1	-1	-1	-1	-1	B	B	Static_B	chr1 113575000 113600000
-1	-1	-1	-1	-1	-1	B	B	Static_B	chr1 113600000 113625000
-1	-1	-1	1	-1	-1	B	B	Static_B	chr1 113625000 113650000
1	-1	-1	1	-1	-1	B	B	Static_B	chr1 113650000 113675000
-1	-1	-1	-1	-1	-1	B	B	Static_B	chr1 113675000 113700000
-1	-1	-1	-1	-1	-1	B	B	Static_B	chr1 113700000 113725000
-1	-1	-1	-1	-1	-1	B	B	Static_B	chr1 113725000 113750000
1	1	1	1	1	1	A	A	Static_A	chr1 11375000 11400000
-1	-1	-1	-1	-1	-1	B	B	Static_B	chr1 113750000 113775000
-1	-1	-1	-1	-1	-1	B	B	Static_B	chr1 113775000 113800000
-1	-1	-1	-1	-1	-1	B	B	Static_B	chr1 113800000 113825000
-1	-1	-1	-1	-1	-1	B	B	Static_B	chr1 113825000 113850000
-1	-1	-1	-1	-1	-1	B	B	Static_B	chr1 113850000 113875000
-1	-1	-1	-1	-1	-1	B	B	Static_B	chr1 113875000 113900000
-1	-1	-1	-1	-1	-1	B	B	Static_B	chr1 113900000 113925000
1	1	-1	-1	-1	1	A	B	A_TO_B	chr1 113925000 113950000
1	1	-1	1	-1	1	A	A	Static_A	chr1 113950000 113975000
-1	-1	-1	1	-1	-1	B	B	Static_B	chr1 113975000 114000000
1	1	-1	1	1	1	A	A	Static_A	chr1 11400000 11425000
-1	-1	-1	1	-1	-1	B	B	Static_B	chr1 114000000 114025000
-1	-1	-1	-1	-1	-1	B	B	Static_B	chr1 114025000 114050000
-1	-1	-1	-1	-1	-1	B	B	Static_B	chr1 114050000 114075000
-1	-1	-1	-1	-1	-1	B	B	Static_B	chr1 114075000 114100000
-1	-1	-1	-1	-1	-1	B	B	Static_B	chr1 114100000 114125000
-1	-1	-1	-1	-1	-1	B	B	Static_B	chr1 114125000 114150000
-1	-1	-1	-1	-1	-1	B	B	Static_B	chr1 114150000 114175000
-1	-1	-1	-1	-1	-1	B	B	Static_B	chr1 114175000 114200000
-1	-1	-1	-1	-1	-1	B	B	Static_B	chr1 114200000 114225000
-1	-1	-1	-1	-1	-1	B	B	Static_B	chr1 114225000 114250000
1	1	1	1	1	1	A	A	Static_A	chr1 11425000 11450000
-1	-1	-1	-1	-1	-1	B	B	Static_B	chr1 114250000 114275000
-1	-1	-1	-1	-1	-1	B	B	Static_B	chr1 114275000 114300000
-1	-1	-1	-1	-1	-1	B	B	Static_B	chr1 114300000 114325000
-1	-1	-1	-1	-1	-1	B	B	Static_B	chr1 114325000 114350000
-1	-1	-1	-1	-1	-1	B	B	Static_B	chr1 114350000 114375000
-1	-1	-1	-1	-1	-1	B	B	Static_B	chr1 114375000 114400000
-1	-1	-1	-1	-1	-1	B	B	Static_B	chr1 114400000 114425000
-1	-1	-1	-1	-1	-1	B	B	Static_B	chr1 114425000 114450000
-1	-1	-1	-1	-1	-1	B	B	Static_B	chr1 114450000 114475000
-1	-1	-1	-1	-1	-1	B	B	Static_B	chr1 114475000 114500000
1	1	1	1	1	1	A	A	Static_A	chr1 11450000 11475000
-1	-1	-1	-1	-1	-1	B	B	Static_B	chr1 114500000 114525000
-1	-1	-1	-1	-1	-1	B	B	Static_B	chr1 114525000 114550000
-1	-1	-1	-1	-1	-1	B	B	Static_B	chr1 114550000 114575000
-1	-1	-1	-1	-1	-1	B	B	Static_B	chr1 114575000 114600000
-1	-1	-1	-1	-1	-1	B	B	Static_B	chr1 114600000 114625000
-1	-1	-1	-1	-1	-1	B	B	Static_B	chr1 114625000 114650000
-1	-1	-1	-1	-1	-1	B	B	Static_B	chr1 114650000 114675000
-1	-1	-1	-1	-1	-1	B	B	Static_B	chr1 114675000 114700000
-1	-1	-1	-1	-1	-1	B	B	Static_B	chr1 114700000 114725000
-1	-1	-1	-1	-1	-1	B	B	Static_B	chr1 114725000 114750000
-1	1	1	1	1	1	A	A	Static_A	chr1 11475000 11500000
-1	-1	-1	-1	-1	-1	B	B	Static_B	chr1 114750000 114775000
-1	-1	-1	-1	-1	-1	B	B	Static_B	chr1 114775000 114800000
-1	-1	-1	-1	-1	-1	B	B	Static_B	chr1 114800000 114825000
-1	-1	-1	-1	-1	-1	B	B	Static_B	chr1 114825000 114850000
-1	-1	-1	-1	-1	-1	B	B	Static_B	chr1 114850000 114875000
-1	-1	-1	-1	-1	-1	B	B	Static_B	chr1 114875000 114900000
-1	-1	-1	-1	-1	-1	B	B	Static_B	chr1 114900000 114925000
-1	-1	-1	-1	-1	-1	B	B	Static_B	chr1 114925000 114950000
-1	-1	-1	-1	-1	-1	B	B	Static_B	chr1 114950000 114975000
-1	-1	-1	-1	-1	-1	B	B	Static_B	chr1 114975000 115000000
1	1	1	1	1	1	A	A	Static_A	chr1 11500000 11525000
-1	-1	-1	-1	-1	-1	B	B	Static_B	chr1 115000000 115025000
-1	-1	-1	-1	-1	-1	B	B	Static_B	chr1 115025000 115050000
-1	-1	-1	-1	-1	-1	B	B	Static_B	chr1 115050000 115075000
-1	-1	-1	-1	-1	-1	B	B	Static_B	chr1 115075000 115100000
-1	-1	-1	-1	-1	-1	B	B	Static_B	chr1 115100000 115125000
-1	-1	-1	-1	-1	-1	B	B	Static_B	chr1 115125000 115150000
-1	-1	-1	-1	-1	-1	B	B	Static_B	chr1 115150000 115175000
-1	-1	-1	-1	-1	-1	B	B	Static_B	chr1 115175000 115200000
-1	-1	-1	-1	-1	-1	B	B	Static_B	chr1 115200000 115225000
-1	-1	-1	-1	-1	-1	B	B	Static_B	chr1 115225000 115250000
1	-1	1	-1	1	1	A	A	Static_A	chr1 11525000 11550000
-1	-1	-1	-1	-1	-1	B	B	Static_B	chr1 115250000 115275000
-1	-1	-1	-1	-1	-1	B	B	Static_B	chr1 115275000 115300000
-1	-1	-1	-1	-1	-1	B	B	Static_B	chr1 115300000 115325000
-1	-1	-1	-1	-1	-1	B	B	Static_B	chr1 115325000 115350000
-1	-1	-1	-1	-1	-1	B	B	Static_B	chr1 115350000 115375000
-1	-1	-1	-1	-1	-1	B	B	Static_B	chr1 115375000 115400000
-1	-1	-1	-1	-1	-1	B	B	Static_B	chr1 115400000 115425000
-1	-1	-1	-1	-1	-1	B	B	Static_B	chr1 115425000 115450000
-1	-1	-1	-1	-1	-1	B	B	Static_B	chr1 115450000 115475000
-1	-1	-1	-1	-1	-1	B	B	Static_B	chr1 115475000 115500000
1	1	1	1	1	1	A	A	Static_A	chr1 11550000 11575000
-1	-1	-1	-1	-1	-1	B	B	Static_B	chr1 115500000 115525000
-1	-1	-1	-1	-1	-1	B	B	Static_B	chr1 115525000 115550000
-1	-1	-1	-1	-1	-1	B	B	Static_B	chr1 115550000 115575000
-1	-1	-1	-1	-1	-1	B	B	Static_B	chr1 115575000 115600000
-1	-1	-1	-1	-1	-1	B	B	Static_B	chr1 115600000 115625000
-1	-1	-1	-1	-1	-1	B	B	Static_B	chr1 115625000 115650000
-1	-1	-1	-1	-1	-1	B	B	Static_B	chr1 115650000 115675000
-1	-1	-1	-1	-1	-1	B	B	Static_B	chr1 115675000 115700000
-1	-1	-1	-1	-1	-1	B	B	Static_B	chr1 115700000 115725000
-1	-1	-1	-1	-1	-1	B	B	Static_B	chr1 115725000 115750000
1	1	1	1	1	1	A	A	Static_A	chr1 11575000 11600000
-1	-1	-1	-1	-1	-1	B	B	Static_B	chr1 115750000 115775000
-1	-1	-1	-1	-1	-1	B	B	Static_B	chr1 115775000 115800000
-1	-1	-1	-1	-1	-1	B	B	Static_B	chr1 115800000 115825000
-1	-1	-1	-1	-1	-1	B	B	Static_B	chr1 115825000 115850000
-1	-1	-1	-1	-1	-1	B	B	Static_B	chr1 115850000 115875000
-1	-1	-1	-1	-1	-1	B	B	Static_B	chr1 115875000 115900000
-1	-1	-1	-1	-1	-1	B	B	Static_B	chr1 115900000 115925000
-1	-1	-1	-1	-1	-1	B	B	Static_B	chr1 115925000 115950000
-1	-1	-1	-1	-1	-1	B	B	Static_B	chr1 115950000 115975000
-1	-1	-1	-1	-1	-1	B	B	Static_B	chr1 115975000 116000000
-1	1	-1	1	1	1	B	A	B_TO_A	chr1 11600000 11625000
-1	-1	-1	-1	-1	-1	B	B	Static_B	chr1 116000000 116025000
-1	-1	-1	-1	-1	-1	B	B	Static_B	chr1 116025000 116050000
-1	-1	-1	-1	-1	-1	B	B	Static_B	chr1 116050000 116075000
-1	-1	-1	-1	-1	-1	B	B	Static_B	chr1 116075000 116100000
-1	-1	-1	-1	-1	-1	B	B	Static_B	chr1 116100000 116125000
-1	-1	-1	-1	-1	-1	B	B	Static_B	chr1 116125000 116150000
-1	-1	-1	-1	-1	-1	B	B	Static_B	chr1 116150000 116175000
-1	-1	-1	-1	-1	-1	B	B	Static_B	chr1 116175000 116200000
-1	-1	-1	-1	-1	-1	B	B	Static_B	chr1 116200000 116225000
-1	-1	-1	-1	-1	-1	B	B	Static_B	chr1 116225000 116250000
1	1	1	1	1	1	A	A	Static_A	chr1 11625000 11650000
-1	-1	-1	-1	-1	-1	B	B	Static_B	chr1 116250000 116275000
-1	-1	-1	-1	-1	-1	B	B	Static_B	chr1 116275000 116300000
-1	-1	-1	-1	-1	-1	B	B	Static_B	chr1 116300000 116325000
-1	-1	-1	-1	-1	-1	B	B	Static_B	chr1 116325000 116350000
-1	-1	-1	-1	-1	-1	B	B	Static_B	chr1 116350000 116375000
-1	-1	-1	-1	-1	-1	B	B	Static_B	chr1 116375000 116400000
-1	-1	-1	-1	-1	-1	B	B	Static_B	chr1 116400000 116425000
-1	-1	-1	-1	-1	-1	B	B	Static_B	chr1 116425000 116450000
-1	-1	-1	-1	-1	-1	B	B	Static_B	chr1 116450000 116475000
-1	-1	-1	-1	-1	-1	B	B	Static_B	chr1 116475000 116500000
1	1	1	1	1	1	A	A	Static_A	chr1 11650000 11675000
-1	-1	-1	-1	-1	-1	B	B	Static_B	chr1 116500000 116525000
-1	-1	-1	-1	-1	-1	B	B	Static_B	chr1 116525000 116550000
-1	-1	-1	-1	-1	-1	B	B	Static_B	chr1 116550000 116575000
-1	-1	-1	-1	-1	-1	B	B	Static_B	chr1 116575000 116600000
-1	-1	-1	-1	-1	-1	B	B	Static_B	chr1 116600000 116625000
-1	-1	-1	-1	-1	-1	B	B	Static_B	chr1 116625000 116650000
-1	-1	-1	-1	-1	-1	B	B	Static_B	chr1 116650000 116675000
-1	-1	-1	-1	-1	-1	B	B	Static_B	chr1 116675000 116700000
-1	-1	-1	-1	-1	-1	B	B	Static_B	chr1 116700000 116725000
-1	-1	-1	-1	-1	-1	B	B	Static_B	chr1 116725000 116750000
1	1	1	1	1	1	A	A	Static_A	chr1 11675000 11700000
-1	-1	-1	-1	-1	-1	B	B	Static_B	chr1 116750000 116775000
-1	-1	-1	-1	-1	-1	B	B	Static_B	chr1 116775000 116800000
-1	-1	-1	-1	-1	-1	B	B	Static_B	chr1 116800000 116825000
-1	-1	-1	-1	-1	-1	B	B	Static_B	chr1 116825000 116850000
-1	-1	-1	-1	-1	-1	B	B	Static_B	chr1 116850000 116875000
-1	-1	-1	-1	-1	-1	B	B	Static_B	chr1 116875000 116900000
-1	-1	-1	-1	-1	-1	B	B	Static_B	chr1 116900000 116925000
-1	-1	-1	-1	-1	-1	B	B	Static_B	chr1 116925000 116950000
-1	-1	-1	-1	-1	-1	B	B	Static_B	chr1 116950000 116975000
-1	-1	-1	-1	-1	-1	B	B	Static_B	chr1 116975000 117000000
1	1	1	1	1	1	A	A	Static_A	chr1 11700000 11725000
-1	-1	-1	-1	-1	-1	B	B	Static_B	chr1 117000000 117025000
-1	-1	-1	-1	-1	-1	B	B	Static_B	chr1 117025000 117050000
-1	-1	-1	-1	-1	-1	B	B	Static_B	chr1 117050000 117075000
-1	-1	-1	-1	-1	-1	B	B	Static_B	chr1 117075000 117100000
-1	-1	-1	-1	-1	-1	B	B	Static_B	chr1 117100000 117125000
-1	-1	-1	-1	-1	-1	B	B	Static_B	chr1 117125000 117150000
-1	-1	-1	-1	-1	-1	B	B	Static_B	chr1 117150000 117175000
-1	-1	-1	-1	-1	-1	B	B	Static_B	chr1 117175000 117200000
-1	-1	-1	-1	-1	-1	B	B	Static_B	chr1 117200000 117225000
-1	-1	-1	-1	-1	-1	B	B	Static_B	chr1 117225000 117250000
1	1	1	1	1	1	A	A	Static_A	chr1 11725000 11750000
-1	-1	-1	-1	-1	-1	B	B	Static_B	chr1 117250000 117275000
-1	-1	-1	-1	-1	-1	B	B	Static_B	chr1 117275000 117300000
-1	-1	-1	-1	-1	-1	B	B	Static_B	chr1 117300000 117325000
-1	-1	-1	-1	-1	-1	B	B	Static_B	chr1 117325000 117350000
-1	-1	-1	-1	-1	-1	B	B	Static_B	chr1 117350000 117375000
-1	-1	-1	-1	-1	-1	B	B	Static_B	chr1 117375000 117400000
-1	-1	-1	-1	-1	-1	B	B	Static_B	chr1 117400000 117425000
-1	-1	-1	1	1	-1	B	A	B_TO_A	chr1 117425000 117450000
-1	-1	-1	-1	-1	-1	B	B	Static_B	chr1 117450000 117475000
-1	-1	-1	-1	-1	-1	B	B	Static_B	chr1 117475000 117500000
1	-1	-1	1	1	1	B	A	B_TO_A	chr1 11750000 11775000
-1	-1	-1	-1	-1	-1	B	B	Static_B	chr1 117500000 117525000
-1	-1	-1	-1	-1	-1	B	B	Static_B	chr1 117525000 117550000
-1	-1	-1	-1	-1	-1	B	B	Static_B	chr1 117550000 117575000
-1	-1	-1	-1	-1	-1	B	B	Static_B	chr1 117575000 117600000
-1	-1	-1	-1	-1	-1	B	B	Static_B	chr1 117600000 117625000
-1	-1	-1	-1	-1	-1	B	B	Static_B	chr1 117625000 117650000
-1	-1	-1	-1	-1	-1	B	B	Static_B	chr1 117650000 117675000
-1	-1	-1	-1	-1	-1	B	B	Static_B	chr1 117675000 117700000
-1	-1	-1	-1	-1	-1	B	B	Static_B	chr1 117700000 117725000
-1	-1	-1	-1	-1	-1	B	B	Static_B	chr1 117725000 117750000
1	-1	1	1	1	1	A	A	Static_A	chr1 11775000 11800000
-1	-1	-1	-1	-1	-1	B	B	Static_B	chr1 117750000 117775000
-1	-1	-1	-1	-1	-1	B	B	Static_B	chr1 117775000 117800000
-1	-1	-1	-1	-1	-1	B	B	Static_B	chr1 117800000 117825000
-1	-1	-1	-1	-1	-1	B	B	Static_B	chr1 117825000 117850000
-1	-1	-1	-1	-1	-1	B	B	Static_B	chr1 117850000 117875000
-1	-1	-1	-1	-1	-1	B	B	Static_B	chr1 117875000 117900000
-1	-1	-1	-1	-1	-1	B	B	Static_B	chr1 117900000 117925000
-1	-1	-1	-1	-1	-1	B	B	Static_B	chr1 117925000 117950000
-1	-1	-1	-1	-1	-1	B	B	Static_B	chr1 117950000 117975000
-1	-1	-1	-1	-1	-1	B	B	Static_B	chr1 117975000 118000000
-1	-1	1	1	-1	-1	B	B	Static_B	chr1 11800000 11825000
-1	-1	-1	-1	-1	-1	B	B	Static_B	chr1 118000000 118025000
-1	-1	-1	-1	-1	-1	B	B	Static_B	chr1 118025000 118050000
-1	-1	-1	-1	-1	-1	B	B	Static_B	chr1 118050000 118075000
-1	-1	-1	-1	-1	-1	B	B	Static_B	chr1 118075000 118100000
-1	-1	-1	-1	-1	-1	B	B	Static_B	chr1 118100000 118125000
-1	-1	-1	-1	-1	-1	B	B	Static_B	chr1 118125000 118150000
-1	-1	-1	-1	-1	-1	B	B	Static_B	chr1 118150000 118175000
-1	-1	-1	-1	-1	-1	B	B	Static_B	chr1 118175000 118200000
-1	-1	-1	-1	-1	-1	B	B	Static_B	chr1 118200000 118225000
-1	-1	-1	-1	-1	-1	B	B	Static_B	chr1 118225000 118250000
1	-1	-1	-1	-1	-1	B	B	Static_B	chr1 11825000 11850000
-1	-1	-1	-1	-1	-1	B	B	Static_B	chr1 118250000 118275000
-1	-1	-1	-1	-1	-1	B	B	Static_B	chr1 118275000 118300000
1	1	1	1	1	1	A	A	Static_A	chr1 118300000 118325000
1	1	1	1	1	1	A	A	Static_A	chr1 118325000 118350000
1	1	1	1	1	1	A	A	Static_A	chr1 118350000 118375000
1	1	1	1	1	1	A	A	Static_A	chr1 118375000 118400000
1	1	1	1	1	1	A	A	Static_A	chr1 118400000 118425000
1	1	1	1	1	1	A	A	Static_A	chr1 118425000 118450000
1	1	1	1	1	1	A	A	Static_A	chr1 118450000 118475000
1	1	1	1	1	1	A	A	Static_A	chr1 118475000 118500000
1	-1	-1	-1	-1	-1	B	B	Static_B	chr1 11850000 11875000
1	1	1	1	1	1	A	A	Static_A	chr1 118500000 118525000
1	1	1	1	1	1	A	A	Static_A	chr1 118525000 118550000
1	1	1	1	1	1	A	A	Static_A	chr1 118550000 118575000
1	1	1	1	1	1	A	A	Static_A	chr1 118575000 118600000
1	1	1	1	1	1	A	A	Static_A	chr1 118600000 118625000
1	1	1	1	1	1	A	A	Static_A	chr1 118625000 118650000
1	1	1	1	1	1	A	A	Static_A	chr1 118650000 118675000
1	1	1	1	1	1	A	A	Static_A	chr1 118675000 118700000
1	1	1	1	1	1	A	A	Static_A	chr1 118700000 118725000
1	1	1	1	1	1	A	A	Static_A	chr1 118725000 118750000
1	1	-1	-1	-1	1	A	B	A_TO_B	chr1 11875000 11900000
1	1	1	1	1	1	A	A	Static_A	chr1 118750000 118775000
1	1	1	1	1	1	A	A	Static_A	chr1 118775000 118800000
1	1	1	1	1	1	A	A	Static_A	chr1 118800000 118825000
1	1	1	1	1	1	A	A	Static_A	chr1 118825000 118850000
1	1	1	1	1	1	A	A	Static_A	chr1 118850000 118875000
1	1	1	1	1	1	A	A	Static_A	chr1 118875000 118900000
1	1	1	1	1	1	A	A	Static_A	chr1 118900000 118925000
1	1	1	1	1	1	A	A	Static_A	chr1 118925000 118950000
1	1	1	1	1	1	A	A	Static_A	chr1 118950000 118975000
1	1	1	1	1	1	A	A	Static_A	chr1 118975000 119000000
-1	1	-1	1	1	-1	B	A	B_TO_A	chr1 11900000 11925000
1	1	1	1	1	1	A	A	Static_A	chr1 119000000 119025000
1	1	1	1	1	1	A	A	Static_A	chr1 119025000 119050000
1	1	1	1	1	1	A	A	Static_A	chr1 119050000 119075000
1	1	1	1	1	1	A	A	Static_A	chr1 119075000 119100000
1	1	1	1	1	1	A	A	Static_A	chr1 119100000 119125000
1	1	1	1	1	1	A	A	Static_A	chr1 119125000 119150000
1	1	1	1	1	1	A	A	Static_A	chr1 119150000 119175000
1	1	1	1	1	1	A	A	Static_A	chr1 119175000 119200000
1	1	1	1	1	1	A	A	Static_A	chr1 119200000 119225000
1	1	1	1	1	1	A	A	Static_A	chr1 119225000 119250000
-1	-1	1	-1	1	-1	B	B	Static_B	chr1 11925000 11950000
1	1	1	1	1	1	A	A	Static_A	chr1 119250000 119275000
1	1	1	1	1	1	A	A	Static_A	chr1 119275000 119300000
1	1	1	1	1	1	A	A	Static_A	chr1 119300000 119325000
1	1	1	1	1	1	A	A	Static_A	chr1 119325000 119350000
1	1	1	1	1	1	A	A	Static_A	chr1 119350000 119375000
1	1	1	1	1	1	A	A	Static_A	chr1 119375000 119400000
1	1	1	1	1	1	A	A	Static_A	chr1 119400000 119425000
1	1	1	1	1	1	A	A	Static_A	chr1 119425000 119450000
1	1	1	1	1	1	A	A	Static_A	chr1 119450000 119475000
1	1	1	1	1	1	A	A	Static_A	chr1 119475000 119500000
-1	-1	-1	1	-1	-1	B	B	Static_B	chr1 11950000 11975000
1	1	1	1	1	1	A	A	Static_A	chr1 119500000 119525000
1	1	1	1	1	1	A	A	Static_A	chr1 119525000 119550000
1	1	1	1	1	1	A	A	Static_A	chr1 119550000 119575000
1	1	1	1	1	1	A	A	Static_A	chr1 119575000 119600000
1	1	1	1	1	1	A	A	Static_A	chr1 119600000 119625000
1	1	1	1	1	1	A	A	Static_A	chr1 119625000 119650000
1	1	1	1	1	1	A	A	Static_A	chr1 119650000 119675000
1	1	1	1	1	1	A	A	Static_A	chr1 119675000 119700000
1	1	1	1	1	1	A	A	Static_A	chr1 119700000 119725000
1	1	1	1	1	1	A	A	Static_A	chr1 119725000 119750000
-1	-1	-1	1	-1	-1	B	B	Static_B	chr1 11975000 12000000
1	1	1	1	1	1	A	A	Static_A	chr1 119750000 119775000
1	1	1	1	1	1	A	A	Static_A	chr1 119775000 119800000
1	1	1	1	1	1	A	A	Static_A	chr1 119800000 119825000
1	1	1	1	1	1	A	A	Static_A	chr1 119825000 119850000
1	1	1	1	1	1	A	A	Static_A	chr1 119850000 119875000
1	1	1	1	1	1	A	A	Static_A	chr1 119875000 119900000
1	1	1	1	1	1	A	A	Static_A	chr1 119900000 119925000
1	1	1	1	1	1	A	A	Static_A	chr1 119925000 119950000
1	1	1	1	1	1	A	A	Static_A	chr1 119950000 119975000
1	1	1	1	1	1	A	A	Static_A	chr1 119975000 120000000
-1	-1	-1	1	-1	1	B	A	B_TO_A	chr1 12000000 12025000
1	1	1	1	1	1	A	A	Static_A	chr1 120000000 120025000
1	1	1	1	1	1	A	A	Static_A	chr1 120025000 120050000
1	1	1	1	1	1	A	A	Static_A	chr1 120050000 120075000
1	1	1	1	1	1	A	A	Static_A	chr1 120075000 120100000
1	1	1	1	1	1	A	A	Static_A	chr1 120100000 120125000
1	1	1	1	1	1	A	A	Static_A	chr1 120125000 120150000
1	1	1	1	1	1	A	A	Static_A	chr1 120150000 120175000
1	1	1	1	1	1	A	A	Static_A	chr1 120175000 120200000
1	1	1	1	1	1	A	A	Static_A	chr1 120200000 120225000
1	1	1	1	1	1	A	A	Static_A	chr1 120225000 120250000
-1	-1	1	1	-1	1	B	A	B_TO_A	chr1 12025000 12050000
1	1	1	1	1	1	A	A	Static_A	chr1 120250000 120275000
1	1	1	1	1	1	A	A	Static_A	chr1 120275000 120300000
1	1	1	1	1	1	A	A	Static_A	chr1 120300000 120325000
1	1	1	1	1	1	A	A	Static_A	chr1 120325000 120350000
1	1	1	1	1	1	A	A	Static_A	chr1 120350000 120375000
1	1	1	1	1	1	A	A	Static_A	chr1 120375000 120400000
1	1	1	1	1	1	A	A	Static_A	chr1 120400000 120425000
1	1	1	1	1	1	A	A	Static_A	chr1 120425000 120450000
1	1	1	1	1	1	A	A	Static_A	chr1 120450000 120475000
1	1	1	1	1	1	A	A	Static_A	chr1 120475000 120500000
1	-1	1	1	1	1	A	A	Static_A	chr1 12050000 12075000
1	1	1	1	1	1	A	A	Static_A	chr1 120500000 120525000
1	1	1	1	1	1	A	A	Static_A	chr1 120525000 120550000
1	1	1	1	1	1	A	A	Static_A	chr1 120550000 120575000
1	1	1	1	1	1	A	A	Static_A	chr1 120575000 120600000
1	1	1	1	1	1	A	A	Static_A	chr1 120600000 120625000
1	1	1	1	1	1	A	A	Static_A	chr1 120625000 120650000
1	1	1	1	1	1	A	A	Static_A	chr1 120650000 120675000
1	1	1	1	1	1	A	A	Static_A	chr1 120675000 120700000
1	1	1	1	1	1	A	A	Static_A	chr1 120700000 120725000
1	1	1	1	1	1	A	A	Static_A	chr1 120725000 120750000
-1	-1	1	1	-1	-1	B	B	Static_B	chr1 12075000 12100000
1	1	1	1	1	1	A	A	Static_A	chr1 120750000 120775000
1	1	1	1	1	1	A	A	Static_A	chr1 120775000 120800000
1	1	1	1	1	1	A	A	Static_A	chr1 120800000 120825000
1	1	1	1	1	1	A	A	Static_A	chr1 120825000 120850000
-1	1	-1	1	1	1	B	A	B_TO_A	chr1 120850000 120875000
1	1	-1	1	1	-1	A	A	Static_A	chr1 120875000 120900000
1	1	1	1	1	1	A	A	Static_A	chr1 120900000 120925000
1	1	1	1	1	1	A	A	Static_A	chr1 120925000 120950000
1	1	1	1	1	1	A	A	Static_A	chr1 120950000 120975000
1	1	1	1	1	1	A	A	Static_A	chr1 120975000 121000000
-1	-1	-1	1	-1	-1	B	B	Static_B	chr1 12100000 12125000
1	1	1	-1	1	1	A	A	Static_A	chr1 121000000 121025000
1	1	1	1	1	1	A	A	Static_A	chr1 121025000 121050000
1	1	1	1	1	1	A	A	Static_A	chr1 121050000 121075000
1	1	1	1	1	1	A	A	Static_A	chr1 121075000 121100000
1	1	1	1	1	1	A	A	Static_A	chr1 121100000 121125000
1	1	1	1	1	1	A	A	Static_A	chr1 121125000 121150000
1	1	1	1	1	1	A	A	Static_A	chr1 121150000 121175000
1	1	1	1	1	1	A	A	Static_A	chr1 121175000 121200000
1	1	1	1	1	1	A	A	Static_A	chr1 121200000 121225000
1	1	1	1	1	1	A	A	Static_A	chr1 121225000 121250000
-1	1	-1	1	-1	-1	B	B	Static_B	chr1 12125000 12150000
1	1	1	1	1	1	A	A	Static_A	chr1 121250000 121275000
1	1	1	1	1	1	A	A	Static_A	chr1 121275000 121300000
1	1	1	1	1	1	A	A	Static_A	chr1 121300000 121325000
1	1	1	1	1	1	A	A	Static_A	chr1 121325000 121350000
1	1	1	1	1	1	A	A	Static_A	chr1 121350000 121375000
1	1	1	1	1	1	A	A	Static_A	chr1 121375000 121400000
1	1	1	1	1	1	A	A	Static_A	chr1 121400000 121425000
1	1	1	1	1	1	A	A	Static_A	chr1 121425000 121450000
1	1	1	1	1	1	A	A	Static_A	chr1 121450000 121475000
1	1	1	1	1	1	A	A	Static_A	chr1 121475000 121500000
1	1	-1	1	-1	1	A	A	Static_A	chr1 12150000 12175000
1	1	1	1	1	1	A	A	Static_A	chr1 121500000 121525000
1	1	1	1	1	1	A	A	Static_A	chr1 121525000 121550000
1	1	1	1	-1	-1	A	B	A_TO_B	chr1 121550000 121575000
-1	-1	-1	-1	-1	-1	B	B	Static_B	chr1 121575000 121600000
-1	-1	-1	-1	-1	-1	B	B	Static_B	chr1 121600000 121625000
-1	-1	-1	-1	-1	-1	B	B	Static_B	chr1 121625000 121650000
-1	-1	-1	-1	-1	-1	B	B	Static_B	chr1 121650000 121675000
-1	-1	-1	-1	-1	-1	B	B	Static_B	chr1 121675000 121700000
-1	-1	-1	-1	-1	-1	B	B	Static_B	chr1 121700000 121725000
-1	-1	-1	-1	-1	-1	B	B	Static_B	chr1 121725000 121750000
1	-1	-1	1	-1	1	B	A	B_TO_A	chr1 12175000 12200000
-1	-1	-1	-1	-1	-1	B	B	Static_B	chr1 121750000 121775000
-1	-1	-1	-1	-1	-1	B	B	Static_B	chr1 121775000 121800000
-1	-1	-1	-1	-1	-1	B	B	Static_B	chr1 121800000 121825000
-1	-1	-1	-1	-1	-1	B	B	Static_B	chr1 121825000 121850000
-1	-1	-1	-1	-1	-1	B	B	Static_B	chr1 121850000 121875000
-1	-1	-1	-1	-1	-1	B	B	Static_B	chr1 121875000 121900000
-1	-1	-1	-1	-1	-1	B	B	Static_B	chr1 121900000 121925000
-1	-1	-1	-1	-1	-1	B	B	Static_B	chr1 121925000 121950000
-1	-1	-1	-1	-1	-1	B	B	Static_B	chr1 121950000 121975000
-1	-1	-1	-1	-1	-1	B	B	Static_B	chr1 121975000 122000000
-1	-1	-1	1	1	1	B	A	B_TO_A	chr1 12200000 12225000
-1	-1	-1	-1	-1	-1	B	B	Static_B	chr1 122000000 122025000
-1	-1	-1	-1	-1	-1	B	B	Static_B	chr1 122025000 122050000
-1	-1	-1	-1	-1	-1	B	B	Static_B	chr1 122050000 122075000
-1	-1	-1	-1	-1	-1	B	B	Static_B	chr1 122075000 122100000
-1	-1	-1	-1	-1	-1	B	B	Static_B	chr1 122100000 122125000
-1	-1	-1	-1	-1	-1	B	B	Static_B	chr1 122125000 122150000
-1	-1	-1	-1	-1	-1	B	B	Static_B	chr1 122150000 122175000
-1	-1	-1	-1	-1	-1	B	B	Static_B	chr1 122175000 122200000
-1	-1	-1	-1	-1	-1	B	B	Static_B	chr1 122200000 122225000
-1	-1	-1	-1	-1	-1	B	B	Static_B	chr1 122225000 122250000
1	-1	-1	1	-1	-1	B	B	Static_B	chr1 12225000 12250000
-1	-1	-1	-1	-1	-1	B	B	Static_B	chr1 122250000 122275000
-1	-1	-1	-1	-1	-1	B	B	Static_B	chr1 122275000 122300000
-1	-1	-1	-1	-1	-1	B	B	Static_B	chr1 122300000 122325000
-1	-1	-1	-1	-1	-1	B	B	Static_B	chr1 122325000 122350000
-1	-1	-1	-1	-1	-1	B	B	Static_B	chr1 122350000 122375000
-1	-1	-1	-1	-1	-1	B	B	Static_B	chr1 122375000 122400000
-1	-1	-1	-1	-1	-1	B	B	Static_B	chr1 122400000 122425000
-1	-1	-1	-1	-1	-1	B	B	Static_B	chr1 122425000 122450000
-1	-1	-1	-1	-1	-1	B	B	Static_B	chr1 122450000 122475000
-1	-1	-1	-1	-1	-1	B	B	Static_B	chr1 122475000 122500000
1	1	-1	-1	-1	-1	A	B	A_TO_B	chr1 12250000 12275000
-1	-1	-1	-1	-1	-1	B	B	Static_B	chr1 122500000 122525000
-1	-1	-1	-1	-1	-1	B	B	Static_B	chr1 122525000 122550000
-1	-1	-1	-1	-1	-1	B	B	Static_B	chr1 122550000 122575000
-1	-1	-1	-1	-1	-1	B	B	Static_B	chr1 122575000 122600000
-1	-1	-1	-1	-1	-1	B	B	Static_B	chr1 122600000 122625000
-1	-1	-1	-1	-1	-1	B	B	Static_B	chr1 122625000 122650000
-1	-1	-1	-1	-1	-1	B	B	Static_B	chr1 122650000 122675000
-1	-1	-1	-1	-1	-1	B	B	Static_B	chr1 122675000 122700000
-1	-1	-1	-1	-1	-1	B	B	Static_B	chr1 122700000 122725000
-1	-1	-1	-1	-1	-1	B	B	Static_B	chr1 122725000 122750000
-1	1	-1	-1	1	-1	B	B	Static_B	chr1 12275000 12300000
-1	-1	-1	-1	-1	-1	B	B	Static_B	chr1 122750000 122775000
-1	-1	-1	-1	-1	-1	B	B	Static_B	chr1 122775000 122800000
-1	-1	-1	-1	-1	-1	B	B	Static_B	chr1 122800000 122825000
-1	-1	-1	-1	-1	-1	B	B	Static_B	chr1 122825000 122850000
-1	-1	-1	-1	-1	-1	B	B	Static_B	chr1 122850000 122875000
-1	-1	-1	-1	-1	-1	B	B	Static_B	chr1 122875000 122900000
-1	-1	-1	-1	-1	-1	B	B	Static_B	chr1 122900000 122925000
-1	-1	-1	-1	-1	-1	B	B	Static_B	chr1 122925000 122950000
-1	-1	-1	1	-1	-1	B	B	Static_B	chr1 122950000 122975000
-1	-1	-1	-1	-1	-1	B	B	Static_B	chr1 122975000 123000000
-1	-1	1	-1	1	1	B	A	B_TO_A	chr1 12300000 12325000
-1	-1	-1	-1	-1	-1	B	B	Static_B	chr1 123000000 123025000
-1	-1	-1	-1	-1	-1	B	B	Static_B	chr1 123025000 123050000
-1	-1	-1	-1	-1	-1	B	B	Static_B	chr1 123050000 123075000
-1	-1	-1	-1	-1	-1	B	B	Static_B	chr1 123075000 123100000
-1	-1	-1	-1	-1	-1	B	B	Static_B	chr1 123100000 123125000
-1	-1	-1	-1	-1	-1	B	B	Static_B	chr1 123125000 123150000
-1	-1	-1	-1	-1	-1	B	B	Static_B	chr1 123150000 123175000
-1	-1	-1	-1	-1	-1	B	B	Static_B	chr1 123175000 123200000
-1	-1	-1	-1	-1	-1	B	B	Static_B	chr1 123200000 123225000
-1	-1	-1	-1	-1	-1	B	B	Static_B	chr1 123225000 123250000
-1	1	1	1	-1	-1	A	B	A_TO_B	chr1 12325000 12350000
-1	-1	-1	-1	-1	-1	B	B	Static_B	chr1 123250000 123275000
-1	-1	-1	-1	-1	-1	B	B	Static_B	chr1 123275000 123300000
-1	-1	-1	-1	-1	-1	B	B	Static_B	chr1 123300000 123325000
-1	-1	-1	-1	-1	-1	B	B	Static_B	chr1 123325000 123350000
-1	-1	-1	-1	-1	-1	B	B	Static_B	chr1 123350000 123375000
-1	-1	-1	-1	-1	-1	B	B	Static_B	chr1 123375000 123400000
-1	-1	-1	-1	-1	-1	B	B	Static_B	chr1 123400000 123425000
-1	-1	-1	-1	-1	-1	B	B	Static_B	chr1 123425000 123450000
-1	-1	-1	-1	-1	-1	B	B	Static_B	chr1 123450000 123475000
-1	-1	-1	-1	-1	-1	B	B	Static_B	chr1 123475000 123500000
1	1	-1	1	-1	-1	A	B	A_TO_B	chr1 12350000 12375000
-1	-1	-1	-1	-1	-1	B	B	Static_B	chr1 123500000 123525000
-1	-1	-1	-1	-1	-1	B	B	Static_B	chr1 123525000 123550000
-1	-1	-1	-1	-1	-1	B	B	Static_B	chr1 123550000 123575000
-1	-1	-1	-1	-1	-1	B	B	Static_B	chr1 123575000 123600000
-1	-1	-1	-1	-1	-1	B	B	Static_B	chr1 123600000 123625000
-1	-1	-1	-1	-1	-1	B	B	Static_B	chr1 123625000 123650000
-1	-1	-1	-1	-1	-1	B	B	Static_B	chr1 123650000 123675000
-1	-1	-1	-1	-1	-1	B	B	Static_B	chr1 123675000 123700000
-1	-1	-1	-1	-1	-1	B	B	Static_B	chr1 123700000 123725000
-1	-1	-1	-1	-1	-1	B	B	Static_B	chr1 123725000 123750000
1	-1	1	-1	-1	1	A	B	A_TO_B	chr1 12375000 12400000
-1	-1	-1	-1	-1	-1	B	B	Static_B	chr1 123750000 123775000
-1	-1	-1	-1	-1	-1	B	B	Static_B	chr1 123775000 123800000
-1	-1	-1	-1	-1	-1	B	B	Static_B	chr1 123800000 123825000
-1	-1	-1	-1	-1	-1	B	B	Static_B	chr1 123825000 123850000
-1	-1	-1	-1	-1	-1	B	B	Static_B	chr1 123850000 123875000
-1	-1	-1	-1	-1	-1	B	B	Static_B	chr1 123875000 123900000
-1	-1	-1	-1	-1	-1	B	B	Static_B	chr1 123900000 123925000
-1	-1	-1	-1	-1	-1	B	B	Static_B	chr1 123925000 123950000
-1	-1	-1	-1	-1	-1	B	B	Static_B	chr1 123950000 123975000
-1	-1	-1	-1	-1	-1	B	B	Static_B	chr1 123975000 124000000
-1	1	1	-1	-1	1	A	B	A_TO_B	chr1 12400000 12425000
-1	-1	-1	-1	-1	-1	B	B	Static_B	chr1 124000000 124025000
-1	-1	-1	-1	-1	-1	B	B	Static_B	chr1 124025000 124050000
-1	-1	-1	-1	-1	-1	B	B	Static_B	chr1 124050000 124075000
-1	-1	-1	-1	-1	-1	B	B	Static_B	chr1 124075000 124100000
-1	-1	-1	-1	-1	-1	B	B	Static_B	chr1 124100000 124125000
-1	-1	-1	-1	-1	-1	B	B	Static_B	chr1 124125000 124150000
-1	-1	-1	-1	-1	-1	B	B	Static_B	chr1 124150000 124175000
-1	-1	-1	-1	-1	-1	B	B	Static_B	chr1 124175000 124200000
-1	-1	-1	-1	-1	-1	B	B	Static_B	chr1 124200000 124225000
-1	-1	-1	-1	-1	-1	B	B	Static_B	chr1 124225000 124250000
-1	1	-1	-1	-1	1	B	B	Static_B	chr1 12425000 12450000
-1	-1	-1	-1	-1	-1	B	B	Static_B	chr1 124250000 124275000
-1	-1	-1	-1	-1	-1	B	B	Static_B	chr1 124275000 124300000
-1	-1	-1	-1	-1	-1	B	B	Static_B	chr1 124300000 124325000
-1	-1	-1	-1	-1	-1	B	B	Static_B	chr1 124325000 124350000
-1	-1	-1	-1	-1	-1	B	B	Static_B	chr1 124350000 124375000
-1	-1	-1	-1	-1	-1	B	B	Static_B	chr1 124375000 124400000
-1	-1	-1	-1	-1	-1	B	B	Static_B	chr1 124400000 124425000
-1	-1	-1	-1	-1	-1	B	B	Static_B	chr1 124425000 124450000
-1	-1	-1	-1	-1	-1	B	B	Static_B	chr1 124450000 124475000
-1	-1	-1	-1	-1	-1	B	B	Static_B	chr1 124475000 124500000
1	1	1	-1	-1	-1	A	B	A_TO_B	chr1 12450000 12475000
-1	-1	-1	-1	-1	-1	B	B	Static_B	chr1 124500000 124525000
-1	-1	-1	-1	-1	-1	B	B	Static_B	chr1 124525000 124550000
-1	-1	-1	-1	-1	-1	B	B	Static_B	chr1 124550000 124575000
-1	-1	-1	-1	-1	-1	B	B	Static_B	chr1 124575000 124600000
-1	-1	-1	-1	-1	-1	B	B	Static_B	chr1 124600000 124625000
-1	-1	-1	-1	-1	-1	B	B	Static_B	chr1 124625000 124650000
-1	-1	-1	-1	-1	-1	B	B	Static_B	chr1 124650000 124675000
-1	-1	-1	-1	-1	-1	B	B	Static_B	chr1 124675000 124700000
-1	-1	-1	-1	-1	-1	B	B	Static_B	chr1 124700000 124725000
-1	-1	-1	-1	-1	-1	B	B	Static_B	chr1 124725000 124750000
1	-1	1	-1	1	-1	A	B	A_TO_B	chr1 12475000 12500000
-1	-1	-1	-1	-1	-1	B	B	Static_B	chr1 124750000 124775000
-1	-1	-1	-1	-1	-1	B	B	Static_B	chr1 124775000 124800000
-1	-1	-1	-1	-1	-1	B	B	Static_B	chr1 124800000 124825000
-1	-1	-1	-1	-1	-1	B	B	Static_B	chr1 124825000 124850000
-1	-1	-1	-1	-1	-1	B	B	Static_B	chr1 124850000 124875000
-1	-1	-1	-1	-1	-1	B	B	Static_B	chr1 124875000 124900000
-1	-1	-1	-1	-1	-1	B	B	Static_B	chr1 124900000 124925000
-1	-1	-1	-1	-1	-1	B	B	Static_B	chr1 124925000 124950000
-1	-1	-1	-1	-1	-1	B	B	Static_B	chr1 124950000 124975000
-1	-1	-1	-1	-1	-1	B	B	Static_B	chr1 124975000 125000000
1	-1	-1	1	-1	1	B	A	B_TO_A	chr1 12500000 12525000
-1	-1	-1	-1	-1	-1	B	B	Static_B	chr1 125000000 125025000
-1	-1	-1	-1	-1	-1	B	B	Static_B	chr1 125025000 125050000
-1	-1	-1	-1	-1	-1	B	B	Static_B	chr1 125050000 125075000
-1	-1	-1	-1	-1	-1	B	B	Static_B	chr1 125075000 125100000
-1	-1	-1	-1	-1	-1	B	B	Static_B	chr1 125100000 125125000
-1	-1	-1	-1	-1	-1	B	B	Static_B	chr1 125125000 125150000
-1	-1	-1	-1	-1	-1	B	B	Static_B	chr1 125150000 125175000
-1	-1	-1	-1	-1	-1	B	B	Static_B	chr1 125175000 125200000
-1	-1	-1	-1	-1	-1	B	B	Static_B	chr1 125200000 125225000
-1	-1	-1	-1	-1	-1	B	B	Static_B	chr1 125225000 125250000
-1	1	-1	-1	1	1	B	A	B_TO_A	chr1 12525000 12550000
-1	-1	-1	-1	-1	-1	B	B	Static_B	chr1 125250000 125275000
-1	-1	-1	-1	-1	-1	B	B	Static_B	chr1 125275000 125300000
-1	-1	-1	-1	-1	-1	B	B	Static_B	chr1 125300000 125325000
-1	-1	-1	-1	-1	-1	B	B	Static_B	chr1 125325000 125350000
1	-1	-1	1	-1	1	B	A	B_TO_A	chr1 125350000 125375000
1	1	-1	1	1	1	A	A	Static_A	chr1 125375000 125400000
1	1	1	1	1	1	A	A	Static_A	chr1 125400000 125425000
1	1	1	1	1	1	A	A	Static_A	chr1 125425000 125450000
1	1	-1	1	1	1	A	A	Static_A	chr1 125450000 125475000
1	1	-1	1	1	1	A	A	Static_A	chr1 125475000 125500000
-1	1	1	-1	1	1	A	A	Static_A	chr1 12550000 12575000
1	1	1	1	1	1	A	A	Static_A	chr1 125500000 125525000
1	1	1	1	1	1	A	A	Static_A	chr1 125525000 125550000
1	1	1	1	1	1	A	A	Static_A	chr1 125550000 125575000
1	1	1	1	1	1	A	A	Static_A	chr1 125575000 125600000
1	1	1	1	1	-1	A	A	Static_A	chr1 125600000 125625000
1	1	1	1	1	-1	A	A	Static_A	chr1 125625000 125650000
1	1	1	1	1	1	A	A	Static_A	chr1 125650000 125675000
1	1	1	1	1	1	A	A	Static_A	chr1 125675000 125700000
1	1	1	1	1	1	A	A	Static_A	chr1 125700000 125725000
1	1	1	1	1	1	A	A	Static_A	chr1 125725000 125750000
1	1	1	1	1	-1	A	A	Static_A	chr1 12575000 12600000
1	1	-1	1	1	-1	A	A	Static_A	chr1 125750000 125775000
1	1	-1	1	-1	-1	A	B	A_TO_B	chr1 125775000 125800000
1	-1	1	-1	-1	-1	A	B	A_TO_B	chr1 125800000 125825000
-1	-1	-1	-1	-1	-1	B	B	Static_B	chr1 125825000 125850000
-1	1	1	1	-1	-1	A	B	A_TO_B	chr1 125850000 125875000
1	1	1	-1	-1	-1	A	B	A_TO_B	chr1 125875000 125900000
1	1	-1	-1	1	-1	A	B	A_TO_B	chr1 125900000 125925000
-1	1	-1	-1	-1	-1	B	B	Static_B	chr1 125925000 125950000
-1	-1	-1	-1	-1	-1	B	B	Static_B	chr1 125950000 125975000
-1	-1	1	-1	-1	-1	B	B	Static_B	chr1 125975000 126000000
1	1	1	1	1	1	A	A	Static_A	chr1 12600000 12625000
-1	-1	-1	-1	-1	-1	B	B	Static_B	chr1 126000000 126025000
-1	-1	-1	-1	-1	-1	B	B	Static_B	chr1 126025000 126050000
-1	-1	-1	-1	-1	1	B	B	Static_B	chr1 126050000 126075000
-1	-1	1	-1	1	1	B	A	B_TO_A	chr1 126075000 126100000
1	-1	1	-1	1	1	A	A	Static_A	chr1 126100000 126125000
-1	-1	-1	1	1	1	B	A	B_TO_A	chr1 126125000 126150000
-1	-1	1	1	-1	1	B	A	B_TO_A	chr1 126150000 126175000
-1	-1	-1	1	-1	-1	B	B	Static_B	chr1 126175000 126200000
-1	-1	-1	-1	1	-1	B	B	Static_B	chr1 126200000 126225000
1	-1	-1	-1	-1	-1	B	B	Static_B	chr1 126225000 126250000
-1	1	1	1	1	1	A	A	Static_A	chr1 12625000 12650000
1	-1	-1	-1	-1	-1	B	B	Static_B	chr1 126250000 126275000
1	-1	-1	-1	-1	-1	B	B	Static_B	chr1 126275000 126300000
-1	-1	1	-1	-1	-1	B	B	Static_B	chr1 126300000 126325000
-1	-1	1	-1	-1	-1	B	B	Static_B	chr1 126325000 126350000
-1	-1	-1	-1	-1	-1	B	B	Static_B	chr1 126350000 126375000
-1	1	-1	-1	-1	-1	B	B	Static_B	chr1 126375000 126400000
-1	-1	-1	-1	-1	-1	B	B	Static_B	chr1 126400000 126425000
-1	-1	-1	-1	-1	-1	B	B	Static_B	chr1 126425000 126450000
-1	-1	-1	-1	-1	-1	B	B	Static_B	chr1 126450000 126475000
1	-1	-1	1	-1	-1	B	B	Static_B	chr1 126475000 126500000
1	1	1	1	1	1	A	A	Static_A	chr1 12650000 12675000
-1	-1	-1	1	-1	-1	B	B	Static_B	chr1 126500000 126525000
1	-1	1	-1	-1	-1	A	B	A_TO_B	chr1 126525000 126550000
-1	-1	1	-1	-1	-1	B	B	Static_B	chr1 126550000 126575000
-1	-1	1	-1	-1	-1	B	B	Static_B	chr1 126575000 126600000
-1	-1	-1	-1	-1	-1	B	B	Static_B	chr1 126600000 126625000
-1	-1	1	-1	1	-1	B	B	Static_B	chr1 126625000 126650000
-1	-1	1	-1	1	-1	B	B	Static_B	chr1 126650000 126675000
-1	1	-1	-1	-1	-1	B	B	Static_B	chr1 126675000 126700000
1	1	-1	-1	-1	1	A	B	A_TO_B	chr1 126700000 126725000
1	1	1	1	1	1	A	A	Static_A	chr1 126725000 126750000
1	1	1	-1	1	1	A	A	Static_A	chr1 12675000 12700000
-1	1	1	1	1	1	A	A	Static_A	chr1 126750000 126775000
-1	1	1	-1	-1	-1	A	B	A_TO_B	chr1 126775000 126800000
-1	1	1	-1	1	1	A	A	Static_A	chr1 126800000 126825000
1	1	-1	-1	1	-1	A	B	A_TO_B	chr1 126825000 126850000
1	-1	-1	1	1	-1	B	A	B_TO_A	chr1 126850000 126875000
-1	-1	-1	1	-1	-1	B	B	Static_B	chr1 126875000 126900000
-1	-1	-1	1	-1	-1	B	B	Static_B	chr1 126900000 126925000
-1	-1	-1	1	-1	-1	B	B	Static_B	chr1 126925000 126950000
1	-1	-1	-1	-1	1	B	B	Static_B	chr1 126950000 126975000
1	-1	-1	-1	-1	1	B	B	Static_B	chr1 126975000 127000000
1	1	1	-1	1	1	A	A	Static_A	chr1 12700000 12725000
-1	-1	1	-1	-1	-1	B	B	Static_B	chr1 127000000 127025000
1	1	1	-1	-1	1	A	B	A_TO_B	chr1 127025000 127050000
1	-1	-1	-1	-1	1	B	B	Static_B	chr1 127050000 127075000
1	1	-1	-1	-1	1	A	B	A_TO_B	chr1 127075000 127100000
1	1	-1	-1	-1	1	A	B	A_TO_B	chr1 127100000 127125000
1	1	1	-1	1	1	A	A	Static_A	chr1 127125000 127150000
1	1	1	-1	1	1	A	A	Static_A	chr1 127150000 127175000
1	1	1	1	1	1	A	A	Static_A	chr1 127175000 127200000
1	1	1	1	1	1	A	A	Static_A	chr1 127200000 127225000
1	1	1	1	1	1	A	A	Static_A	chr1 127225000 127250000
1	1	1	1	1	1	A	A	Static_A	chr1 12725000 12750000
1	1	1	1	1	1	A	A	Static_A	chr1 127250000 127275000
1	1	1	1	1	1	A	A	Static_A	chr1 127275000 127300000
1	1	1	1	1	1	A	A	Static_A	chr1 127300000 127325000
1	1	1	1	1	1	A	A	Static_A	chr1 127325000 127350000
1	1	1	1	1	1	A	A	Static_A	chr1 127350000 127375000
1	1	1	1	1	1	A	A	Static_A	chr1 127375000 127400000
1	1	1	1	1	1	A	A	Static_A	chr1 127400000 127425000
1	1	1	1	1	1	A	A	Static_A	chr1 127425000 127450000
1	1	1	1	1	1	A	A	Static_A	chr1 127450000 127475000
1	1	1	1	1	1	A	A	Static_A	chr1 127475000 127500000
1	1	1	1	1	1	A	A	Static_A	chr1 12750000 12775000
1	1	1	1	1	1	A	A	Static_A	chr1 127500000 127525000
1	1	1	1	1	1	A	A	Static_A	chr1 127525000 127550000
1	1	1	1	1	1	A	A	Static_A	chr1 127550000 127575000
1	1	1	1	1	-1	A	A	Static_A	chr1 127575000 127600000
1	1	1	1	1	1	A	A	Static_A	chr1 127600000 127625000
1	1	1	1	1	1	A	A	Static_A	chr1 127625000 127650000
1	1	1	1	1	1	A	A	Static_A	chr1 127650000 127675000
1	1	1	1	1	1	A	A	Static_A	chr1 127675000 127700000
1	1	1	1	1	1	A	A	Static_A	chr1 127700000 127725000
1	1	1	1	1	1	A	A	Static_A	chr1 127725000 127750000
1	1	1	1	1	1	A	A	Static_A	chr1 12775000 12800000
1	1	1	1	1	1	A	A	Static_A	chr1 127750000 127775000
1	1	1	1	1	1	A	A	Static_A	chr1 127775000 127800000
1	1	1	1	1	1	A	A	Static_A	chr1 127800000 127825000
1	1	1	1	1	1	A	A	Static_A	chr1 127825000 127850000
1	1	1	1	1	1	A	A	Static_A	chr1 127850000 127875000
1	1	1	1	1	1	A	A	Static_A	chr1 127875000 127900000
1	1	1	1	1	1	A	A	Static_A	chr1 127900000 127925000
1	1	1	1	1	1	A	A	Static_A	chr1 127925000 127950000
1	1	1	1	1	1	A	A	Static_A	chr1 127950000 127975000
1	1	1	1	1	1	A	A	Static_A	chr1 127975000 128000000
1	1	1	1	1	1	A	A	Static_A	chr1 12800000 12825000
1	1	1	1	1	1	A	A	Static_A	chr1 128000000 128025000
1	1	1	1	1	1	A	A	Static_A	chr1 128025000 128050000
1	1	1	1	1	1	A	A	Static_A	chr1 128050000 128075000
1	1	1	1	1	1	A	A	Static_A	chr1 128075000 128100000
1	1	1	1	1	1	A	A	Static_A	chr1 128100000 128125000
1	1	1	1	1	1	A	A	Static_A	chr1 128125000 128150000
1	1	1	1	1	1	A	A	Static_A	chr1 128150000 128175000
1	1	1	1	1	1	A	A	Static_A	chr1 128175000 128200000
1	1	1	1	1	1	A	A	Static_A	chr1 128200000 128225000
1	1	1	1	1	1	A	A	Static_A	chr1 128225000 128250000
1	1	1	1	1	1	A	A	Static_A	chr1 12825000 12850000
1	1	1	1	1	1	A	A	Static_A	chr1 128250000 128275000
1	1	1	1	1	1	A	A	Static_A	chr1 128275000 128300000
1	1	1	1	1	1	A	A	Static_A	chr1 128300000 128325000
1	1	1	1	1	1	A	A	Static_A	chr1 128325000 128350000
1	1	1	1	1	1	A	A	Static_A	chr1 128350000 128375000
1	1	1	1	1	1	A	A	Static_A	chr1 128375000 128400000
1	1	1	1	1	1	A	A	Static_A	chr1 128400000 128425000
1	1	1	1	1	1	A	A	Static_A	chr1 128425000 128450000
1	1	1	1	1	1	A	A	Static_A	chr1 128450000 128475000
1	1	1	1	1	1	A	A	Static_A	chr1 128475000 128500000
1	1	1	1	1	1	A	A	Static_A	chr1 12850000 12875000
1	1	1	1	1	1	A	A	Static_A	chr1 128500000 128525000
1	1	1	1	1	1	A	A	Static_A	chr1 128525000 128550000
1	1	1	1	1	1	A	A	Static_A	chr1 128550000 128575000
1	1	1	1	1	1	A	A	Static_A	chr1 128575000 128600000
1	1	1	1	1	1	A	A	Static_A	chr1 128600000 128625000
1	1	1	-1	1	1	A	A	Static_A	chr1 128625000 128650000
1	1	1	1	1	1	A	A	Static_A	chr1 128650000 128675000
1	1	1	1	-1	1	A	A	Static_A	chr1 128675000 128700000
1	1	1	-1	-1	-1	A	B	A_TO_B	chr1 128700000 128725000
1	1	1	-1	1	-1	A	B	A_TO_B	chr1 128725000 128750000
1	1	1	-1	1	1	A	A	Static_A	chr1 12875000 12900000
-1	1	1	1	1	-1	A	A	Static_A	chr1 128750000 128775000
-1	1	1	1	-1	1	A	A	Static_A	chr1 128775000 128800000
-1	-1	1	1	-1	1	B	A	B_TO_A	chr1 128800000 128825000
-1	-1	1	1	-1	1	B	A	B_TO_A	chr1 128825000 128850000
1	-1	1	1	-1	-1	A	B	A_TO_B	chr1 128850000 128875000
-1	-1	-1	-1	-1	-1	B	B	Static_B	chr1 128875000 128900000
-1	-1	-1	-1	-1	-1	B	B	Static_B	chr1 128900000 128925000
-1	-1	-1	-1	-1	-1	B	B	Static_B	chr1 128925000 128950000
-1	-1	-1	-1	-1	-1	B	B	Static_B	chr1 128950000 128975000
-1	-1	-1	-1	-1	-1	B	B	Static_B	chr1 128975000 129000000
1	1	1	1	1	1	A	A	Static_A	chr1 12900000 12925000
-1	-1	-1	-1	-1	-1	B	B	Static_B	chr1 129000000 129025000
-1	-1	-1	-1	-1	-1	B	B	Static_B	chr1 129025000 129050000
-1	-1	-1	-1	-1	-1	B	B	Static_B	chr1 129050000 129075000
-1	-1	-1	-1	-1	-1	B	B	Static_B	chr1 129075000 129100000
-1	-1	-1	-1	-1	-1	B	B	Static_B	chr1 129100000 129125000
-1	-1	-1	-1	-1	-1	B	B	Static_B	chr1 129125000 129150000
-1	-1	-1	-1	-1	-1	B	B	Static_B	chr1 129150000 129175000
-1	-1	-1	-1	-1	-1	B	B	Static_B	chr1 129175000 129200000
-1	-1	-1	-1	-1	-1	B	B	Static_B	chr1 129200000 129225000
-1	-1	-1	-1	-1	-1	B	B	Static_B	chr1 129225000 129250000
-1	1	1	1	1	1	A	A	Static_A	chr1 12925000 12950000
-1	-1	-1	-1	-1	-1	B	B	Static_B	chr1 129250000 129275000
-1	-1	-1	-1	-1	-1	B	B	Static_B	chr1 129275000 129300000
-1	-1	-1	-1	-1	-1	B	B	Static_B	chr1 129300000 129325000
-1	-1	-1	-1	-1	-1	B	B	Static_B	chr1 129325000 129350000
-1	-1	-1	-1	-1	-1	B	B	Static_B	chr1 129350000 129375000
-1	-1	-1	-1	-1	-1	B	B	Static_B	chr1 129375000 129400000
-1	-1	-1	-1	-1	-1	B	B	Static_B	chr1 129400000 129425000
-1	-1	-1	-1	-1	-1	B	B	Static_B	chr1 129425000 129450000
-1	-1	-1	-1	-1	-1	B	B	Static_B	chr1 129450000 129475000
-1	-1	-1	-1	-1	-1	B	B	Static_B	chr1 129475000 129500000
1	1	1	1	1	1	A	A	Static_A	chr1 12950000 12975000
-1	-1	-1	-1	-1	-1	B	B	Static_B	chr1 129500000 129525000
-1	-1	-1	-1	-1	-1	B	B	Static_B	chr1 129525000 129550000
-1	-1	-1	-1	-1	-1	B	B	Static_B	chr1 129550000 129575000
-1	-1	-1	-1	-1	-1	B	B	Static_B	chr1 129575000 129600000
-1	-1	-1	-1	-1	-1	B	B	Static_B	chr1 129600000 129625000
-1	-1	-1	-1	-1	-1	B	B	Static_B	chr1 129625000 129650000
-1	-1	-1	-1	-1	-1	B	B	Static_B	chr1 129650000 129675000
-1	-1	-1	-1	-1	-1	B	B	Static_B	chr1 129675000 129700000
-1	-1	-1	-1	-1	-1	B	B	Static_B	chr1 129700000 129725000
-1	-1	-1	-1	-1	-1	B	B	Static_B	chr1 129725000 129750000
1	1	1	1	1	1	A	A	Static_A	chr1 12975000 13000000
-1	-1	-1	-1	-1	-1	B	B	Static_B	chr1 129750000 129775000
-1	-1	-1	-1	-1	-1	B	B	Static_B	chr1 129775000 129800000
-1	-1	-1	-1	-1	-1	B	B	Static_B	chr1 129800000 129825000
-1	-1	-1	-1	-1	-1	B	B	Static_B	chr1 129825000 129850000
-1	-1	-1	-1	-1	-1	B	B	Static_B	chr1 129850000 129875000
-1	-1	-1	-1	-1	-1	B	B	Static_B	chr1 129875000 129900000
-1	-1	-1	-1	-1	-1	B	B	Static_B	chr1 129900000 129925000
-1	-1	-1	-1	-1	-1	B	B	Static_B	chr1 129925000 129950000
-1	-1	-1	-1	-1	-1	B	B	Static_B	chr1 129950000 129975000
-1	-1	-1	-1	-1	-1	B	B	Static_B	chr1 129975000 130000000
1	1	1	1	1	1	A	A	Static_A	chr1 13000000 13025000
-1	-1	-1	-1	-1	-1	B	B	Static_B	chr1 130000000 130025000
-1	-1	-1	-1	-1	-1	B	B	Static_B	chr1 130025000 130050000
-1	-1	-1	-1	-1	-1	B	B	Static_B	chr1 130050000 130075000
-1	-1	-1	-1	-1	-1	B	B	Static_B	chr1 130075000 130100000
-1	-1	-1	-1	-1	-1	B	B	Static_B	chr1 130100000 130125000
-1	-1	-1	-1	-1	-1	B	B	Static_B	chr1 130125000 130150000
-1	-1	-1	-1	-1	-1	B	B	Static_B	chr1 130150000 130175000
-1	-1	-1	-1	-1	-1	B	B	Static_B	chr1 130175000 130200000
-1	-1	-1	-1	-1	-1	B	B	Static_B	chr1 130200000 130225000
-1	-1	-1	-1	-1	-1	B	B	Static_B	chr1 130225000 130250000
1	1	1	1	1	1	A	A	Static_A	chr1 13025000 13050000
-1	-1	-1	-1	-1	-1	B	B	Static_B	chr1 130250000 130275000
-1	-1	-1	-1	-1	-1	B	B	Static_B	chr1 130275000 130300000
-1	-1	-1	-1	-1	-1	B	B	Static_B	chr1 130300000 130325000
-1	-1	-1	-1	-1	-1	B	B	Static_B	chr1 130325000 130350000
-1	-1	-1	-1	-1	-1	B	B	Static_B	chr1 130350000 130375000
-1	-1	-1	-1	-1	-1	B	B	Static_B	chr1 130375000 130400000
-1	-1	-1	-1	-1	-1	B	B	Static_B	chr1 130400000 130425000
-1	-1	-1	-1	-1	1	B	B	Static_B	chr1 130425000 130450000
-1	-1	-1	-1	1	1	B	A	B_TO_A	chr1 130450000 130475000
1	-1	-1	-1	1	1	B	A	B_TO_A	chr1 130475000 130500000
1	1	1	1	1	1	A	A	Static_A	chr1 13050000 13075000
1	-1	-1	1	1	1	B	A	B_TO_A	chr1 130500000 130525000
-1	1	1	-1	1	1	A	A	Static_A	chr1 130525000 130550000
-1	1	1	1	1	1	A	A	Static_A	chr1 130550000 130575000
-1	-1	1	1	1	1	B	A	B_TO_A	chr1 130575000 130600000
-1	1	1	-1	1	-1	A	B	A_TO_B	chr1 130600000 130625000
-1	1	1	-1	1	1	A	A	Static_A	chr1 130625000 130650000
1	1	1	1	1	1	A	A	Static_A	chr1 130650000 130675000
1	1	1	1	1	1	A	A	Static_A	chr1 130675000 130700000
1	1	1	1	1	1	A	A	Static_A	chr1 130700000 130725000
1	1	1	1	1	1	A	A	Static_A	chr1 130725000 130750000
1	1	1	1	1	1	A	A	Static_A	chr1 13075000 13100000
1	1	1	1	1	1	A	A	Static_A	chr1 130750000 130775000
1	1	1	1	1	1	A	A	Static_A	chr1 130775000 130800000
1	1	1	1	1	1	A	A	Static_A	chr1 130800000 130825000
1	1	1	1	1	1	A	A	Static_A	chr1 130825000 130850000
1	1	1	1	1	1	A	A	Static_A	chr1 130850000 130875000
1	1	1	1	1	1	A	A	Static_A	chr1 130875000 130900000
1	1	1	1	1	1	A	A	Static_A	chr1 130900000 130925000
-1	1	1	1	1	1	A	A	Static_A	chr1 130925000 130950000
1	1	-1	1	1	1	A	A	Static_A	chr1 130950000 130975000
1	1	1	1	1	1	A	A	Static_A	chr1 130975000 131000000
1	1	1	1	1	1	A	A	Static_A	chr1 13100000 13125000
1	1	1	1	1	1	A	A	Static_A	chr1 131000000 131025000
1	1	1	1	1	1	A	A	Static_A	chr1 131025000 131050000
1	1	1	1	1	1	A	A	Static_A	chr1 131050000 131075000
1	1	1	1	1	1	A	A	Static_A	chr1 131075000 131100000
1	1	1	1	1	1	A	A	Static_A	chr1 131100000 131125000
1	1	1	1	1	1	A	A	Static_A	chr1 131125000 131150000
1	1	1	1	1	1	A	A	Static_A	chr1 131150000 131175000
1	1	1	1	1	1	A	A	Static_A	chr1 131175000 131200000
1	1	1	1	1	1	A	A	Static_A	chr1 131200000 131225000
1	1	1	1	1	1	A	A	Static_A	chr1 131225000 131250000
1	1	1	1	1	1	A	A	Static_A	chr1 13125000 13150000
1	1	1	1	1	1	A	A	Static_A	chr1 131250000 131275000
1	1	1	1	1	1	A	A	Static_A	chr1 131275000 131300000
1	1	1	1	1	1	A	A	Static_A	chr1 131300000 131325000
1	1	1	1	1	1	A	A	Static_A	chr1 131325000 131350000
1	1	1	1	1	1	A	A	Static_A	chr1 131350000 131375000
1	1	1	1	1	1	A	A	Static_A	chr1 131375000 131400000
1	1	1	1	1	1	A	A	Static_A	chr1 131400000 131425000
1	1	1	1	1	1	A	A	Static_A	chr1 131425000 131450000
1	1	1	1	1	1	A	A	Static_A	chr1 131450000 131475000
1	1	1	1	1	1	A	A	Static_A	chr1 131475000 131500000
1	1	1	1	1	1	A	A	Static_A	chr1 13150000 13175000
1	1	1	1	1	1	A	A	Static_A	chr1 131500000 131525000
1	1	1	1	1	1	A	A	Static_A	chr1 131525000 131550000
1	1	1	1	1	1	A	A	Static_A	chr1 131550000 131575000
1	1	1	1	1	1	A	A	Static_A	chr1 131575000 131600000
1	1	1	1	1	1	A	A	Static_A	chr1 131600000 131625000
1	1	1	1	1	1	A	A	Static_A	chr1 131625000 131650000
1	1	1	1	1	1	A	A	Static_A	chr1 131650000 131675000
1	1	1	1	1	1	A	A	Static_A	chr1 131675000 131700000
1	1	1	1	1	1	A	A	Static_A	chr1 131700000 131725000
1	1	1	1	1	1	A	A	Static_A	chr1 131725000 131750000
1	1	1	1	1	1	A	A	Static_A	chr1 13175000 13200000
1	1	1	1	1	1	A	A	Static_A	chr1 131750000 131775000
1	1	1	1	1	1	A	A	Static_A	chr1 131775000 131800000
1	1	1	1	1	1	A	A	Static_A	chr1 131800000 131825000
1	1	1	1	1	1	A	A	Static_A	chr1 131825000 131850000
1	1	1	1	1	1	A	A	Static_A	chr1 131850000 131875000
1	1	1	1	1	1	A	A	Static_A	chr1 131875000 131900000
1	1	1	1	1	1	A	A	Static_A	chr1 131900000 131925000
1	1	1	1	1	1	A	A	Static_A	chr1 131925000 131950000
1	1	1	1	1	1	A	A	Static_A	chr1 131950000 131975000
1	1	1	1	1	1	A	A	Static_A	chr1 131975000 132000000
1	1	1	1	1	1	A	A	Static_A	chr1 13200000 13225000
1	1	1	1	1	1	A	A	Static_A	chr1 132000000 132025000
1	1	1	1	1	1	A	A	Static_A	chr1 132025000 132050000
1	1	1	1	1	1	A	A	Static_A	chr1 132050000 132075000
1	1	1	1	1	1	A	A	Static_A	chr1 132075000 132100000
1	1	1	1	1	1	A	A	Static_A	chr1 132100000 132125000
1	1	1	1	1	1	A	A	Static_A	chr1 132125000 132150000
1	1	1	1	1	1	A	A	Static_A	chr1 132150000 132175000
1	1	1	1	1	1	A	A	Static_A	chr1 132175000 132200000
1	1	1	1	1	1	A	A	Static_A	chr1 132200000 132225000
1	1	1	1	1	1	A	A	Static_A	chr1 132225000 132250000
1	1	1	1	1	1	A	A	Static_A	chr1 13225000 13250000
1	1	1	1	1	1	A	A	Static_A	chr1 132250000 132275000
1	1	1	1	1	1	A	A	Static_A	chr1 132275000 132300000
1	1	1	1	1	1	A	A	Static_A	chr1 132300000 132325000
1	1	1	1	1	1	A	A	Static_A	chr1 132325000 132350000
1	1	1	1	1	1	A	A	Static_A	chr1 132350000 132375000
1	1	1	1	1	1	A	A	Static_A	chr1 132375000 132400000
1	1	1	1	1	1	A	A	Static_A	chr1 132400000 132425000
1	1	1	1	1	1	A	A	Static_A	chr1 132425000 132450000
1	1	1	1	1	1	A	A	Static_A	chr1 132450000 132475000
1	1	1	1	1	1	A	A	Static_A	chr1 132475000 132500000
1	1	1	-1	1	1	A	A	Static_A	chr1 13250000 13275000
1	1	1	1	1	1	A	A	Static_A	chr1 132500000 132525000
1	1	1	1	1	1	A	A	Static_A	chr1 132525000 132550000
1	1	1	1	1	1	A	A	Static_A	chr1 132550000 132575000
1	1	1	1	1	1	A	A	Static_A	chr1 132575000 132600000
1	1	1	1	1	1	A	A	Static_A	chr1 132600000 132625000
1	1	1	1	1	1	A	A	Static_A	chr1 132625000 132650000
1	1	1	1	1	1	A	A	Static_A	chr1 132650000 132675000
1	1	1	1	1	1	A	A	Static_A	chr1 132675000 132700000
1	1	1	1	1	1	A	A	Static_A	chr1 132700000 132725000
1	1	1	1	1	1	A	A	Static_A	chr1 132725000 132750000
1	1	1	-1	1	1	A	A	Static_A	chr1 13275000 13300000
1	1	1	1	1	1	A	A	Static_A	chr1 132750000 132775000
1	1	1	1	1	1	A	A	Static_A	chr1 132775000 132800000
1	1	1	1	1	1	A	A	Static_A	chr1 132800000 132825000
1	1	1	1	1	1	A	A	Static_A	chr1 132825000 132850000
1	1	1	1	1	1	A	A	Static_A	chr1 132850000 132875000
1	1	1	1	1	1	A	A	Static_A	chr1 132875000 132900000
1	1	1	1	1	1	A	A	Static_A	chr1 132900000 132925000
1	1	1	1	1	1	A	A	Static_A	chr1 132925000 132950000
1	1	1	1	1	1	A	A	Static_A	chr1 132950000 132975000
1	1	1	1	1	1	A	A	Static_A	chr1 132975000 133000000
1	1	1	1	1	1	A	A	Static_A	chr1 13300000 13325000
1	1	1	1	1	1	A	A	Static_A	chr1 133000000 133025000
1	1	1	1	1	1	A	A	Static_A	chr1 133025000 133050000
1	1	1	1	1	1	A	A	Static_A	chr1 133050000 133075000
1	1	1	1	1	1	A	A	Static_A	chr1 133075000 133100000
1	1	1	1	1	1	A	A	Static_A	chr1 133100000 133125000
1	1	1	1	1	1	A	A	Static_A	chr1 133125000 133150000
1	1	1	1	1	1	A	A	Static_A	chr1 133150000 133175000
1	1	1	1	1	1	A	A	Static_A	chr1 133175000 133200000
1	1	1	1	1	1	A	A	Static_A	chr1 133200000 133225000
1	1	1	1	1	1	A	A	Static_A	chr1 133225000 133250000
1	1	1	1	1	1	A	A	Static_A	chr1 13325000 13350000
1	1	1	1	1	1	A	A	Static_A	chr1 133250000 133275000
1	1	1	1	1	1	A	A	Static_A	chr1 133275000 133300000
1	1	1	1	1	1	A	A	Static_A	chr1 133300000 133325000
1	1	1	1	1	1	A	A	Static_A	chr1 133325000 133350000
1	1	1	1	1	1	A	A	Static_A	chr1 133350000 133375000
1	1	1	1	1	1	A	A	Static_A	chr1 133375000 133400000
1	1	1	1	1	1	A	A	Static_A	chr1 133400000 133425000
1	1	1	1	1	1	A	A	Static_A	chr1 133425000 133450000
1	1	1	1	1	1	A	A	Static_A	chr1 133450000 133475000
1	1	1	1	1	1	A	A	Static_A	chr1 133475000 133500000
1	1	1	1	1	1	A	A	Static_A	chr1 13350000 13375000
1	1	1	1	1	1	A	A	Static_A	chr1 133500000 133525000
1	1	1	1	1	1	A	A	Static_A	chr1 133525000 133550000
1	1	1	1	1	1	A	A	Static_A	chr1 133550000 133575000
1	1	1	1	1	1	A	A	Static_A	chr1 133575000 133600000
1	1	1	1	1	1	A	A	Static_A	chr1 133600000 133625000
1	1	1	1	1	1	A	A	Static_A	chr1 133625000 133650000
1	1	1	1	1	1	A	A	Static_A	chr1 133650000 133675000
1	1	1	1	1	1	A	A	Static_A	chr1 133675000 133700000
1	1	1	1	1	1	A	A	Static_A	chr1 133700000 133725000
1	1	1	1	1	1	A	A	Static_A	chr1 133725000 133750000
1	1	1	1	1	1	A	A	Static_A	chr1 13375000 13400000
1	1	1	1	1	1	A	A	Static_A	chr1 133750000 133775000
1	1	1	1	1	1	A	A	Static_A	chr1 133775000 133800000
1	1	1	1	1	1	A	A	Static_A	chr1 133800000 133825000
1	1	1	1	1	1	A	A	Static_A	chr1 133825000 133850000
1	1	1	1	1	1	A	A	Static_A	chr1 133850000 133875000
1	1	1	1	1	1	A	A	Static_A	chr1 133875000 133900000
1	1	1	1	1	1	A	A	Static_A	chr1 133900000 133925000
1	1	1	1	1	1	A	A	Static_A	chr1 133925000 133950000
1	1	1	1	1	1	A	A	Static_A	chr1 133950000 133975000
1	1	1	1	1	1	A	A	Static_A	chr1 133975000 134000000
1	1	1	1	1	1	A	A	Static_A	chr1 13400000 13425000
1	1	1	1	1	1	A	A	Static_A	chr1 134000000 134025000
1	1	1	1	1	1	A	A	Static_A	chr1 134025000 134050000
1	1	1	1	1	1	A	A	Static_A	chr1 134050000 134075000
1	1	1	1	1	1	A	A	Static_A	chr1 134075000 134100000
1	1	1	1	1	1	A	A	Static_A	chr1 134100000 134125000
1	1	1	1	1	1	A	A	Static_A	chr1 134125000 134150000
1	1	1	1	1	1	A	A	Static_A	chr1 134150000 134175000
1	1	1	1	1	1	A	A	Static_A	chr1 134175000 134200000
1	1	1	1	1	1	A	A	Static_A	chr1 134200000 134225000
1	1	1	1	1	1	A	A	Static_A	chr1 134225000 134250000
1	1	1	-1	1	1	A	A	Static_A	chr1 13425000 13450000
1	1	1	1	1	1	A	A	Static_A	chr1 134250000 134275000
1	1	1	1	1	1	A	A	Static_A	chr1 134275000 134300000
1	1	1	1	1	1	A	A	Static_A	chr1 134300000 134325000
1	1	1	1	1	1	A	A	Static_A	chr1 134325000 134350000
1	1	1	1	1	1	A	A	Static_A	chr1 134350000 134375000
1	1	1	1	1	1	A	A	Static_A	chr1 134375000 134400000
1	1	1	1	1	1	A	A	Static_A	chr1 134400000 134425000
1	1	1	1	1	1	A	A	Static_A	chr1 134425000 134450000
1	1	1	1	1	1	A	A	Static_A	chr1 134450000 134475000
1	1	1	1	1	1	A	A	Static_A	chr1 134475000 134500000
1	1	1	1	1	1	A	A	Static_A	chr1 13450000 13475000
1	1	1	1	1	1	A	A	Static_A	chr1 134500000 134525000
1	1	1	1	1	1	A	A	Static_A	chr1 134525000 134550000
1	1	1	1	1	1	A	A	Static_A	chr1 134550000 134575000
1	1	1	1	1	1	A	A	Static_A	chr1 134575000 134600000
1	1	1	1	1	1	A	A	Static_A	chr1 134600000 134625000
1	1	1	1	1	1	A	A	Static_A	chr1 134625000 134650000
1	1	1	1	1	1	A	A	Static_A	chr1 134650000 134675000
1	1	1	1	1	1	A	A	Static_A	chr1 134675000 134700000
1	1	1	1	1	1	A	A	Static_A	chr1 134700000 134725000
1	1	1	1	1	1	A	A	Static_A	chr1 134725000 134750000
1	1	1	1	1	1	A	A	Static_A	chr1 13475000 13500000
1	1	1	1	1	1	A	A	Static_A	chr1 134750000 134775000
1	1	1	1	1	1	A	A	Static_A	chr1 134775000 134800000
1	1	1	1	1	1	A	A	Static_A	chr1 134800000 134825000
1	1	1	1	1	1	A	A	Static_A	chr1 134825000 134850000
1	1	1	1	1	1	A	A	Static_A	chr1 134850000 134875000
1	1	1	1	1	1	A	A	Static_A	chr1 134875000 134900000
1	1	1	1	1	1	A	A	Static_A	chr1 134900000 134925000
1	1	1	1	1	1	A	A	Static_A	chr1 134925000 134950000
1	1	1	1	1	1	A	A	Static_A	chr1 134950000 134975000
1	1	1	1	1	1	A	A	Static_A	chr1 134975000 135000000
1	1	1	1	1	1	A	A	Static_A	chr1 13500000 13525000
1	1	1	1	1	1	A	A	Static_A	chr1 135000000 135025000
1	1	1	1	1	1	A	A	Static_A	chr1 135025000 135050000
1	1	1	1	1	1	A	A	Static_A	chr1 135050000 135075000
1	1	1	1	1	1	A	A	Static_A	chr1 135075000 135100000
1	1	1	1	1	1	A	A	Static_A	chr1 135100000 135125000
1	1	1	1	1	1	A	A	Static_A	chr1 135125000 135150000
1	1	1	1	1	1	A	A	Static_A	chr1 135150000 135175000
1	1	1	1	1	1	A	A	Static_A	chr1 135175000 135200000
1	1	1	1	1	1	A	A	Static_A	chr1 135200000 135225000
1	1	1	1	1	1	A	A	Static_A	chr1 135225000 135250000
1	1	1	1	1	1	A	A	Static_A	chr1 13525000 13550000
1	1	1	1	1	1	A	A	Static_A	chr1 135250000 135275000
1	1	1	1	1	1	A	A	Static_A	chr1 135275000 135300000
1	1	1	1	1	1	A	A	Static_A	chr1 135300000 135325000
1	1	1	1	1	1	A	A	Static_A	chr1 135325000 135350000
1	1	1	1	1	1	A	A	Static_A	chr1 135350000 135375000
1	1	1	1	1	1	A	A	Static_A	chr1 135375000 135400000
1	1	1	1	1	1	A	A	Static_A	chr1 135400000 135425000
1	1	1	1	1	1	A	A	Static_A	chr1 135425000 135450000
1	1	1	1	1	1	A	A	Static_A	chr1 135450000 135475000
1	1	1	1	1	1	A	A	Static_A	chr1 135475000 135500000
1	1	1	1	1	1	A	A	Static_A	chr1 13550000 13575000
1	1	1	1	1	1	A	A	Static_A	chr1 135500000 135525000
1	1	1	1	1	1	A	A	Static_A	chr1 135525000 135550000
1	1	1	1	1	1	A	A	Static_A	chr1 135550000 135575000
1	1	1	1	1	1	A	A	Static_A	chr1 135575000 135600000
1	1	1	1	1	1	A	A	Static_A	chr1 135600000 135625000
1	1	1	1	1	1	A	A	Static_A	chr1 135625000 135650000
1	1	1	1	1	1	A	A	Static_A	chr1 135650000 135675000
1	1	1	1	1	1	A	A	Static_A	chr1 135675000 135700000
1	1	1	1	1	1	A	A	Static_A	chr1 135700000 135725000
1	1	1	1	1	1	A	A	Static_A	chr1 135725000 135750000
1	1	1	1	1	1	A	A	Static_A	chr1 13575000 13600000
1	1	1	1	1	1	A	A	Static_A	chr1 135750000 135775000
1	1	1	1	1	1	A	A	Static_A	chr1 135775000 135800000
1	1	1	1	1	1	A	A	Static_A	chr1 135800000 135825000
1	1	1	1	1	1	A	A	Static_A	chr1 135825000 135850000
1	1	1	1	1	1	A	A	Static_A	chr1 135850000 135875000
1	1	1	1	1	1	A	A	Static_A	chr1 135875000 135900000
1	1	1	1	1	1	A	A	Static_A	chr1 135900000 135925000
1	1	1	1	1	1	A	A	Static_A	chr1 135925000 135950000
1	1	1	1	1	1	A	A	Static_A	chr1 135950000 135975000
1	1	1	1	1	1	A	A	Static_A	chr1 135975000 136000000
1	1	1	1	1	1	A	A	Static_A	chr1 13600000 13625000
1	1	1	1	1	1	A	A	Static_A	chr1 136000000 136025000
1	1	1	1	1	1	A	A	Static_A	chr1 136025000 136050000
1	1	1	1	1	1	A	A	Static_A	chr1 136050000 136075000
1	1	1	1	1	1	A	A	Static_A	chr1 136075000 136100000
1	1	1	1	1	1	A	A	Static_A	chr1 136100000 136125000
1	1	1	1	1	1	A	A	Static_A	chr1 136125000 136150000
1	1	1	1	1	1	A	A	Static_A	chr1 136150000 136175000
1	1	1	1	1	1	A	A	Static_A	chr1 136175000 136200000
1	1	1	1	1	1	A	A	Static_A	chr1 136200000 136225000
1	1	1	1	1	1	A	A	Static_A	chr1 136225000 136250000
1	1	1	-1	1	1	A	A	Static_A	chr1 13625000 13650000
1	1	1	1	1	1	A	A	Static_A	chr1 136250000 136275000
1	1	1	1	1	1	A	A	Static_A	chr1 136275000 136300000
1	1	1	1	1	1	A	A	Static_A	chr1 136300000 136325000
1	1	1	1	1	1	A	A	Static_A	chr1 136325000 136350000
1	1	1	1	1	1	A	A	Static_A	chr1 136350000 136375000
1	1	1	1	1	1	A	A	Static_A	chr1 136375000 136400000
1	1	1	1	1	1	A	A	Static_A	chr1 136400000 136425000
1	1	1	1	1	1	A	A	Static_A	chr1 136425000 136450000
1	1	1	1	1	1	A	A	Static_A	chr1 136450000 136475000
1	1	1	1	1	1	A	A	Static_A	chr1 136475000 136500000
1	1	1	-1	1	1	A	A	Static_A	chr1 13650000 13675000
1	1	1	1	1	1	A	A	Static_A	chr1 136500000 136525000
1	1	1	1	1	1	A	A	Static_A	chr1 136525000 136550000
1	1	1	1	1	1	A	A	Static_A	chr1 136550000 136575000
1	1	1	1	1	1	A	A	Static_A	chr1 136575000 136600000
1	1	1	1	1	1	A	A	Static_A	chr1 136600000 136625000
1	1	1	1	1	1	A	A	Static_A	chr1 136625000 136650000
1	1	1	1	1	1	A	A	Static_A	chr1 136650000 136675000
1	1	1	1	1	1	A	A	Static_A	chr1 136675000 136700000
1	1	1	1	1	1	A	A	Static_A	chr1 136700000 136725000
1	1	1	1	1	1	A	A	Static_A	chr1 136725000 136750000
-1	1	1	1	-1	1	A	A	Static_A	chr1 13675000 13700000
1	1	1	1	1	1	A	A	Static_A	chr1 136750000 136775000
1	1	1	1	1	1	A	A	Static_A	chr1 136775000 136800000
1	1	1	-1	1	1	A	A	Static_A	chr1 136800000 136825000
1	1	1	1	1	1	A	A	Static_A	chr1 136825000 136850000
1	1	1	1	1	1	A	A	Static_A	chr1 136850000 136875000
1	1	1	1	1	1	A	A	Static_A	chr1 136875000 136900000
1	1	1	1	1	1	A	A	Static_A	chr1 136900000 136925000
1	1	1	1	1	1	A	A	Static_A	chr1 136925000 136950000
1	1	1	1	1	1	A	A	Static_A	chr1 136950000 136975000
1	1	1	1	1	1	A	A	Static_A	chr1 136975000 137000000
-1	1	1	1	1	-1	A	A	Static_A	chr1 13700000 13725000
1	1	1	1	1	1	A	A	Static_A	chr1 137000000 137025000
1	-1	1	1	1	-1	A	A	Static_A	chr1 137025000 137050000
1	-1	1	-1	-1	-1	A	B	A_TO_B	chr1 137050000 137075000
1	1	1	1	1	1	A	A	Static_A	chr1 137075000 137100000
1	1	1	-1	1	1	A	A	Static_A	chr1 137100000 137125000
1	1	-1	-1	1	-1	A	B	A_TO_B	chr1 137125000 137150000
1	1	1	1	1	-1	A	A	Static_A	chr1 137150000 137175000
1	1	1	1	-1	-1	A	B	A_TO_B	chr1 137175000 137200000
1	-1	-1	-1	-1	-1	B	B	Static_B	chr1 137200000 137225000
-1	-1	-1	-1	-1	-1	B	B	Static_B	chr1 137225000 137250000
-1	-1	-1	1	1	1	B	A	B_TO_A	chr1 13725000 13750000
-1	-1	-1	-1	-1	-1	B	B	Static_B	chr1 137250000 137275000
-1	-1	-1	-1	-1	-1	B	B	Static_B	chr1 137275000 137300000
-1	-1	-1	-1	-1	-1	B	B	Static_B	chr1 137300000 137325000
-1	-1	-1	-1	-1	-1	B	B	Static_B	chr1 137325000 137350000
-1	-1	-1	-1	-1	-1	B	B	Static_B	chr1 137350000 137375000
-1	-1	-1	-1	-1	-1	B	B	Static_B	chr1 137375000 137400000
-1	-1	-1	-1	-1	-1	B	B	Static_B	chr1 137400000 137425000
-1	-1	-1	-1	-1	-1	B	B	Static_B	chr1 137425000 137450000
-1	-1	-1	-1	-1	-1	B	B	Static_B	chr1 137450000 137475000
-1	-1	-1	-1	-1	-1	B	B	Static_B	chr1 137475000 137500000
-1	-1	1	-1	-1	-1	B	B	Static_B	chr1 13750000 13775000
-1	-1	-1	-1	-1	-1	B	B	Static_B	chr1 137500000 137525000
-1	-1	-1	-1	-1	-1	B	B	Static_B	chr1 137525000 137550000
-1	-1	-1	-1	-1	-1	B	B	Static_B	chr1 137550000 137575000
-1	-1	-1	-1	-1	-1	B	B	Static_B	chr1 137575000 137600000
-1	-1	-1	-1	-1	-1	B	B	Static_B	chr1 137600000 137625000
-1	-1	-1	-1	-1	-1	B	B	Static_B	chr1 137625000 137650000
-1	-1	-1	-1	-1	-1	B	B	Static_B	chr1 137650000 137675000
-1	-1	-1	-1	-1	-1	B	B	Static_B	chr1 137675000 137700000
-1	-1	-1	-1	-1	-1	B	B	Static_B	chr1 137700000 137725000
-1	-1	-1	-1	-1	-1	B	B	Static_B	chr1 137725000 137750000
-1	-1	1	-1	-1	1	B	B	Static_B	chr1 13775000 13800000
-1	-1	-1	-1	-1	-1	B	B	Static_B	chr1 137750000 137775000
-1	-1	-1	-1	-1	-1	B	B	Static_B	chr1 137775000 137800000
-1	-1	-1	-1	-1	-1	B	B	Static_B	chr1 137800000 137825000
-1	-1	-1	-1	-1	-1	B	B	Static_B	chr1 137825000 137850000
-1	-1	-1	-1	-1	-1	B	B	Static_B	chr1 137850000 137875000
-1	-1	-1	-1	-1	-1	B	B	Static_B	chr1 137875000 137900000
-1	-1	-1	-1	-1	-1	B	B	Static_B	chr1 137900000 137925000
-1	-1	-1	-1	-1	-1	B	B	Static_B	chr1 137925000 137950000
-1	-1	-1	-1	-1	-1	B	B	Static_B	chr1 137950000 137975000
-1	-1	-1	-1	-1	-1	B	B	Static_B	chr1 137975000 138000000
1	-1	1	-1	-1	1	A	B	A_TO_B	chr1 13800000 13825000
-1	-1	-1	-1	-1	-1	B	B	Static_B	chr1 138000000 138025000
-1	-1	-1	-1	-1	-1	B	B	Static_B	chr1 138025000 138050000
-1	-1	-1	-1	-1	-1	B	B	Static_B	chr1 138050000 138075000
-1	-1	-1	-1	-1	-1	B	B	Static_B	chr1 138075000 138100000
-1	-1	-1	-1	-1	-1	B	B	Static_B	chr1 138100000 138125000
-1	-1	-1	-1	-1	-1	B	B	Static_B	chr1 138125000 138150000
-1	-1	-1	-1	-1	-1	B	B	Static_B	chr1 138150000 138175000
-1	-1	-1	-1	-1	-1	B	B	Static_B	chr1 138175000 138200000
-1	-1	-1	-1	-1	-1	B	B	Static_B	chr1 138200000 138225000
-1	-1	-1	-1	-1	-1	B	B	Static_B	chr1 138225000 138250000
-1	1	-1	-1	-1	1	B	B	Static_B	chr1 13825000 13850000
-1	-1	-1	-1	-1	-1	B	B	Static_B	chr1 138250000 138275000
-1	-1	-1	-1	-1	-1	B	B	Static_B	chr1 138275000 138300000
-1	-1	-1	-1	-1	-1	B	B	Static_B	chr1 138300000 138325000
-1	-1	-1	-1	-1	-1	B	B	Static_B	chr1 138325000 138350000
-1	-1	-1	-1	-1	-1	B	B	Static_B	chr1 138350000 138375000
-1	-1	-1	-1	-1	-1	B	B	Static_B	chr1 138375000 138400000
-1	-1	-1	-1	-1	-1	B	B	Static_B	chr1 138400000 138425000
-1	-1	-1	-1	-1	-1	B	B	Static_B	chr1 138425000 138450000
-1	-1	-1	-1	-1	-1	B	B	Static_B	chr1 138450000 138475000
-1	-1	-1	-1	-1	-1	B	B	Static_B	chr1 138475000 138500000
-1	1	1	-1	-1	-1	A	B	A_TO_B	chr1 13850000 13875000
-1	-1	-1	-1	-1	-1	B	B	Static_B	chr1 138500000 138525000
-1	-1	-1	-1	-1	-1	B	B	Static_B	chr1 138525000 138550000
-1	-1	1	-1	-1	-1	B	B	Static_B	chr1 138550000 138575000
1	-1	1	1	-1	-1	A	B	A_TO_B	chr1 138575000 138600000
1	1	1	-1	-1	-1	A	B	A_TO_B	chr1 138600000 138625000
-1	-1	-1	-1	-1	-1	B	B	Static_B	chr1 138625000 138650000
-1	-1	-1	-1	-1	-1	B	B	Static_B	chr1 138650000 138675000
-1	-1	-1	-1	-1	-1	B	B	Static_B	chr1 138675000 138700000
-1	-1	-1	-1	-1	-1	B	B	Static_B	chr1 138700000 138725000
-1	-1	-1	-1	-1	-1	B	B	Static_B	chr1 138725000 138750000
-1	-1	1	-1	-1	1	B	B	Static_B	chr1 13875000 13900000
-1	-1	-1	-1	-1	-1	B	B	Static_B	chr1 138750000 138775000
-1	-1	-1	-1	-1	-1	B	B	Static_B	chr1 138775000 138800000
-1	-1	-1	-1	-1	-1	B	B	Static_B	chr1 138800000 138825000
1	1	-1	-1	-1	-1	A	B	A_TO_B	chr1 138825000 138850000
1	1	1	-1	-1	1	A	B	A_TO_B	chr1 138850000 138875000
-1	-1	1	1	-1	1	B	A	B_TO_A	chr1 138875000 138900000
-1	-1	1	1	-1	-1	B	B	Static_B	chr1 138900000 138925000
1	1	-1	-1	1	-1	A	B	A_TO_B	chr1 138925000 138950000
1	1	-1	1	-1	-1	A	B	A_TO_B	chr1 138950000 138975000
1	-1	-1	-1	-1	1	B	B	Static_B	chr1 138975000 139000000
-1	-1	-1	-1	-1	-1	B	B	Static_B	chr1 13900000 13925000
-1	-1	-1	1	1	-1	B	A	B_TO_A	chr1 139000000 139025000
-1	-1	1	-1	-1	-1	B	B	Static_B	chr1 139025000 139050000
-1	-1	-1	-1	-1	1	B	B	Static_B	chr1 139050000 139075000
-1	-1	1	-1	1	1	B	A	B_TO_A	chr1 139075000 139100000
-1	-1	-1	-1	1	-1	B	B	Static_B	chr1 139100000 139125000
-1	-1	-1	-1	-1	-1	B	B	Static_B	chr1 139125000 139150000
-1	-1	-1	-1	-1	-1	B	B	Static_B	chr1 139150000 139175000
-1	-1	-1	1	-1	-1	B	B	Static_B	chr1 139175000 139200000
-1	-1	-1	-1	-1	-1	B	B	Static_B	chr1 139200000 139225000
-1	-1	-1	-1	-1	-1	B	B	Static_B	chr1 139225000 139250000
-1	-1	-1	1	-1	-1	B	B	Static_B	chr1 13925000 13950000
-1	-1	-1	1	-1	-1	B	B	Static_B	chr1 139250000 139275000
-1	-1	-1	-1	-1	-1	B	B	Static_B	chr1 139275000 139300000
-1	-1	-1	-1	-1	-1	B	B	Static_B	chr1 139300000 139325000
-1	-1	-1	-1	-1	-1	B	B	Static_B	chr1 139325000 139350000
-1	-1	-1	-1	-1	-1	B	B	Static_B	chr1 139350000 139375000
-1	-1	-1	-1	-1	-1	B	B	Static_B	chr1 139375000 139400000
-1	1	-1	-1	1	-1	B	B	Static_B	chr1 139400000 139425000
-1	1	-1	-1	1	1	B	A	B_TO_A	chr1 139425000 139450000
1	1	1	1	1	1	A	A	Static_A	chr1 139450000 139475000
1	-1	-1	1	1	1	B	A	B_TO_A	chr1 139475000 139500000
-1	-1	-1	-1	-1	-1	B	B	Static_B	chr1 13950000 13975000
-1	-1	-1	1	-1	1	B	A	B_TO_A	chr1 139500000 139525000
-1	-1	-1	-1	-1	-1	B	B	Static_B	chr1 139525000 139550000
-1	-1	-1	-1	-1	-1	B	B	Static_B	chr1 139550000 139575000
-1	-1	-1	-1	-1	-1	B	B	Static_B	chr1 139575000 139600000
-1	-1	-1	-1	-1	-1	B	B	Static_B	chr1 139600000 139625000
-1	-1	-1	-1	-1	-1	B	B	Static_B	chr1 139625000 139650000
-1	-1	-1	-1	-1	-1	B	B	Static_B	chr1 139650000 139675000
-1	-1	-1	-1	-1	-1	B	B	Static_B	chr1 139675000 139700000
-1	-1	-1	-1	-1	-1	B	B	Static_B	chr1 139700000 139725000
-1	-1	-1	-1	-1	-1	B	B	Static_B	chr1 139725000 139750000
-1	-1	-1	-1	-1	-1	B	B	Static_B	chr1 13975000 14000000
-1	-1	-1	-1	-1	-1	B	B	Static_B	chr1 139750000 139775000
-1	-1	-1	-1	-1	-1	B	B	Static_B	chr1 139775000 139800000
-1	-1	-1	-1	-1	-1	B	B	Static_B	chr1 139800000 139825000
-1	-1	-1	-1	-1	-1	B	B	Static_B	chr1 139825000 139850000
-1	-1	-1	-1	-1	-1	B	B	Static_B	chr1 139850000 139875000
-1	-1	-1	-1	-1	-1	B	B	Static_B	chr1 139875000 139900000
-1	-1	-1	-1	-1	-1	B	B	Static_B	chr1 139900000 139925000
-1	-1	-1	-1	-1	-1	B	B	Static_B	chr1 139925000 139950000
-1	-1	-1	-1	-1	-1	B	B	Static_B	chr1 139950000 139975000
-1	-1	-1	-1	-1	-1	B	B	Static_B	chr1 139975000 140000000
-1	-1	1	1	-1	-1	B	B	Static_B	chr1 14000000 14025000
-1	-1	-1	-1	-1	-1	B	B	Static_B	chr1 140000000 140025000
-1	-1	-1	-1	-1	-1	B	B	Static_B	chr1 140025000 140050000
-1	-1	-1	-1	-1	-1	B	B	Static_B	chr1 140050000 140075000
-1	-1	-1	-1	-1	-1	B	B	Static_B	chr1 140075000 140100000
-1	-1	-1	-1	-1	-1	B	B	Static_B	chr1 140100000 140125000
-1	-1	-1	-1	-1	-1	B	B	Static_B	chr1 140125000 140150000
-1	-1	-1	-1	-1	-1	B	B	Static_B	chr1 140150000 140175000
-1	-1	-1	-1	-1	1	B	B	Static_B	chr1 140175000 140200000
-1	-1	-1	-1	-1	-1	B	B	Static_B	chr1 140200000 140225000
-1	-1	-1	-1	-1	-1	B	B	Static_B	chr1 140225000 140250000
-1	-1	1	-1	-1	-1	B	B	Static_B	chr1 14025000 14050000
-1	-1	-1	-1	-1	-1	B	B	Static_B	chr1 140250000 140275000
-1	-1	-1	-1	-1	-1	B	B	Static_B	chr1 140275000 140300000
-1	-1	-1	-1	-1	-1	B	B	Static_B	chr1 140300000 140325000
-1	-1	-1	-1	-1	-1	B	B	Static_B	chr1 140325000 140350000
-1	-1	-1	-1	-1	-1	B	B	Static_B	chr1 140350000 140375000
-1	-1	-1	-1	-1	-1	B	B	Static_B	chr1 140375000 140400000
-1	-1	-1	-1	-1	-1	B	B	Static_B	chr1 140400000 140425000
-1	-1	-1	-1	-1	1	B	B	Static_B	chr1 140425000 140450000
-1	-1	-1	-1	-1	1	B	B	Static_B	chr1 140450000 140475000
-1	-1	-1	-1	-1	-1	B	B	Static_B	chr1 140475000 140500000
-1	-1	-1	-1	-1	-1	B	B	Static_B	chr1 14050000 14075000
-1	-1	-1	-1	-1	-1	B	B	Static_B	chr1 140500000 140525000
-1	-1	-1	-1	-1	-1	B	B	Static_B	chr1 140525000 140550000
-1	-1	-1	-1	-1	-1	B	B	Static_B	chr1 140550000 140575000
-1	-1	-1	-1	-1	-1	B	B	Static_B	chr1 140575000 140600000
-1	-1	-1	-1	-1	-1	B	B	Static_B	chr1 140600000 140625000
-1	-1	-1	-1	-1	-1	B	B	Static_B	chr1 140625000 140650000
-1	-1	-1	-1	-1	-1	B	B	Static_B	chr1 140650000 140675000
-1	-1	-1	-1	-1	-1	B	B	Static_B	chr1 140675000 140700000
-1	-1	-1	-1	-1	-1	B	B	Static_B	chr1 140700000 140725000
-1	-1	-1	-1	-1	-1	B	B	Static_B	chr1 140725000 140750000
-1	-1	-1	-1	-1	-1	B	B	Static_B	chr1 14075000 14100000
-1	-1	-1	-1	-1	-1	B	B	Static_B	chr1 140750000 140775000
-1	-1	-1	-1	-1	-1	B	B	Static_B	chr1 140775000 140800000
-1	-1	-1	-1	-1	-1	B	B	Static_B	chr1 140800000 140825000
-1	-1	-1	-1	-1	-1	B	B	Static_B	chr1 140825000 140850000
-1	-1	-1	-1	-1	-1	B	B	Static_B	chr1 140850000 140875000
-1	-1	-1	-1	-1	-1	B	B	Static_B	chr1 140875000 140900000
-1	-1	-1	-1	-1	-1	B	B	Static_B	chr1 140900000 140925000
-1	-1	-1	-1	-1	-1	B	B	Static_B	chr1 140925000 140950000
-1	-1	-1	-1	-1	-1	B	B	Static_B	chr1 140950000 140975000
-1	-1	-1	-1	-1	-1	B	B	Static_B	chr1 140975000 141000000
1	1	1	1	-1	1	A	A	Static_A	chr1 14100000 14125000
-1	-1	-1	-1	-1	-1	B	B	Static_B	chr1 141000000 141025000
-1	-1	-1	-1	-1	-1	B	B	Static_B	chr1 141025000 141050000
-1	-1	-1	-1	-1	-1	B	B	Static_B	chr1 141050000 141075000
-1	-1	-1	-1	-1	-1	B	B	Static_B	chr1 141075000 141100000
-1	-1	-1	-1	-1	-1	B	B	Static_B	chr1 141100000 141125000
-1	-1	-1	-1	-1	-1	B	B	Static_B	chr1 141125000 141150000
-1	-1	-1	-1	-1	-1	B	B	Static_B	chr1 141150000 141175000
-1	-1	-1	-1	-1	-1	B	B	Static_B	chr1 141175000 141200000
-1	-1	-1	1	-1	-1	B	B	Static_B	chr1 141200000 141225000
-1	-1	-1	-1	-1	-1	B	B	Static_B	chr1 141225000 141250000
1	-1	1	-1	-1	1	A	B	A_TO_B	chr1 14125000 14150000
-1	-1	-1	-1	-1	-1	B	B	Static_B	chr1 141250000 141275000
-1	-1	-1	-1	-1	-1	B	B	Static_B	chr1 141275000 141300000
-1	-1	-1	-1	-1	-1	B	B	Static_B	chr1 141300000 141325000
-1	-1	-1	-1	-1	-1	B	B	Static_B	chr1 141325000 141350000
-1	-1	-1	-1	-1	-1	B	B	Static_B	chr1 141350000 141375000
-1	-1	-1	-1	-1	-1	B	B	Static_B	chr1 141375000 141400000
-1	-1	-1	-1	-1	-1	B	B	Static_B	chr1 141400000 141425000
-1	-1	-1	-1	-1	-1	B	B	Static_B	chr1 141425000 141450000
-1	-1	-1	-1	-1	-1	B	B	Static_B	chr1 141450000 141475000
-1	-1	-1	-1	-1	-1	B	B	Static_B	chr1 141475000 141500000
-1	-1	1	-1	-1	-1	B	B	Static_B	chr1 14150000 14175000
-1	-1	-1	-1	-1	-1	B	B	Static_B	chr1 141500000 141525000
-1	-1	-1	-1	-1	-1	B	B	Static_B	chr1 141525000 141550000
-1	-1	-1	-1	-1	-1	B	B	Static_B	chr1 141550000 141575000
-1	-1	-1	-1	-1	-1	B	B	Static_B	chr1 141575000 141600000
-1	-1	-1	-1	-1	-1	B	B	Static_B	chr1 141600000 141625000
-1	-1	-1	-1	-1	-1	B	B	Static_B	chr1 141625000 141650000
-1	-1	-1	-1	-1	-1	B	B	Static_B	chr1 141650000 141675000
-1	-1	-1	1	-1	1	B	A	B_TO_A	chr1 141675000 141700000
-1	1	1	1	-1	-1	A	B	A_TO_B	chr1 141700000 141725000
-1	-1	-1	1	-1	-1	B	B	Static_B	chr1 141725000 141750000
-1	1	1	-1	1	1	A	A	Static_A	chr1 14175000 14200000
-1	-1	-1	-1	-1	-1	B	B	Static_B	chr1 141750000 141775000
-1	-1	-1	-1	-1	-1	B	B	Static_B	chr1 141775000 141800000
-1	-1	-1	-1	-1	-1	B	B	Static_B	chr1 141800000 141825000
-1	-1	-1	-1	-1	-1	B	B	Static_B	chr1 141825000 141850000
-1	-1	-1	-1	-1	-1	B	B	Static_B	chr1 141850000 141875000
-1	-1	-1	-1	-1	-1	B	B	Static_B	chr1 141875000 141900000
-1	-1	-1	-1	-1	-1	B	B	Static_B	chr1 141900000 141925000
-1	-1	-1	-1	-1	-1	B	B	Static_B	chr1 141925000 141950000
-1	-1	-1	-1	-1	-1	B	B	Static_B	chr1 141950000 141975000
-1	-1	-1	-1	-1	-1	B	B	Static_B	chr1 141975000 142000000
1	1	1	-1	1	1	A	A	Static_A	chr1 14200000 14225000
-1	-1	-1	-1	-1	-1	B	B	Static_B	chr1 142000000 142025000
-1	-1	-1	-1	-1	-1	B	B	Static_B	chr1 142025000 142050000
-1	-1	-1	-1	-1	-1	B	B	Static_B	chr1 142050000 142075000
-1	-1	-1	-1	-1	-1	B	B	Static_B	chr1 142075000 142100000
-1	-1	-1	-1	-1	-1	B	B	Static_B	chr1 142100000 142125000
-1	-1	-1	-1	-1	-1	B	B	Static_B	chr1 142125000 142150000
-1	-1	-1	-1	-1	-1	B	B	Static_B	chr1 142150000 142175000
-1	-1	-1	-1	-1	-1	B	B	Static_B	chr1 142175000 142200000
-1	-1	-1	-1	-1	-1	B	B	Static_B	chr1 142200000 142225000
-1	-1	-1	-1	-1	-1	B	B	Static_B	chr1 142225000 142250000
1	1	1	-1	1	1	A	A	Static_A	chr1 14225000 14250000
-1	-1	-1	-1	-1	-1	B	B	Static_B	chr1 142250000 142275000
-1	-1	-1	-1	-1	-1	B	B	Static_B	chr1 142275000 142300000
-1	-1	-1	-1	-1	-1	B	B	Static_B	chr1 142300000 142325000
-1	-1	-1	-1	-1	-1	B	B	Static_B	chr1 142325000 142350000
-1	-1	-1	-1	-1	-1	B	B	Static_B	chr1 142350000 142375000
-1	-1	-1	-1	-1	-1	B	B	Static_B	chr1 142375000 142400000
-1	-1	-1	-1	-1	-1	B	B	Static_B	chr1 142400000 142425000
-1	-1	-1	-1	-1	-1	B	B	Static_B	chr1 142425000 142450000
-1	-1	-1	-1	-1	-1	B	B	Static_B	chr1 142450000 142475000
-1	-1	-1	1	-1	-1	B	B	Static_B	chr1 142475000 142500000
-1	-1	-1	1	1	-1	B	A	B_TO_A	chr1 14250000 14275000
-1	-1	-1	-1	-1	-1	B	B	Static_B	chr1 142500000 142525000
-1	-1	-1	-1	-1	-1	B	B	Static_B	chr1 142525000 142550000
-1	-1	-1	-1	-1	-1	B	B	Static_B	chr1 142550000 142575000
-1	-1	-1	-1	-1	-1	B	B	Static_B	chr1 142575000 142600000
-1	-1	-1	-1	-1	-1	B	B	Static_B	chr1 142600000 142625000
-1	-1	-1	-1	-1	-1	B	B	Static_B	chr1 142625000 142650000
-1	-1	-1	-1	-1	-1	B	B	Static_B	chr1 142650000 142675000
-1	-1	-1	-1	-1	-1	B	B	Static_B	chr1 142675000 142700000
-1	-1	-1	-1	-1	-1	B	B	Static_B	chr1 142700000 142725000
-1	-1	-1	-1	-1	-1	B	B	Static_B	chr1 142725000 142750000
-1	-1	-1	-1	1	1	B	A	B_TO_A	chr1 14275000 14300000
-1	-1	-1	-1	-1	-1	B	B	Static_B	chr1 142750000 142775000
-1	-1	-1	-1	-1	-1	B	B	Static_B	chr1 142775000 142800000
-1	-1	-1	-1	-1	-1	B	B	Static_B	chr1 142800000 142825000
-1	-1	-1	-1	-1	-1	B	B	Static_B	chr1 142825000 142850000
-1	-1	-1	-1	-1	-1	B	B	Static_B	chr1 142850000 142875000
-1	-1	-1	-1	-1	-1	B	B	Static_B	chr1 142875000 142900000
-1	-1	-1	-1	-1	-1	B	B	Static_B	chr1 142900000 142925000
-1	-1	-1	-1	-1	-1	B	B	Static_B	chr1 142925000 142950000
-1	-1	-1	-1	-1	-1	B	B	Static_B	chr1 142950000 142975000
-1	-1	-1	-1	-1	-1	B	B	Static_B	chr1 142975000 143000000
-1	1	1	1	1	1	A	A	Static_A	chr1 14300000 14325000
-1	-1	-1	-1	-1	-1	B	B	Static_B	chr1 143000000 143025000
-1	-1	-1	-1	-1	-1	B	B	Static_B	chr1 143025000 143050000
-1	-1	-1	-1	-1	-1	B	B	Static_B	chr1 143050000 143075000
-1	-1	-1	-1	-1	-1	B	B	Static_B	chr1 143075000 143100000
-1	-1	-1	-1	-1	-1	B	B	Static_B	chr1 143100000 143125000
-1	-1	-1	-1	-1	-1	B	B	Static_B	chr1 143125000 143150000
-1	-1	-1	-1	-1	-1	B	B	Static_B	chr1 143150000 143175000
-1	-1	-1	-1	-1	-1	B	B	Static_B	chr1 143175000 143200000
-1	-1	-1	-1	-1	-1	B	B	Static_B	chr1 143200000 143225000
-1	-1	-1	-1	-1	-1	B	B	Static_B	chr1 143225000 143250000
-1	1	1	-1	-1	-1	A	B	A_TO_B	chr1 14325000 14350000
-1	-1	-1	-1	-1	-1	B	B	Static_B	chr1 143250000 143275000
-1	-1	-1	-1	-1	-1	B	B	Static_B	chr1 143275000 143300000
-1	-1	-1	-1	-1	-1	B	B	Static_B	chr1 143300000 143325000
-1	-1	-1	-1	-1	-1	B	B	Static_B	chr1 143325000 143350000
-1	-1	-1	-1	-1	-1	B	B	Static_B	chr1 143350000 143375000
-1	-1	-1	1	-1	-1	B	B	Static_B	chr1 143375000 143400000
1	1	1	1	1	1	A	A	Static_A	chr1 143400000 143425000
1	1	1	1	1	-1	A	A	Static_A	chr1 143425000 143450000
-1	-1	-1	-1	-1	-1	B	B	Static_B	chr1 143450000 143475000
-1	-1	-1	-1	-1	-1	B	B	Static_B	chr1 143475000 143500000
-1	1	1	1	-1	-1	A	B	A_TO_B	chr1 14350000 14375000
-1	-1	-1	-1	-1	-1	B	B	Static_B	chr1 143500000 143525000
-1	-1	-1	-1	-1	-1	B	B	Static_B	chr1 143525000 143550000
-1	-1	-1	-1	-1	-1	B	B	Static_B	chr1 143550000 143575000
-1	-1	1	-1	-1	-1	B	B	Static_B	chr1 143575000 143600000
-1	1	1	1	1	1	A	A	Static_A	chr1 143600000 143625000
1	1	1	1	1	1	A	A	Static_A	chr1 143625000 143650000
1	1	1	-1	1	1	A	A	Static_A	chr1 143650000 143675000
1	1	1	1	1	1	A	A	Static_A	chr1 143675000 143700000
1	1	1	1	1	1	A	A	Static_A	chr1 143700000 143725000
1	1	1	1	1	1	A	A	Static_A	chr1 143725000 143750000
1	-1	1	-1	-1	1	A	B	A_TO_B	chr1 14375000 14400000
1	1	1	1	1	1	A	A	Static_A	chr1 143750000 143775000
1	1	1	1	1	1	A	A	Static_A	chr1 143775000 143800000
-1	-1	-1	-1	1	1	B	A	B_TO_A	chr1 143800000 143825000
-1	-1	-1	-1	-1	1	B	B	Static_B	chr1 143825000 143850000
-1	-1	-1	-1	-1	-1	B	B	Static_B	chr1 143850000 143875000
-1	-1	-1	-1	-1	-1	B	B	Static_B	chr1 143875000 143900000
-1	-1	-1	-1	-1	-1	B	B	Static_B	chr1 143900000 143925000
-1	-1	-1	-1	-1	-1	B	B	Static_B	chr1 143925000 143950000
-1	-1	-1	-1	-1	-1	B	B	Static_B	chr1 143950000 143975000
-1	-1	-1	-1	-1	-1	B	B	Static_B	chr1 143975000 144000000
1	-1	1	-1	-1	1	A	B	A_TO_B	chr1 14400000 14425000
-1	-1	-1	-1	-1	-1	B	B	Static_B	chr1 144000000 144025000
-1	-1	-1	-1	-1	-1	B	B	Static_B	chr1 144025000 144050000
-1	-1	-1	-1	-1	-1	B	B	Static_B	chr1 144050000 144075000
-1	-1	-1	-1	-1	-1	B	B	Static_B	chr1 144075000 144100000
-1	-1	-1	-1	-1	-1	B	B	Static_B	chr1 144100000 144125000
-1	-1	-1	-1	-1	-1	B	B	Static_B	chr1 144125000 144150000
-1	-1	-1	-1	-1	-1	B	B	Static_B	chr1 144150000 144175000
-1	-1	-1	-1	-1	-1	B	B	Static_B	chr1 144175000 144200000
-1	-1	-1	-1	-1	-1	B	B	Static_B	chr1 144200000 144225000
-1	-1	-1	-1	-1	-1	B	B	Static_B	chr1 144225000 144250000
-1	1	1	1	-1	1	A	A	Static_A	chr1 14425000 14450000
-1	-1	-1	-1	-1	-1	B	B	Static_B	chr1 144250000 144275000
-1	-1	-1	-1	-1	-1	B	B	Static_B	chr1 144275000 144300000
-1	-1	-1	-1	-1	-1	B	B	Static_B	chr1 144300000 144325000
-1	-1	-1	-1	-1	-1	B	B	Static_B	chr1 144325000 144350000
-1	-1	-1	-1	-1	-1	B	B	Static_B	chr1 144350000 144375000
-1	-1	-1	-1	-1	-1	B	B	Static_B	chr1 144375000 144400000
-1	-1	-1	-1	-1	-1	B	B	Static_B	chr1 144400000 144425000
-1	-1	-1	-1	-1	-1	B	B	Static_B	chr1 144425000 144450000
-1	-1	-1	-1	-1	-1	B	B	Static_B	chr1 144450000 144475000
-1	-1	-1	-1	-1	-1	B	B	Static_B	chr1 144475000 144500000
1	1	1	1	1	1	A	A	Static_A	chr1 14450000 14475000
-1	-1	-1	-1	-1	-1	B	B	Static_B	chr1 144500000 144525000
-1	-1	-1	-1	-1	-1	B	B	Static_B	chr1 144525000 144550000
-1	-1	-1	-1	-1	-1	B	B	Static_B	chr1 144550000 144575000
-1	-1	-1	-1	-1	-1	B	B	Static_B	chr1 144575000 144600000
-1	-1	-1	-1	-1	-1	B	B	Static_B	chr1 144600000 144625000
-1	-1	-1	-1	-1	-1	B	B	Static_B	chr1 144625000 144650000
-1	-1	-1	-1	-1	-1	B	B	Static_B	chr1 144650000 144675000
-1	-1	-1	-1	-1	-1	B	B	Static_B	chr1 144675000 144700000
-1	-1	-1	-1	-1	-1	B	B	Static_B	chr1 144700000 144725000
-1	-1	-1	-1	-1	-1	B	B	Static_B	chr1 144725000 144750000
1	1	1	-1	1	-1	A	B	A_TO_B	chr1 14475000 14500000
-1	-1	-1	-1	-1	-1	B	B	Static_B	chr1 144750000 144775000
-1	-1	-1	-1	-1	-1	B	B	Static_B	chr1 144775000 144800000
-1	-1	-1	-1	-1	-1	B	B	Static_B	chr1 144800000 144825000
-1	-1	-1	1	-1	-1	B	B	Static_B	chr1 144825000 144850000
-1	-1	-1	-1	-1	-1	B	B	Static_B	chr1 144850000 144875000
-1	-1	-1	-1	-1	-1	B	B	Static_B	chr1 144875000 144900000
-1	-1	-1	-1	-1	-1	B	B	Static_B	chr1 144900000 144925000
-1	-1	-1	1	-1	-1	B	B	Static_B	chr1 144925000 144950000
-1	-1	-1	-1	-1	-1	B	B	Static_B	chr1 144950000 144975000
-1	-1	-1	-1	-1	-1	B	B	Static_B	chr1 144975000 145000000
-1	-1	-1	-1	1	1	B	A	B_TO_A	chr1 14500000 14525000
-1	-1	-1	-1	-1	-1	B	B	Static_B	chr1 145000000 145025000
-1	-1	-1	-1	-1	-1	B	B	Static_B	chr1 145025000 145050000
-1	-1	-1	-1	-1	-1	B	B	Static_B	chr1 145050000 145075000
-1	-1	-1	1	-1	-1	B	B	Static_B	chr1 145075000 145100000
-1	-1	-1	1	-1	-1	B	B	Static_B	chr1 145100000 145125000
-1	-1	-1	-1	-1	-1	B	B	Static_B	chr1 145125000 145150000
-1	-1	-1	-1	-1	-1	B	B	Static_B	chr1 145150000 145175000
-1	-1	-1	-1	-1	-1	B	B	Static_B	chr1 145175000 145200000
-1	-1	-1	-1	-1	-1	B	B	Static_B	chr1 145200000 145225000
-1	-1	-1	-1	-1	-1	B	B	Static_B	chr1 145225000 145250000
-1	1	-1	-1	-1	1	B	B	Static_B	chr1 14525000 14550000
-1	-1	-1	-1	-1	-1	B	B	Static_B	chr1 145250000 145275000
-1	-1	-1	-1	-1	-1	B	B	Static_B	chr1 145275000 145300000
-1	-1	-1	-1	-1	-1	B	B	Static_B	chr1 145300000 145325000
-1	-1	-1	-1	-1	-1	B	B	Static_B	chr1 145325000 145350000
-1	-1	-1	-1	-1	-1	B	B	Static_B	chr1 145350000 145375000
-1	-1	-1	-1	-1	-1	B	B	Static_B	chr1 145375000 145400000
-1	-1	-1	-1	-1	-1	B	B	Static_B	chr1 145400000 145425000
-1	-1	-1	-1	-1	-1	B	B	Static_B	chr1 145425000 145450000
[truncated: 99,315 more rows]
