# Supplementary material for: Lamin A/C-dependent chromatin architecture safeguards naïve pluripotency to prevent aberrant cardiovascular cell fate and function
Source: Nat Commun. 2022 Nov 4;13:6663. doi: 10.1038/s41467-022-34366-7 (PMC9636150; doi:10.1038/s41467-022-34366-7)
Supplement: Supplementary file 6 — Supplementary Data 3 [file 41467_2022_34366_MOESM6_ESM.xlsx]

## Sheet: S3
Supplemental Table 3. RNA-seq analysis of control and Lmna-/- mESCs, n=3, P＜0.05, Log2 fold change≥0.58.P-value was determined by DESeq2 algorithm.
REFSEQ	SYMBOL	length	ESC-Ctrl1	ESC-Ctrl2	ESC-Ctrl3	ESC-KO1	ESC-KO2	ESC-KO3	sum	baseMean	log2FoldChange	lfcSE	stat	pvalue	padj	ESC-Ctrl1.y	ESC-Ctrl2.y	ESC-Ctrl3.y	ESC-KO1.y	ESC-KO2.y	ESC-KO3.y	FC1	FC2	Pvalue1	padjus1	padjus2	log2fc2	RPKM_ESC-Ctrl1	RPKM_ESC-Ctrl2	RPKM_ESC-Ctrl3	RPKM_ESC-KO1	RPKM_ESC-KO2	RPKM_ESC-KO3	sumRPKM
NM_029984	Shisal2b	1305	0	2	1	23	20	29	75	12.5238	4.60107	0.936228	4.91448	8.90181e-07	9.03652e-06	0	1.99475	0.985683	23.1554	19.9907	29.0162	UP_FC1_5	UP_FC1.25	P0_05	P0_05	P0_1	4.60107	0	0.0513086	0.0255793	0.596819	0.521637	0.747737	1.94308
NM_001025381	Gpr17	5189	0	1	0	5	10	5	21	3.50488	4.23364	1.4273	2.9662	0.00301508	0.0123211	0	0.997374	0	5.03378	9.99533	5.00279	UP_FC1_5	UP_FC1.25	P0_05	P0_05	P0_1	4.23364	0	0.0064519	0	0.0326296	0.0655942	0.0324226	0.137098
NM_029002	Nkx6-3	2231	17	13	10	284	207	244	775	129.434	4.21656	0.279095	15.108	1.43442e-51	2.72341e-49	16.8234	12.9659	9.85683	285.918	206.903	244.136	UP_FC1_5	UP_FC1.25	P0_05	P0_05	P0_1	4.21656	0.256138	0.195081	0.149624	4.31066	3.15806	3.68003	11.7496
NM_019779	Cyp11a1	1836	5	7	12	153	116	147	440	73.4699	4.13252	0.353714	11.6832	1.55294e-31	1.25061e-29	4.94805	6.98162	11.8282	154.034	115.946	147.082	UP_FC1_5	UP_FC1.25	P0_05	P0_05	P0_1	4.13252	0.0915425	0.127643	0.218177	2.82191	2.15048	2.69405	8.1038
NM_001282148	Gm15816	1689	2	0	2	19	27	14	64	10.679	3.9239	0.863774	4.54274	5.55279e-06	4.79339e-05	1.97922	0	1.97137	19.1283	26.9874	14.0078	UP_FC1_5	UP_FC1.25	P0_05	P0_05	P0_1	3.9239	0.0398039	0	0.0395276	0.380933	0.544106	0.278907	1.28328
NR_126064	Gm1600	4487	2	1	4	21	34	35	97	16.1775	3.70093	0.669253	5.52994	3.20335e-08	4.06281e-07	1.97922	0.997374	3.94273	21.1419	33.9841	35.0195	UP_FC1_5	UP_FC1.25	P0_05	P0_05	P0_1	3.70093	0.014983	0.00746131	0.029758	0.158485	0.257912	0.262466	0.731066
NM_001080552	Gsg1	1214	1	0	2	9	7	19	38	6.33819	3.56158	1.04329	3.41379	0.000640662	0.00326926	0.98961	0	1.97137	9.0608	6.99673	19.0106	UP_FC1_5	UP_FC1.25	P0_05	P0_05	P0_1	3.56158	0.027689	0	0.0549935	0.251044	0.196258	0.526619	1.0566
NM_001313949	Krt13	1186	0	1	2	16	5	11	35	5.84677	3.43323	1.05848	3.24355	0.00118052	0.00551807	0	0.997374	1.97137	16.1081	4.99767	11.0061	UP_FC1_5	UP_FC1.25	P0_05	P0_05	P0_1	3.43323	0	0.0282284	0.0562918	0.456836	0.143494	0.312082	0.996933
NM_011422	Smr3a	658	2	0	0	6	10	5	23	3.83631	3.40873	1.28456	2.65362	0.00796345	0.0274501	1.97922	0	0	6.04053	9.99533	5.00279	UP_FC1_5	UP_FC1.25	P0_05	P0_05	P0_1	3.40873	0.102171	0	0	0.308781	0.517277	0.255685	1.18391
NM_010858	Myl4	869	38	26	30	289	335	297	1015	169.345	3.30896	0.200918	16.4692	6.10738e-61	2.01396e-58	37.6052	25.9317	29.5705	290.952	334.844	297.166	UP_FC1_5	UP_FC1.25	P0_05	P0_05	P0_1	3.30896	1.4699	1.00167	1.15239	11.2617	13.1212	11.5	39.5069
NM_016745	Atp2a3	4569	147	142	147	1349	1306	1318	4409	735.706	3.20444	0.107265	29.8741	4.26766e-196	1.67116e-192	145.473	141.627	144.895	1358.11	1305.39	1318.74	UP_FC1_5	UP_FC1.25	P0_05	P0_05	P0_1	3.20444	1.08149	1.04049	1.07398	9.99807	9.72907	9.70634	32.6294
NM_001359036	Fgfr3	4228	28	29	43	283	337	291	1011	168.656	3.20407	0.200601	15.9723	1.99154e-57	4.55393e-55	27.7091	28.9238	42.3844	284.912	336.843	291.163	UP_FC1_5	UP_FC1.25	P0_05	P0_05	P0_1	3.20407	0.222612	0.229633	0.339495	2.26661	2.71296	2.3159	8.08721
NM_001033168	1700066B19Rik	2500	1	0	2	8	6	13	30	5.00325	3.18755	1.07589	2.96272	0.00304935	0.0124319	0.98961	0	1.97137	8.05404	5.9972	13.0073	UP_FC1_5	UP_FC1.25	P0_05	P0_05	P0_1	3.18755	0.0134458	0	0.0267048	0.108362	0.0816884	0.17497	0.405171
NM_001252530	Slco2b1	4619	0	1	2	9	9	9	30	5.00506	3.18683	1.06334	2.99699	0.00272659	0.0113164	0	0.997374	1.97137	9.0608	8.9958	9.00503	UP_FC1_5	UP_FC1.25	P0_05	P0_05	P0_1	3.18683	0	0.00724808	0.0144538	0.0659811	0.0663199	0.0655626	0.219565
NM_031381	Tex13b	2110	2	2	0	13	12	11	40	6.67705	3.18582	0.922795	3.45236	0.000555702	0.00289658	1.97922	1.99475	0	13.0878	11.9944	11.0061	UP_FC1_5	UP_FC1.25	P0_05	P0_05	P0_1	3.18582	0.031862	0.0317335	0	0.208634	0.193574	0.175417	0.641221
NM_009526	Wnt6	2062	7	9	6	53	66	66	207	34.5303	3.08786	0.403335	7.65583	1.92061e-14	5.14687e-13	6.92727	8.97637	5.9141	53.358	65.9692	66.0369	UP_FC1_5	UP_FC1.25	P0_05	P0_05	P0_1	3.08786	0.114113	0.146125	0.097132	0.870387	1.08944	1.077	3.3942
NM_001357165	Dchs2	11182	3	4	2	31	20	24	84	14.0239	3.07556	0.628461	4.89379	9.89125e-07	9.97307e-06	2.96883	3.9895	1.97137	31.2094	19.9907	24.0134	UP_FC1_5	UP_FC1.25	P0_05	P0_05	P0_1	3.07556	0.00901835	0.011976	0.0059705	0.0938788	0.0608779	0.0722193	0.253941
NM_007419	Adrb1	3031	4	6	8	38	65	45	166	27.6799	3.05559	0.458257	6.66785	2.5958e-11	4.83464e-10	3.95844	5.98424	7.88546	38.2567	64.9697	45.0251	UP_FC1_5	UP_FC1.25	P0_05	P0_05	P0_1	3.05559	0.0443608	0.0662729	0.0881057	0.424544	0.729922	0.49956	1.85277
NM_001357788	Cyp4f14	2020	1	1	1	8	11	5	27	4.50406	3.01638	1.08769	2.77319	0.00555091	0.0204316	0.98961	0.997374	0.985683	8.05404	10.9949	5.00279	UP_FC1_5	UP_FC1.25	P0_05	P0_05	P0_1	3.01638	0.0166408	0.0165737	0.0165253	0.134111	0.185349	0.0832875	0.452487
NM_011446	Sox7	3262	6	13	11	70	72	85	257	42.8721	2.93579	0.35644	8.2364	1.77468e-16	5.62137e-15	5.93766	12.9659	10.8425	70.4729	71.9664	85.0475	UP_FC1_5	UP_FC1.25	P0_05	P0_05	P0_1	2.93579	0.061829	0.133423	0.112566	0.726673	0.751273	0.876792	2.66256
NM_001329935	Habp2	2919	0	1	5	12	16	16	50	8.33472	2.89181	0.802063	3.60547	0.000311591	0.00173873	0	0.997374	4.92841	12.0811	15.9925	16.0089	UP_FC1_5	UP_FC1.25	P0_05	P0_05	P0_1	2.89181	0	0.0114693	0.0571789	0.139211	0.186567	0.184437	0.578863
NM_198601	Trim52	3080	32	37	26	188	269	223	775	129.245	2.85523	0.22009	12.973	1.73999e-38	1.82915e-36	31.6675	36.9028	25.6278	189.27	268.874	223.125	UP_FC1_5	UP_FC1.25	P0_05	P0_05	P0_1	2.85523	0.34924	0.402181	0.281788	2.06696	2.9727	2.43621	8.50908
NM_198610	Igsf21	1988	83	86	101	605	724	600	2199	366.758	2.8533	0.141103	20.2214	6.34887e-91	6.21535e-88	82.1376	85.7742	99.554	609.087	723.662	600.335	UP_FC1_5	UP_FC1.25	P0_05	P0_05	P0_1	2.8533	1.40342	1.44828	1.69592	10.3054	12.3957	10.1554	37.4041
NM_001365015	Lims2	1817	15	13	2	71	73	66	240	40.044	2.82307	0.375541	7.51733	5.5908e-14	1.42046e-12	14.8441	12.9659	1.97137	71.4796	72.9659	66.0369	UP_FC1_5	UP_FC1.25	P0_05	P0_05	P0_1	2.82307	0.277499	0.23953	0.036743	1.32321	1.36747	1.22222	4.46667
NM_138944	Pou4f2	3203	96	94	88	667	523	750	2218	370.029	2.8195	0.152469	18.4922	2.38458e-76	1.33396e-73	95.0025	93.7532	86.7401	671.506	522.756	750.419	UP_FC1_5	UP_FC1.25	P0_05	P0_05	P0_1	2.8195	1.00749	0.982521	0.917119	7.0517	5.55768	7.8789	23.3954
NM_001033235	Trim40	2189	4	3	3	12	38	18	78	12.9968	2.7808	0.65386	4.25289	2.11028e-05	0.00015976	3.95844	2.99212	2.95705	12.0811	37.9823	18.0101	UP_FC1_5	UP_FC1.25	P0_05	P0_05	P0_1	2.7808	0.0614242	0.0458824	0.0457483	0.185635	0.590863	0.276687	1.20624
NM_001310436	Ank1	2902	3	4	1	21	20	12	61	10.1805	2.74396	0.701156	3.91347	9.09779e-05	0.000589465	2.96883	3.9895	0.985683	21.1419	19.9907	12.0067	UP_FC1_5	UP_FC1.25	P0_05	P0_05	P0_1	2.74396	0.0347495	0.0461459	0.0115028	0.245046	0.234575	0.139138	0.711157
NM_144850	Rapgef3	3771	51	55	42	286	302	369	1105	184.287	2.70894	0.182412	14.8507	6.8851e-50	1.22551e-47	50.4701	54.8556	41.3987	287.932	301.859	369.206	UP_FC1_5	UP_FC1.25	P0_05	P0_05	P0_1	2.70894	0.45461	0.488289	0.371786	2.56823	2.72583	3.29254	9.9013
NM_001195748	Rgs22	3978	15	37	34	175	194	175	630	105.075	2.67734	0.235225	11.382	5.13945e-30	3.72694e-28	14.8441	36.9028	33.5132	176.182	193.909	175.098	UP_FC1_5	UP_FC1.25	P0_05	P0_05	P0_1	2.67734	0.126751	0.311392	0.285308	1.4897	1.65992	1.48025	5.35331
NM_133229	Ripply3	1523	15	16	20	116	86	119	372	62.0543	2.67095	0.290471	9.19522	3.74214e-20	1.59064e-18	14.8441	15.958	19.7137	116.784	85.9599	119.066	UP_FC1_5	UP_FC1.25	P0_05	P0_05	P0_1	2.67095	0.331068	0.351715	0.438359	2.57919	1.92197	2.62911	8.25141
NM_001191026	Dync1i1	2699	2	4	8	23	24	41	102	17.0035	2.66877	0.552218	4.83282	1.34611e-06	1.32442e-05	1.97922	3.9895	7.88546	23.1554	23.9888	41.0229	UP_FC1_5	UP_FC1.25	P0_05	P0_05	P0_1	2.66877	0.0249088	0.0496167	0.0989434	0.288569	0.302662	0.511143	1.27584
NR_045702	AW549542	1764	2	2	1	9	9	13	36	6.00392	2.64816	0.882115	3.00206	0.00268156	0.0111635	1.97922	1.99475	0.985683	9.0608	8.9958	13.0073	UP_FC1_5	UP_FC1.25	P0_05	P0_05	P0_1	2.64816	0.0381116	0.0379579	0.0189235	0.17277	0.173657	0.247974	0.689395
NM_001313927	Asgr2	1219	9	6	7	41	34	59	156	26.0141	2.62326	0.439289	5.9716	2.34936e-09	3.49803e-08	8.90649	5.98424	6.89978	41.277	33.9841	59.0329	UP_FC1_5	UP_FC1.25	P0_05	P0_05	P0_1	2.62326	0.248178	0.164785	0.191688	1.13895	0.949346	1.62858	4.32153
NM_011178	Prtn3	963	1	0	5	13	18	5	42	7.00004	2.60373	0.87305	2.98233	0.00286062	0.0117992	0.98961	0	4.92841	13.0878	17.9916	5.00279	UP_FC1_5	UP_FC1.25	P0_05	P0_05	P0_1	2.60373	0.0349059	0	0.173318	0.457133	0.636202	0.174705	1.47626
NM_182809	Ntrk3	3816	6	4	2	30	19	23	84	14.0175	2.6018	0.58501	4.44744	8.68981e-06	7.21893e-05	5.93766	3.9895	1.97137	30.2027	18.9911	23.0128	UP_FC1_5	UP_FC1.25	P0_05	P0_05	P0_1	2.6018	0.0528528	0.0350932	0.0174953	0.266218	0.169471	0.202806	0.743936
NM_001162537	9330159F19Rik	5636	10	16	19	81	57	123	306	51.0285	2.55264	0.344003	7.42041	1.16756e-13	2.88683e-12	9.8961	15.958	18.728	81.5472	56.9734	123.069	UP_FC1_5	UP_FC1.25	P0_05	P0_05	P0_1	2.55264	0.0596423	0.095043	0.112534	0.486675	0.344233	0.734337	1.83246
NM_009518	Wnt10a	1955	2	1	1	8	12	3	27	4.50207	2.5401	1.0265	2.47454	0.0133409	0.0419651	1.97922	0.997374	0.985683	8.05404	11.9944	3.00168	UP_FC1_5	UP_FC1.25	P0_05	P0_05	P0_1	2.5401	0.0343881	0.0171247	0.0170747	0.13857	0.208922	0.051634	0.467713
NM_001159901	Hopx	1229	50	35	36	237	212	244	814	135.752	2.53455	0.19765	12.8234	1.21188e-37	1.24068e-35	49.4805	34.9081	35.4846	238.601	211.901	244.136	UP_FC1_5	UP_FC1.25	P0_05	P0_05	P0_1	2.53455	1.36755	0.953426	0.977801	6.53013	5.87128	6.68035	22.3805
NM_007474	Aqp8	1478	3	1	3	16	16	8	47	7.83806	2.53223	0.772493	3.27799	0.00104548	0.00499343	2.96883	0.997374	2.95705	16.1081	15.9925	8.00447	UP_FC1_5	UP_FC1.25	P0_05	P0_05	P0_1	2.53223	0.0682295	0.0226515	0.0677558	0.366582	0.368464	0.182128	1.07581
NM_001256318	LOC666331	467	6	2	2	16	28	13	67	11.1677	2.5272	0.662383	3.81532	0.000136009	0.00084238	5.93766	1.99475	1.97137	16.1081	27.9869	13.0073	UP_FC1_5	UP_FC1.25	P0_05	P0_05	P0_1	2.5272	0.431877	0.143379	0.142959	1.16019	2.04075	0.936673	4.85583
NM_008261	Hnf4a	4379	9	14	9	50	69	59	210	35.0132	2.4914	0.36747	6.77987	1.20281e-11	2.3565e-10	8.90649	13.9632	8.87115	50.3378	68.9678	59.0329	UP_FC1_5	UP_FC1.25	P0_05	P0_05	P0_1	2.4914	0.0690864	0.107035	0.0686068	0.386652	0.536319	0.453355	1.62105
NM_027292	Tspo2	928	2	2	0	8	10	4	26	4.3376	2.47487	1.03028	2.40213	0.0162997	0.0493497	1.97922	1.99475	0	8.05404	9.99533	4.00223	UP_FC1_5	UP_FC1.25	P0_05	P0_05	P0_1	2.47487	0.0724448	0.0721528	0	0.291922	0.366776	0.145035	0.948331
NM_007519	Baat	1940	3	1	1	11	13	3	32	5.33697	2.45003	0.946521	2.58846	0.00964065	0.0321085	2.96883	0.997374	0.985683	11.0743	12.9939	3.00168	UP_FC1_5	UP_FC1.25	P0_05	P0_05	P0_1	2.45003	0.051981	0.0172572	0.0172067	0.192007	0.228082	0.0520332	0.558567
NM_001161541	Islr2	3876	77	82	105	507	474	433	1678	279.821	2.43814	0.147953	16.4791	5.1843e-61	1.72775e-58	76.2	81.7847	103.497	510.425	473.779	433.242	UP_FC1_5	UP_FC1.25	P0_05	P0_05	P0_1	2.43814	0.667778	0.708274	0.904285	4.42945	4.1624	3.75894	14.6311
NM_028189	B3gnt3	2097	38	21	21	154	124	146	504	84.0522	2.4229	0.249233	9.72141	2.4438e-22	1.20184e-20	37.6052	20.9449	20.6993	155.04	123.942	146.082	UP_FC1_5	UP_FC1.25	P0_05	P0_05	P0_1	2.4229	0.609131	0.335268	0.334288	2.48684	2.01267	2.3427	8.12089
NM_007441	Alx3	1967	1	1	2	8	8	5	25	4.16857	2.40961	1.01908	2.36451	0.0180541	0.0534928	0.98961	0.997374	1.97137	8.05404	7.99627	5.00279	UP_FC1_5	UP_FC1.25	P0_05	NA	P0_1	2.40961	0.0170892	0.0170203	0.0339411	0.137724	0.138431	0.0855317	0.429738
NM_001291001	Tekt5	1755	2	1	2	7	7	12	31	5.16645	2.39525	0.918194	2.60865	0.00908992	0.0306134	1.97922	0.997374	1.97137	7.04729	6.99673	12.0067	UP_FC1_5	UP_FC1.25	P0_05	P0_05	P0_1	2.39525	0.038307	0.0190763	0.0380411	0.135066	0.135759	0.230073	0.596323
NM_001357506	Zbtb7c	4395	65	70	66	346	373	313	1233	205.589	2.37659	0.160731	14.7862	1.7992e-49	3.1488e-47	64.3246	69.8162	65.0551	348.337	372.826	313.175	UP_FC1_5	UP_FC1.25	P0_05	P0_05	P0_1	2.37659	0.497141	0.533225	0.501285	2.66589	2.88868	2.39633	9.48255
NM_183297	Nxph4	1671	101	82	90	438	579	380	1670	278.391	2.3718	0.166441	14.2501	4.47422e-46	6.67447e-44	99.9506	81.7847	88.7115	440.959	578.73	380.212	UP_FC1_5	UP_FC1.25	P0_05	P0_05	P0_1	2.3718	2.03175	1.64289	1.7979	8.87611	11.7937	7.65189	33.7943
NM_172479	Slc38a5	1847	21	15	12	70	70	105	293	48.8449	2.36783	0.319901	7.40177	1.34382e-13	3.3018e-12	20.7818	14.9606	11.8282	70.4729	69.9673	105.059	UP_FC1_5	UP_FC1.25	P0_05	P0_05	P0_1	2.36783	0.382189	0.271891	0.216877	1.28338	1.28997	1.91286	5.35717
NM_009659	Alox12b	2330	3	6	12	30	54	23	128	21.3286	2.36586	0.498783	4.74326	2.10304e-06	1.96897e-05	2.96883	5.98424	11.8282	30.2027	53.9748	23.0128	UP_FC1_5	UP_FC1.25	P0_05	P0_05	P0_1	2.36586	0.0432803	0.0862117	0.17192	0.436004	0.788836	0.332149	1.8584
NM_026153	Ankrd33b	1819	4	6	10	34	32	35	121	20.1723	2.35325	0.467906	5.02932	4.92211e-07	5.21281e-06	3.95844	5.98424	9.85683	34.2297	31.9851	35.0195	UP_FC1_5	UP_FC1.25	P0_05	P0_05	P0_1	2.35325	0.0739184	0.110431	0.183513	0.632953	0.598779	0.647436	2.24703
NM_025687	Tex12	610	3	1	0	9	4	7	24	4.00484	2.33899	1.05581	2.21536	0.0267356	0.073078	2.96883	0.997374	0	9.0608	3.99813	7.00391	UP_FC1_5	UP_FC1.25	P0_05	NA	P0_1	2.33899	0.165317	0.0548834	0	0.499618	0.223192	0.386126	1.32914
NM_026516	Tmem178	1690	1	2	3	7	9	14	36	5.99872	2.33815	0.851994	2.74433	0.00606342	0.021987	0.98961	1.99475	2.95705	7.04729	8.9958	14.0078	UP_FC1_5	UP_FC1.25	P0_05	P0_05	P0_1	2.33815	0.0198902	0.03962	0.0592563	0.140261	0.181261	0.278742	0.719031
NM_001081084	Cubn	11256	64	95	74	382	416	360	1391	231.936	2.32927	0.158332	14.7113	5.45569e-49	9.2886e-47	63.335	94.7505	72.9405	384.58	415.806	360.201	UP_FC1_5	UP_FC1.25	P0_05	P0_05	P0_1	2.32927	0.191127	0.28256	0.219456	1.14922	1.25794	1.07617	4.17647
NR_015613	1700029M20Rik	2960	4	2	2	20	8	11	47	7.84368	2.30333	0.755639	3.04819	0.00230223	0.00980719	3.95844	1.99475	1.97137	20.1351	7.99627	11.0061	UP_FC1_5	UP_FC1.25	P0_05	P0_05	P0_1	2.30333	0.0454249	0.0226209	0.0225548	0.228804	0.0919914	0.125044	0.53644
NM_009392	Tlx2	1429	2	0	3	12	5	7	29	4.83648	2.28248	0.957754	2.38316	0.017165	0.0514227	1.97922	0	2.95705	12.0811	4.99767	7.00391	UP_FC1_5	UP_FC1.25	P0_05	NA	P0_1	2.28248	0.047046	0	0.0700792	0.284364	0.119093	0.164827	0.685409
NM_183271	Wfdc15a	461	4	0	1	10	5	9	29	4.83573	2.28121	0.963173	2.36844	0.0178635	0.0530464	3.95844	0	0.985683	10.0676	4.99767	9.00503	UP_FC1_5	UP_FC1.25	P0_05	NA	P0_1	2.28121	0.291665	0	0.0724101	0.734555	0.369163	0.656906	2.1247
NM_013661	Sema5b	4532	92	119	85	452	505	461	1714	285.765	2.27608	0.144393	15.7631	5.58342e-56	1.18988e-53	91.0441	118.688	83.783	455.053	504.764	461.257	UP_FC1_5	UP_FC1.25	P0_05	P0_05	P0_1	2.27608	0.682375	0.879079	0.626079	3.37733	3.79272	3.42273	12.7803
NM_010814	Mog	1697	3	5	5	12	26	24	75	12.4944	2.2692	0.597662	3.79679	0.00014658	0.00090161	2.96883	4.98687	4.92841	12.0811	25.9879	24.0134	UP_FC1_5	UP_FC1.25	P0_05	P0_05	P0_1	2.2692	0.0594244	0.0986414	0.0983531	0.239455	0.521484	0.475873	1.49323
NM_183248	Nkx6-2	1301	51	50	45	252	243	188	829	138.231	2.24254	0.194093	11.554	7.04899e-31	5.4795e-29	50.4701	49.8687	44.3557	253.702	242.887	188.105	UP_FC1_5	UP_FC1.25	P0_05	P0_05	P0_1	2.24254	1.3177	1.28666	1.15461	6.55916	6.35738	4.8623	21.5378
NR_033600	5033404E19Rik	708	1	3	2	11	9	8	34	5.67128	2.23869	0.855413	2.61709	0.00886825	0.0300291	0.98961	2.99212	1.97137	11.0743	8.9958	8.00447	UP_FC1_5	UP_FC1.25	P0_05	P0_05	P0_1	2.23869	0.047478	0.14186	0.0942967	0.52612	0.432672	0.380205	1.62263
NM_001039494	Catsperz	774	14	20	27	107	84	92	344	57.3584	2.23102	0.285043	7.82696	4.99801e-15	1.41439e-13	13.8545	19.9475	26.6134	107.723	83.9608	92.0514	UP_FC1_5	UP_FC1.25	P0_05	P0_05	P0_1	2.23102	0.608012	0.865087	1.16445	4.68132	3.69392	3.99952	15.0123
NM_001252637	Rhobtb1	4413	41	50	39	196	202	205	733	122.205	2.22982	0.194816	11.4458	2.46933e-30	1.8331e-28	40.574	49.8687	38.4416	197.324	201.906	205.114	UP_FC1_5	UP_FC1.25	P0_05	P0_05	P0_1	2.22982	0.312302	0.379321	0.295006	1.504	1.558	1.56308	5.6117
NM_008713	Nos3	4095	92	117	89	448	489	443	1678	279.751	2.22731	0.142413	15.6398	3.90062e-55	8.09237e-53	91.0441	116.693	87.7258	451.026	488.772	443.247	UP_FC1_5	UP_FC1.25	P0_05	P0_05	P0_1	2.22731	0.755195	0.95654	0.725498	3.70467	4.06447	3.64008	13.8465
NM_001302095	Gfra2	3079	5	4	4	26	14	20	73	12.1768	2.22373	0.592588	3.75257	0.000175028	0.00105141	4.94805	3.9895	3.94273	26.1756	13.9935	20.0112	UP_FC1_5	UP_FC1.25	P0_05	P0_05	P0_1	2.22373	0.0545865	0.0434932	0.0433661	0.285949	0.154763	0.218566	0.800724
NM_178877	Slc9b2	2228	34	33	22	123	130	156	498	83.0171	2.21619	0.239462	9.25486	2.1451e-20	9.38539e-19	33.6467	32.9133	21.685	123.831	129.939	156.087	UP_FC1_5	UP_FC1.25	P0_05	P0_05	P0_1	2.21619	0.512966	0.495872	0.329615	1.86946	1.98599	2.35598	7.54988
NM_001368991	Ptprd	8927	15	20	19	82	84	81	301	50.1799	2.20987	0.292041	7.56699	3.81971e-14	9.88108e-13	14.8441	19.9475	18.728	82.5539	83.9608	81.0452	UP_FC1_5	UP_FC1.25	P0_05	P0_05	P0_1	2.20987	0.0564821	0.0750059	0.0710474	0.311052	0.320275	0.30531	1.13917
NM_015820	Hs6st3	1780	2	2	3	12	11	9	39	6.50199	2.20973	0.792644	2.7878	0.00530676	0.0197206	1.97922	1.99475	2.95705	12.0811	10.9949	9.00503	UP_FC1_5	UP_FC1.25	P0_05	P0_05	P0_1	2.20973	0.037769	0.0376167	0.0562602	0.22829	0.21034	0.170131	0.740407
NM_053079	Slc15a1	3098	127	120	131	594	611	517	2100	350.084	2.20432	0.129793	16.9833	1.0917e-64	4.49997e-62	125.68	119.685	129.124	598.012	610.715	517.289	UP_FC1_5	UP_FC1.25	P0_05	P0_05	P0_1	2.20432	1.37799	1.29679	1.41153	6.49277	6.71288	5.61527	22.9072
NM_001309390	Robo4	3765	60	57	70	288	240	317	1032	172.039	2.19278	0.176356	12.4338	1.71225e-35	1.62545e-33	59.3766	56.8503	68.9978	289.945	239.888	317.177	UP_FC1_5	UP_FC1.25	P0_05	P0_05	P0_1	2.19278	0.535688	0.506852	0.62063	2.59032	2.16968	2.83306	9.25622
NR_033522	1600029O15Rik	1806	2	4	0	9	15	3	33	5.50403	2.184	0.927177	2.35554	0.0184958	0.0545129	1.97922	3.9895	0	9.0608	14.993	3.00168	UP_FC1_5	UP_FC1.25	P0_05	NA	P0_1	2.184	0.0372252	0.0741504	0	0.168752	0.282698	0.055894	0.61872
NM_010401	Hal	2754	31	22	24	106	107	132	422	70.3361	2.18019	0.254166	8.5778	9.67062e-18	3.34753e-16	30.6779	21.9422	23.6564	106.716	106.95	132.074	UP_FC1_5	UP_FC1.25	P0_05	P0_05	P0_1	2.18019	0.378376	0.267442	0.290902	1.30337	1.32242	1.61277	5.17527
NM_011143	Pou4f1	3791	88	94	99	413	410	428	1532	255.376	2.17097	0.140288	15.4752	5.10386e-54	1.02493e-51	87.0857	93.7532	97.5826	415.79	409.809	428.239	UP_FC1_5	UP_FC1.25	P0_05	P0_05	P0_1	2.17097	0.780287	0.830128	0.871729	3.68911	3.68111	3.79884	13.6512
NM_001195529	Tpbgl	3034	1	6	2	13	12	15	49	8.17264	2.167	0.721982	3.00147	0.00268683	0.0111765	0.98961	5.98424	1.97137	13.0878	11.9944	15.0084	UP_FC1_5	UP_FC1.25	P0_05	P0_05	P0_1	2.167	0.0110792	0.0662074	0.0220046	0.145095	0.134622	0.166355	0.545364
NM_010608	Kcnk3	3806	5	2	7	20	24	18	76	12.6628	2.16427	0.576657	3.75314	0.000174633	0.00104984	4.94805	1.99475	6.89978	20.1351	23.9888	18.0101	UP_FC1_5	UP_FC1.25	P0_05	P0_05	P0_1	2.16427	0.0441597	0.0175927	0.0613945	0.177945	0.214631	0.159135	0.674857
NM_134090	Kdelr3	1407	216	182	183	827	957	762	3127	521.204	2.14808	0.121332	17.7042	3.89328e-70	1.87638e-67	213.756	181.522	180.38	832.586	956.553	762.426	UP_FC1_5	UP_FC1.25	P0_05	P0_05	P0_1	2.14808	5.16042	4.3306	4.34167	19.9038	23.1508	18.2231	75.1105
NM_178703	Slc6a1	4277	44	56	65	238	194	286	883	147.19	2.13822	0.197676	10.8168	2.86672e-27	1.79612e-25	43.5428	55.8529	64.0694	239.608	193.909	286.16	UP_FC1_5	UP_FC1.25	P0_05	P0_05	P0_1	2.13822	0.345811	0.438349	0.507311	1.88436	1.54387	2.25003	6.96973
NR_045981	4930467D21Rik	2987	4	1	1	11	6	9	32	5.33634	2.13296	0.884577	2.41127	0.015897	0.0484065	3.95844	0.997374	0.985683	11.0743	5.9972	9.00503	UP_FC1_5	UP_FC1.25	P0_05	P0_05	P0_1	2.13296	0.0450143	0.0112082	0.0111754	0.124705	0.0683699	0.101384	0.361856
NM_027631	Cabs1	1486	3	1	2	6	5	15	32	5.33069	2.13216	0.898934	2.37187	0.0176983	0.0526628	2.96883	0.997374	1.97137	6.04053	4.99767	15.0084	UP_FC1_5	UP_FC1.25	P0_05	NA	P0_1	2.13216	0.0678622	0.0225295	0.0449274	0.136728	0.114525	0.339652	0.726224
NM_144869	Gstp3	704	29	23	22	99	89	132	394	65.6707	2.12891	0.267792	7.94986	1.86725e-15	5.42124e-14	28.6987	22.9396	21.685	99.6687	88.9585	132.074	UP_FC1_5	UP_FC1.25	P0_05	P0_05	P0_1	2.12891	1.38468	1.09377	1.04316	4.76198	4.30295	6.30903	18.8956
NM_178214	Hist2h2be	2664	2	5	6	14	21	21	69	11.4961	2.12293	0.602602	3.52293	0.000426804	0.00229931	1.97922	4.98687	5.9141	14.0946	20.9902	21.0117	UP_FC1_5	UP_FC1.25	P0_05	P0_05	P0_1	2.12293	0.025236	0.0628357	0.0751825	0.177959	0.268308	0.265245	0.874766
NM_008381	Inhbb	4253	273	232	242	1099	1099	1018	3963	660.595	2.12276	0.103394	20.5307	1.14497e-93	1.19561e-90	270.163	231.391	238.535	1106.42	1098.49	1018.57	UP_FC1_5	UP_FC1.25	P0_05	P0_05	P0_1	2.12276	2.15771	1.82626	1.89941	8.75039	8.79532	8.05404	31.4831
NM_024441	Hspb2	836	41	26	34	132	165	137	535	89.1517	2.11995	0.229202	9.24928	2.26002e-20	9.84698e-19	40.574	25.9317	33.5132	132.892	164.923	137.077	UP_FC1_5	UP_FC1.25	P0_05	P0_05	P0_1	2.11995	1.64855	1.04121	1.3576	5.34679	6.7178	5.51411	21.6261
NM_001290735	Osbpl6	1262	1	3	3	3	20	7	37	6.15894	2.11391	0.878899	2.40518	0.0161644	0.0490442	0.98961	2.99212	2.95705	3.02027	19.9907	7.00391	UP_FC1_5	UP_FC1.25	P0_05	P0_05	P0_1	2.11391	0.0266358	0.0795853	0.0793527	0.0804984	0.539411	0.186638	0.992121
NM_026047	Rnf219	3448	163	166	169	665	685	778	2626	437.676	2.11167	0.118384	17.8375	3.61686e-71	1.7704e-68	161.306	165.564	166.58	669.492	684.68	778.434	UP_FC1_5	UP_FC1.25	P0_05	P0_05	P0_1	2.11167	1.58908	1.6118	1.63614	6.531	6.76196	7.59231	25.7223
NM_011139	Pou2f3	2507	94	88	78	357	363	377	1357	226.188	2.09333	0.147356	14.206	8.41355e-46	1.23164e-43	93.0233	87.7689	76.8833	359.412	362.831	377.211	UP_FC1_5	UP_FC1.25	P0_05	P0_05	P0_1	2.09333	1.26037	1.17517	1.03858	4.82213	4.92835	5.05998	18.2846
NM_032540	Kel	2495	3	2	0	8	4	9	26	4.3368	2.0864	0.98305	2.12238	0.033806	0.0875602	2.96883	1.99475	0	8.05404	3.99813	9.00503	UP_FC1_5	UP_FC1.25	P0_05	NA	P0_1	2.0864	0.0404181	0.0268368	0	0.108579	0.0545681	0.121376	0.351778
NM_027839	Ceacam20	2881	45	36	36	169	121	199	606	101.02	2.08009	0.230702	9.01635	1.94464e-19	7.69187e-18	44.5324	35.9055	35.4846	170.142	120.944	199.111	UP_FC1_5	UP_FC1.25	P0_05	P0_05	P0_1	2.08009	0.525043	0.418341	0.417118	1.98641	1.42952	2.32419	7.10062
NM_198860	Lrrc75b	4595	4	5	3	21	18	11	62	10.3403	2.07542	0.631094	3.28861	0.00100685	0.00483395	3.95844	4.98687	2.95705	21.1419	17.9916	11.0061	UP_FC1_5	UP_FC1.25	P0_05	P0_05	P0_1	2.07542	0.0292617	0.0364297	0.0217939	0.15476	0.133333	0.0805506	0.456128
NR_040563	Gm10560	840	3	3	0	9	10	6	31	5.17007	2.07418	0.895625	2.3159	0.0205638	0.0592805	2.96883	2.99212	0	9.0608	9.99533	6.00335	UP_FC1_5	UP_FC1.25	P0_05	NA	P0_1	2.07418	0.120051	0.119567	0	0.362818	0.4052	0.240344	1.24798
NM_029116	Kbtbd11	6968	596	587	590	2306	2877	2173	9129	1521.38	2.069	0.103142	20.0597	1.66152e-89	1.40677e-86	589.807	585.459	581.553	2321.58	2875.66	2174.21	UP_FC1_5	UP_FC1.25	P0_05	P0_05	P0_1	2.069	2.87517	2.82034	2.82647	11.2067	14.0534	10.4933	44.2753
NM_001243102	AI182371	1669	2	4	1	7	11	11	36	6.00045	2.06525	0.821772	2.51317	0.0119653	0.0384212	1.97922	3.9895	0.985683	7.04729	10.9949	11.0061	UP_FC1_5	UP_FC1.25	P0_05	P0_05	P0_1	2.06525	0.0402809	0.080237	0.0200006	0.142026	0.224329	0.221767	0.728641
NM_053085	Tcf23	4096	3	8	4	24	16	22	77	12.8429	2.0633	0.5688	3.62746	0.000286227	0.0016127	2.96883	7.97899	3.94273	24.1621	15.9925	22.0123	UP_FC1_5	UP_FC1.25	P0_05	P0_05	P0_1	2.0633	0.0246199	0.0653884	0.0325987	0.198416	0.132956	0.180727	0.634707
NM_001081399	Prss33	1375	4	1	3	11	13	9	41	6.83102	2.06172	0.76749	2.68631	0.0072245	0.0253242	3.95844	0.997374	2.95705	11.0743	12.9939	9.00503	UP_FC1_5	UP_FC1.25	P0_05	P0_05	P0_1	2.06172	0.0977873	0.0243483	0.0728314	0.270904	0.321803	0.220243	1.00792
NM_001039347	Kcnd3	7600	4	2	2	9	12	12	41	6.83107	2.06067	0.762388	2.70291	0.00687355	0.0242869	3.95844	1.99475	1.97137	9.0608	11.9944	12.0067	UP_FC1_5	UP_FC1.25	P0_05	P0_05	P0_1	2.06067	0.0176918	0.00881023	0.00878448	0.0401009	0.0537424	0.0531287	0.182258
NM_009928	Col15a1	5277	2	3	4	14	10	13	46	7.66854	2.05658	0.71934	2.85899	0.00424996	0.0163702	1.97922	2.99212	3.94273	14.0946	9.99533	13.0073	UP_FC1_5	UP_FC1.25	P0_05	P0_05	P0_1	2.05658	0.01274	0.0190329	0.025303	0.0898392	0.0645003	0.082893	0.294308
NM_001289444	Calca	1011	53	63	73	239	249	285	962	160.316	2.04857	0.175159	11.6955	1.34421e-31	1.09094e-29	52.4493	62.8346	71.9548	240.614	248.884	285.159	UP_FC1_5	UP_FC1.25	P0_05	P0_05	P0_1	2.04857	1.76218	2.08622	2.4103	8.00519	8.38296	9.48539	32.1322
NM_008624	Mras	4024	461	431	457	1869	1759	1849	6826	1137.73	2.0382	0.0857904	23.7579	9.11315e-125	2.19606e-121	456.21	429.868	450.457	1881.63	1758.18	1850.03	UP_FC1_5	UP_FC1.25	P0_05	P0_05	P0_1	2.0382	3.85095	3.58583	3.79104	15.7281	14.8784	15.4611	57.2955
NM_153527	Dnajb13	1133	5	13	7	24	29	48	126	20.9982	2.02931	0.467401	4.34168	1.41397e-05	0.000111355	4.94805	12.9659	6.89978	24.1621	28.9865	48.0268	UP_FC1_5	UP_FC1.25	P0_05	P0_05	P0_1	2.02931	0.148342	0.384135	0.206238	0.717309	0.871199	1.42552	3.75274
NM_001164819	Slc52a3	2618	58	74	61	279	224	272	968	161.377	2.02204	0.176413	11.462	2.04758e-30	1.53456e-28	57.3974	73.8057	60.1267	280.885	223.895	272.152	UP_FC1_5	UP_FC1.25	P0_05	P0_05	P0_1	2.02204	0.744704	0.946309	0.777786	3.60877	2.91224	3.49591	12.4857
NM_001034882	Kbtbd6	2979	52	54	44	199	174	228	751	125.18	2.01872	0.195323	10.3353	4.87948e-25	2.74927e-23	51.4597	53.8582	43.37	200.344	173.919	228.127	UP_FC1_5	UP_FC1.25	P0_05	P0_05	P0_1	2.01872	0.586757	0.606868	0.49304	2.26208	1.98805	2.57529	8.51208
NM_009868	Cdh5	3972	9	0	1	14	11	15	50	8.33166	2.01772	0.757173	2.66481	0.00770317	0.0267358	8.90649	0	0.985683	14.0946	10.9949	15.0084	UP_FC1_5	UP_FC1.25	P0_05	P0_05	P0_1	2.01772	0.0761655	0	0.00840409	0.119356	0.0942611	0.12707	0.425257
NM_181547	Nostrin	1789	4	6	3	11	23	18	65	10.8289	2.01491	0.617817	3.26134	0.00110888	0.00524188	3.95844	5.98424	2.95705	11.0743	22.9893	18.0101	UP_FC1_5	UP_FC1.25	P0_05	P0_05	P0_1	2.01491	0.0751579	0.112282	0.0559771	0.208213	0.437589	0.338551	1.22777
NM_016919	Col5a3	6043	108	116	95	414	450	407	1590	265.004	2.01052	0.139348	14.428	3.45053e-47	5.45934e-45	106.878	115.695	93.6399	416.797	449.79	407.227	UP_FC1_5	UP_FC1.25	P0_05	P0_05	P0_1	2.01052	0.600754	0.642653	0.524772	2.31992	2.5346	2.26623	8.88892
NM_001289591	Tmem173	2203	32	30	21	125	80	118	406	67.6935	1.97697	0.266812	7.40962	1.2666e-13	3.12431e-12	31.6675	29.9212	20.6993	125.844	79.9627	118.066	UP_FC1_5	UP_FC1.25	P0_05	P0_05	P0_1	1.97697	0.488271	0.455909	0.318203	1.92141	1.23602	1.80231	6.22212
NM_178915	Tmem179	2367	8	5	5	24	26	20	88	14.6656	1.976	0.51867	3.80973	0.000139117	0.000860099	7.91688	4.98687	4.92841	24.1621	25.9879	20.0112	UP_FC1_5	UP_FC1.25	P0_05	P0_05	P0_1	1.976	0.11361	0.0707201	0.0705134	0.343351	0.373873	0.284311	1.25638
NM_172951	Sntg2	2318	3	1	4	13	13	5	39	6.49891	1.97239	0.798398	2.47043	0.0134951	0.0423608	2.96883	0.997374	3.94273	13.0878	12.9939	5.00279	UP_FC1_5	UP_FC1.25	P0_05	P0_05	P0_1	1.97239	0.0435044	0.014443	0.0576032	0.189913	0.190888	0.0725802	0.568932
NM_001034878	Dnaic2	2852	41	32	32	131	142	129	507	84.4871	1.95331	0.223691	8.73218	2.49808e-18	9.06806e-17	40.574	31.916	31.5419	131.885	141.934	129.072	UP_FC1_5	UP_FC1.25	P0_05	P0_05	P0_1	1.95331	0.483236	0.37564	0.374542	1.55542	1.69468	1.52195	6.00547
NM_001099299	Ajap1	3059	10	2	14	26	36	36	124	20.6449	1.93201	0.467131	4.13591	3.53548e-05	0.000252292	9.8961	1.99475	13.7996	26.1756	35.9832	36.0201	UP_FC1_5	UP_FC1.25	P0_05	P0_05	P0_1	1.93201	0.109887	0.0218888	0.152774	0.287819	0.400564	0.39599	1.36892
NM_001081160	Mdga1	7548	62	43	56	188	236	178	763	127.117	1.91939	0.197093	9.7385	2.06575e-22	1.02072e-20	61.3558	42.8871	55.1982	189.27	235.89	178.099	UP_FC1_5	UP_FC1.25	P0_05	P0_05	P0_1	1.91939	0.276112	0.190725	0.24766	0.843434	1.06421	0.793505	3.41565
NM_011851	Nt5e	3569	94	103	102	349	351	416	1415	235.786	1.91647	0.146787	13.0561	5.86406e-39	6.31283e-37	93.0233	102.73	100.54	351.357	350.836	416.232	UP_FC1_5	UP_FC1.25	P0_05	P0_05	P0_1	1.91647	0.885333	0.966188	0.954011	3.31134	3.34742	3.92201	13.3863
NM_007554	Bmp4	2053	831	670	752	3012	2647	2724	10636	1772.58	1.91269	0.0922683	20.7296	1.87244e-95	2.17251e-92	822.366	668.241	741.234	3032.35	2645.76	2725.52	UP_FC1_5	UP_FC1.25	P0_05	P0_05	P0_1	1.91269	13.6062	10.9259	12.2272	49.6811	43.8848	44.6457	174.971
NM_153100	Rtp3	2450	16	13	13	58	44	54	198	33.0025	1.90993	0.348059	5.48738	4.07945e-08	5.0976e-07	15.8338	12.9659	12.8139	58.3918	43.9795	54.0302	UP_FC1_5	UP_FC1.25	P0_05	P0_05	P0_1	1.90993	0.219523	0.177643	0.177124	0.801654	0.611274	0.741633	2.72885
NM_001357210	Kcng4	3870	2	4	1	8	7	11	33	5.50189	1.90815	0.841612	2.26726	0.0233743	0.0656134	1.97922	3.9895	0.985683	8.05404	6.99673	11.0061	UP_FC1_5	UP_FC1.25	P0_05	NA	P0_1	1.90815	0.0173718	0.0346035	0.00862559	0.070001	0.0615653	0.0956408	0.287808
NM_001033141	Ecscr	1103	37	22	29	118	101	107	414	68.9921	1.90639	0.249545	7.63944	2.18174e-14	5.82174e-13	36.6156	21.9422	28.5848	118.797	100.953	107.06	UP_FC1_5	UP_FC1.25	P0_05	P0_05	P0_1	1.90639	1.12759	0.667757	0.877652	3.62269	3.1167	3.26415	12.6765
NM_007696	Ovgp1	2512	34	44	38	114	198	118	546	90.9551	1.9058	0.248179	7.67911	1.60196e-14	4.35253e-13	33.6467	43.8845	37.4559	114.77	197.908	118.066	UP_FC1_5	UP_FC1.25	P0_05	P0_05	P0_1	1.9058	0.454972	0.586414	0.504968	1.53678	2.68284	1.58061	7.34657
NM_178440	Myo1g	3283	72	72	75	285	208	303	1015	169.164	1.87866	0.179464	10.4682	1.20954e-25	6.96529e-24	71.2519	71.8109	73.9262	286.925	207.903	303.169	UP_FC1_5	UP_FC1.25	P0_05	P0_05	P0_1	1.87866	0.737203	0.734231	0.762588	2.93967	2.15646	3.10551	10.4357
NM_177829	Spink10	1124	5	7	7	31	20	18	88	14.6733	1.87779	0.521226	3.60264	0.000315002	0.00175401	4.94805	6.98162	6.89978	31.2094	19.9907	18.0101	UP_FC1_5	UP_FC1.25	P0_05	P0_05	P0_1	1.87779	0.14953	0.208498	0.207889	0.933943	0.605638	0.53885	2.64435
NM_001290796	Ppp1r14d	804	13	7	11	42	30	40	143	23.8302	1.8705	0.410159	4.56042	5.10503e-06	4.4399e-05	12.8649	6.98162	10.8425	42.2837	29.986	40.0223	UP_FC1_5	UP_FC1.25	P0_05	P0_05	P0_1	1.8705	0.543516	0.291483	0.456706	1.76896	1.27003	1.67404	6.00474
NM_029556	Clybl	1231	408	316	401	1233	1727	1093	5178	862.554	1.86585	0.22863	8.16098	3.32308e-16	1.02766e-14	403.761	315.17	395.259	1241.33	1726.19	1093.61	UP_FC1_5	UP_FC1.25	P0_05	P0_05	P0_1	1.86585	11.1411	8.59409	10.8739	33.918	47.7511	29.8761	142.154
NM_001362148	Tarm1	1544	15	25	7	46	66	56	215	35.8316	1.85227	0.361529	5.12344	3.00015e-07	3.28391e-06	14.8441	24.9344	6.89978	46.3107	65.9692	56.0313	UP_FC1_5	UP_FC1.25	P0_05	P0_05	P0_1	1.85227	0.326565	0.54208	0.151339	1.00887	1.45494	1.2204	4.7042
NM_145561	Tmprss11d	2034	4	7	5	14	17	26	73	12.1616	1.84841	0.570731	3.23867	0.0012009	0.00560079	3.95844	6.98162	4.92841	14.0946	16.9921	26.0145	UP_FC1_5	UP_FC1.25	P0_05	P0_05	P0_1	1.84841	0.066105	0.115217	0.0820576	0.233079	0.284477	0.430114	1.21105
NM_001034858	Armc2	4845	6	7	5	23	16	25	82	13.6683	1.84648	0.531764	3.47236	0.000515902	0.00271442	5.93766	6.98162	4.92841	23.1554	15.9925	25.014	UP_FC1_5	UP_FC1.25	P0_05	P0_05	P0_1	1.84648	0.0416277	0.0483699	0.034449	0.160753	0.112402	0.173623	0.571225
NM_175481	Grik4	3465	14	20	10	37	75	43	199	33.1496	1.83148	0.378134	4.84347	1.27591e-06	1.26249e-05	13.8545	19.9475	9.85683	37.2499	74.965	43.024	UP_FC1_5	UP_FC1.25	P0_05	P0_05	P0_1	1.83148	0.135816	0.19324	0.0963378	0.361596	0.736728	0.417567	1.94129
NM_029458	Hormad2	1330	21	37	25	99	87	106	375	62.5023	1.83075	0.26269	6.96925	3.18635e-12	6.74906e-11	20.7818	36.9028	24.6421	99.6687	86.9594	106.059	UP_FC1_5	UP_FC1.25	P0_05	P0_05	P0_1	1.83075	0.530754	0.931367	0.627463	2.52063	2.22647	2.68173	9.51841
NM_001331193	A930033H14Rik	2965	3	3	6	15	14	13	54	8.99618	1.82469	0.648121	2.81536	0.0048723	0.0183609	2.96883	2.99212	5.9141	15.1013	13.9935	13.0073	UP_FC1_5	UP_FC1.25	P0_05	P0_05	P0_1	1.82469	0.0340112	0.0338741	0.0675502	0.171314	0.160714	0.14753	0.614992
NR_145522	Nudt12os	935	7	5	6	24	22	17	81	13.4983	1.82436	0.530699	3.43766	0.000586766	0.00303577	6.92727	4.98687	5.9141	24.1621	21.9897	17.0095	UP_FC1_5	UP_FC1.25	P0_05	P0_05	P0_1	1.82436	0.251659	0.179031	0.21421	0.86921	0.800867	0.611785	2.92676
NM_026138	Soga3	3937	80	80	85	294	205	352	1096	182.638	1.81318	0.188659	9.61088	7.19331e-22	3.46152e-20	79.1688	79.7899	83.783	295.986	204.904	352.197	UP_FC1_5	UP_FC1.25	P0_05	P0_05	P0_1	1.81318	0.683046	0.680292	0.720698	2.52876	1.7723	3.00842	9.39352
NM_145960	Mtrf1	1849	201	165	167	614	596	626	2369	394.718	1.80097	0.118766	15.164	6.12201e-52	1.16942e-49	198.912	164.567	164.609	618.148	595.722	626.35	UP_FC1_5	UP_FC1.25	P0_05	P0_05	P0_1	1.80097	3.65413	2.98757	3.01495	11.2449	10.9713	11.392	43.2649
NM_013738	Plek2	1540	30	26	41	117	107	108	429	71.4723	1.79229	0.241079	7.43443	1.05017e-13	2.61101e-12	29.6883	25.9317	40.413	117.79	106.95	108.06	UP_FC1_5	UP_FC1.25	P0_05	P0_05	P0_1	1.79229	0.654826	0.565228	0.888716	2.57271	2.3649	2.35974	9.40611
NM_001190989	Ndfip2	2242	359	374	415	1302	1376	1245	5071	844.866	1.78947	0.0951046	18.8158	5.61079e-79	3.3164e-76	355.27	373.018	409.058	1310.8	1375.36	1245.7	UP_FC1_5	UP_FC1.25	P0_05	P0_05	P0_1	1.78947	5.3825	5.58479	6.17892	19.6653	20.8897	18.6851	76.3863
NM_028317	Skida1	4360	13	25	22	58	74	73	265	44.1471	1.78844	0.306991	5.82572	5.6867e-09	8.05731e-08	12.8649	24.9344	21.685	58.3918	73.9655	73.0408	UP_FC1_5	UP_FC1.25	P0_05	P0_05	P0_1	1.78844	0.100226	0.191966	0.168436	0.450471	0.577689	0.563375	2.05216
NM_009402	Pglyrp1	676	6	4	8	27	13	21	79	13.1668	1.77887	0.550951	3.22873	0.0012434	0.00576467	5.93766	3.9895	7.88546	27.1824	12.9939	21.0117	UP_FC1_5	UP_FC1.25	P0_05	P0_05	P0_1	1.77887	0.298353	0.1981	0.395042	1.35252	0.654554	1.04528	3.94385
NM_026177	Gpalpp1	5438	865	957	967	3032	2963	3396	12180	2029.27	1.76794	0.0847044	20.8719	9.64743e-97	1.2089e-93	856.013	954.487	953.155	3052.48	2961.62	3397.9	UP_FC1_5	UP_FC1.25	P0_05	P0_05	P0_1	1.76794	5.3469	5.89174	5.93591	18.8806	18.5456	21.0131	75.6138
NM_016780	Itgb3	5762	123	120	129	383	448	417	1620	269.862	1.76264	0.134875	13.0687	4.97404e-39	5.37316e-37	121.722	119.685	127.153	385.587	447.791	417.233	UP_FC1_5	UP_FC1.25	P0_05	P0_05	P0_1	1.76264	0.717558	0.697235	0.747337	2.25087	2.64639	2.43514	9.49453
NM_001291928	Adora1	4566	3	8	6	11	30	16	74	12.3219	1.76021	0.587831	2.99442	0.00274969	0.0114017	2.96883	7.97899	5.9141	11.0743	29.986	16.0089	UP_FC1_5	UP_FC1.25	P0_05	P0_05	P0_1	1.76021	0.0220857	0.0586577	0.0438647	0.0815797	0.223632	0.117909	0.547729
NM_030218	Misp	2420	33	29	33	106	120	92	413	68.8033	1.75966	0.24364	7.22237	5.10911e-13	1.18206e-11	32.6571	28.9238	32.5275	106.716	119.944	92.0514	UP_FC1_5	UP_FC1.25	P0_05	P0_05	P0_1	1.75966	0.458378	0.401193	0.455196	1.48325	1.68778	1.27919	5.76498
NM_177773	4933408B17Rik	2354	3	2	4	6	14	10	39	6.49098	1.75327	0.766627	2.28699	0.0221967	0.0630493	2.96883	1.99475	3.94273	6.04053	13.9935	10.0056	UP_FC1_5	UP_FC1.25	P0_05	NA	P0_1	1.75327	0.0428391	0.0284443	0.0567222	0.0863118	0.202428	0.14294	0.559686
NM_001271544	Slc4a9	3137	5	10	9	18	28	34	104	17.3201	1.7525	0.481726	3.63796	0.000274803	0.00155674	4.94805	9.97374	8.87115	18.1216	27.9869	34.019	UP_FC1_5	UP_FC1.25	P0_05	P0_05	P0_1	1.7525	0.0535773	0.106723	0.0957696	0.194305	0.303803	0.364692	1.11887
NM_001285455	Mapt	5129	140	136	114	405	407	487	1689	281.396	1.75201	0.139683	12.5428	4.35502e-36	4.17216e-34	138.545	135.643	112.368	407.736	406.81	487.272	UP_FC1_5	UP_FC1.25	P0_05	P0_05	P0_1	1.75201	0.917531	0.887722	0.741946	2.67391	2.70091	3.1949	11.1169
NM_001145034	Gm13889	1288	6	7	6	13	20	30	82	13.6548	1.74489	0.540393	3.22893	0.00124254	0.00576328	5.93766	6.98162	5.9141	13.0878	19.9907	30.0168	UP_FC1_5	UP_FC1.25	P0_05	P0_05	P0_1	1.74489	0.156589	0.18195	0.155502	0.341785	0.528522	0.783731	2.14808
NR_033473	Platr8	1344	5	7	8	25	18	23	86	14.3314	1.73938	0.511962	3.39748	0.000680091	0.00344076	4.94805	6.98162	7.88546	25.1689	17.9916	23.0128	UP_FC1_5	UP_FC1.25	P0_05	P0_05	P0_1	1.73938	0.125054	0.174369	0.198697	0.629892	0.45585	0.575824	2.15969
NM_029578	Tgds	2251	206	198	185	640	673	629	2531	421.675	1.73759	0.112716	15.4156	1.28562e-53	2.51717e-51	203.86	197.48	182.351	644.323	672.686	629.351	UP_FC1_5	UP_FC1.25	P0_05	P0_05	P0_1	1.73759	3.07622	2.94483	2.74344	9.62786	10.1763	9.40235	37.971
NM_001360376	Mbnl2	4395	710	840	844	2373	3077	2415	10259	1708.88	1.7321	0.10656	16.2546	2.07241e-59	5.54892e-57	702.623	837.794	831.916	2389.03	3075.56	2416.35	UP_FC1_5	UP_FC1.25	P0_05	P0_05	P0_1	1.7321	5.43031	6.39869	6.41037	18.2837	23.8297	18.4893	78.842
NM_026474	Sugt1	3009	2194	2024	2271	7294	6587	7288	27658	4607.94	1.72281	0.0757584	22.7409	1.7677e-114	3.25746e-111	2171.2	2018.69	2238.49	7343.27	6583.93	7292.07	UP_FC1_5	UP_FC1.25	P0_05	P0_05	P0_1	1.72281	24.5098	22.5195	25.1939	82.0859	74.51	81.4981	310.317
NM_001024135	Kbtbd7	4525	203	247	230	736	716	767	2899	483.003	1.72263	0.110965	15.5241	2.38142e-54	4.90808e-52	200.891	246.351	226.707	740.972	715.666	767.428	UP_FC1_5	UP_FC1.25	P0_05	P0_05	P0_1	1.72263	1.508	1.82747	1.69672	5.50788	5.38572	5.70346	21.6292
NM_153105	Cldn19	4230	6	8	5	24	17	21	81	13.5018	1.72263	0.526495	3.27188	0.00106836	0.00508563	5.93766	7.97899	4.92841	24.1621	16.9921	21.0117	UP_FC1_5	UP_FC1.25	P0_05	P0_05	P0_1	1.72263	0.04768	0.063317	0.0394575	0.19213	0.136791	0.167048	0.646424
NR_045832	E130006D01Rik	926	4	1	3	14	5	7	34	5.66817	1.7194	0.833289	2.06339	0.0390757	0.0978908	3.95844	0.997374	2.95705	14.0946	4.99767	7.00391	UP_FC1_5	UP_FC1.25	P0_05	NA	P0_1	1.7194	0.145203	0.0361543	0.108146	0.511967	0.183784	0.25436	1.23961
NR_037981	Gm15217	670	2	2	8	16	8	15	51	8.49536	1.71917	0.693255	2.47985	0.0131439	0.0414704	1.97922	1.99475	7.88546	16.1081	7.99627	15.0084	UP_FC1_5	UP_FC1.25	P0_05	P0_05	P0_1	1.71917	0.100341	0.099937	0.39858	0.808668	0.40641	0.753317	2.56725
NR_040709	Mir124a-1hg	4035	52	30	40	126	122	149	519	86.4476	1.71913	0.226772	7.58086	3.43259e-14	8.93871e-13	51.4597	29.9212	39.4273	126.851	121.943	149.083	UP_FC1_5	UP_FC1.25	P0_05	P0_05	P0_1	1.71913	0.433197	0.248914	0.330915	1.05743	1.02912	1.24252	4.3421
NM_001163748	Pde9a	2040	127	119	132	409	395	423	1605	267.382	1.71534	0.132276	12.9679	1.86138e-38	1.95022e-36	125.68	118.688	130.11	411.763	394.816	423.236	UP_FC1_5	UP_FC1.25	P0_05	P0_05	P0_1	1.71534	2.09266	1.95293	2.15995	6.7892	6.59046	6.97705	26.5623
NR_045660	4930444M15Rik	1654	51	42	35	144	126	145	543	90.4756	1.71347	0.215628	7.94642	1.91979e-15	5.56862e-14	50.4701	41.8897	34.4989	144.973	125.941	145.081	UP_FC1_5	UP_FC1.25	P0_05	P0_05	P0_1	1.71347	1.03648	0.850129	0.70637	2.94817	2.59289	2.94981	11.0838
NM_001316366	Etv4	2300	1349	1194	1254	4253	3893	4153	16096	2681.69	1.7124	0.0776987	22.039	1.21925e-107	2.01029e-104	1334.98	1190.86	1236.05	4281.73	3891.18	4155.32	UP_FC1_5	UP_FC1.25	P0_05	P0_05	P0_1	1.7124	19.7156	17.3799	18.1999	62.6171	57.611	60.7569	236.28
NM_025384	Dnajc15	640	334	297	311	997	953	1092	3984	663.699	1.70782	0.101674	16.797	2.56778e-63	9.46364e-61	330.53	296.22	306.547	1003.73	952.555	1092.61	UP_FC1_5	UP_FC1.25	P0_05	P0_05	P0_1	1.70782	17.5425	15.5363	16.2211	52.7522	50.683	57.4122	210.147
NM_027982	Ppm1j	1708	346	269	266	912	1054	872	3719	619.508	1.70411	0.118013	14.44	2.89764e-47	4.60783e-45	342.405	268.294	262.192	918.161	1053.51	872.487	UP_FC1_5	UP_FC1.25	P0_05	P0_05	P0_1	1.70411	6.80947	5.27273	5.19869	18.0814	21.004	17.1787	73.545
NM_001033333	Myrfl	3087	2	6	1	12	7	10	38	6.33875	1.70312	0.784764	2.17023	0.0299894	0.080126	1.97922	5.98424	0.985683	12.0811	6.99673	10.0056	UP_FC1_5	UP_FC1.25	P0_05	NA	P0_1	1.70312	0.021778	0.0650707	0.0108134	0.131635	0.077181	0.109	0.415477
NM_027967	Fam217a	2385	3	2	5	12	11	9	42	6.99549	1.69575	0.725309	2.33796	0.0193891	0.0565959	2.96883	1.99475	4.92841	12.0811	10.9949	9.00503	UP_FC1_5	UP_FC1.25	P0_05	NA	P0_1	1.69575	0.0422823	0.0280745	0.0699812	0.17038	0.156983	0.126974	0.594675
NM_001368408	Lrrc29	2312	4	6	11	24	24	19	88	14.6578	1.69106	0.51237	3.30047	0.000965239	0.00465989	3.95844	5.98424	10.8425	24.1621	23.9888	19.0106	UP_FC1_5	UP_FC1.25	P0_05	P0_05	P0_1	1.69106	0.0581564	0.0868829	0.15882	0.351519	0.353323	0.27652	1.28522
NR_037979	Platr26	637	17	21	16	63	41	67	225	37.4972	1.67943	0.331214	5.07053	3.96714e-07	4.2532e-06	16.8234	20.9449	15.7709	63.4256	40.9809	67.0374	UP_FC1_5	UP_FC1.25	P0_05	P0_05	P0_1	1.67943	0.897087	1.1037	0.838456	3.34909	2.19075	3.53913	11.9182
NR_045057	Gm20337	1139	5	3	5	13	15	13	54	8.99278	1.67404	0.635096	2.63589	0.00839179	0.0286653	4.94805	2.99212	4.92841	13.0878	14.993	13.0073	UP_FC1_5	UP_FC1.25	P0_05	P0_05	P0_1	1.67404	0.147561	0.0881797	0.146537	0.386496	0.448246	0.384044	1.60106
NM_001214911	Fignl2	4206	352	356	368	1179	1202	1000	4457	742.517	1.66842	0.102464	16.2829	1.30546e-59	3.55619e-57	348.343	355.065	362.731	1186.96	1201.44	1000.56	UP_FC1_5	UP_FC1.25	P0_05	P0_05	P0_1	1.66842	2.81319	2.83369	2.92064	9.49226	9.72712	8.00004	35.7869
NM_001177373	Klk11	1290	22	20	17	65	43	77	244	40.6563	1.66532	0.323094	5.1543	2.54574e-07	2.81108e-06	21.7714	19.9475	16.7566	65.4391	42.9799	77.043	UP_FC1_5	UP_FC1.25	P0_05	P0_05	P0_1	1.66532	0.573269	0.519052	0.439905	1.70627	1.13456	2.00846	6.38152
NM_001039042	Klk13	1025	23	9	23	47	69	56	227	37.7874	1.66206	0.339753	4.89197	9.98299e-07	1.00505e-05	22.761	8.97637	22.6707	47.3175	68.9678	56.0313	UP_FC1_5	UP_FC1.25	P0_05	P0_05	P0_1	1.66206	0.754274	0.293961	0.749038	1.55274	2.29126	1.83834	7.47961
NM_001033132	Commd6	869	160	153	163	502	505	475	1958	326.17	1.65514	0.121746	13.595	4.28657e-42	5.39299e-40	158.338	152.598	160.666	505.391	504.764	475.265	UP_FC1_5	UP_FC1.25	P0_05	P0_05	P0_1	1.65514	6.18907	5.89444	6.26135	19.5618	19.7797	18.3923	76.0787
NM_009199	Slc1a1	3725	42	51	48	130	160	149	580	96.6049	1.65464	0.206527	8.01177	1.13068e-15	3.33845e-14	41.5636	50.8661	47.3128	130.878	159.925	149.083	UP_FC1_5	UP_FC1.25	P0_05	P0_05	P0_1	1.65464	0.379008	0.458369	0.430145	1.1818	1.46198	1.34593	5.25723
NM_016723	Uchl3	919	489	458	523	1520	1468	1586	6044	1006.78	1.65441	0.0888725	18.6155	2.40631e-77	1.39597e-74	483.919	456.797	515.512	1530.27	1467.31	1586.89	UP_FC1_5	UP_FC1.25	P0_05	P0_05	P0_1	1.65441	17.8862	16.6848	18.997	56.0084	54.37	58.0696	222.016
NR_015560	2610028E06Rik	3630	2	4	3	10	3	15	37	6.16672	1.65378	0.809154	2.04384	0.0409691	0.101804	1.97922	3.9895	2.95705	10.0676	2.9986	15.0084	UP_FC1_5	UP_FC1.25	P0_05	NA	NA	1.65378	0.0185203	0.0368913	0.0275876	0.0932864	0.0281296	0.139042	0.343457
NM_013745	Nufip1	3962	1469	1410	1512	4640	4437	4571	18039	3005.04	1.6528	0.0703544	23.4925	4.86861e-122	1.08942e-118	1453.74	1406.3	1490.35	4671.34	4434.93	4573.55	UP_FC1_5	UP_FC1.25	P0_05	P0_05	P0_1	1.6528	12.4633	11.9145	12.7391	39.6578	38.1175	38.8202	153.712
NM_010258	Gata6	3185	58	44	49	145	192	132	620	103.257	1.65151	0.212818	7.76019	8.48033e-15	2.36011e-13	57.3974	43.8845	48.2985	145.979	191.91	132.074	UP_FC1_5	UP_FC1.25	P0_05	P0_05	P0_1	1.65151	0.61213	0.462503	0.513554	1.54164	2.05183	1.39452	6.57618
NM_021375	Rhbg	1900	26	16	17	67	50	66	242	40.3184	1.65002	0.315626	5.22778	1.71561e-07	1.94376e-06	25.7299	15.958	16.7566	67.4526	49.9767	66.0369	UP_FC1_5	UP_FC1.25	P0_05	P0_05	P0_1	1.65002	0.459986	0.281927	0.298672	1.19412	0.895706	1.16883	4.29924
NR_033137	Zfp57	2691	3458	3221	3515	9845	10399	11370	41808	6963.55	1.6494	0.0745216	22.1332	1.51585e-108	2.63816e-105	3422.07	3212.54	3464.68	9911.5	10394.1	11376.3	UP_FC1_5	UP_FC1.25	P0_05	P0_05	P0_1	1.6494	43.1953	40.0726	43.6025	123.887	131.531	142.17	524.459
NR_104044	Dgkh	14698	679	966	785	2354	2887	2300	9971	1661	1.64936	0.117426	14.0459	8.16559e-45	1.16274e-42	671.945	963.463	773.761	2369.9	2885.65	2301.28	UP_FC1_5	UP_FC1.25	P0_05	P0_05	P0_1	1.64936	1.55288	2.20034	1.78284	5.42342	6.68556	5.2654	22.9104
NM_001161715	Tgm1	2835	372	367	356	1206	1077	1099	4477	745.889	1.6436	0.0962996	17.0676	2.58759e-65	1.12585e-62	368.135	366.036	350.903	1214.15	1076.5	1099.61	UP_FC1_5	UP_FC1.25	P0_05	P0_05	P0_1	1.6436	4.41078	4.33395	4.19176	14.4052	12.9304	13.0439	53.3159
NM_029519	Rap2a	4168	361	365	346	1033	1363	915	4383	730.032	1.64307	0.12729	12.9081	4.05145e-38	4.20264e-36	357.249	364.042	341.046	1039.98	1362.36	915.511	UP_FC1_5	UP_FC1.25	P0_05	P0_05	P0_1	1.64307	2.91142	2.93181	2.77107	8.39262	11.1306	7.38677	35.5243
NM_031198	Tfec	1770	7	1	4	14	11	12	49	8.16059	1.64246	0.68534	2.39657	0.0165495	0.0499331	6.92727	0.997374	3.94273	14.0946	10.9949	12.0067	UP_FC1_5	UP_FC1.25	P0_05	P0_05	P0_1	1.64246	0.132938	0.0189146	0.0754374	0.267843	0.211528	0.228123	0.934785
NM_025429	Serpinb1a	1909	14	11	11	36	37	38	147	24.4859	1.64101	0.386653	4.24413	2.19442e-05	0.00016549	13.8545	10.9711	10.8425	36.2432	36.9827	38.0212	UP_FC1_5	UP_FC1.25	P0_05	P0_05	P0_1	1.64101	0.246517	0.192911	0.192348	0.638589	0.659698	0.669791	2.59985
NM_001081278	Tbc1d4	6620	67	50	49	163	171	177	677	112.765	1.63862	0.193198	8.48156	2.22196e-17	7.48468e-16	66.3039	49.8687	48.2985	164.101	170.92	177.099	UP_FC1_5	UP_FC1.25	P0_05	P0_05	P0_1	1.63862	0.340206	0.252862	0.24708	0.833786	0.879199	0.899656	3.45279
NM_001029878	Lonrf2	6870	19	25	22	58	66	79	269	44.8045	1.63695	0.295259	5.54412	2.95439e-08	3.76229e-07	18.8026	24.9344	21.685	58.3918	65.9692	79.0441	UP_FC1_5	UP_FC1.25	P0_05	P0_05	P0_1	1.63695	0.0929656	0.12183	0.106897	0.285888	0.326991	0.386929	1.3215
NM_001356588	Crtac1	2623	52	37	46	110	187	117	549	91.4042	1.63295	0.240138	6.80006	1.04575e-11	2.07342e-10	51.4597	36.9028	45.3414	110.743	186.913	117.065	UP_FC1_5	UP_FC1.25	P0_05	P0_05	P0_1	1.63295	0.666393	0.472253	0.585409	1.4201	2.42657	1.50089	7.07161
NM_133946	Nlrp6	4426	13	10	9	30	35	33	130	21.6524	1.63101	0.41181	3.96059	7.47653e-05	0.000495845	12.8649	9.97374	8.87115	30.2027	34.9837	33.0184	UP_FC1_5	UP_FC1.25	P0_05	P0_05	P0_1	1.63101	0.0987318	0.0756414	0.0678783	0.229528	0.269157	0.250879	0.991815
NM_177715	Kctd12	6054	233	278	293	813	718	930	3265	543.888	1.63054	0.121849	13.3816	7.74248e-41	8.88456e-39	230.579	277.27	288.805	818.492	717.665	930.519	UP_FC1_5	UP_FC1.25	P0_05	P0_05	P0_1	1.63054	1.29372	1.53735	1.61557	4.54751	4.03674	5.16895	18.1998
NM_001102607	Col6a6	7059	19	21	12	49	53	57	211	35.1523	1.62823	0.330463	4.92711	8.3455e-07	8.50763e-06	18.8026	20.9449	11.8282	49.331	52.9753	57.0318	UP_FC1_5	UP_FC1.25	P0_05	P0_05	P0_1	1.62823	0.0904765	0.0995972	0.0567464	0.23506	0.255553	0.271702	1.00914
NM_007526	Barx1	1355	4	13	7	20	33	20	97	16.1592	1.61973	0.502625	3.22254	0.0012706	0.00586909	3.95844	12.9659	6.89978	20.1351	32.9846	20.0112	UP_FC1_5	UP_FC1.25	P0_05	P0_05	P0_1	1.61973	0.0992307	0.3212	0.172448	0.499823	0.828941	0.496652	2.41829
NR_029382	Mir17hg	2338	1009	1087	1110	3283	3069	3356	12914	2151.23	1.61497	0.0782402	20.6412	1.17154e-94	1.31075e-91	998.516	1084.15	1094.11	3305.18	3067.57	3357.87	UP_FC1_5	UP_FC1.25	P0_05	P0_05	P0_1	1.61497	14.5068	15.5652	15.8481	47.5501	44.6788	48.2991	186.448
NM_001358965	Srgn	1715	47	55	65	166	192	146	671	111.758	1.61018	0.199416	8.07447	6.77703e-16	2.03551e-14	46.5117	54.8556	64.0694	167.121	191.91	146.082	UP_FC1_5	UP_FC1.25	P0_05	P0_05	P0_1	1.61018	0.921211	1.07367	1.26517	3.2777	3.81054	2.86451	13.2128
NM_001285471	Steap2	4617	137	159	160	444	461	469	1830	304.819	1.60767	0.12622	12.7371	3.67889e-37	3.70574e-35	135.577	158.582	157.709	446.999	460.785	469.262	UP_FC1_5	UP_FC1.25	P0_05	P0_05	P0_1	1.60767	0.997438	1.15294	1.1568	3.25648	3.39852	3.41802	13.3802
NM_145932	Slc51a	1533	16	10	15	42	28	53	164	27.3155	1.60217	0.386473	4.1456	3.38922e-05	0.000243072	15.8338	9.97374	14.7852	42.2837	27.9869	53.0296	UP_FC1_5	UP_FC1.25	P0_05	P0_05	P0_1	1.60217	0.350835	0.218388	0.326625	0.927753	0.621677	1.16331	3.60859
NM_021488	Ghrl	551	6	1	3	5	12	13	40	6.65459	1.60142	0.770427	2.07862	0.0376527	0.0951784	5.93766	0.997374	2.95705	5.03378	11.9944	13.0073	UP_FC1_5	UP_FC1.25	P0_05	NA	P0_1	1.60142	0.366037	0.0607602	0.181748	0.307287	0.741274	0.793877	2.45098
NM_007929	Emp2	3433	161	164	127	440	493	423	1808	301.176	1.60101	0.135021	11.8575	1.9675e-32	1.65244e-30	159.327	163.569	125.182	442.972	492.77	423.236	UP_FC1_5	UP_FC1.25	P0_05	P0_05	P0_1	1.60101	1.57644	1.59934	1.23489	4.34014	4.8879	4.14599	17.7847
NM_025832	Naa16	3853	1010	1082	1077	2991	3446	3049	12655	2107.76	1.59804	0.0821439	19.4541	2.69056e-84	1.91562e-81	999.506	1079.16	1061.58	3011.2	3444.39	3050.7	UP_FC1_5	UP_FC1.25	P0_05	P0_05	P0_1	1.59804	8.81146	9.40154	9.33075	26.2871	30.4415	26.6269	110.899
NM_018765	Wbp4	3440	710	709	654	1995	2027	2153	8248	1373.86	1.591	0.0824891	19.2874	6.85478e-83	4.66826e-80	702.623	707.138	644.637	2008.48	2026.05	2154.2	UP_FC1_5	UP_FC1.25	P0_05	P0_05	P0_1	1.591	6.93785	6.90015	6.34628	19.6386	20.056	21.0594	80.9383
NM_021434	Gpr180	2866	218	200	228	616	651	655	2568	427.695	1.58962	0.111031	14.317	1.71454e-46	2.62007e-44	215.735	199.475	224.736	620.161	650.696	655.366	UP_FC1_5	UP_FC1.25	P0_05	P0_05	P0_1	1.58962	2.55685	2.33628	2.65557	7.2783	7.73132	7.69	30.2483
NM_053091	Cox4i2	720	28	33	19	65	107	66	318	52.9627	1.58814	0.295361	5.37694	7.57616e-08	9.0691e-07	27.7091	32.9133	18.728	65.4391	106.95	66.0369	UP_FC1_5	UP_FC1.25	P0_05	P0_05	P0_1	1.58814	1.30723	1.53445	0.880889	3.05707	5.05825	3.08442	14.9223
NM_010425	Foxd3	2370	301	291	300	924	734	992	3542	590.044	1.58764	0.11893	13.3493	1.19517e-40	1.35656e-38	297.873	290.236	295.705	930.242	733.657	992.554	UP_FC1_5	UP_FC1.25	P0_05	P0_05	P0_1	1.58764	4.26917	4.1107	4.22545	13.2023	10.5414	14.084	50.4329
NR_003492	2210409E12Rik	376	18	23	24	48	56	89	258	42.9595	1.58608	0.319563	4.96327	6.93165e-07	7.12661e-06	17.813	22.9396	23.6564	48.3242	55.9739	89.0497	UP_FC1_5	UP_FC1.25	P0_05	P0_05	P0_1	1.58608	1.6092	2.04791	2.1307	4.32293	5.06931	7.96459	23.1447
NM_013748	Clnk	1565	7	11	8	31	18	28	103	17.1667	1.58289	0.470529	3.36407	0.000768026	0.00382787	6.92727	10.9711	7.88546	31.2094	17.9916	28.0156	UP_FC1_5	UP_FC1.25	P0_05	P0_05	P0_1	1.58289	0.150352	0.235315	0.170638	0.670768	0.391478	0.602012	2.22056
NM_009982	Ctsc	7457	395	297	341	992	959	1098	4082	679.85	1.57831	0.11006	14.3405	1.22241e-46	1.88643e-44	390.896	296.22	336.118	998.701	958.552	1098.61	UP_FC1_5	UP_FC1.25	P0_05	P0_05	P0_1	1.57831	1.78057	1.33341	1.52648	4.50477	4.37727	4.9545	18.477
NM_026861	Ubac2	2143	934	830	916	2639	2665	2582	10566	1759.84	1.57381	0.078097	20.152	2.58676e-90	2.38339e-87	924.296	827.82	902.886	2656.83	2663.76	2583.44	UP_FC1_5	UP_FC1.25	P0_05	P0_05	P0_1	1.57381	14.6504	12.9666	14.2683	41.7006	42.3276	40.5411	166.455
NM_173386	Cgas	4083	23	44	23	101	71	92	354	59.0028	1.56834	0.280025	5.60071	2.13481e-08	2.77959e-07	22.761	43.8845	22.6707	101.682	70.9669	92.0514	UP_FC1_5	UP_FC1.25	P0_05	P0_05	P0_1	1.56834	0.189354	0.360782	0.188039	0.837659	0.591872	0.758176	2.92588
NM_012057	Irf5	2179	45	51	54	147	167	125	589	98.1017	1.56576	0.207304	7.55298	4.25401e-14	1.09413e-12	44.5324	50.8661	53.2269	147.993	166.922	125.07	UP_FC1_5	UP_FC1.25	P0_05	P0_05	P0_1	1.56576	0.694194	0.783581	0.827249	2.28447	2.60861	1.93025	9.12835
NM_001291269	Hnf1b	2463	16	11	9	46	27	32	141	23.4987	1.56148	0.409993	3.80856	0.000139777	0.000863667	15.8338	10.9711	8.87115	46.3107	26.9874	32.0179	UP_FC1_5	UP_FC1.25	P0_05	P0_05	P0_1	1.56148	0.218364	0.14952	0.121977	0.632439	0.37312	0.437167	1.93259
NM_001357962	Lysmd4	613	3	4	4	14	15	3	43	7.16505	1.55751	0.750694	2.07476	0.0380084	0.0957789	2.96883	3.9895	3.94273	14.0946	14.993	3.00168	UP_FC1_5	UP_FC1.25	P0_05	NA	P0_1	1.55751	0.164508	0.218459	0.217821	0.77338	0.832875	0.164673	2.37172
NM_001253755	Tdrd3	5748	190	225	198	569	557	658	2397	399.259	1.55732	0.121415	12.8264	1.16683e-37	1.19847e-35	188.026	224.409	195.165	572.844	556.74	658.367	UP_FC1_5	UP_FC1.25	P0_05	P0_05	P0_1	1.55732	1.11112	1.3105	1.14987	3.35213	3.29828	3.85186	14.0738
NM_009449	Tuba3b	1560	4	4	3	9	7	16	43	7.16191	1.5566	0.717787	2.16861	0.0301123	0.0803312	3.95844	3.9895	2.95705	9.0608	6.99673	16.0089	UP_FC1_5	UP_FC1.25	P0_05	NA	P0_1	1.5566	0.0861907	0.0858433	0.0641943	0.195363	0.152729	0.345109	0.92943
NR_045477	1700003D09Rik	1386	0	6	5	12	11	9	43	7.1656	1.55658	0.740499	2.10207	0.0355469	0.0910084	0	5.98424	4.92841	12.0811	10.9949	9.00503	UP_FC1_5	UP_FC1.25	P0_05	NA	P0_1	1.55658	0	0.14493	0.120422	0.293186	0.270134	0.218495	1.04717
NM_026816	Gtf2f2	1457	843	787	922	2580	2237	2597	9966	1659.97	1.55565	0.0902511	17.2369	1.40444e-66	6.28529e-64	834.241	784.933	908.8	2597.43	2235.96	2598.45	UP_FC1_5	UP_FC1.25	P0_05	P0_05	P0_1	1.55565	19.4488	18.0837	21.1238	59.9633	52.2583	59.9755	230.853
NM_009769	Klf5	1719	3570	3544	3381	10240	10128	10088	40951	6821.05	1.55344	0.0647091	24.0066	2.37484e-127	6.19972e-124	3532.91	3534.69	3332.59	10309.2	10123.3	10093.6	UP_FC1_5	UP_FC1.25	P0_05	P0_05	P0_1	1.55344	69.81	69.0222	65.6552	201.72	200.538	197.465	804.211
NM_181323	Cwh43	2695	7	1	2	9	10	10	39	6.49295	1.5532	0.766228	2.02707	0.0426548	0.104985	6.92727	0.997374	1.97137	9.0608	9.99533	10.0056	UP_FC1_5	UP_FC1.25	P0_05	NA	NA	1.5532	0.0873101	0.0124226	0.0247726	0.113086	0.126296	0.124854	0.488742
NM_001033492	Mageb4	2396	3	3	4	9	6	14	39	6.49492	1.55286	0.750119	2.07015	0.0384385	0.0966233	2.96883	2.99212	3.94273	9.0608	5.9972	14.0078	UP_FC1_5	UP_FC1.25	P0_05	NA	P0_1	1.55286	0.0420881	0.0419185	0.0557279	0.127198	0.0852341	0.196609	0.548775
NM_001286809	Camk2a	4227	140	111	148	382	359	415	1555	258.963	1.55165	0.14052	11.0422	2.39091e-28	1.60043e-26	138.545	110.709	145.881	384.58	358.832	415.232	UP_FC1_5	UP_FC1.25	P0_05	P0_05	P0_1	1.55165	1.11332	0.879147	1.16877	3.06025	2.89076	3.30352	12.4158
NM_025865	2310030G06Rik	1242	55	47	48	142	153	139	584	97.2639	1.54925	0.200823	7.71449	1.2147e-14	3.33797e-13	54.4285	46.8766	47.3128	142.959	152.929	139.078	UP_FC1_5	UP_FC1.25	P0_05	P0_05	P0_1	1.54925	1.48856	1.26691	1.29009	3.87161	4.19294	3.76578	15.8759
NM_177942	Ece2	3022	27	21	25	75	81	55	284	47.301	1.54812	0.289549	5.34666	8.95925e-08	1.06313e-06	26.7195	20.9449	24.6421	75.5066	80.9622	55.0307	UP_FC1_5	UP_FC1.25	P0_05	P0_05	P0_1	1.54812	0.300327	0.232646	0.27615	0.840411	0.912304	0.612392	3.17423
NM_080556	Tm9sf2	3043	1782	1990	1869	5355	5129	5823	21948	3655.76	1.54775	0.0784827	19.7209	1.42807e-86	1.06517e-83	1763.48	1984.77	1842.24	5391.17	5126.61	5826.25	UP_FC1_5	UP_FC1.25	P0_05	P0_05	P0_1	1.54775	19.6848	21.8938	20.5025	59.5913	57.3693	64.3882	243.43
NM_001368877	Cracr2a	7592	10	12	9	27	25	37	120	19.9879	1.53757	0.429867	3.57685	0.000347766	0.0019177	9.8961	11.9685	8.87115	27.1824	24.9883	37.0207	UP_FC1_5	UP_FC1.25	P0_05	P0_05	P0_1	1.53757	0.0442761	0.0529171	0.0395718	0.120429	0.112081	0.163986	0.533262
NM_016673	Cntfr	1966	278	283	281	873	729	814	3258	542.726	1.53746	0.108248	14.2032	8.75356e-46	1.27546e-43	275.112	282.257	276.977	878.897	728.66	814.455	UP_FC1_5	UP_FC1.25	P0_05	P0_05	P0_1	1.53746	4.75321	4.81919	4.77115	15.0368	12.621	13.9316	55.933
NM_001360341	Fbxl3	4145	1219	1466	1396	3517	4174	4019	15791	2629.76	1.53672	0.0905043	16.9795	1.16515e-64	4.67956e-62	1206.33	1462.15	1376.01	3540.76	4172.05	4021.24	UP_FC1_5	UP_FC1.25	P0_05	P0_05	P0_1	1.53672	9.88563	11.8408	11.2424	28.7325	34.275	32.6253	128.602
NR_028378	Gm17762	3328	16	5	14	40	35	25	135	22.4813	1.53266	0.427236	3.58738	0.000334021	0.00185027	15.8338	4.98687	13.7996	40.2702	34.9837	25.014	UP_FC1_5	UP_FC1.25	P0_05	P0_05	P0_1	1.53266	0.161608	0.0502988	0.140425	0.407007	0.357959	0.252766	1.37006
NR_045287	1700097N02Rik	841	50	44	38	127	109	141	509	84.7844	1.53048	0.219842	6.96176	3.36058e-12	7.1037e-11	49.4805	43.8845	37.4559	127.858	108.949	141.079	UP_FC1_5	UP_FC1.25	P0_05	P0_05	P0_1	1.53048	1.99848	1.75157	1.5083	5.11367	4.41143	5.64137	20.4248
NM_010137	Epas1	5334	435	476	421	1343	1255	1203	5133	855.06	1.52919	0.094829	16.1258	1.68161e-58	4.28291e-56	430.48	474.75	414.972	1352.07	1254.41	1203.67	UP_FC1_5	UP_FC1.25	P0_05	P0_05	P0_1	1.52919	2.74133	2.98762	2.63469	8.52606	8.00829	7.58882	32.4868
NM_172928	Dclk3	3491	12	10	12	27	29	41	131	21.8115	1.5289	0.412585	3.70565	0.000210853	0.00123836	11.8753	9.97374	11.8282	27.1824	28.9865	41.0229	UP_FC1_5	UP_FC1.25	P0_05	P0_05	P0_1	1.5289	0.115546	0.0959006	0.114744	0.261902	0.282747	0.39518	1.26602
NM_033607	Uchl4	1159	204	205	225	605	533	666	2438	406.055	1.52535	0.121307	12.5743	2.92198e-36	2.82521e-34	201.88	204.462	221.779	609.087	532.751	666.372	UP_FC1_5	UP_FC1.25	P0_05	P0_05	P0_1	1.52535	5.9166	5.92163	6.48036	17.6765	15.6528	19.3354	70.9833
NM_026955	Vstm5	1982	16	23	19	48	63	54	223	37.1377	1.52423	0.318511	4.78549	1.70573e-06	1.63511e-05	15.8338	22.9396	18.728	48.3242	62.9706	54.0302	UP_FC1_5	UP_FC1.25	P0_05	P0_05	P0_1	1.52423	0.271357	0.388504	0.32	0.820092	1.0819	0.916751	3.7986
NM_019775	Cpb2	1462	3	2	7	6	9	19	46	7.65172	1.51961	0.725959	2.09324	0.0363273	0.0925608	2.96883	1.99475	6.89978	6.04053	8.9958	19.0106	UP_FC1_5	UP_FC1.25	P0_05	NA	P0_1	1.51961	0.0689762	0.0457987	0.159827	0.138973	0.209529	0.437288	1.06039
NM_009519	Wnt11	2781	8	13	7	29	34	16	107	17.8286	1.51216	0.47281	3.19824	0.0013827	0.00631241	7.91688	12.9659	6.89978	29.1959	33.9841	16.0089	UP_FC1_5	UP_FC1.25	P0_05	P0_05	P0_1	1.51216	0.0966973	0.1565	0.0840228	0.35312	0.416128	0.193589	1.30006
NM_001291184	Pcsk6	4236	658	728	620	1868	1911	1873	7658	1275.52	1.51056	0.0862537	17.513	1.14057e-68	5.25448e-66	651.163	726.088	611.123	1880.62	1910.11	1874.05	UP_FC1_5	UP_FC1.25	P0_05	P0_05	P0_1	1.51056	5.2215	5.75369	4.8858	14.933	15.3551	14.878	61.027
NM_029001	Elovl7	5427	72	84	75	169	245	237	882	146.853	1.5105	0.183788	8.21872	2.05689e-16	6.46949e-15	71.2519	83.7794	73.9262	170.142	244.886	237.132	UP_FC1_5	UP_FC1.25	P0_05	P0_05	P0_1	1.5105	0.445962	0.518192	0.461319	1.05451	1.53658	1.46943	5.486
NM_175265	Bora	2712	796	853	814	2262	2398	2267	9390	1563.88	1.50812	0.078633	19.1792	5.51802e-82	3.52781e-79	787.729	850.76	802.346	2277.28	2396.88	2268.27	UP_FC1_5	UP_FC1.25	P0_05	P0_05	P0_1	1.50812	9.86617	10.53	10.0192	28.2441	30.096	28.127	116.883
NM_001001321	Slc35d2	2262	53	54	65	153	162	168	655	109.071	1.50623	0.19095	7.88812	3.06777e-15	8.78465e-14	52.4493	53.8582	64.0694	154.034	161.924	168.094	UP_FC1_5	UP_FC1.25	P0_05	P0_05	P0_1	1.50623	0.787605	0.799231	0.959225	2.29047	2.43765	2.49907	9.77325
NM_010244	Fv1	1378	12	10	8	22	38	24	114	18.9798	1.50122	0.447219	3.35678	0.000788564	0.00391557	11.8753	9.97374	7.88546	22.1486	37.9823	24.0134	UP_FC1_5	UP_FC1.25	P0_05	P0_05	P0_1	1.50122	0.292723	0.242953	0.193794	0.540628	0.938606	0.586035	2.79474
NM_177788	Exoc3l	2497	129	115	132	359	257	435	1427	237.669	1.49991	0.172222	8.70917	3.06097e-18	1.10473e-16	127.66	114.698	130.11	361.425	256.88	435.243	UP_FC1_5	UP_FC1.25	P0_05	P0_05	P0_1	1.49991	1.73659	1.54188	1.76464	4.86857	3.50319	5.86181	19.2767
NM_001004148	Slc13a5	3255	60	57	44	139	162	146	608	101.257	1.48928	0.200869	7.41418	1.22375e-13	3.02338e-12	59.3766	56.8503	43.37	139.939	161.924	146.082	UP_FC1_5	UP_FC1.25	P0_05	P0_05	P0_1	1.48928	0.61962	0.586266	0.451234	1.44607	1.694	1.50926	6.30644
NM_031180	Klb	3432	7	5	10	18	24	19	83	13.8153	1.48831	0.511628	2.90897	0.00362622	0.0143523	6.92727	4.98687	9.85683	18.1216	23.9888	19.0106	UP_FC1_5	UP_FC1.25	P0_05	P0_05	P0_1	1.48831	0.0685608	0.0487746	0.0972641	0.177603	0.23802	0.186281	0.816503
NR_015586	A330035P11Rik	2707	14	16	18	45	43	45	181	30.144	1.48697	0.344804	4.3125	1.6142e-05	0.000125541	13.8545	15.958	17.7423	45.304	42.9799	45.0251	UP_FC1_5	UP_FC1.25	P0_05	P0_05	P0_1	1.48697	0.173846	0.19788	0.221965	0.562924	0.540666	0.559353	2.25663
NM_001347347	Vwa7	4231	13	12	9	39	32	23	128	21.3277	1.48385	0.420032	3.53272	0.000411313	0.00222274	12.8649	11.9685	8.87115	39.2634	31.9851	23.0128	UP_FC1_5	UP_FC1.25	P0_05	P0_05	P0_1	1.48385	0.103282	0.0949531	0.0710067	0.312138	0.257428	0.182914	1.02172
NM_001267796	Igip	1375	15	16	18	49	37	49	184	30.6476	1.47896	0.346198	4.27201	1.93715e-05	0.000148084	14.8441	15.958	17.7423	49.331	36.9827	49.0274	UP_FC1_5	UP_FC1.25	P0_05	P0_05	P0_1	1.47896	0.366702	0.389572	0.436988	1.20675	0.9159	1.1991	4.51501
NM_001033254	Pak6	4124	44	47	39	128	119	109	486	80.9552	1.46981	0.218517	6.72628	1.7405e-11	3.32874e-10	43.5428	46.8766	38.4416	128.865	118.944	109.061	UP_FC1_5	UP_FC1.25	P0_05	P0_05	P0_1	1.46981	0.35864	0.381549	0.315679	1.05103	0.982149	0.889343	3.97839
NM_027241	Polr3gl	1417	230	199	243	626	667	544	2509	417.805	1.46771	0.121461	12.0838	1.28604e-33	1.12851e-31	227.61	198.477	239.521	630.229	666.689	544.304	UP_FC1_5	UP_FC1.25	P0_05	P0_05	P0_1	1.46771	5.45611	4.70169	5.72448	14.9599	16.0216	12.9179	59.7816
NM_018863	Pdyn	2501	15	12	7	28	27	38	127	21.1517	1.46764	0.422429	3.47428	0.000512219	0.00269686	14.8441	11.9685	6.89978	28.1891	26.9874	38.0212	UP_FC1_5	UP_FC1.25	P0_05	P0_05	P0_1	1.46764	0.201606	0.160634	0.0934295	0.379114	0.367451	0.511248	1.71348
NM_172916	Hydin	15694	98	122	131	270	323	365	1309	217.944	1.46473	0.157734	9.28607	1.60097e-20	7.07386e-19	96.9818	121.68	129.124	271.824	322.849	365.204	UP_FC1_5	UP_FC1.25	P0_05	P0_05	P0_1	1.46473	0.209903	0.260254	0.278636	0.58258	0.700516	0.782565	2.81445
NM_001360780	Elobl	698	3	5	3	6	13	11	41	6.82556	1.46237	0.726592	2.01265	0.0441517	0.107788	2.96883	4.98687	2.95705	6.04053	12.9939	11.0061	UP_FC1_5	UP_FC1.25	P0_05	NA	NA	1.46237	0.144474	0.23982	0.143472	0.291086	0.633924	0.530272	1.98305
NM_019670	Diaph3	4562	748	885	745	2038	2130	2298	8844	1472.88	1.45904	0.0917357	15.9048	5.87181e-57	1.30458e-54	740.228	882.676	734.334	2051.77	2129.01	2299.28	UP_FC1_5	UP_FC1.25	P0_05	P0_05	P0_1	1.45904	5.51152	6.4947	5.45131	15.1277	15.8918	16.9495	65.4266
NM_001252635	Cdh23	11019	19	32	20	69	64	60	264	43.9837	1.45864	0.296517	4.91926	8.68738e-07	8.83889e-06	18.8026	31.916	19.7137	69.4661	63.9701	60.0335	UP_FC1_5	UP_FC1.25	P0_05	P0_05	P0_1	1.45864	0.0579611	0.0972252	0.0605881	0.212047	0.197691	0.183219	0.808731
NM_001033242	Cln5	2441	1101	1074	1091	2978	3136	2760	12140	2021.72	1.45859	0.0784517	18.5922	3.71285e-77	2.11477e-74	1089.56	1071.18	1075.38	2998.12	3134.54	2761.54	UP_FC1_5	UP_FC1.25	P0_05	P0_05	P0_1	1.45859	15.1616	14.7302	14.9196	41.3126	43.7278	38.0454	167.897
NM_009880	Cdx1	1745	160	126	127	390	343	388	1534	255.48	1.45731	0.140181	10.3959	2.58805e-25	1.46611e-23	158.338	125.669	125.182	392.634	342.84	388.217	UP_FC1_5	UP_FC1.25	P0_05	P0_05	P0_1	1.45731	3.08212	2.41739	2.42945	7.56823	6.69033	7.48165	29.6692
NM_021374	Rgs20	1771	9	9	6	22	22	21	89	14.8245	1.45355	0.486948	2.98503	0.00283552	0.011708	8.90649	8.97637	5.9141	22.1486	21.9897	21.0117	UP_FC1_5	UP_FC1.25	P0_05	P0_05	P0_1	1.45355	0.170824	0.170135	0.113092	0.420658	0.422818	0.39899	1.69652
NR_028376	A930004D18Rik	3223	29	21	28	64	72	75	289	48.1139	1.45239	0.278012	5.22421	1.74899e-07	1.97872e-06	28.6987	20.9449	27.5991	64.4323	71.9664	75.0419	UP_FC1_5	UP_FC1.25	P0_05	P0_05	P0_1	1.45239	0.302457	0.218137	0.29	0.672427	0.760364	0.783001	3.02638
NM_001081169	Aspg	2715	125	117	118	302	385	287	1334	222.121	1.45223	0.152512	9.5221	1.69709e-21	8.03093e-20	123.701	116.693	116.311	304.04	384.82	287.16	UP_FC1_5	UP_FC1.25	P0_05	P0_05	P0_1	1.45223	1.54762	1.44274	1.45082	3.76671	4.82659	3.55691	16.5914
NM_001011732	Xkr7	2706	12	5	10	23	30	20	100	16.6453	1.45208	0.473654	3.06569	0.00217165	0.00931808	11.8753	4.98687	9.85683	23.1554	29.986	20.0112	UP_FC1_5	UP_FC1.25	P0_05	P0_05	P0_1	1.45208	0.149066	0.0618605	0.123359	0.287823	0.377348	0.248693	1.24815
NM_027102	Esam	1845	60	58	60	171	160	149	658	109.588	1.44786	0.18896	7.66222	1.8275e-14	4.92262e-13	59.3766	57.8477	59.141	172.155	159.925	149.083	UP_FC1_5	UP_FC1.25	P0_05	P0_05	P0_1	1.44786	1.09315	1.05245	1.08556	3.13852	2.9517	2.71739	12.0388
NM_001167891	Nrg2	6124	54	49	47	137	125	142	554	92.264	1.44594	0.20436	7.07545	1.48961e-12	3.27016e-11	53.4389	48.8713	46.3271	137.925	124.942	142.079	UP_FC1_5	UP_FC1.25	P0_05	P0_05	P0_1	1.44594	0.296404	0.267875	0.25619	0.757549	0.694743	0.780215	3.05298
NR_028528	Snord57	62	5	3	5	7	14	14	48	7.98619	1.44511	0.672136	2.15003	0.031553	0.0832177	4.94805	2.99212	4.92841	7.04729	13.9935	14.0078	UP_FC1_5	UP_FC1.25	P0_05	NA	P0_1	1.44511	2.71084	1.61995	2.69202	3.82324	7.68574	7.59797	26.1298
NM_001177551	Trim61	2152	2	6	5	8	12	15	48	7.99145	1.44423	0.675779	2.13713	0.0325871	0.0852917	1.97922	5.98424	4.92841	8.05404	11.9944	15.0084	UP_FC1_5	UP_FC1.25	P0_05	NA	P0_1	1.44423	0.0312401	0.0933426	0.0775582	0.125885	0.189796	0.234536	0.752359
NM_016671	Il27ra	2642	32	19	26	66	81	60	284	47.2812	1.44352	0.288463	5.00417	5.61032e-07	5.87023e-06	31.6675	18.9501	25.6278	66.4458	80.9622	60.0335	UP_FC1_5	UP_FC1.25	P0_05	P0_05	P0_1	1.44352	0.407139	0.240764	0.328504	0.845934	1.04352	0.764152	3.63001
NM_175484	Coro2b	3596	289	256	257	717	704	733	2956	492.262	1.4419	0.105413	13.6786	1.36374e-42	1.76537e-40	285.997	255.328	253.32	721.843	703.671	733.409	UP_FC1_5	UP_FC1.25	P0_05	P0_05	P0_1	1.4419	2.70149	2.38337	2.38569	6.75188	6.66349	6.85876	27.7447
NM_009506	Vegfc	1872	104	96	91	243	211	323	1068	177.848	1.43328	0.175696	8.15773	3.41367e-16	1.05049e-14	102.919	95.7479	89.6971	244.641	210.902	323.18	UP_FC1_5	UP_FC1.25	P0_05	P0_05	P0_1	1.43328	1.86747	1.71687	1.62269	4.39568	3.83642	5.80575	19.2449
NM_001167593	Spata31d1b	4275	67	73	60	200	156	177	733	122.105	1.43068	0.186705	7.66281	1.81913e-14	4.90429e-13	66.3039	72.8083	59.141	201.351	155.927	177.099	UP_FC1_5	UP_FC1.25	P0_05	P0_05	P0_1	1.43068	0.526822	0.571686	0.468506	1.58423	1.24205	1.39315	5.78644
NM_009116	Prrx2	1123	125	100	103	298	276	298	1200	199.836	1.42732	0.149131	9.57094	1.05939e-21	5.07455e-20	123.701	99.7374	101.525	300.013	275.871	298.166	UP_FC1_5	UP_FC1.25	P0_05	P0_05	P0_1	1.42732	3.74158	2.9812	3.06166	8.9859	8.36524	8.9289	36.0645
NM_177733	E2f2	4849	315	290	273	845	802	685	3210	534.629	1.42592	0.113572	12.5552	3.72146e-36	3.57614e-34	311.727	289.238	269.091	850.708	801.626	685.383	UP_FC1_5	UP_FC1.25	P0_05	P0_05	P0_1	1.42592	2.18365	2.00224	1.87936	5.90106	5.62952	4.75335	22.3492
NM_175451	Ckap4	2911	1599	1598	1457	4316	3830	4210	17010	2833.01	1.42513	0.0797101	17.879	1.7199e-71	8.55225e-69	1582.39	1593.8	1436.14	4345.15	3828.21	4212.35	UP_FC1_5	UP_FC1.25	P0_05	P0_05	P0_1	1.42513	18.4642	18.3783	16.7077	50.207	44.7822	48.6633	197.203
NM_028518	Col20a1	4151	28	28	24	62	95	54	291	48.4494	1.41511	0.295248	4.79296	1.6434e-06	1.58214e-05	27.7091	27.9265	23.6564	62.4188	94.9557	54.0302	UP_FC1_5	UP_FC1.25	P0_05	P0_05	P0_1	1.41511	0.226741	0.225827	0.193	0.505783	0.778969	0.437726	2.36805
NM_001359127	Csad	2108	398	310	364	917	941	963	3893	648.189	1.4127	0.103612	13.6345	2.49583e-42	3.17832e-40	393.865	309.186	358.789	923.194	940.561	963.538	UP_FC1_5	UP_FC1.25	P0_05	P0_05	P0_1	1.4127	6.34655	4.92337	5.76409	14.7307	15.1939	15.3715	62.3301
NM_181857	Poln	2967	11	14	10	31	40	21	127	21.1514	1.41024	0.423888	3.32693	0.000878096	0.0043015	10.8857	13.9632	9.85683	31.2094	39.9813	21.0117	UP_FC1_5	UP_FC1.25	P0_05	P0_05	P0_1	1.41024	0.124624	0.157972	0.112508	0.353809	0.458872	0.238157	1.44594
NM_001286411	Elf1	3874	559	604	591	1462	1531	1606	6353	1057.87	1.40698	0.0861309	16.3354	5.52801e-60	1.58877e-57	553.192	602.414	582.539	1471.88	1530.29	1606.9	UP_FC1_5	UP_FC1.25	P0_05	P0_05	P0_1	1.40698	4.8504	5.21973	5.09246	12.7795	13.4513	13.9491	55.3425
NR_155286	4930594M22Rik	3629	27	21	15	59	62	44	228	37.974	1.4054	0.320724	4.38196	1.17615e-05	9.46203e-05	26.7195	20.9449	14.7852	59.3985	61.9711	44.0246	UP_FC1_5	UP_FC1.25	P0_05	P0_05	P0_1	1.4054	0.250093	0.193733	0.137976	0.550542	0.581505	0.407969	2.12182
NR_028258	Sapcd1	748	9	5	12	21	31	16	94	15.643	1.40432	0.495464	2.83435	0.00459185	0.0174884	8.90649	4.98687	11.8282	21.1419	30.9855	16.0089	UP_FC1_5	UP_FC1.25	P0_05	P0_05	P0_1	1.40432	0.404451	0.223789	0.535525	0.950699	1.41062	0.719747	4.24483
NM_001081635	Ccnd3	2064	3499	2972	3004	8382	8088	8309	34254	5704.05	1.40359	0.0774036	18.1334	1.73803e-73	9.07457e-71	3462.64	2964.2	2960.99	8438.62	8084.23	8313.64	UP_FC1_5	UP_FC1.25	P0_05	P0_05	P0_1	1.40359	56.9849	48.207	48.5836	137.519	133.377	135.457	560.128
NR_030700	4831440E17Rik	4676	3	11	12	22	27	19	94	15.6525	1.40328	0.497458	2.8209	0.0047889	0.0181164	2.96883	10.9711	11.8282	22.1486	26.9874	19.0106	UP_FC1_5	UP_FC1.25	P0_05	P0_05	P0_1	1.40328	0.0215661	0.078757	0.0856656	0.159321	0.196534	0.136723	0.678567
NR_126067	Gm11423	683	5	4	6	19	12	8	54	8.99648	1.39645	0.63737	2.19096	0.0284544	0.0768309	4.94805	3.9895	5.9141	19.1283	11.9944	8.00447	UP_FC1_5	UP_FC1.25	P0_05	NA	P0_1	1.39645	0.246079	0.19607	0.293245	0.942016	0.598012	0.394122	2.66954
NM_001101598	Isoc2a	1079	277	212	313	652	706	727	2887	480.594	1.39548	0.124113	11.2436	2.49033e-29	1.75314e-27	274.122	211.443	308.519	656.404	705.671	727.406	UP_FC1_5	UP_FC1.25	P0_05	P0_05	P0_1	1.39548	8.62946	6.57787	9.68329	20.4622	22.2706	22.6712	90.2946
NM_023655	Trim29	2819	20	10	15	38	50	29	162	26.9668	1.39546	0.382456	3.64867	0.000263597	0.00150304	19.7922	9.97374	14.7852	38.2567	49.9767	29.0162	UP_FC1_5	UP_FC1.25	P0_05	P0_05	P0_1	1.39546	0.238485	0.118762	0.177622	0.456472	0.603704	0.34615	1.94119
NM_207215	Mycbp2	15146	1396	1896	1555	4042	4475	4084	17448	2905.62	1.39407	0.100132	13.9223	4.63967e-44	6.43128e-42	1381.5	1891.02	1532.74	4069.3	4472.91	4086.28	UP_FC1_5	UP_FC1.25	P0_05	P0_05	P0_1	1.39407	3.09822	4.19094	3.42714	9.03698	10.0564	9.07296	38.8827
NM_029320	Pibf1	3261	360	357	371	933	886	1002	3909	650.91	1.3911	0.0977969	14.2244	6.46644e-46	9.51053e-44	356.26	356.063	365.688	939.302	885.586	1002.56	UP_FC1_5	UP_FC1.25	P0_05	P0_05	P0_1	1.3911	3.71088	3.66512	3.79772	9.68849	9.24766	10.339	40.4489
NM_183096	Ttc29	2434	3	8	11	18	13	26	79	13.1534	1.39025	0.545521	2.54848	0.0108192	0.0352982	2.96883	7.97899	10.8425	18.1216	12.9939	26.0145	UP_FC1_5	UP_FC1.25	P0_05	P0_05	P0_1	1.39025	0.0414311	0.110037	0.150859	0.250425	0.181791	0.35943	1.09397
NM_009374	Tgm3	4129	62	60	57	156	99	208	642	106.918	1.38766	0.234925	5.90683	3.4876e-09	5.06519e-08	61.3558	59.8424	56.1839	157.054	98.9538	208.116	UP_FC1_5	UP_FC1.25	P0_05	P0_05	P0_1	1.38766	0.504745	0.486494	0.460818	1.2794	0.816093	1.69504	5.24259
NM_010747	Lyn	3378	101	79	76	201	195	266	918	152.845	1.38707	0.180497	7.68475	1.53296e-14	4.16868e-13	99.9506	78.7925	74.9119	202.358	194.909	266.149	UP_FC1_5	UP_FC1.25	P0_05	P0_05	P0_1	1.38707	1.00505	0.782958	0.751024	2.01494	1.96483	2.64962	9.16841
NM_001360599	Tmtc4	3488	208	213	235	565	598	531	2350	391.292	1.38529	0.115189	12.0262	2.58859e-33	2.22783e-31	205.839	212.441	231.635	568.817	597.721	531.297	UP_FC1_5	UP_FC1.25	P0_05	P0_05	P0_1	1.38529	2.00453	2.04444	2.24901	5.48526	5.83544	5.12247	22.7411
NM_001034060	Rufy4	2292	3	6	3	11	11	9	43	7.16405	1.38487	0.697033	1.98681	0.046944	0.113246	2.96883	5.98424	2.95705	11.0743	10.9949	9.00503	UP_FC1_5	UP_FC1.25	P0_05	NA	NA	1.38487	0.0439979	0.0876411	0.0436925	0.162519	0.163353	0.132126	0.633329
NM_001364153	Cisd3	831	173	138	168	422	458	356	1715	285.545	1.38447	0.139727	9.90842	3.82657e-23	1.9814e-21	171.203	137.638	165.595	424.851	457.786	356.199	UP_FC1_5	UP_FC1.25	P0_05	P0_05	P0_1	1.38447	6.99794	5.55967	6.74851	17.1964	18.7592	14.4149	69.6765
NM_013834	Sfrp1	4367	755	719	751	1971	2021	1736	7953	1324.31	1.38089	0.0872182	15.8326	1.85281e-56	4.08753e-54	747.155	717.112	740.248	1984.31	2020.06	1736.97	UP_FC1_5	UP_FC1.25	P0_05	P0_05	P0_1	1.38089	5.81151	5.51209	5.74059	15.2837	15.7519	13.3761	61.4758
NM_175668	Gpr4	2880	157	129	138	363	335	389	1511	251.595	1.37491	0.137334	10.0115	1.35732e-23	7.12242e-22	155.369	128.661	136.024	365.452	334.844	389.217	UP_FC1_5	UP_FC1.25	P0_05	P0_05	P0_1	1.37491	1.83245	1.49958	1.59951	4.26815	3.95915	4.54484	17.7037
NM_001346736	Tet2	9191	1541	2072	1884	4249	4458	5384	19588	3261.53	1.37389	0.10812	12.7071	5.40249e-37	5.42448e-35	1524.99	2066.56	1857.03	4277.7	4455.92	5387.01	UP_FC1_5	UP_FC1.25	P0_05	P0_05	P0_1	1.37389	5.63592	7.54741	6.84255	15.6549	16.5092	19.7108	71.9007
NM_026497	Nudt12	3563	59	67	66	151	181	160	684	113.882	1.3738	0.186837	7.35293	1.93908e-13	4.69804e-12	58.387	66.8241	65.0551	152.02	180.916	160.089	UP_FC1_5	UP_FC1.25	P0_05	P0_05	P0_1	1.3738	0.556623	0.62955	0.618341	1.43511	1.72907	1.511	6.4797
NR_155301	AV205837	647	5	7	4	14	19	8	57	9.49376	1.37325	0.621579	2.20929	0.0271542	0.0740349	4.94805	6.98162	3.94273	14.0946	18.9911	8.00447	UP_FC1_5	UP_FC1.25	P0_05	NA	P0_1	1.37325	0.259771	0.362214	0.206374	0.732738	0.999536	0.416051	2.97668
NM_028775	Cyp2s1	2612	208	202	224	514	624	485	2257	375.759	1.37261	0.126189	10.8774	1.47763e-27	9.44686e-26	205.839	201.47	220.793	517.472	623.709	485.271	UP_FC1_5	UP_FC1.25	P0_05	P0_05	P0_1	1.37261	2.6768	2.5891	2.86269	6.6637	8.13131	6.24784	29.1714
NM_026640	Fam111a	3193	577	665	649	1674	1395	1768	6728	1120.44	1.37151	0.102842	13.3361	1.42811e-40	1.59212e-38	571.005	663.254	639.708	1685.31	1394.35	1768.99	UP_FC1_5	UP_FC1.25	P0_05	P0_05	P0_1	1.37151	6.07438	6.97258	6.78493	17.7534	14.8705	18.6314	71.0871
NM_001359052	Hap1	3111	637	616	593	1586	1555	1572	6559	1092.19	1.36872	0.0827501	16.5404	1.87684e-61	6.46109e-59	630.381	614.382	584.51	1596.71	1554.27	1572.88	UP_FC1_5	UP_FC1.25	P0_05	P0_05	P0_1	1.36872	6.88279	6.62906	6.36289	17.2635	17.0129	17.0025	71.1537
NM_177707	Stac3	1779	6	7	5	6	21	19	64	10.6482	1.36831	0.607342	2.25295	0.0242624	0.0675833	5.93766	6.98162	4.92841	6.04053	20.9902	19.0106	UP_FC1_5	UP_FC1.25	P0_05	NA	P0_1	1.36831	0.113371	0.131733	0.0938197	0.114209	0.401784	0.359368	1.21428
NM_001033197	AU015228	2979	7	11	2	12	17	22	71	11.8259	1.3646	0.577018	2.36492	0.0180342	0.0534389	6.92727	10.9711	1.97137	12.0811	16.9921	22.0123	UP_FC1_5	UP_FC1.25	P0_05	NA	P0_1	1.3646	0.0789865	0.123621	0.0224109	0.136407	0.194235	0.248493	0.804153
NM_026083	Zc3h13	6130	1908	2280	2194	5254	5437	5551	22624	3767.14	1.36387	0.0800097	17.0463	3.72432e-65	1.59824e-62	1888.18	2274.01	2162.59	5289.49	5434.46	5554.1	UP_FC1_5	UP_FC1.25	P0_05	P0_05	P0_1	1.36387	10.4627	12.4522	11.9475	29.0238	30.1889	30.47	124.545
NM_027399	Steap1	1209	158	182	184	473	381	478	1856	309.088	1.36264	0.13437	10.141	3.63487e-24	1.96327e-22	156.358	181.522	181.366	476.195	380.822	478.267	UP_FC1_5	UP_FC1.25	P0_05	P0_05	P0_1	1.36264	4.39295	5.03983	5.08032	13.2483	10.7262	13.3034	51.7911
NM_001143802	Insyn2a	4631	23	17	12	45	46	41	184	30.6417	1.36026	0.346885	3.92136	8.80512e-05	0.000572396	22.761	16.9554	11.8282	45.304	45.9785	41.0229	UP_FC1_5	UP_FC1.25	P0_05	P0_05	P0_1	1.36026	0.166947	0.122898	0.0864981	0.329051	0.33809	0.2979	1.34138
NM_001285476	Tbx1	1773	5	5	3	9	15	9	46	7.65846	1.3595	0.677023	2.00806	0.0446372	0.108704	4.94805	4.98687	2.95705	9.0608	14.993	9.00503	UP_FC1_5	UP_FC1.25	P0_05	NA	NA	1.3595	0.0947952	0.0944131	0.0564823	0.171893	0.28796	0.170803	0.876346
NM_022018	Fam129a	3923	394	462	398	1137	1030	1008	4429	737.626	1.35658	0.101452	13.3716	8.85736e-41	1.01268e-38	389.906	460.787	392.302	1144.68	1029.52	1008.56	UP_FC1_5	UP_FC1.25	P0_05	P0_05	P0_1	1.35658	3.37601	3.94271	3.38661	9.81448	8.93651	8.64577	38.1021
NM_007756	Cplx1	2186	56	54	56	119	189	112	586	97.5421	1.3553	0.225611	6.00724	1.88704e-09	2.84619e-08	55.4182	53.8582	55.1982	119.804	188.912	112.063	UP_FC1_5	UP_FC1.25	P0_05	P0_05	P0_1	1.3553	0.861119	0.827017	0.855141	1.84341	2.9428	1.72397	9.05346
NR_029641	Mir291a	81	6	3	12	22	20	11	74	12.3172	1.35426	0.566146	2.39206	0.0167541	0.0504428	5.93766	2.99212	11.8282	22.1486	19.9907	11.0061	UP_FC1_5	UP_FC1.25	P0_05	NA	P0_1	1.35426	2.48995	1.23996	4.94534	9.19735	8.40416	4.5695	30.8463
NM_001081219	Myo1a	3324	8	11	19	29	30	37	134	22.3031	1.35404	0.410769	3.29635	0.00097951	0.00471643	7.91688	10.9711	18.728	29.1959	29.986	37.0207	UP_FC1_5	UP_FC1.25	P0_05	P0_05	P0_1	1.35404	0.0809011	0.110791	0.190806	0.295435	0.307192	0.374543	1.35967
NM_001305992	Ggt1	2109	130	119	113	275	329	311	1277	212.599	1.35401	0.14546	9.30846	1.297e-20	5.80443e-19	128.649	118.688	111.382	276.858	328.846	311.174	UP_FC1_5	UP_FC1.25	P0_05	P0_05	P0_1	1.35401	2.07201	1.88904	1.78855	4.41551	5.30968	4.96187	20.4367
NM_001289764	Spink2	525	6	7	5	22	13	10	63	10.4993	1.33898	0.589032	2.27319	0.0230146	0.0648478	5.93766	6.98162	4.92841	22.1486	12.9939	10.0056	UP_FC1_5	UP_FC1.25	P0_05	NA	P0_1	1.33898	0.384164	0.446385	0.317915	1.41902	0.842817	0.640917	4.05122
NM_173767	Insc	2306	16	7	7	27	21	27	105	17.4838	1.3389	0.462478	2.89507	0.00379078	0.0149063	15.8338	6.98162	6.89978	27.1824	20.9902	27.0151	UP_FC1_5	UP_FC1.25	P0_05	P0_05	P0_1	1.3389	0.233231	0.101627	0.10133	0.396488	0.309962	0.393972	1.53661
NM_026808	Fitm1	908	15	12	11	27	36	32	133	22.1398	1.33808	0.399281	3.35123	0.000804531	0.00397846	14.8441	11.9685	10.8425	27.1824	35.9832	32.0179	UP_FC1_5	UP_FC1.25	P0_05	P0_05	P0_1	1.33808	0.555304	0.442452	0.404396	1.00694	1.34948	1.18584	4.94441
NM_011651	Tsks	1814	18	6	6	16	32	27	105	17.4699	1.33794	0.492021	2.71927	0.00654262	0.0233255	17.813	5.98424	5.9141	16.1081	31.9851	27.0151	UP_FC1_5	UP_FC1.25	P0_05	P0_05	P0_1	1.33794	0.33355	0.110735	0.110411	0.298681	0.600429	0.500827	1.95463
NR_040660	A730063M14Rik	327	6	5	5	9	15	16	56	9.31928	1.33782	0.612113	2.18557	0.0288468	0.077656	5.93766	4.98687	4.92841	9.0608	14.993	16.0089	UP_FC1_5	UP_FC1.25	P0_05	NA	P0_1	1.33782	0.616778	0.51191	0.510413	0.932009	1.56132	1.64639	5.77883
NM_001081358	Lrrc7	22681	39	51	26	85	90	115	406	67.6142	1.33723	0.255572	5.2323	1.67418e-07	1.90163e-06	38.5948	50.8661	25.6278	85.5742	89.958	115.064	UP_FC1_5	UP_FC1.25	P0_05	P0_05	P0_1	1.33723	0.0578	0.0752799	0.0382658	0.126906	0.135061	0.170607	0.60392
NM_175245	Mzt1	2251	756	756	820	1928	2030	1862	8152	1357.26	1.33607	0.0817117	16.351	4.27584e-60	1.25872e-57	748.145	754.015	808.26	1941.02	2029.05	1863.04	UP_FC1_5	UP_FC1.25	P0_05	P0_05	P0_1	1.33607	11.2894	11.2439	12.1601	29.0039	30.6951	27.8334	122.226
NM_183406	Cox6b2	459	255	187	226	497	682	485	2332	388.156	1.33333	0.145335	9.17419	4.54981e-20	1.92091e-18	252.351	186.509	222.764	500.357	681.682	485.271	UP_FC1_5	UP_FC1.25	P0_05	P0_05	P0_1	1.33333	18.6747	13.6395	16.436	36.6665	50.5732	35.5542	171.544
NM_172826	Dact2	2803	355	337	382	841	948	881	3744	623.281	1.33042	0.0999717	13.3079	2.08222e-40	2.31311e-38	351.312	336.115	376.531	846.681	947.558	881.492	UP_FC1_5	UP_FC1.25	P0_05	P0_05	P0_1	1.33042	4.25726	4.02511	4.54925	10.1601	11.5116	10.5758	45.0791
NM_008339	Cd79b	1223	19	20	21	52	45	52	209	34.8015	1.32895	0.3181	4.17777	2.94377e-05	0.000214664	18.8026	19.9475	20.6993	52.3513	44.979	52.029	UP_FC1_5	UP_FC1.25	P0_05	P0_05	P0_1	1.32895	0.522219	0.547488	0.573182	1.4398	1.25238	1.43067	5.76573
NR_038037	E130307A14Rik	1661	12	16	14	44	37	23	146	24.3209	1.3249	0.395941	3.34621	0.000819229	0.00404348	11.8753	15.958	13.7996	44.2972	36.9827	23.0128	UP_FC1_5	UP_FC1.25	P0_05	P0_05	P0_1	1.3249	0.242849	0.322494	0.281357	0.897033	0.758195	0.465929	2.96786
NM_022879	Myl7	581	27	17	26	52	63	58	243	40.4428	1.32219	0.301933	4.37907	1.19187e-05	9.57866e-05	26.7195	16.9554	25.6278	52.3513	62.9706	58.0324	UP_FC1_5	UP_FC1.25	P0_05	P0_05	P0_1	1.32219	1.56211	0.979589	1.49382	3.03077	3.69074	3.35903	14.1161
NM_011173	Pros1	3282	505	557	609	1281	1334	1511	5797	965.074	1.3205	0.0986072	13.3915	6.77843e-41	7.80691e-39	499.753	555.537	600.281	1289.65	1333.38	1511.84	UP_FC1_5	UP_FC1.25	P0_05	P0_05	P0_1	1.3205	5.17223	5.68182	6.19411	13.2171	13.8346	15.4913	59.5911
NM_177129	Cntn2	9510	144	150	159	361	423	334	1571	261.544	1.31979	0.138036	9.56124	1.16355e-21	5.5565e-20	142.504	149.606	156.724	363.439	422.803	334.187	UP_FC1_5	UP_FC1.25	P0_05	P0_05	P0_1	1.31979	0.508988	0.528058	0.558106	1.28544	1.51394	1.18175	5.57629
NM_001033345	Catip	2089	10	9	11	20	24	30	104	17.3093	1.31896	0.45021	2.92965	0.00339341	0.0135975	9.8961	8.97637	10.8425	20.1351	23.9888	30.0168	UP_FC1_5	UP_FC1.25	P0_05	P0_05	P0_1	1.31896	0.160911	0.144236	0.175774	0.324203	0.391041	0.483219	1.67938
NM_001282993	Cobl	5527	2248	2550	2168	5440	5819	5915	24140	4019.37	1.31772	0.0803863	16.3923	2.1699e-60	6.66435e-58	2224.64	2543.3	2136.96	5476.75	5816.28	5918.3	UP_FC1_5	UP_FC1.25	P0_05	P0_05	P0_1	1.31772	13.672	15.4462	13.0939	33.3299	35.835	36.0103	147.387
NM_001037744	Timm8a2	911	19	11	7	30	28	33	128	21.3136	1.31466	0.420398	3.12717	0.00176498	0.00779084	18.8026	10.9711	6.89978	30.2027	27.9869	33.0184	UP_FC1_5	UP_FC1.25	P0_05	P0_05	P0_1	1.31466	0.701069	0.404246	0.256495	1.11514	1.04614	1.21887	4.74195
NM_011040	Pax8	2555	46	34	38	93	107	90	408	67.9195	1.31387	0.235894	5.56974	2.55123e-08	3.2782e-07	45.5221	33.9107	37.4559	93.6282	106.95	90.0503	UP_FC1_5	UP_FC1.25	P0_05	P0_05	P0_1	1.31387	0.605191	0.445512	0.496469	1.23259	1.42542	1.18526	5.39043
NM_010795	Mgat3	4661	295	282	295	732	732	678	3014	501.825	1.3132	0.103357	12.7055	5.51257e-37	5.51733e-35	291.935	281.259	290.776	736.945	731.658	678.379	UP_FC1_5	UP_FC1.25	P0_05	P0_05	P0_1	1.3132	2.12749	2.02554	2.11272	5.31811	5.34541	4.89454	21.8238
NM_019578	Extl1	4101	102	100	91	243	262	214	1012	168.502	1.31148	0.159522	8.2213	2.01301e-16	6.33784e-15	100.94	99.7374	89.6971	244.641	261.878	214.12	UP_FC1_5	UP_FC1.25	P0_05	P0_05	P0_1	1.31148	0.836057	0.816359	0.740716	2.00651	2.17451	1.75584	8.32999
NM_001368858	Grtp1	1350	406	375	390	961	944	959	4035	671.8	1.30691	0.0933495	14.0002	1.55531e-44	2.18489e-42	401.782	374.015	384.416	967.492	943.559	959.536	UP_FC1_5	UP_FC1.25	P0_05	P0_05	P0_1	1.30691	10.1092	9.29969	9.64341	24.1054	23.8006	23.9027	100.861
NM_021543	Pcdh8	3998	30	31	24	55	73	79	292	48.6075	1.29987	0.279654	4.64813	3.34962e-06	3.0188e-05	29.6883	30.9186	23.6564	55.3715	72.9659	79.0441	UP_FC1_5	UP_FC1.25	P0_05	P0_05	P0_1	1.29987	0.252234	0.259591	0.200386	0.465849	0.621483	0.664884	2.46443
NM_001098789	Ndufa4l2	958	415	352	381	831	1226	734	3939	655.627	1.29797	0.237961	5.45455	4.90981e-08	6.08184e-07	410.688	351.076	375.545	836.613	1225.43	734.41	UP_FC1_5	UP_FC1.25	P0_05	P0_05	P0_1	1.29797	14.5616	12.3012	13.2758	29.3738	43.5586	25.7805	138.852
NM_001172055	Bdh2	1159	115	96	104	255	236	274	1080	179.805	1.2968	0.154018	8.4198	3.77112e-17	1.25146e-15	113.805	95.7479	102.511	256.723	235.89	274.153	UP_FC1_5	UP_FC1.25	P0_05	P0_05	P0_1	1.2968	3.33534	2.77306	2.99537	7.45044	6.93071	7.95479	31.4397
NM_001164659	Trank1	10496	26	42	26	59	94	75	322	53.6073	1.2934	0.281965	4.58711	4.49432e-06	3.9571e-05	25.7299	41.8897	25.6278	59.3985	93.9561	75.0419	UP_FC1_5	UP_FC1.25	P0_05	P0_05	P0_1	1.2934	0.0832674	0.133967	0.0826893	0.19035	0.304827	0.240436	1.03554
NM_011741	Zan	16391	16	23	13	33	37	56	178	29.6374	1.29211	0.364788	3.54208	0.000396985	0.00215277	15.8338	22.9396	12.8139	33.2229	36.9827	56.0313	UP_FC1_5	UP_FC1.25	P0_05	P0_05	P0_1	1.29211	0.0328125	0.0469779	0.0264751	0.0681763	0.0768326	0.114959	0.366234
NM_010800	Bhlha15	3490	32	47	40	107	103	78	407	67.7816	1.29149	0.244179	5.2891	1.22917e-07	1.42827e-06	31.6675	46.8766	39.4273	107.723	102.952	78.0436	UP_FC1_5	UP_FC1.25	P0_05	P0_05	P0_1	1.29149	0.308212	0.450862	0.382591	1.03821	1.00453	0.752022	3.93642
NM_145466	Ggact	1074	128	96	111	279	278	253	1145	190.621	1.29061	0.152634	8.45554	2.7779e-17	9.28744e-16	126.67	95.7479	109.411	280.885	277.87	253.141	UP_FC1_5	UP_FC1.25	P0_05	P0_05	P0_1	1.29061	4.00618	2.99253	3.45	8.79681	8.81028	7.92643	35.9822
NM_001085501	Ppp1r3d	3255	9	11	4	20	18	20	82	13.6597	1.28856	0.511216	2.52059	0.0117159	0.0377207	8.90649	10.9711	3.94273	20.1351	17.9916	20.0112	UP_FC1_5	UP_FC1.25	P0_05	P0_05	P0_1	1.28856	0.092943	0.113139	0.0410212	0.208067	0.188222	0.206748	0.85014
NR_029816	Mir92-1	79	11	13	5	17	25	28	99	16.4831	1.2862	0.476337	2.7002	0.00692988	0.0244391	10.8857	12.9659	4.92841	17.1148	24.9883	28.0156	UP_FC1_5	UP_FC1.25	P0_05	P0_05	P0_1	1.2862	4.68048	5.50918	2.11272	7.28697	10.7711	11.9259	42.2864
NM_025425	Rpl3l	1030	6	7	4	14	13	14	58	9.65972	1.28605	0.593521	2.16681	0.0302491	0.0806137	5.93766	6.98162	3.94273	14.0946	12.9939	14.0078	UP_FC1_5	UP_FC1.25	P0_05	NA	P0_1	1.28605	0.195812	0.227526	0.129635	0.460274	0.429591	0.457354	1.90019
NM_153159	Zc3h12a	2797	152	140	170	364	323	425	1574	262.027	1.28403	0.142604	9.00419	2.17267e-19	8.56143e-18	150.421	139.632	167.566	366.459	322.849	425.237	UP_FC1_5	UP_FC1.25	P0_05	P0_05	P0_1	1.28403	1.82674	1.67574	2.02888	4.40691	3.9306	5.11279	18.9817
NM_177868	Fhad1	4471	13	18	16	30	57	26	160	26.6299	1.28122	0.394682	3.2462	0.00116957	0.00547212	12.8649	17.9527	15.7709	30.2027	56.9734	26.0145	UP_FC1_5	UP_FC1.25	P0_05	P0_05	P0_1	1.28122	0.0977381	0.134784	0.119458	0.227217	0.43393	0.195673	1.2088
NM_001293560	Kyat3	2259	216	177	195	442	470	497	1997	332.424	1.27736	0.122791	10.4027	2.40986e-25	1.37012e-23	213.756	176.535	192.208	444.986	469.781	497.278	UP_FC1_5	UP_FC1.25	P0_05	P0_05	P0_1	1.27736	3.21413	2.62318	2.8815	6.62569	7.08159	7.40289	29.829
NM_001080979	Tead4	2934	253	224	246	547	636	549	2455	408.661	1.2769	0.115725	11.0339	2.62104e-28	1.74701e-26	250.371	223.412	242.478	550.695	635.703	549.307	UP_FC1_5	UP_FC1.25	P0_05	P0_05	P0_1	1.2769	2.89858	2.55599	2.79882	6.31324	7.37813	6.29613	28.2409
NM_008110	Gdf9	1800	5	7	6	17	18	8	61	10.1591	1.27285	0.595035	2.13911	0.0324265	0.0850134	4.94805	6.98162	5.9141	17.1148	17.9916	8.00447	UP_FC1_5	UP_FC1.25	P0_05	NA	P0_1	1.27285	0.0933733	0.130196	0.11127	0.319817	0.340368	0.149547	1.14457
NM_001289466	Sox17	2954	6	14	6	15	21	26	88	14.6535	1.26833	0.507209	2.50061	0.0123981	0.0395473	5.93766	13.9632	5.9141	15.1013	20.9902	26.0145	UP_FC1_5	UP_FC1.25	P0_05	P0_05	P0_1	1.26833	0.0682757	0.158668	0.0678017	0.171951	0.241968	0.296159	1.00482
NR_149753	Lexm	1538	25	21	17	41	60	49	213	35.453	1.26745	0.323247	3.92099	8.81856e-05	0.000573033	24.7402	20.9449	16.7566	41.277	59.972	49.0274	UP_FC1_5	UP_FC1.25	P0_05	P0_05	P0_1	1.26745	0.546398	0.457124	0.368971	0.902719	1.32783	1.07202	4.67506
NM_173758	Vwa8	3458	414	464	411	1028	1061	978	4356	725.265	1.26681	0.0959554	13.2021	8.52909e-40	9.30978e-38	409.698	462.782	405.116	1034.94	1060.5	978.546	UP_FC1_5	UP_FC1.25	P0_05	P0_05	P0_1	1.26681	4.0244	4.49225	3.9675	10.0668	10.4433	9.51646	42.5108
NM_001256044	Hsf4	1616	20	22	16	46	49	43	196	32.6362	1.26666	0.328178	3.85966	0.000113544	0.000714976	19.7922	21.9422	15.7709	46.3107	48.9771	43.024	UP_FC1_5	UP_FC1.25	P0_05	P0_05	P0_1	1.26666	0.41602	0.455777	0.330505	0.963921	1.03206	0.895341	4.09362
NR_155207	Tmem63c	5336	45	40	42	89	116	97	429	71.4046	1.26603	0.23004	5.50353	3.72267e-08	4.68542e-07	44.5324	39.895	41.3987	89.6012	115.946	97.0542	UP_FC1_5	UP_FC1.25	P0_05	P0_05	P0_1	1.26603	0.28348	0.250966	0.262744	0.564806	0.739931	0.61167	2.7136
NM_198052	Tbx3	4767	3331	3079	3256	7300	7618	8060	32644	5434.16	1.2658	0.0698872	18.112	2.56177e-73	1.31562e-70	3296.39	3070.91	3209.38	7349.31	7614.44	8064.5	UP_FC1_5	UP_FC1.25	P0_05	P0_05	P0_1	1.2658	23.4885	21.624	22.8002	51.8565	54.3932	56.892	231.054
NM_001099276	Pik3c2b	7894	168	172	161	379	467	345	1692	281.672	1.26551	0.139982	9.04047	1.55993e-19	6.24111e-18	166.254	171.548	158.695	381.56	466.782	345.193	UP_FC1_5	UP_FC1.25	P0_05	P0_05	P0_1	1.26551	0.715381	0.729461	0.680814	1.6258	2.01358	1.47056	7.2356
NM_175628	A2m	4633	208	246	220	450	635	516	2275	378.679	1.26391	0.135482	9.32894	1.06932e-20	4.81304e-19	205.839	245.354	216.85	453.04	634.704	516.288	UP_FC1_5	UP_FC1.25	P0_05	P0_05	P0_1	1.26391	1.50913	1.77764	1.58511	3.28909	4.6651	3.74756	16.5736
NM_007745	Cort	673	9	5	5	13	19	13	64	10.6513	1.26026	0.573112	2.19898	0.0278795	0.075611	8.90649	4.98687	4.92841	13.0878	18.9911	13.0073	UP_FC1_5	UP_FC1.25	P0_05	NA	P0_1	1.26026	0.449524	0.248729	0.248002	0.654114	0.960921	0.649965	3.21125
NM_146125	Itpka	1799	114	114	108	274	257	264	1131	188.308	1.25901	0.146915	8.56966	1.03788e-17	3.58475e-16	112.816	113.701	106.454	275.851	256.88	264.147	UP_FC1_5	UP_FC1.25	P0_05	P0_05	P0_1	1.25901	2.13009	2.12151	2.00398	5.15756	4.8624	4.93781	21.2134
NM_144844	Pcca	2577	263	250	277	550	708	607	2655	441.895	1.25561	0.118874	10.5625	4.44789e-26	2.62904e-24	260.267	249.344	273.034	553.715	707.67	607.339	UP_FC1_5	UP_FC1.25	P0_05	P0_05	P0_1	1.25561	3.43057	3.24785	3.58811	7.22726	9.35121	7.92566	34.7707
NM_008687	Nfib	8892	214	238	213	460	460	650	2235	372.06	1.25533	0.141454	8.87446	7.02712e-19	2.67809e-17	211.777	237.375	209.95	463.107	459.785	650.363	UP_FC1_5	UP_FC1.25	P0_05	P0_05	P0_1	1.25533	0.808983	0.896083	0.799613	1.7518	1.76079	2.45966	8.47693
NM_001177700	Ablim2	3428	39	44	34	78	127	71	393	65.4166	1.25378	0.26518	4.72803	2.26713e-06	2.11067e-05	38.5948	43.8845	33.5132	78.5269	126.941	71.0396	UP_FC1_5	UP_FC1.25	P0_05	P0_05	P0_1	1.25378	0.382427	0.429717	0.331084	0.770511	1.26099	0.696914	3.87164
NM_009373	Tgm2	3534	330	305	305	656	975	585	3156	525.284	1.25332	0.149273	8.39616	4.61305e-17	1.51959e-15	326.571	304.199	300.633	660.431	974.545	585.327	UP_FC1_5	UP_FC1.25	P0_05	P0_05	P0_1	1.25332	3.13887	2.88938	2.88093	6.28583	9.39047	5.56994	30.1554
NM_023844	Jam2	4805	2044	1999	2111	4260	4708	5507	20629	3433.66	1.25028	0.0899089	13.906	5.8207e-44	7.96266e-42	2022.76	1993.75	2080.78	4288.78	4705.8	5510.08	UP_FC1_5	UP_FC1.25	P0_05	P0_05	P0_1	1.25028	14.2992	13.9281	14.6654	30.0221	33.3497	38.5641	144.829
NM_133978	Cmtm7	1130	483	378	468	1063	1069	989	4450	740.754	1.24869	0.102976	12.1261	7.68119e-34	6.81668e-32	477.982	377.007	461.3	1070.18	1068.5	989.552	UP_FC1_5	UP_FC1.25	P0_05	P0_05	P0_1	1.24869	14.3679	11.1991	13.8251	31.8552	32.1994	29.4496	132.896
NM_007857	Dhh	4234	11	9	9	25	21	22	97	16.1508	1.24626	0.458746	2.71667	0.00659418	0.0234879	10.8857	8.97637	8.87115	25.1689	20.9902	22.0123	UP_FC1_5	UP_FC1.25	P0_05	P0_05	P0_1	1.24626	0.0873307	0.0711644	0.0709564	0.199947	0.168818	0.174837	0.773053
NM_010564	Inha	1471	9	10	10	21	33	14	97	16.1452	1.24566	0.48194	2.58467	0.00974714	0.0324295	8.90649	9.97374	9.85683	21.1419	32.9846	14.0078	UP_FC1_5	UP_FC1.25	P0_05	P0_05	P0_1	1.24566	0.205662	0.227593	0.226928	0.483428	0.763573	0.320241	2.22742
NM_026678	Blvra	1160	91	83	98	211	200	226	909	151.315	1.24444	0.163052	7.63217	2.30831e-14	6.13859e-13	90.0545	82.782	96.5969	212.425	199.907	226.126	UP_FC1_5	UP_FC1.25	P0_05	P0_05	P0_1	1.24444	2.63699	2.39547	2.82012	6.15956	5.86842	6.55559	26.4362
NM_010603	Kcnj12	4594	54	51	46	105	125	123	504	83.8943	1.24129	0.211654	5.86468	4.49998e-09	6.4429e-08	53.4389	50.8661	45.3414	105.709	124.942	123.069	UP_FC1_5	UP_FC1.25	P0_05	P0_05	P0_1	1.24129	0.395119	0.371664	0.334246	0.773969	0.926122	0.900898	3.70202
NM_023579	Ipo5	4565	16066	17007	16184	38158	37141	39704	164260	27346.5	1.23961	0.0644655	19.229	2.11647e-82	1.3813e-79	15899.1	16962.3	15952.3	38415.8	37123.7	39726.2	UP_FC1_5	UP_FC1.25	P0_05	P0_05	P0_1	1.23961	118.302	124.726	118.344	283.054	276.925	292.654	1214.01
NM_001162970	Crybg2	4739	279	297	249	637	665	623	2750	457.849	1.23856	0.109579	11.3029	1.26967e-29	9.03979e-28	276.101	296.22	245.435	641.303	664.69	623.348	UP_FC1_5	UP_FC1.25	P0_05	P0_05	P0_1	1.23856	1.97899	2.09817	1.75393	4.55174	4.77622	4.42347	19.5825
NR_045726	Fam219aos	705	11	19	9	37	23	31	130	21.6606	1.23831	0.418005	2.96243	0.00305221	0.0124376	10.8857	18.9501	8.87115	37.2499	22.9893	31.0173	UP_FC1_5	UP_FC1.25	P0_05	P0_05	P0_1	1.23831	0.52448	0.902268	0.426141	1.77721	1.11042	1.47956	6.22008
NR_052011	Best2	2201	8	8	5	14	17	18	70	11.6535	1.23815	0.54115	2.28799	0.0221379	0.0629495	7.91688	7.97899	4.92841	14.0946	16.9921	18.0101	UP_FC1_5	UP_FC1.25	P0_05	NA	P0_1	1.23815	0.122179	0.121686	0.0758315	0.215394	0.262892	0.275178	1.07316
NM_011352	Sema7a	3282	89	82	64	185	190	173	783	130.367	1.23776	0.177919	6.9569	3.47847e-12	7.33311e-11	88.0753	81.7847	63.0837	186.25	189.911	173.097	UP_FC1_5	UP_FC1.25	P0_05	P0_05	P0_1	1.23776	0.911542	0.836462	0.65094	1.90879	1.97044	1.77365	8.05183
NM_013811	Dnah8	14488	713	797	666	1588	1805	1678	7247	1206.46	1.23648	0.0926588	13.3445	1.27594e-40	1.44301e-38	705.592	794.907	656.465	1598.73	1804.16	1678.94	UP_FC1_5	UP_FC1.25	P0_05	P0_05	P0_1	1.23648	1.65427	1.84171	1.5345	3.71165	4.24051	3.89713	16.8798
NR_015602	F730043M19Rik	1545	17	16	13	34	45	28	153	25.4699	1.23402	0.377078	3.2726	0.00106562	0.005078	16.8234	15.958	12.8139	34.2297	44.979	28.0156	UP_FC1_5	UP_FC1.25	P0_05	P0_05	P0_1	1.23402	0.369867	0.346707	0.280876	0.745205	0.991364	0.609805	3.34382
NM_007447	Ang	1094	6	3	13	21	16	14	73	12.1476	1.23179	0.559426	2.20188	0.0276738	0.0751439	5.93766	2.99212	12.8139	21.1419	15.9925	14.0078	UP_FC1_5	UP_FC1.25	P0_05	NA	P0_1	1.23179	0.184357	0.0918068	0.396667	0.650021	0.497796	0.430598	2.25125
NR_037955	Lockd	580	9	9	7	21	24	13	83	13.8201	1.23045	0.505715	2.43309	0.0149706	0.0461871	8.90649	8.97637	6.89978	21.1419	23.9888	13.0073	UP_FC1_5	UP_FC1.25	P0_05	P0_05	P0_1	1.23045	0.521603	0.5195	0.402875	1.22607	1.40842	0.754183	4.83265
NM_181544	Pkd1l3	6706	6	5	11	16	19	16	73	12.1459	1.23031	0.536005	2.29533	0.0217143	0.0619357	5.93766	4.98687	10.8425	16.1081	18.9911	16.0089	UP_FC1_5	UP_FC1.25	P0_05	NA	P0_1	1.23031	0.0300755	0.0249619	0.0547557	0.0807945	0.096436	0.0802819	0.367305
NM_033478	Ly6g6d	633	9	6	7	20	21	10	73	12.1536	1.23005	0.544559	2.2588	0.0238961	0.0667493	8.90649	5.98424	6.89978	20.1351	20.9902	10.0056	UP_FC1_5	UP_FC1.25	P0_05	NA	P0_1	1.23005	0.47793	0.317335	0.369143	1.06992	1.12918	0.531567	3.89508
NM_028033	Prr23a3	1811	128	112	107	269	260	275	1151	191.616	1.22877	0.147556	8.3275	8.25657e-17	2.6887e-15	126.67	111.706	105.468	270.817	259.879	275.154	UP_FC1_5	UP_FC1.25	P0_05	P0_05	P0_1	1.22877	2.37584	2.07048	1.97226	5.0299	4.88657	5.10947	21.4445
NM_133362	Erdr1	771	8	8	3	15	14	15	63	10.4927	1.22718	0.576401	2.12904	0.0332507	0.08658	7.91688	7.97899	2.95705	15.1013	13.9935	15.0084	UP_FC1_5	UP_FC1.25	P0_05	NA	P0_1	1.22718	0.348787	0.347381	0.129887	0.658813	0.618049	0.654634	2.75755
NM_009122	Satb1	6205	208	235	226	530	554	464	2217	369.094	1.22676	0.120362	10.1923	2.14733e-24	1.18224e-22	205.839	234.383	222.764	533.58	553.741	464.259	UP_FC1_5	UP_FC1.25	P0_05	P0_05	P0_1	1.22676	1.1268	1.26794	1.21581	2.89241	3.0389	2.51616	12.058
NM_001039192	Gmfg	974	19	16	26	47	53	41	202	33.6173	1.2259	0.328499	3.73181	0.000190106	0.00113114	18.8026	15.958	25.6278	47.3175	52.9753	41.0229	UP_FC1_5	UP_FC1.25	P0_05	P0_05	P0_1	1.2259	0.655722	0.549961	0.891075	1.63405	1.85211	1.4164	6.99931
NR_015471	3830408C21Rik	1894	6	12	11	23	28	16	96	15.9833	1.22429	0.477046	2.5664	0.0102759	0.0338392	5.93766	11.9685	10.8425	23.1554	27.9869	16.0089	UP_FC1_5	UP_FC1.25	P0_05	P0_05	P0_1	1.22429	0.106487	0.212115	0.193871	0.411219	0.503184	0.284251	1.71113
NM_001007570	Slc25a42	3162	89	67	82	180	222	147	787	130.987	1.22261	0.191951	6.3694	1.8977e-10	3.19448e-09	88.0753	66.8241	80.826	181.216	221.896	147.082	UP_FC1_5	UP_FC1.25	P0_05	P0_05	P0_1	1.22261	0.946136	0.709388	0.865669	1.92768	2.38968	1.56429	8.40285
NM_001362111	Fam234b	4197	199	186	185	386	511	418	1885	313.733	1.2222	0.133334	9.16647	4.88757e-20	2.06074e-18	196.932	185.512	182.351	388.607	510.762	418.233	UP_FC1_5	UP_FC1.25	P0_05	P0_05	P0_1	1.2222	1.59382	1.4837	1.47141	3.11439	4.14411	3.35119	15.1586
NM_001162882	Syce3	444	16	14	6	26	31	26	119	19.8145	1.22072	0.43073	2.83406	0.00459602	0.0175009	15.8338	13.9632	5.9141	26.1756	30.9855	26.0145	UP_FC1_5	UP_FC1.25	P0_05	P0_05	P0_1	1.22072	1.21133	1.05564	0.451095	1.98297	2.37645	1.97039	9.04787
NM_027919	Tha1	1831	11	1	8	15	11	20	66	10.9793	1.22002	0.605775	2.01398	0.0440112	0.107556	10.8857	0.997374	7.88546	15.1013	10.9949	20.0112	UP_FC1_5	UP_FC1.25	P0_05	NA	NA	1.22002	0.201943	0.0182845	0.145848	0.277414	0.204481	0.367539	1.21551
NM_080644	Cacng5	3670	13	15	15	29	51	19	142	23.6322	1.2191	0.419686	2.90479	0.00367494	0.0145159	12.8649	14.9606	14.7852	29.1959	50.9762	19.0106	UP_FC1_5	UP_FC1.25	P0_05	P0_05	P0_1	1.2191	0.11907	0.136835	0.136435	0.267582	0.472991	0.1742	1.30711
NM_001126487	Mroh7	4320	12	5	10	27	18	17	89	14.8171	1.21735	0.495828	2.45518	0.0140814	0.0439066	11.8753	4.98687	9.85683	27.1824	17.9916	17.0095	UP_FC1_5	UP_FC1.25	P0_05	P0_05	P0_1	1.21735	0.0933733	0.0387487	0.0772709	0.211644	0.14182	0.132412	0.695268
NM_013546	Hebp1	1055	206	206	250	505	586	429	2182	363.186	1.21594	0.13476	9.02302	1.82978e-19	7.2651e-18	203.86	205.459	246.421	508.411	585.727	429.24	UP_FC1_5	UP_FC1.25	P0_05	P0_05	P0_1	1.21594	6.56357	6.53711	7.9102	16.2093	18.9058	13.6825	69.8085
NM_010686	Laptm5	2406	932	910	859	2096	2110	1997	8904	1482.32	1.2159	0.0792068	15.351	3.4896e-53	6.74806e-51	922.316	907.61	846.702	2110.16	2109.02	1998.12	UP_FC1_5	UP_FC1.25	P0_05	P0_05	P0_1	1.2159	13.021	12.6624	11.9178	29.4999	29.8494	27.9283	124.879
NM_020026	B3galnt1	2262	144	121	106	283	277	290	1221	203.269	1.21245	0.148632	8.15737	3.42401e-16	1.05264e-14	142.504	120.682	104.482	284.912	276.871	290.162	UP_FC1_5	UP_FC1.25	P0_05	P0_05	P0_1	1.21245	2.13991	1.79087	1.56428	4.23662	4.16808	4.31387	18.2136
NM_029747	2410137M14Rik	859	41	34	28	70	53	113	339	56.4325	1.21233	0.293472	4.131	3.61181e-05	0.000257153	40.574	33.9107	27.5991	70.4729	52.9753	113.063	UP_FC1_5	UP_FC1.25	P0_05	P0_05	P0_1	1.21233	1.60441	1.32512	1.08809	2.7595	2.10006	4.42636	13.3035
NR_133670	Col4a1	6579	662	715	724	1583	1877	1340	6901	1148.74	1.20834	0.110253	10.9597	5.97023e-28	3.88835e-26	655.122	713.122	713.634	1593.69	1876.12	1340.75	UP_FC1_5	UP_FC1.25	P0_05	P0_05	P0_1	1.20834	3.38239	3.63846	3.67349	8.14791	9.71077	6.8534	35.4064
NM_001362425	Plaat3	3728	196	169	155	373	430	385	1708	284.306	1.20823	0.132408	9.12503	7.17191e-20	2.98769e-18	193.964	168.556	152.781	375.52	429.799	385.215	UP_FC1_5	UP_FC1.25	P0_05	P0_05	P0_1	1.20823	1.76728	1.51769	1.38789	3.38811	3.92592	3.47493	15.4618
NM_183180	Tspan18	3739	22	26	26	56	63	50	243	40.4513	1.20784	0.295731	4.08424	4.42208e-05	0.000308531	21.7714	25.9317	25.6278	56.3783	62.9706	50.0279	UP_FC1_5	UP_FC1.25	P0_05	P0_05	P0_1	1.20784	0.197785	0.232803	0.232123	0.507175	0.573501	0.449962	2.19335
NM_009404	Tnfsf9	1225	21	24	33	57	69	52	256	42.6047	1.20709	0.295774	4.08113	4.48178e-05	0.000312349	20.7818	23.937	32.5275	57.385	68.9678	52.029	UP_FC1_5	UP_FC1.25	P0_05	P0_05	P0_1	1.20709	0.576247	0.655913	0.899244	1.57567	1.91718	1.42833	7.05258
NM_001289917	Rora	1417	8	3	7	11	11	19	59	9.81476	1.20483	0.604487	1.99315	0.0462454	0.111888	7.91688	2.99212	6.89978	11.0743	10.9949	19.0106	UP_FC1_5	UP_FC1.25	P0_05	NA	NA	1.20483	0.189778	0.0708798	0.164903	0.262874	0.264224	0.451175	1.40383
NM_020052	Scube2	3538	17	20	13	37	49	28	164	27.3046	1.20482	0.370924	3.24817	0.00116149	0.0054405	16.8234	19.9475	12.8139	37.2499	48.9771	28.0156	UP_FC1_5	UP_FC1.25	P0_05	P0_05	P0_1	1.20482	0.161516	0.189253	0.122655	0.354135	0.471398	0.266294	1.56525
NM_001359113	1700029J07Rik	1336	5	8	5	15	16	10	59	9.82582	1.20357	0.591943	2.03325	0.0420269	0.103732	4.94805	7.97899	4.92841	15.1013	15.9925	10.0056	UP_FC1_5	UP_FC1.25	P0_05	NA	NA	1.20357	0.125802	0.200472	0.124929	0.380198	0.407627	0.251858	1.49089
NM_172584	Itpk1	2844	2861	2585	2674	6442	5555	6458	26575	4424.12	1.20127	0.0810419	14.8229	1.04261e-49	1.83493e-47	2831.27	2578.21	2635.72	6485.52	5552.41	6461.61	UP_FC1_5	UP_FC1.25	P0_05	P0_05	P0_1	1.20127	33.8153	30.43	31.3857	76.7037	66.4819	76.4064	315.223
NM_001199352	Pnck	1474	26	21	23	48	70	41	229	38.11	1.19998	0.318114	3.77215	0.000161844	0.000981433	25.7299	20.9449	22.6707	48.3242	69.9673	41.0229	UP_FC1_5	UP_FC1.25	P0_05	P0_05	P0_1	1.19998	0.592927	0.476972	0.520871	1.10273	1.6164	0.935939	5.24584
NM_001364596	Zfp800	4181	99	101	112	238	212	258	1020	169.793	1.1989	0.157685	7.60313	2.8905e-14	7.61571e-13	97.9714	100.735	110.396	239.608	211.901	258.144	UP_FC1_5	UP_FC1.25	P0_05	P0_05	P0_1	1.1989	0.79594	0.808746	0.894206	1.92762	1.72586	2.07635	8.22872
NM_001163491	Sema4a	3067	133	127	154	343	279	317	1353	225.241	1.19856	0.144734	8.28106	1.2208e-16	3.92245e-15	131.618	126.667	151.795	345.317	278.87	317.177	UP_FC1_5	UP_FC1.25	P0_05	P0_05	P0_1	1.19856	1.45768	1.38631	1.67613	3.78709	3.09627	3.47782	14.8813
NM_026611	Rnaset2b	1002	8	12	6	18	16	25	85	14.1546	1.19767	0.500855	2.39126	0.0167909	0.0505387	7.91688	11.9685	5.9141	18.1216	15.9925	25.014	UP_FC1_5	UP_FC1.25	P0_05	NA	P0_1	1.19767	0.268378	0.400945	0.199886	0.608317	0.543502	0.839525	2.86055
NM_001360051	Dis3	3573	3185	3449	3448	7440	6943	8444	32909	5478.2	1.19539	0.0826792	14.4581	2.2281e-47	3.57947e-45	3151.91	3439.94	3398.63	7490.26	6939.76	8448.72	UP_FC1_5	UP_FC1.25	P0_05	P0_05	P0_1	1.19539	29.9641	32.317	32.2132	70.5123	66.1399	79.52	310.667
NM_177765	Ttll13	2993	12	16	10	23	17	46	124	20.6439	1.19382	0.451057	2.64672	0.00812757	0.0279058	11.8753	15.958	9.85683	23.1554	16.9921	46.0257	UP_FC1_5	UP_FC1.25	P0_05	P0_05	P0_1	1.19382	0.134772	0.178972	0.11153	0.260223	0.193326	0.517145	1.39597
NM_175349	Ldhal6b	1442	5	8	10	14	20	18	75	12.4799	1.19315	0.52657	2.2659	0.0234575	0.065775	4.94805	7.97899	9.85683	14.0946	19.9907	18.0101	UP_FC1_5	UP_FC1.25	P0_05	NA	P0_1	1.19315	0.116555	0.185736	0.231491	0.328767	0.472078	0.420019	1.75465
NM_001355525	Rtkn	2571	169	164	166	364	431	333	1627	270.813	1.19306	0.136391	8.74738	2.18367e-18	7.99156e-17	167.244	163.569	163.623	366.459	430.799	333.186	UP_FC1_5	UP_FC1.25	P0_05	P0_05	P0_1	1.19306	2.20958	2.13556	2.15529	4.79429	5.7059	4.35816	21.3588
NM_145535	Sdcbp2	1387	21	29	23	52	63	50	238	39.621	1.19247	0.301115	3.96017	7.48959e-05	0.000496459	20.7818	28.9238	22.6707	52.3513	62.9706	50.0279	UP_FC1_5	UP_FC1.25	P0_05	P0_05	P0_1	1.19247	0.508942	0.699991	0.553543	1.26956	1.54601	1.21298	5.79103
NM_010347	Tle5	1461	3589	3013	3318	7679	7803	6896	32298	5376.23	1.19055	0.0816252	14.5855	3.47165e-48	5.7543e-46	3551.71	3005.09	3270.5	7730.87	7799.36	6899.85	UP_FC1_5	UP_FC1.25	P0_05	P0_05	P0_1	1.19055	82.575	69.043	75.8099	177.983	181.786	158.821	746.019
NM_001079844	Gpc6	6768	44	46	39	104	112	75	420	69.926	1.19003	0.239284	4.97328	6.58304e-07	6.80168e-06	43.5428	45.8792	38.4416	104.703	111.948	75.0419	UP_FC1_5	UP_FC1.25	P0_05	P0_05	P0_1	1.19003	0.218533	0.227546	0.192355	0.520353	0.563257	0.372874	2.09492
NM_130888	Nxf7	2208	24	14	17	42	42	40	179	29.7928	1.18971	0.344771	3.45074	0.00055905	0.0029121	23.7506	13.9632	16.7566	42.2837	41.9804	40.0223	UP_FC1_5	UP_FC1.25	P0_05	P0_05	P0_1	1.18971	0.365374	0.212276	0.25701	0.644133	0.64744	0.609568	2.7358
NM_017461	Sept1	1440	1981	1674	1895	4113	3857	4526	18046	3003.73	1.18777	0.0858943	13.8282	1.72183e-43	2.34521e-41	1960.42	1669.6	1867.87	4140.78	3855.2	4528.53	UP_FC1_5	UP_FC1.25	P0_05	P0_05	P0_1	1.18777	46.2431	38.9192	43.9285	96.7211	91.1667	105.758	422.737
NM_001102615	Kif19a	3411	29	25	34	59	86	53	286	47.589	1.18654	0.288761	4.10909	3.97216e-05	0.000279631	28.6987	24.9344	33.5132	59.3985	85.9599	53.0296	UP_FC1_5	UP_FC1.25	P0_05	P0_05	P0_1	1.18654	0.285786	0.245374	0.332734	0.585727	0.858155	0.522824	2.8306
NM_145394	Slc44a3	2543	22	22	24	44	75	34	221	36.7752	1.18609	0.34038	3.4846	0.00049288	0.00260819	21.7714	21.9422	23.6564	44.2972	74.965	34.019	UP_FC1_5	UP_FC1.25	P0_05	P0_05	P0_1	1.18609	0.290805	0.289632	0.315039	0.585911	1.00384	0.449877	2.9351
NR_045717	C330022C24Rik	1073	26	27	20	55	57	52	237	39.4578	1.18389	0.298132	3.97103	7.15629e-05	0.00047628	25.7299	26.9291	19.7137	55.3715	56.9734	52.029	UP_FC1_5	UP_FC1.25	P0_05	P0_05	P0_1	1.18389	0.814515	0.842432	0.6222	1.73575	1.80811	1.63067	7.45367
NM_172628	Sh3tc2	4521	21	18	18	41	41	46	185	30.7934	1.1836	0.333669	3.54722	0.000389313	0.00211443	20.7818	17.9527	17.7423	41.277	40.9809	46.0257	UP_FC1_5	UP_FC1.25	P0_05	P0_05	P0_1	1.1836	0.156139	0.133293	0.132904	0.307096	0.308673	0.342361	1.38047
NM_001029985	Kcp	4848	51	36	49	114	92	99	441	73.4094	1.18245	0.2291	5.1613	2.45245e-07	2.71381e-06	50.4701	35.9055	48.2985	114.77	91.9571	99.0553	UP_FC1_5	UP_FC1.25	P0_05	P0_05	P0_1	1.18245	0.353617	0.248606	0.337391	0.796283	0.645913	0.687122	3.06893
NR_027009	Gt(ROSA)26Sor	1106	84	85	65	161	201	163	759	126.343	1.18173	0.183891	6.42627	1.30776e-10	2.2326e-09	83.1272	84.7768	64.0694	162.088	200.906	163.091	UP_FC1_5	UP_FC1.25	P0_05	P0_05	P0_1	1.18173	2.55299	2.57297	1.96182	4.92942	6.18572	4.959	23.1619
NM_001368685	Rbm26	6454	2199	2825	2504	5507	5565	5816	24416	4064.62	1.18165	0.0885852	13.3392	1.3697e-40	1.53245e-38	2176.15	2817.58	2468.15	5544.2	5562.4	5819.25	UP_FC1_5	UP_FC1.25	P0_05	P0_05	P0_1	1.18165	11.4531	14.6541	12.9511	28.8942	29.3485	30.3219	127.623
NM_001357635	Olfm2	2069	95	65	84	187	181	178	790	131.486	1.17902	0.177415	6.64553	3.02119e-11	5.58706e-10	94.0129	64.8293	82.7974	188.263	180.916	178.099	UP_FC1_5	UP_FC1.25	P0_05	P0_05	P0_1	1.17902	1.54344	1.05178	1.35525	3.0606	2.97761	2.89482	12.8835
NM_172872	Kank4	4789	175	165	156	347	387	375	1605	267.148	1.17714	0.129136	9.11557	7.82581e-20	3.24285e-18	173.182	164.567	153.767	349.344	386.819	375.209	UP_FC1_5	UP_FC1.25	P0_05	P0_05	P0_1	1.17714	1.22834	1.15348	1.08738	2.45363	2.75052	2.6348	11.3082
NM_008092	Gata4	3396	69	53	74	151	154	133	634	105.518	1.17713	0.194307	6.0581	1.37739e-09	2.10589e-08	68.2831	52.8608	72.9405	152.02	153.928	133.074	UP_FC1_5	UP_FC1.25	P0_05	P0_05	P0_1	1.17713	0.682978	0.522491	0.727384	1.50569	1.54348	1.31779	6.29981
NM_001045489	Mfge8	2004	1896	1720	1788	3852	4857	3367	17480	2909.3	1.17646	0.107893	10.904	1.10305e-27	7.13952e-26	1876.3	1715.48	1762.4	3878.02	4854.73	3368.88	UP_FC1_5	UP_FC1.25	P0_05	P0_05	P0_1	1.17646	31.8028	28.7344	29.7831	65.0899	82.4935	56.5336	294.437
NM_009522	Wnt3a	2745	15	6	5	31	15	12	84	13.9943	1.17561	0.549079	2.14105	0.0322701	0.0846956	14.8441	5.98424	4.92841	31.2094	14.993	12.0067	UP_FC1_5	UP_FC1.25	P0_05	NA	P0_1	1.17561	0.183685	0.0731779	0.0608034	0.382423	0.185994	0.147096	1.03318
NM_028804	Ccdc3	2653	255	264	262	626	540	576	2523	420.034	1.17404	0.111938	10.4883	9.77466e-26	5.66009e-24	252.351	263.307	258.249	630.229	539.748	576.322	UP_FC1_5	UP_FC1.25	P0_05	P0_05	P0_1	1.17404	3.23093	3.33148	3.29658	7.99028	6.92796	7.30544	32.0827
NM_145953	Cth	1787	562	485	498	1115	1065	1265	4990	830.583	1.17347	0.0997577	11.7632	6.03924e-32	4.95265e-30	556.161	483.726	490.87	1122.53	1064.5	1265.71	UP_FC1_5	UP_FC1.25	P0_05	P0_05	P0_1	1.17347	10.5715	9.08632	9.30261	21.1288	20.285	23.8192	94.1934
NM_001039187	Ceacam1	3135	191	194	215	491	366	480	1937	322.474	1.17295	0.136441	8.59679	8.19734e-18	2.85331e-16	189.015	193.491	211.922	494.317	365.829	480.268	UP_FC1_5	UP_FC1.25	P0_05	P0_05	P0_1	1.17295	2.04796	2.07174	2.28929	5.30358	3.97368	5.15187	20.8381
NM_001364953	Rnaset2a	851	8	12	6	17	16	25	84	13.9868	1.17293	0.503682	2.32871	0.0198745	0.0576702	7.91688	11.9685	5.9141	17.1148	15.9925	25.014	UP_FC1_5	UP_FC1.25	P0_05	NA	P0_1	1.17293	0.315999	0.472088	0.235354	0.676464	0.63994	0.988489	3.32833
NM_011663	Zrsr1	4489	310	321	333	674	709	765	3112	517.97	1.1723	0.103606	11.315	1.10638e-29	7.89514e-28	306.779	320.157	328.232	678.553	708.669	765.427	UP_FC1_5	UP_FC1.25	P0_05	P0_05	P0_1	1.1723	2.32133	2.39401	2.47625	5.08435	5.37583	5.7342	23.386
NM_028961	Stpg3	1422	10	5	7	16	15	18	71	11.8156	1.17227	0.537192	2.18221	0.029094	0.0781938	9.8961	4.98687	6.89978	16.1081	14.993	18.0101	UP_FC1_5	UP_FC1.25	P0_05	NA	P0_1	1.17227	0.236388	0.117718	0.164323	0.381018	0.359038	0.425926	1.68441
NR_157295	Tnfrsf13b	2414	15	9	7	29	19	21	100	16.6532	1.17135	0.466296	2.51202	0.0120041	0.0385261	14.8441	8.97637	6.89978	29.1959	18.9911	21.0117	UP_FC1_5	UP_FC1.25	P0_05	P0_05	P0_1	1.17135	0.208872	0.124818	0.0967967	0.406805	0.267896	0.292714	1.3979
NM_001033161	Tradd	1378	75	87	72	170	181	170	755	125.687	1.17093	0.17548	6.67273	2.51084e-11	4.68476e-10	74.2207	86.7715	70.9692	171.148	180.916	170.095	UP_FC1_5	UP_FC1.25	P0_05	P0_05	P0_1	1.17093	1.82952	2.11369	1.74415	4.17758	4.47073	4.15108	18.4867
NM_001033488	Mfsd2b	3109	20	24	22	33	63	51	213	35.4394	1.17084	0.331522	3.53171	0.000412875	0.00223002	19.7922	23.937	21.685	33.2229	62.9706	51.0285	UP_FC1_5	UP_FC1.25	P0_05	P0_05	P0_1	1.17084	0.216239	0.258441	0.236212	0.359433	0.689714	0.551964	2.312
NM_133167	Parvb	3690	2174	2075	2118	4857	4952	4351	20527	3416.93	1.16976	0.075452	15.5034	3.29082e-54	6.738e-52	2151.41	2069.55	2087.68	4889.81	4949.69	4353.43	UP_FC1_5	UP_FC1.25	P0_05	P0_05	P0_1	1.16976	19.8043	18.8262	19.1602	44.5725	45.6776	39.6757	187.716
NM_025385	Prr13	1222	628	572	532	1368	1293	1189	5582	929.276	1.169	0.0961717	12.1553	5.37354e-34	4.79592e-32	621.475	570.498	524.383	1377.24	1292.4	1189.66	UP_FC1_5	UP_FC1.25	P0_05	P0_05	P0_1	1.169	17.2748	15.671	14.5325	37.9088	36.0144	32.7395	154.141
NM_172463	Sned1	4441	40	66	46	99	123	116	490	81.5714	1.16847	0.226191	5.16583	2.39378e-07	2.6564e-06	39.5844	65.8267	45.3414	99.6687	122.943	116.065	UP_FC1_5	UP_FC1.25	P0_05	P0_05	P0_1	1.16847	0.302764	0.497547	0.345762	0.754883	0.9427	0.878898	3.72255
NM_016754	Mylpf	746	1316	947	1177	2530	2329	2780	11079	1843.92	1.16813	0.106434	10.9752	5.03216e-28	3.31182e-26	1302.33	944.513	1160.15	2547.09	2327.91	2781.55	UP_FC1_5	UP_FC1.25	P0_05	P0_05	P0_1	1.16813	59.2983	42.4993	52.6669	114.844	106.262	125.391	500.962
NM_001316729	Qpct	1904	20	26	22	45	48	58	219	36.4538	1.16698	0.311527	3.74598	0.000179688	0.00107713	19.7922	25.9317	21.685	45.304	47.9776	58.0324	UP_FC1_5	UP_FC1.25	P0_05	P0_05	P0_1	1.16698	0.353092	0.45717	0.385705	0.800333	0.858071	1.025	3.87937
NR_040714	Plet1os	1116	42	48	52	102	112	101	457	76.0644	1.16595	0.218977	5.32455	1.01201e-07	1.19001e-06	41.5636	47.874	51.2555	102.689	111.948	101.056	UP_FC1_5	UP_FC1.25	P0_05	P0_05	P0_1	1.16595	1.26506	1.43995	1.55539	3.095	3.41588	3.04522	13.8165
NM_008929	Dnajc3	5176	801	823	837	1723	1892	1840	7916	1317.55	1.1647	0.0804731	14.4732	1.79011e-47	2.89065e-45	792.677	820.839	825.017	1734.64	1891.12	1841.03	UP_FC1_5	UP_FC1.25	P0_05	P0_05	P0_1	1.1647	5.20192	5.32325	5.39798	11.2724	12.4416	11.9615	51.5986
NM_178928	Afap1l1	3382	128	125	138	272	340	252	1255	208.864	1.16033	0.152906	7.58851	3.23607e-14	8.48337e-13	126.67	124.672	136.024	273.837	339.841	252.141	UP_FC1_5	UP_FC1.25	P0_05	P0_05	P0_1	1.16033	1.27222	1.23739	1.36209	2.72346	3.4218	2.5072	12.5242
NM_010467	Hoxd1	1858	4	9	6	15	15	12	61	10.1583	1.16026	0.580522	1.99864	0.045647	0.110687	3.95844	8.97637	5.9141	15.1013	14.993	12.0067	UP_FC1_5	UP_FC1.25	P0_05	NA	NA	1.16026	0.0723668	0.162169	0.107797	0.273383	0.274786	0.217319	1.10782
NM_010623	Kif17	3898	19	18	16	37	50	30	170	28.2949	1.15864	0.358359	3.23317	0.00122424	0.00569525	18.8026	17.9527	15.7709	37.2499	49.9767	30.0168	UP_FC1_5	UP_FC1.25	P0_05	P0_05	P0_1	1.15864	0.163846	0.154597	0.137018	0.321429	0.436593	0.258965	1.47245
NM_016803	Chst3	6106	23	29	35	59	61	72	279	46.4323	1.15858	0.280238	4.13425	3.5612e-05	0.000253838	22.761	28.9238	34.4989	59.3985	60.9715	72.0402	UP_FC1_5	UP_FC1.25	P0_05	P0_05	P0_1	1.15858	0.126618	0.159006	0.191342	0.327205	0.340034	0.396768	1.54097
NM_019950	Chst5	1931	8	12	4	21	14	18	77	12.8289	1.15857	0.530303	2.18472	0.0289091	0.0778037	7.91688	11.9685	3.94273	21.1419	13.9935	18.0101	UP_FC1_5	UP_FC1.25	P0_05	NA	P0_1	1.15857	0.139262	0.208051	0.0691477	0.368266	0.246771	0.313655	1.34515
NM_010599	Kcnab3	2521	55	53	62	110	141	124	545	90.6914	1.15779	0.205527	5.63324	1.76855e-08	2.32592e-07	54.4285	52.8608	61.1123	110.743	140.934	124.069	UP_FC1_5	UP_FC1.25	P0_05	P0_05	P0_1	1.15779	0.733356	0.70384	0.820954	1.47756	1.90369	1.65505	7.29444
NM_029467	Tcam1	2975	14	8	18	28	31	29	128	21.2944	1.15492	0.408417	2.82779	0.00468705	0.0177913	13.8545	7.97899	17.7423	28.1891	30.9855	29.0162	UP_FC1_5	UP_FC1.25	P0_05	P0_05	P0_1	1.15492	0.158185	0.0900273	0.201969	0.31871	0.354669	0.327999	1.45156
NR_033514	2310015A10Rik	4842	38	54	40	97	96	97	422	70.2592	1.15153	0.230433	4.99723	5.81598e-07	6.0652e-06	37.6052	53.8582	39.4273	97.6552	95.9552	97.0542	UP_FC1_5	UP_FC1.25	P0_05	P0_05	P0_1	1.15153	0.263806	0.37337	0.275762	0.678379	0.674832	0.674075	2.94022
NM_019439	Gabbr1	4461	722	761	720	1480	1739	1620	7042	1172.05	1.15135	0.0882582	13.0453	6.75847e-39	7.22603e-37	714.498	759.002	709.692	1490	1738.19	1620.9	UP_FC1_5	UP_FC1.25	P0_05	P0_05	P0_1	1.15135	5.44039	5.71115	5.38766	11.2345	13.2683	12.2192	53.2613
NM_011224	Pygm	2848	73	77	70	159	198	126	703	117.015	1.15075	0.198003	5.8118	6.18032e-09	8.71728e-08	72.2415	76.7978	68.9978	160.074	197.908	126.07	UP_FC1_5	UP_FC1.25	P0_05	P0_05	P0_1	1.15075	0.861605	0.905152	0.820461	1.89052	2.36632	1.48865	8.33271
NM_145465	Stk24	2561	2500	2307	2182	5147	5332	4856	22324	3715.95	1.15009	0.0769675	14.9425	1.74226e-50	3.22957e-48	2474.02	2300.94	2150.76	5181.77	5329.51	4858.71	UP_FC1_5	UP_FC1.25	P0_05	P0_05	P0_1	1.15009	32.8137	30.1584	28.441	68.0565	70.8647	63.8014	294.136
NM_011897	Spry2	2083	2194	2269	2072	4811	4650	4859	20855	3471.6	1.14808	0.0713818	16.0837	3.31934e-58	8.2018e-56	2171.2	2263.04	2042.33	4843.5	4647.83	4861.71	UP_FC1_5	UP_FC1.25	P0_05	P0_05	P0_1	1.14808	35.4057	36.4684	33.2048	78.2116	75.9824	78.4908	337.764
NM_025427	Rgcc	907	26	15	23	38	65	37	204	33.9347	1.14593	0.345931	3.31259	0.000924357	0.00449394	25.7299	14.9606	22.6707	38.2567	64.9697	37.0207	UP_FC1_5	UP_FC1.25	P0_05	P0_05	P0_1	1.14593	0.963588	0.553675	0.846487	1.41874	2.43924	1.37264	7.59437
NM_153782	Fam20a	2510	9	15	8	25	22	23	102	16.9873	1.14503	0.451958	2.53349	0.0112934	0.0365824	8.90649	14.9606	7.88546	25.1689	21.9897	23.0128	UP_FC1_5	UP_FC1.25	P0_05	P0_05	P0_1	1.14503	0.12053	0.200073	0.106394	0.337281	0.298331	0.30833	1.37094
NM_021344	Tesc	1021	10	8	26	26	50	20	140	23.2777	1.1433	0.458216	2.49512	0.0125914	0.0400391	9.8961	7.97899	25.6278	26.1756	49.9767	20.0112	UP_FC1_5	UP_FC1.25	P0_05	P0_05	P0_1	1.1433	0.32923	0.262322	0.850056	0.862329	1.66684	0.659122	4.6299
NM_133732	4931406C07Rik	2605	334	353	319	731	718	746	3201	532.842	1.14191	0.10073	11.3364	8.66143e-30	6.23763e-28	330.53	352.073	314.433	735.938	717.665	746.417	UP_FC1_5	UP_FC1.25	P0_05	P0_05	P0_1	1.14191	4.30987	4.53668	4.08774	9.50243	9.38136	9.6359	41.454
NM_010415	Hbegf	2367	751	700	741	1734	1547	1484	6957	1158.09	1.13712	0.0895561	12.6973	6.11765e-37	6.08406e-35	743.197	698.162	730.391	1745.71	1546.28	1484.83	UP_FC1_5	UP_FC1.25	P0_05	P0_05	P0_1	1.13712	10.6651	9.90081	10.4501	24.8071	22.2454	21.0958	99.1644
NM_028416	Kremen2	2105	20	16	16	32	35	46	165	27.4578	1.13604	0.358062	3.17276	0.00150998	0.00681404	19.7922	15.958	15.7709	32.2162	34.9837	46.0257	UP_FC1_5	UP_FC1.25	P0_05	P0_05	P0_1	1.13604	0.319377	0.254471	0.253728	0.514782	0.565933	0.735304	2.64359
NM_020518	Vsig2	1161	26	23	39	75	62	54	279	46.4365	1.13561	0.288902	3.93078	8.46691e-05	0.000553812	25.7299	22.9396	38.4416	75.5066	61.9711	54.0302	UP_FC1_5	UP_FC1.25	P0_05	P0_05	P0_1	1.13561	0.752777	0.663234	1.12133	2.18753	1.81764	1.56503	8.10754
NM_001164676	Zfp229	4518	509	603	597	1094	1216	1402	5421	902.198	1.13514	0.106886	10.6201	2.40355e-26	1.43695e-24	503.711	601.417	588.453	1101.39	1215.43	1402.78	UP_FC1_5	UP_FC1.25	P0_05	P0_05	P0_1	1.13514	3.78701	4.4683	4.41091	8.19967	9.16086	10.4415	40.4683
NM_194060	Foxo6	2524	90	84	81	185	208	160	808	134.488	1.13323	0.175085	6.47243	9.64384e-11	1.68121e-09	89.0649	83.7794	79.8403	186.25	207.903	160.089	UP_FC1_5	UP_FC1.25	P0_05	P0_05	P0_1	1.13323	1.19861	1.11419	1.07126	2.48203	2.80494	2.13301	10.804
NM_001168504	Pla2g4c	3372	52	58	40	91	92	142	475	79.0643	1.13112	0.23994	4.71417	2.42701e-06	2.25344e-05	51.4597	57.8477	39.4273	91.6147	91.9571	142.079	UP_FC1_5	UP_FC1.25	P0_05	P0_05	P0_1	1.13112	0.518371	0.575853	0.395979	0.913859	0.928644	1.41697	4.74968
NM_001177470	Mymx	848	463	385	441	930	987	871	4077	678.529	1.12977	0.10105	11.1803	5.09462e-29	3.50767e-27	458.189	383.989	434.686	936.282	986.539	871.486	UP_FC1_5	UP_FC1.25	P0_05	P0_05	P0_1	1.12977	18.3531	15.1997	17.3597	37.1375	39.616	34.5608	162.227
NM_001304991	Ppp3cc	2039	58	54	56	122	155	86	531	88.3756	1.12801	0.229391	4.9174	8.77027e-07	8.90877e-06	57.3974	53.8582	55.1982	122.824	154.928	86.048	UP_FC1_5	UP_FC1.25	P0_05	P0_05	P0_1	1.12801	0.956172	0.88664	0.916792	2.02613	2.5874	1.4192	8.79233
NM_001081445	Ncam1	6164	206	258	217	487	475	508	2151	358.071	1.12622	0.120852	9.31895	1.17496e-20	5.27836e-19	203.86	257.323	213.893	490.29	474.778	508.284	UP_FC1_5	UP_FC1.25	P0_05	P0_05	P0_1	1.12622	1.12339	1.40129	1.17516	2.67542	2.62289	2.77308	11.7712
NM_007883	Dsg2	5754	729	868	795	1719	1804	1640	7555	1257.57	1.1262	0.0893374	12.6061	1.95389e-36	1.90092e-34	721.426	865.721	783.618	1730.61	1803.16	1640.92	UP_FC1_5	UP_FC1.25	P0_05	P0_05	P0_1	1.1262	4.25876	5.05034	4.61208	10.1165	10.6713	9.59037	44.2993
NM_001271557	Aire	1652	134	122	116	224	286	293	1175	195.528	1.12618	0.154723	7.27865	3.3717e-13	7.95971e-12	132.608	121.68	114.339	225.513	285.867	293.164	UP_FC1_5	UP_FC1.25	P0_05	P0_05	P0_1	1.12618	2.72659	2.47241	2.34395	4.59159	5.89257	5.96786	23.995
NM_001281829	Phyhd1	1312	25	24	22	55	52	46	224	37.2892	1.12421	0.304035	3.69762	0.000217629	0.00127124	24.7402	23.937	21.685	55.3715	51.9757	46.0257	UP_FC1_5	UP_FC1.25	P0_05	P0_05	P0_1	1.12421	0.640518	0.612419	0.559743	1.41956	1.34902	1.17974	5.761
NM_177622	Zfp595	3902	41	67	55	123	120	108	514	85.5743	1.12275	0.217133	5.17081	2.33084e-07	2.59224e-06	40.574	66.8241	54.2126	123.831	119.944	108.06	UP_FC1_5	UP_FC1.25	P0_05	P0_05	P0_1	1.12275	0.353201	0.574855	0.470517	1.06744	1.04675	0.931318	4.44408
NM_008002	Fgf10	4567	45	38	36	88	92	76	375	62.4185	1.12172	0.241165	4.65123	3.29955e-06	2.97796e-05	44.5324	37.9002	35.4846	88.5944	91.9571	76.0424	UP_FC1_5	UP_FC1.25	P0_05	P0_05	P0_1	1.12172	0.331213	0.278563	0.263131	0.652494	0.685655	0.559943	2.771
NM_028341	Ttc39c	2369	42	39	39	84	73	101	378	62.9154	1.12087	0.24324	4.60808	4.06401e-06	3.60457e-05	41.5636	38.8976	38.4416	84.5674	72.9659	101.056	UP_FC1_5	UP_FC1.25	P0_05	P0_05	P0_1	1.12087	0.59595	0.551151	0.54954	1.20071	1.04883	1.43456	5.38075
NM_008711	Nog	1919	18	18	19	48	38	32	173	28.803	1.11829	0.349593	3.19885	0.00137977	0.00629996	17.813	17.9527	18.728	48.3242	37.9823	32.0179	UP_FC1_5	UP_FC1.25	P0_05	P0_05	P0_1	1.11829	0.315299	0.314028	0.330505	0.847016	0.673997	0.561095	3.04194
NM_021791	Doc2g	1384	24	15	24	43	61	31	198	32.9412	1.11653	0.349388	3.19568	0.001395	0.00635931	23.7506	14.9606	23.6564	43.2905	60.9715	31.0173	UP_FC1_5	UP_FC1.25	P0_05	P0_05	P0_1	1.11653	0.582909	0.362849	0.578862	1.0521	1.50018	0.75368	4.83058
NR_130155	1700057H21Rik	503	7	6	8	13	14	18	66	10.9814	1.11617	0.551219	2.02492	0.0428758	0.105404	6.92727	5.98424	7.88546	13.0878	13.9935	18.0101	UP_FC1_5	UP_FC1.25	P0_05	NA	NA	1.11617	0.467795	0.399351	0.530911	0.875186	0.947347	1.20411	4.4247
NR_027446	A230072C01Rik	2020	24	19	28	52	56	44	223	37.1083	1.11522	0.309186	3.60695	0.000309813	0.00173035	23.7506	18.9501	27.5991	52.3513	55.9739	44.0246	UP_FC1_5	UP_FC1.25	P0_05	P0_05	P0_1	1.11522	0.399379	0.3149	0.462707	0.87172	0.943595	0.73293	3.72523
NM_029639	Plet1	1840	227	205	211	454	450	471	2018	335.867	1.11311	0.116771	9.53241	1.53669e-21	7.28291e-20	224.641	204.462	207.979	457.067	449.79	471.263	UP_FC1_5	UP_FC1.25	P0_05	P0_05	P0_1	1.11311	4.14699	3.72998	3.82793	8.35532	8.32422	8.6132	36.9977
NM_001271409	Sorbs3	1914	208	202	208	479	489	353	1939	322.756	1.11268	0.137974	8.06446	7.35587e-16	2.20725e-14	205.839	201.47	205.022	482.236	488.772	353.197	UP_FC1_5	UP_FC1.25	P0_05	P0_05	P0_1	1.11268	3.65297	3.5333	3.62762	8.47459	8.69593	6.20575	34.1902
NM_008480	Lama1	9453	1101	1285	1114	2413	2733	2328	10974	1826.59	1.11049	0.0912471	12.1701	4.48426e-34	4.02517e-32	1089.56	1281.63	1098.05	2429.3	2731.72	2329.3	UP_FC1_5	UP_FC1.25	P0_05	P0_05	P0_1	1.11049	3.9151	4.55097	3.93383	8.64396	9.84054	8.28657	39.171
NM_025654	Rdm1	1089	350	336	309	737	758	628	3118	519.005	1.10979	0.110783	10.0177	1.27486e-23	6.71217e-22	346.363	335.118	304.576	741.978	757.646	628.351	UP_FC1_5	UP_FC1.25	P0_05	P0_05	P0_1	1.10979	10.8035	10.3296	9.47176	22.9174	23.6914	19.4041	96.6177
NM_029809	Rnf225	3235	42	39	46	77	117	76	397	66.0518	1.10447	0.248989	4.43583	9.17176e-06	7.5791e-05	41.5636	38.8976	45.3414	77.5201	116.945	76.0424	UP_FC1_5	UP_FC1.25	P0_05	P0_05	P0_1	1.10447	0.436416	0.403609	0.474661	0.806012	1.23101	0.790498	4.1422
NM_008681	Ndrg1	2872	515	464	511	951	1283	931	4655	774.577	1.10328	0.118654	9.29826	1.42763e-20	6.34375e-19	509.649	462.782	503.684	957.424	1282.4	931.52	UP_FC1_5	UP_FC1.25	P0_05	P0_05	P0_1	1.10328	6.02765	5.40884	5.93931	11.213	15.2052	10.9075	54.7015
NM_134074	Dock9	7705	864	913	934	1792	2029	1935	8467	1409.08	1.10256	0.082645	13.3409	1.33774e-40	1.50745e-38	855.023	910.603	920.628	1804.1	2028.05	1936.08	UP_FC1_5	UP_FC1.25	P0_05	P0_05	P0_1	1.10256	3.76935	3.96706	4.04645	7.87572	8.96311	8.45025	37.0719
NM_001081672	Fam43b	2364	10	14	17	34	24	29	128	21.3084	1.10246	0.405406	2.71941	0.00653992	0.0233211	9.8961	13.9632	16.7566	34.2297	23.9888	29.0162	UP_FC1_5	UP_FC1.25	P0_05	P0_05	P0_1	1.10246	0.142193	0.198268	0.24005	0.487031	0.345552	0.412774	1.82587
NM_008089	Gata1	1894	15	14	12	26	42	19	128	21.3004	1.10137	0.42161	2.6123	0.00899342	0.0303542	14.8441	13.9632	11.8282	26.1756	41.9804	19.0106	UP_FC1_5	UP_FC1.25	P0_05	P0_05	P0_1	1.10137	0.266217	0.247468	0.211496	0.464856	0.754777	0.337548	2.28236
NR_040380	G730013B05Rik	2643	11	15	16	27	26	36	131	21.8013	1.09979	0.398805	2.75772	0.00582058	0.0212792	10.8857	14.9606	15.7709	27.1824	25.9879	36.0201	UP_FC1_5	UP_FC1.25	P0_05	P0_05	P0_1	1.09979	0.139901	0.190005	0.20208	0.345933	0.334831	0.458318	1.67107
NM_145419	Hkdc1	3463	11	12	11	34	23	15	106	17.654	1.09968	0.456628	2.40826	0.016029	0.0487041	10.8857	11.9685	10.8425	34.2297	22.9893	15.0084	UP_FC1_5	UP_FC1.25	P0_05	P0_05	P0_1	1.09968	0.106774	0.116011	0.106033	0.332469	0.22606	0.145747	1.03309
NM_008007	Fgf3	1189	13	19	12	39	28	26	137	22.818	1.09607	0.396078	2.76731	0.00565206	0.0207552	12.8649	18.9501	11.8282	39.2634	27.9869	26.0145	UP_FC1_5	UP_FC1.25	P0_05	P0_05	P0_1	1.09607	0.367525	0.534986	0.336899	1.11073	0.80154	0.735788	3.88747
NM_008206	H2-Oa	1042	8	8	12	20	27	12	87	14.4755	1.09223	0.500836	2.18082	0.0291965	0.0784156	7.91688	7.97899	11.8282	20.1351	26.9874	12.0067	UP_FC1_5	UP_FC1.25	P0_05	NA	P0_1	1.09223	0.258076	0.257036	0.384427	0.649961	0.881952	0.387503	2.81895
NM_001195255	Gfy	1870	15	11	12	24	37	19	118	19.6332	1.09037	0.430562	2.53245	0.011327	0.0366647	14.8441	10.9711	11.8282	24.1621	36.9827	19.0106	UP_FC1_5	UP_FC1.25	P0_05	P0_05	P0_1	1.09037	0.269634	0.196935	0.21421	0.434605	0.673456	0.34188	2.13072
NM_029942	Prelid2	715	230	226	228	445	534	460	2123	353.294	1.08931	0.119725	9.09848	9.16065e-20	3.77103e-18	227.61	225.407	224.736	448.006	533.751	460.257	UP_FC1_5	UP_FC1.25	P0_05	P0_05	P0_1	1.08931	10.813	10.5821	10.6446	21.0756	25.4205	21.6478	100.184
NM_177597	March11	1567	17	24	17	40	49	33	180	29.9638	1.08861	0.346258	3.14394	0.0016669	0.00742065	16.8234	23.937	16.7566	40.2702	48.9771	33.0184	UP_FC1_5	UP_FC1.25	P0_05	P0_05	P0_1	1.08861	0.364674	0.512759	0.362143	0.864403	1.06433	0.708608	3.87692
NM_009770	Btg3	1407	3	19	18	30	32	22	124	20.6435	1.08647	0.460678	2.35842	0.0183528	0.0541726	2.96883	18.9501	17.7423	30.2027	31.9851	22.0123	UP_FC1_5	UP_FC1.25	P0_05	NA	P0_1	1.08647	0.0716725	0.452096	0.42705	0.722025	0.774114	0.526126	2.97308
NM_026159	Retsat	1950	181	194	180	383	411	371	1720	286.273	1.08609	0.124856	8.69875	3.3555e-18	1.2041e-16	179.119	193.491	177.423	385.587	410.808	371.207	UP_FC1_5	UP_FC1.25	P0_05	P0_05	P0_1	1.08609	3.12011	3.33072	3.08133	6.65104	7.17392	6.40178	29.7589
NM_144875	Rab29	1183	48	34	47	99	85	86	399	66.4027	1.08279	0.23651	4.57823	4.68937e-06	4.11265e-05	47.5013	33.9107	46.3271	99.6687	84.9603	86.048	UP_FC1_5	UP_FC1.25	P0_05	P0_05	P0_1	1.08279	1.3639	0.9622	1.32621	2.83384	2.44559	2.4461	11.3778
NM_175538	Nim1k	4097	21	19	24	39	56	39	198	32.9412	1.08258	0.32965	3.28402	0.00102338	0.00490205	20.7818	18.9501	23.6564	39.2634	55.9739	39.0218	UP_FC1_5	UP_FC1.25	P0_05	P0_05	P0_1	1.08258	0.172297	0.15526	0.195544	0.322347	0.465234	0.320302	1.63098
NM_001033039	Klhdc9	1549	36	35	27	59	70	76	303	50.426	1.08071	0.267755	4.03618	5.43277e-05	0.000370709	35.626	34.9081	26.6134	59.3985	69.9673	76.0424	UP_FC1_5	UP_FC1.25	P0_05	P0_05	P0_1	1.08071	0.781225	0.756463	0.581852	1.28981	1.53814	1.65091	6.5984
NM_009872	Cdk5r2	2701	65	51	39	123	97	104	479	79.746	1.08033	0.227564	4.74737	2.06078e-06	1.93412e-05	64.3246	50.8661	38.4416	123.831	96.9547	104.058	UP_FC1_5	UP_FC1.25	P0_05	P0_05	P0_1	1.08033	0.808936	0.632145	0.481992	1.54208	1.22235	1.2956	5.9831
NM_001291153	Xaf1	2307	841	885	897	1827	1582	2071	8103	1348.64	1.07952	0.0990142	10.9027	1.11917e-27	7.22891e-26	832.262	882.676	884.158	1839.34	1581.26	2072.16	UP_FC1_5	UP_FC1.25	P0_05	P0_05	P0_1	1.07952	12.2539	12.843	12.9791	26.8174	23.3404	30.206	118.44
NM_152803	Hpse	3103	10	9	15	20	34	17	105	17.4644	1.07903	0.460255	2.34442	0.0190569	0.05582	9.8961	8.97637	14.7852	20.1351	33.9841	17.0095	UP_FC1_5	UP_FC1.25	P0_05	NA	P0_1	1.07903	0.108329	0.0971028	0.161365	0.21826	0.372946	0.184344	1.14235
NM_031260	Mov10l1	4023	162	140	150	279	330	335	1396	232.287	1.07885	0.139638	7.72607	1.10921e-14	3.06153e-13	160.317	139.632	147.852	280.885	329.846	335.187	UP_FC1_5	UP_FC1.25	P0_05	P0_05	P0_1	1.07885	1.3536	1.16506	1.24463	2.34844	2.79198	2.80192	11.7056
NM_016964	Stag3	4192	961	938	1072	2027	2137	2025	9160	1524.34	1.07548	0.0811324	13.2559	4.17308e-40	4.60318e-38	951.015	935.537	1056.65	2040.69	2136	2026.13	UP_FC1_5	UP_FC1.25	P0_05	P0_05	P0_1	1.07548	7.70597	7.49122	8.53637	16.3741	17.3513	16.2542	73.7132
NM_178789	Tmem117	2771	11	15	10	29	28	18	111	18.4827	1.07507	0.436049	2.46549	0.0136825	0.0428676	10.8857	14.9606	9.85683	29.1959	27.9869	18.0101	UP_FC1_5	UP_FC1.25	P0_05	P0_05	P0_1	1.07507	0.133439	0.181228	0.120466	0.354394	0.34393	0.218573	1.35203
NM_010827	Msc	1713	110	111	106	220	236	225	1008	167.758	1.07473	0.152218	7.06044	1.65973e-12	3.62077e-11	108.857	110.709	104.482	221.486	235.89	225.126	UP_FC1_5	UP_FC1.25	P0_05	P0_05	P0_1	1.07473	2.15854	2.16938	2.06561	4.34901	4.68925	4.41964	19.8514
NM_178598	Tagln2	1375	3387	2809	3150	6459	6745	6239	28789	4790.88	1.07366	0.0790673	13.5791	5.32935e-42	6.59892e-40	3351.81	2801.62	3104.9	6502.63	6741.85	6242.48	UP_FC1_5	UP_FC1.25	P0_05	P0_05	P0_1	1.07366	82.8014	68.3943	76.4729	159.07	166.966	152.677	706.382
NM_019800	Acp6	1744	2026	1803	1883	3755	4138	3933	17538	2918.48	1.06639	0.0755399	14.117	2.98638e-45	4.29148e-43	2004.95	1798.27	1856.04	3780.37	4136.07	3935.2	UP_FC1_5	UP_FC1.25	P0_05	P0_05	P0_1	1.06639	39.0497	34.6115	36.0416	72.9103	80.7594	75.882	339.254
NM_001013385	Grm4	3193	19	17	21	35	51	32	175	29.1146	1.06624	0.351429	3.034	0.00241335	0.010196	18.8026	16.9554	20.6993	35.2364	50.9762	32.0179	UP_FC1_5	UP_FC1.25	P0_05	P0_05	P0_1	1.06624	0.200023	0.178246	0.219543	0.371188	0.543651	0.337219	1.84987
NM_008589	Mesp2	1932	39	28	36	80	73	60	316	52.5909	1.06535	0.264477	4.02814	5.62198e-05	0.000382536	38.5948	27.9265	35.4846	80.5404	72.9659	60.0335	UP_FC1_5	UP_FC1.25	P0_05	P0_05	P0_1	1.06535	0.678551	0.485201	0.622007	1.40219	1.28607	1.04497	5.519
NM_008354	Il12rb2	2980	19	12	14	26	28	39	138	22.9592	1.06383	0.392721	2.70887	0.00675133	0.0239496	18.8026	11.9685	13.7996	26.1756	27.9869	39.0218	UP_FC1_5	UP_FC1.25	P0_05	P0_05	P0_1	1.06383	0.21432	0.134814	0.156824	0.295449	0.319809	0.440362	1.56158
NR_040314	Mir9-3hg	3500	15	16	18	29	33	39	150	24.9578	1.05988	0.369086	2.87163	0.00408361	0.0158406	14.8441	15.958	17.7423	29.1959	32.9846	39.0218	UP_FC1_5	UP_FC1.25	P0_05	P0_05	P0_1	1.05988	0.144062	0.153046	0.171674	0.280579	0.320919	0.374937	1.44522
NR_030677	BC025920	1887	12	12	9	23	24	21	101	16.8118	1.05927	0.444749	2.38173	0.0172315	0.0515874	11.8753	11.9685	8.87115	23.1554	23.9888	21.0117	UP_FC1_5	UP_FC1.25	P0_05	NA	P0_1	1.05927	0.213764	0.212902	0.15921	0.412744	0.432901	0.374463	1.80598
NM_001145100	Btbd18	3513	38	32	29	60	73	71	303	50.4195	1.05926	0.265378	3.99153	6.56478e-05	0.000440563	37.6052	31.916	28.5848	60.4053	72.9659	71.0396	UP_FC1_5	UP_FC1.25	P0_05	P0_05	P0_1	1.05926	0.363606	0.30496	0.275562	0.57836	0.707284	0.680051	2.90982
NM_153131	Unc5a	3977	69	47	56	120	154	80	526	87.5236	1.05816	0.242001	4.37255	1.22802e-05	9.81637e-05	68.2831	46.8766	55.1982	120.811	153.928	80.0447	UP_FC1_5	UP_FC1.25	P0_05	P0_05	P0_1	1.05816	0.583202	0.395652	0.470037	1.02176	1.318	0.676855	4.46551
NM_029840	Tstd3	1581	225	217	249	453	472	497	2113	351.607	1.05779	0.116523	9.07798	1.10609e-19	4.48259e-18	222.662	216.43	245.435	456.06	471.78	497.278	UP_FC1_5	UP_FC1.25	P0_05	P0_05	P0_1	1.05779	4.78383	4.59514	5.25736	9.70268	10.1615	10.5776	45.0781
NM_001165919	Majin	1600	11	10	15	24	28	22	110	18.301	1.05645	0.429715	2.45849	0.0139522	0.0435512	10.8857	9.97374	14.7852	24.1621	27.9869	22.0123	UP_FC1_5	UP_FC1.25	P0_05	P0_05	P0_1	1.05645	0.231099	0.209243	0.312947	0.507945	0.595645	0.462662	2.31954
NR_152732	Gm16104	399	21	12	25	59	19	41	177	29.4675	1.05583	0.403771	2.61493	0.00892456	0.0301922	20.7818	11.9685	24.6421	59.3985	18.9911	41.0229	UP_FC1_5	UP_FC1.25	P0_05	P0_05	P0_1	1.05583	1.76918	1.00688	2.09154	5.00731	1.6208	3.45758	14.9533
NM_001164062	Stat5a	3586	77	73	75	147	181	134	687	114.32	1.05437	0.18799	5.60865	2.0391e-08	2.66051e-07	76.2	72.8083	73.9262	147.993	180.916	134.075	UP_FC1_5	UP_FC1.25	P0_05	P0_05	P0_1	1.05437	0.721781	0.681528	0.698153	1.38814	1.71798	1.25735	6.46493
NM_001099319	Tmem35b	1134	31	23	22	51	55	50	232	38.6082	1.05397	0.300159	3.51137	0.000445798	0.00238849	30.6779	22.9396	21.685	51.3445	54.9743	50.0279	UP_FC1_5	UP_FC1.25	P0_05	P0_05	P0_1	1.05397	0.918912	0.679025	0.647604	1.52294	1.65082	1.48361	6.9029
NM_028958	Taf7l	1920	36	40	38	79	80	75	348	57.9192	1.0539	0.244545	4.30965	1.6351e-05	0.000126946	35.626	39.895	37.4559	79.5336	79.9627	75.0419	UP_FC1_5	UP_FC1.25	P0_05	P0_05	P0_1	1.0539	0.63027	0.697477	0.660666	1.39332	1.4182	1.31438	6.11432
NM_008803	Pde8a	4111	184	194	145	308	416	350	1597	265.764	1.05372	0.148352	7.10283	1.22229e-12	2.70797e-11	182.088	193.491	142.924	310.081	415.806	350.195	UP_FC1_5	UP_FC1.25	P0_05	P0_05	P0_1	1.05372	1.50451	1.57988	1.17739	2.53705	3.44425	2.86472	13.1078
NM_009509	Vil1	3095	19	20	21	53	34	36	183	30.4686	1.05281	0.343379	3.06602	0.00216926	0.00931036	18.8026	19.9475	20.6993	53.358	33.9841	36.0201	UP_FC1_5	UP_FC1.25	P0_05	P0_05	P0_1	1.05281	0.206357	0.216342	0.226495	0.579883	0.37391	0.391384	1.99437
NM_001205053	Jdp2	1553	71	79	64	147	168	124	653	108.687	1.05275	0.193968	5.42743	5.71717e-08	6.99343e-07	70.2623	78.7925	63.0837	147.993	167.922	124.069	UP_FC1_5	UP_FC1.25	P0_05	P0_05	P0_1	1.05275	1.53678	1.70305	1.37565	3.20532	3.68203	2.68665	14.1895
NM_133943	Hsd3b7	1814	104	87	128	191	225	238	973	161.863	1.05259	0.169392	6.21391	5.16818e-10	8.21846e-09	102.919	86.7715	126.167	192.29	224.895	238.133	UP_FC1_5	UP_FC1.25	P0_05	P0_05	P0_1	1.05259	1.92718	1.60566	2.35544	3.56551	4.22177	4.4147	18.0902
NM_001368836	Piwil4	2015	36	37	28	69	59	79	308	51.2684	1.05149	0.266718	3.94232	8.06984e-05	0.000530654	35.626	36.9028	27.5991	69.4661	58.9725	79.0441	UP_FC1_5	UP_FC1.25	P0_05	P0_05	P0_1	1.05149	0.600555	0.614749	0.463856	1.15958	0.996612	1.31921	5.15456
NM_008908	Ppic	1279	294	274	277	555	594	582	2576	428.676	1.05103	0.106861	9.83548	7.91897e-23	4.03378e-21	290.945	273.28	273.034	558.749	593.723	582.325	UP_FC1_5	UP_FC1.25	P0_05	P0_05	P0_1	1.05103	7.72684	7.17218	7.22951	14.6943	15.8076	15.3114	67.9417
NM_008011	Fgfr4	3126	53	53	60	90	152	98	506	84.1738	1.05046	0.232296	4.5221	6.12287e-06	5.26087e-05	52.4493	52.8608	59.141	90.608	151.929	98.0547	UP_FC1_5	UP_FC1.25	P0_05	P0_05	P0_1	1.05046	0.569918	0.56762	0.640711	0.974942	1.65502	1.05487	5.46308
NM_009178	St3gal4	2073	157	110	136	263	313	249	1228	204.317	1.0504	0.156977	6.69143	2.21004e-11	4.16821e-10	155.369	109.711	134.053	264.777	312.854	249.139	UP_FC1_5	UP_FC1.25	P0_05	P0_05	P0_1	1.0504	2.54581	1.7765	2.18998	4.29617	5.13918	4.04168	19.9893
NM_001361166	Gm15246	2709	72	65	64	128	170	113	612	101.836	1.04824	0.204994	5.11349	3.16253e-07	3.4484e-06	71.2519	64.8293	63.0837	128.865	169.921	113.063	UP_FC1_5	UP_FC1.25	P0_05	P0_05	P0_1	1.04824	0.893406	0.803295	0.788626	1.60002	2.13594	1.40356	7.62485
NR_029465	Gm11149	1269	14	18	12	28	35	27	134	22.3039	1.04819	0.392051	2.6736	0.0075043	0.026139	13.8545	17.9527	11.8282	28.1891	34.9837	27.0151	UP_FC1_5	UP_FC1.25	P0_05	P0_05	P0_1	1.04819	0.370844	0.474878	0.31566	0.747174	0.938762	0.715918	3.56324
NM_008689	Nfkb1	4091	635	606	634	1274	1283	1276	5708	949.909	1.04818	0.0833672	12.573	2.97214e-36	2.86487e-34	628.402	604.409	624.923	1282.61	1282.4	1276.71	UP_FC1_5	UP_FC1.25	P0_05	P0_05	P0_1	1.04818	5.21758	4.95923	5.1732	10.5455	10.6745	10.495	47.0649
NM_001085515	Myorg	4171	161	170	140	314	347	301	1433	238.501	1.04644	0.137983	7.5838	3.35586e-14	8.76074e-13	159.327	169.554	137.996	316.121	346.838	301.168	UP_FC1_5	UP_FC1.25	P0_05	P0_05	P0_1	1.04644	1.29751	1.36452	1.12044	2.54926	2.83164	2.42822	11.5916
NM_001164576	Zfp169	2141	16	14	18	25	36	37	146	24.2853	1.04611	0.37773	2.76946	0.00561497	0.0206383	15.8338	13.9632	17.7423	25.1689	35.9832	37.0207	UP_FC1_5	UP_FC1.25	P0_05	P0_05	P0_1	1.04611	0.251205	0.218918	0.280644	0.395411	0.572315	0.581496	2.29999
NM_030697	Kank3	2624	618	686	633	1267	1513	1174	5891	980.37	1.0456	0.103402	10.112	4.88896e-24	2.62704e-22	611.579	684.199	623.937	1275.56	1512.29	1174.66	UP_FC1_5	UP_FC1.25	P0_05	P0_05	P0_1	1.0456	7.9168	8.75248	8.05267	16.3508	19.6257	15.0545	75.7528
NM_019981	Tex101	1046	7	10	8	17	16	18	76	12.6506	1.04472	0.510446	2.04668	0.040689	0.101228	6.92727	9.97374	7.88546	17.1148	15.9925	18.0101	UP_FC1_5	UP_FC1.25	P0_05	NA	NA	1.04472	0.224953	0.320066	0.255304	0.550354	0.52064	0.579032	2.45035
NM_001083945	Rsph3b	1604	16	4	12	28	16	21	97	16.1408	1.04092	0.491035	2.11986	0.0340181	0.0879859	15.8338	3.9895	11.8282	28.1891	15.9925	21.0117	UP_FC1_5	UP_FC1.25	P0_05	NA	P0_1	1.04092	0.335306	0.0834885	0.249733	0.591124	0.339519	0.440531	2.0397
NR_131970	LOC105245869	2320	55	83	61	113	174	118	604	100.514	1.04051	0.220746	4.71358	2.43397e-06	2.25856e-05	54.4285	82.782	60.1267	113.763	173.919	118.066	UP_FC1_5	UP_FC1.25	P0_05	P0_05	P0_1	1.04051	0.796893	1.19774	0.877691	1.64936	2.55276	1.71142	8.78586
NM_148933	Slco4a1	3074	127	136	133	256	324	225	1201	199.854	1.03975	0.158799	6.54757	5.84826e-11	1.04392e-09	125.68	135.643	131.096	257.729	323.849	225.126	UP_FC1_5	UP_FC1.25	P0_05	P0_05	P0_1	1.03975	1.38875	1.48117	1.44427	2.82008	3.58749	2.46286	13.1846
NM_001310649	Ccdc122	1258	24	33	37	61	63	67	285	47.4257	1.03934	0.274206	3.79036	0.00015043	0.000921314	23.7506	32.9133	36.4703	61.4121	62.9706	67.0374	UP_FC1_5	UP_FC1.25	P0_05	P0_05	P0_1	1.03934	0.641292	0.878222	0.981795	1.642	1.70455	1.79207	7.63993
NM_008239	Foxq1	2802	69	56	63	118	166	98	570	94.8347	1.03931	0.221	4.70277	2.56652e-06	2.37033e-05	68.2831	55.8529	62.098	118.797	165.923	98.0547	UP_FC1_5	UP_FC1.25	P0_05	P0_05	P0_1	1.03931	0.827763	0.6691	0.750537	1.42606	2.01646	1.17685	6.86677
NM_001113514	Itga9	5164	219	238	223	450	384	547	2061	343.012	1.03847	0.136187	7.62529	2.43485e-14	6.45865e-13	216.725	237.375	219.807	453.04	383.821	547.305	UP_FC1_5	UP_FC1.25	P0_05	P0_05	P0_1	1.03847	1.42555	1.54298	1.44151	2.95088	2.53101	3.5642	13.4561
NM_001359616	Pitpnc1	6220	1732	1864	1733	3534	3684	3588	16135	2685.24	1.03613	0.0720242	14.3859	6.34542e-47	9.98909e-45	1714	1859.11	1708.19	3557.87	3682.28	3590	UP_FC1_5	UP_FC1.25	P0_05	P0_05	P0_1	1.03613	9.36015	10.0329	9.30054	19.2398	20.1594	19.4099	87.5028
NM_001368377	Pex11g	852	15	12	10	25	25	25	112	18.6401	1.03575	0.423047	2.44832	0.0143525	0.0445876	14.8441	11.9685	9.85683	25.1689	24.9883	25.014	UP_FC1_5	UP_FC1.25	P0_05	P0_05	P0_1	1.03575	0.591803	0.471534	0.391796	0.993632	0.998733	0.987329	4.43483
NM_172693	Galnt12	2235	92	107	119	195	249	200	962	160.062	1.03439	0.167156	6.18821	6.08501e-10	9.60327e-09	91.0441	106.719	117.296	196.317	248.884	200.112	UP_FC1_5	UP_FC1.25	P0_05	P0_05	P0_1	1.03439	1.38368	1.60279	1.77734	2.95449	3.79202	3.01102	14.5213
NM_025891	Smarcd3	1710	132	110	138	244	249	276	1149	191.175	1.03377	0.14923	6.92737	4.28747e-12	8.91857e-11	130.629	109.711	136.024	245.648	248.884	276.154	UP_FC1_5	UP_FC1.25	P0_05	P0_05	P0_1	1.03377	2.5948	2.15361	2.69391	4.83191	4.95624	5.43093	22.6614
NM_025451	Camk2n1	3609	104	88	102	201	256	136	887	147.59	1.02895	0.201253	5.11275	3.17498e-07	3.46077e-06	102.919	87.7689	100.54	202.358	255.881	136.076	UP_FC1_5	UP_FC1.25	P0_05	P0_05	P0_1	1.02895	0.968661	0.816332	0.943438	1.88597	2.41436	1.26798	8.29674
NM_026116	Bbs2	2628	244	246	275	502	487	554	2308	384.059	1.02885	0.1149	8.95432	3.41829e-19	1.34024e-17	241.465	245.354	271.063	505.391	486.773	554.309	UP_FC1_5	UP_FC1.25	P0_05	P0_05	P0_1	1.02885	3.12097	3.13387	3.49307	6.4685	6.30743	7.09326	29.6171
NR_155534	Gm16090	1701	34	55	34	97	80	71	371	61.7788	1.02768	0.257605	3.98938	6.62474e-05	0.000444017	33.6467	54.8556	33.5132	97.6552	79.9627	71.0396	UP_FC1_5	UP_FC1.25	P0_05	P0_05	P0_1	1.02768	0.671893	1.0825	0.667228	1.93105	1.60079	1.40448	7.35794
NM_031176	Tnxb	9534	7	9	16	21	29	14	96	15.9684	1.01715	0.484257	2.10043	0.0356914	0.0912459	6.92727	8.97637	15.7709	21.1419	28.9865	14.0078	UP_FC1_5	UP_FC1.25	P0_05	NA	P0_1	1.01715	0.0246802	0.0316037	0.0560202	0.0745881	0.103531	0.0494099	0.339833
NR_045148	Slain1os	3088	35	20	31	55	60	57	258	42.9192	1.01705	0.290085	3.50606	0.000454801	0.00243132	34.6363	19.9475	30.5562	55.3715	59.972	57.0318	UP_FC1_5	UP_FC1.25	P0_05	P0_05	P0_1	1.01705	0.380992	0.216832	0.335108	0.603129	0.661337	0.621096	2.8185
NM_001163742	Nlrx1	3572	28	20	27	51	55	44	225	37.4356	1.01695	0.305263	3.33139	0.000864141	0.00423977	27.7091	19.9475	26.6134	51.3445	54.9743	44.0246	UP_FC1_5	UP_FC1.25	P0_05	P0_05	P0_1	1.01695	0.263495	0.187452	0.25232	0.483486	0.524083	0.414479	2.12532
NM_147776	Vwa1	3134	30	38	47	74	72	84	345	57.4048	1.01669	0.253349	4.01301	5.99495e-05	0.00040615	29.6883	37.9002	46.3271	74.4999	71.9664	84.0469	UP_FC1_5	UP_FC1.25	P0_05	P0_05	P0_1	1.01669	0.321771	0.405934	0.500609	0.799573	0.781957	0.901865	3.71171
NM_178413	Thnsl2	2074	47	51	60	100	110	106	474	78.867	1.01658	0.214033	4.74965	2.03772e-06	1.91469e-05	46.5117	50.8661	59.141	100.676	109.949	106.059	UP_FC1_5	UP_FC1.25	P0_05	P0_05	P0_1	1.01658	0.761753	0.823251	0.9657	1.63274	1.80523	1.71972	7.7084
NM_001368869	Slc2a7	2173	7	10	10	17	15	22	81	13.4797	1.01636	0.498891	2.03724	0.0416262	0.10293	6.92727	9.97374	9.85683	17.1148	14.993	22.0123	UP_FC1_5	UP_FC1.25	P0_05	NA	NA	1.01636	0.108284	0.154068	0.153617	0.26492	0.234953	0.340663	1.2565
NM_176860	Ubash3b	3810	45	38	31	66	85	77	342	56.9063	1.01603	0.254452	3.993	6.52413e-05	0.000438401	44.5324	37.9002	30.5562	66.4458	84.9603	77.043	UP_FC1_5	UP_FC1.25	P0_05	P0_05	P0_1	1.01603	0.39702	0.33391	0.271604	0.586603	0.759352	0.680029	3.02852
NM_181073	Plekhh1	6408	613	597	622	1102	1355	1204	5493	913.94	1.01511	0.0954253	10.6378	1.98822e-26	1.19779e-24	606.631	595.432	613.095	1109.44	1354.37	1204.67	UP_FC1_5	UP_FC1.25	P0_05	P0_05	P0_1	1.01511	3.21561	3.11905	3.24017	5.8235	7.19724	6.32216	28.9177
NM_001311126	Celf5	5551	376	347	335	735	749	627	3169	527.392	1.01315	0.108954	9.29883	1.42006e-20	6.31905e-19	372.093	346.089	330.204	739.965	748.65	627.35	UP_FC1_5	UP_FC1.25	P0_05	P0_05	P0_1	1.01315	2.27689	2.09281	2.01453	4.48375	4.59261	3.80065	19.2612
NM_001360912	Zfp553	3387	1888	1821	2019	3918	4027	3450	17123	2849.37	1.00911	0.0813896	12.3985	2.66294e-35	2.49766e-33	1868.38	1816.22	1990.09	3944.47	4025.12	3451.93	UP_FC1_5	UP_FC1.25	P0_05	P0_05	P0_1	1.00911	18.7375	17.9997	19.8985	39.1719	40.4684	34.274	170.55
NM_001355264	Bcar3	2967	417	389	420	815	844	779	3664	609.697	1.00839	0.0963418	10.4668	1.22746e-25	7.05551e-24	412.667	387.979	413.987	820.505	843.606	779.435	UP_FC1_5	UP_FC1.25	P0_05	P0_05	P0_1	1.00839	4.72437	4.38938	4.72532	9.30176	9.6822	8.83449	41.6575
NR_033780	2810001G20Rik	899	24	27	36	50	64	59	260	43.2509	1.00825	0.288006	3.5008	0.000463872	0.00247559	23.7506	26.9291	35.4846	50.3378	63.9701	59.0329	UP_FC1_5	UP_FC1.25	P0_05	P0_05	P0_1	1.00825	0.897381	1.00548	1.33673	1.88337	2.42309	2.20828	9.75433
NM_001290532	Nxt2	2533	369	346	337	674	783	634	3143	522.996	1.00741	0.110127	9.14776	5.81271e-20	2.43117e-18	365.166	345.091	332.175	678.553	782.635	634.354	UP_FC1_5	UP_FC1.25	P0_05	P0_05	P0_1	1.00741	4.89685	4.57311	4.44114	9.01052	10.5215	8.422	41.8651
NM_001271435	Haghl	1229	50	42	57	106	107	83	445	74.0444	1.00736	0.226742	4.44277	8.8806e-06	7.36899e-05	49.4805	41.8897	56.1839	106.716	106.95	83.0463	UP_FC1_5	UP_FC1.25	P0_05	P0_05	P0_1	1.00736	1.36755	1.14411	1.54818	2.92065	2.96334	2.27241	12.2162
NM_007994	Fbp2	1316	29	18	16	39	31	55	188	31.2837	1.00501	0.354244	2.83706	0.00455318	0.0173694	28.6987	17.9527	15.7709	39.2634	30.9855	55.0307	UP_FC1_5	UP_FC1.25	P0_05	P0_05	P0_1	1.00501	0.740743	0.457918	0.405849	1.00354	0.801779	1.40627	4.81609
NM_001368752	Arhgef38	6585	74	85	91	169	177	150	746	124.141	1.00499	0.177267	5.66938	1.43312e-08	1.91207e-07	73.2311	84.7768	89.6971	170.142	176.917	150.084	UP_FC1_5	UP_FC1.25	P0_05	P0_05	P0_1	1.00499	0.377747	0.43215	0.461302	0.869073	0.914885	0.766473	3.82163
NM_030689	Nptxr	4942	325	276	326	552	776	507	2762	459.48	1.00167	0.142143	7.0469	1.82941e-12	3.97435e-11	321.623	275.275	321.333	555.729	775.638	507.283	UP_FC1_5	UP_FC1.25	P0_05	P0_05	P0_1	1.00167	2.21058	1.86972	2.20199	3.78235	5.34451	3.45197	18.8611
NM_175308	Mob3c	2890	45	50	47	98	90	93	423	70.4	1.00118	0.223098	4.48763	7.20215e-06	6.08965e-05	44.5324	49.8687	46.3271	98.662	89.958	93.0519	UP_FC1_5	UP_FC1.25	P0_05	P0_05	P0_1	1.00118	0.523407	0.579219	0.542875	1.14829	1.05997	1.0828	4.93656
NM_021424	Nectin1	5675	561	550	551	1124	1011	1152	4949	823.6	1.00046	0.091841	10.8934	1.23937e-27	7.95609e-26	555.171	548.556	543.111	1131.59	1010.53	1152.64	UP_FC1_5	UP_FC1.25	P0_05	P0_05	P0_1	1.00046	3.32294	3.24465	3.24105	6.70696	6.06365	6.83043	29.4097
NM_001346784	Akap11	9257	1697	2268	1972	3537	3756	4452	17682	2942.47	0.999955	0.106473	9.39165	5.90651e-21	2.7131e-19	1679.37	2262.04	1943.77	3560.89	3754.25	4454.49	UP_FC1_5	UP_FC1.25	P0_05	P0_05	P0_1	0.999955	6.16221	8.20245	7.1111	12.9387	13.8103	16.1825	64.4073
NM_025522	Dhrs7	1295	116	100	121	194	295	177	1003	166.845	0.999223	0.187804	5.32055	1.03455e-07	1.21474e-06	114.795	99.7374	119.268	195.31	294.862	177.099	UP_FC1_5	UP_FC1.25	P0_05	P0_05	P0_1	0.999223	3.01102	2.58524	3.119	5.07291	7.75356	4.59902	26.1408
NM_177753	Sox21	3794	417	400	438	743	977	759	3734	621.222	0.998429	0.114748	8.70106	3.28797e-18	1.18122e-16	412.667	398.95	431.729	748.019	976.544	759.424	UP_FC1_5	UP_FC1.25	P0_05	P0_05	P0_1	0.998429	3.69457	3.52967	3.85369	6.63157	8.76489	6.73141	33.2058
NM_001285788	Ildr1	3032	376	389	359	784	785	650	3343	556.371	0.997733	0.108489	9.19659	3.69496e-20	1.57486e-18	372.093	387.979	353.86	789.296	784.634	650.363	UP_FC1_5	UP_FC1.25	P0_05	P0_05	P0_1	0.997733	4.16854	4.29528	3.95244	8.75613	8.81231	7.21349	37.1982
NM_001102563	Prrt2	2484	34	35	42	72	69	78	330	54.9085	0.997092	0.251955	3.95742	7.57626e-05	0.000501461	33.6467	34.9081	41.3987	72.4864	68.9678	78.0436	UP_FC1_5	UP_FC1.25	P0_05	P0_05	P0_1	0.997092	0.4601	0.471723	0.564414	0.981536	0.945467	1.05658	4.47983
NM_130865	Dmbx1	4025	41	34	34	70	64	81	324	53.9144	0.996562	0.256639	3.88313	0.000103121	0.000656735	40.574	33.9107	33.5132	70.4729	63.9701	81.0452	UP_FC1_5	UP_FC1.25	P0_05	P0_05	P0_1	0.996562	0.342407	0.282803	0.281976	0.588921	0.541207	0.677143	2.71446
NM_009328	Tcf15	927	964	806	862	1832	1622	1731	7817	1300.85	0.995093	0.0904778	10.9982	3.89853e-28	2.58748e-26	953.984	803.883	849.659	1844.38	1621.24	1731.97	UP_FC1_5	UP_FC1.25	P0_05	P0_05	P0_1	0.995093	34.9561	29.1089	31.0404	66.9223	59.5553	62.8317	284.415
NM_007384	Asic2	3012	12	14	8	21	29	17	101	16.8103	0.994216	0.456828	2.17635	0.0295294	0.0791469	11.8753	13.9632	7.88546	21.1419	28.9865	17.0095	UP_FC1_5	UP_FC1.25	P0_05	NA	P0_1	0.994216	0.133922	0.155612	0.0886615	0.236096	0.327712	0.189913	1.13192
NM_015821	Fbxl8	1896	25	13	24	38	49	35	184	30.6026	0.993716	0.34707	2.86315	0.00419447	0.0162002	24.7402	12.9659	23.6564	38.2567	48.9771	35.0195	UP_FC1_5	UP_FC1.25	P0_05	P0_05	P0_1	0.993716	0.443228	0.229549	0.422545	0.678688	0.879644	0.621142	3.2748
NM_029394	Snx24	2007	101	108	107	191	204	227	938	156.076	0.993303	0.159228	6.23824	4.42534e-10	7.08031e-09	99.9506	107.716	105.468	192.29	203.905	227.127	UP_FC1_5	UP_FC1.25	P0_05	P0_05	P0_1	0.993303	1.69161	1.80155	1.77966	3.22264	3.45965	3.80575	15.7608
NM_011372	St6galnac3	3878	105	106	105	169	258	195	938	156.043	0.992967	0.176191	5.63574	1.74303e-08	2.29332e-07	103.909	105.722	103.497	170.142	257.88	195.109	UP_FC1_5	UP_FC1.25	P0_05	P0_05	P0_1	0.992967	0.910137	0.915101	0.903819	1.47572	2.26444	1.69195	8.16117
NR_131151	A430046D13Rik	2112	8	12	11	21	24	16	92	15.3112	0.992826	0.469571	2.11433	0.0344873	0.0888255	7.91688	11.9685	10.8425	21.1419	23.9888	16.0089	UP_FC1_5	UP_FC1.25	P0_05	NA	P0_1	0.992826	0.127327	0.190221	0.17386	0.336706	0.386782	0.25491	1.46981
NM_013879	Cabp1	1172	189	158	180	363	325	348	1563	260.09	0.992037	0.131333	7.55361	4.23353e-14	1.08976e-12	187.036	157.585	177.423	365.452	324.848	348.194	UP_FC1_5	UP_FC1.25	P0_05	P0_05	P0_1	0.992037	5.42075	4.51336	5.12678	10.4883	9.43854	9.99109	44.9788
NM_027819	Ggt6	1816	12	13	4	22	19	16	86	14.3221	0.990515	0.502398	1.97158	0.048658	0.116582	11.8753	12.9659	3.94273	22.1486	18.9911	16.0089	UP_FC1_5	UP_FC1.25	P0_05	NA	NA	0.990515	0.222122	0.239662	0.0735265	0.410234	0.356112	0.29646	1.59812
NM_018780	Sfrp5	1895	36	31	38	79	67	60	311	51.7561	0.989358	0.262492	3.7691	0.000163839	0.000992186	35.626	30.9186	37.4559	79.5336	66.9687	60.0335	UP_FC1_5	UP_FC1.25	P0_05	P0_05	P0_1	0.989358	0.638585	0.547676	0.669382	1.4117	1.20341	1.06538	5.53614
NM_001286518	Ahnak	1136	50	46	64	89	128	97	474	78.8398	0.989302	0.227349	4.35146	1.35231e-05	0.000107006	49.4805	45.8792	63.0837	89.6012	127.94	97.0542	UP_FC1_5	UP_FC1.25	P0_05	P0_05	P0_1	0.989302	1.47951	1.35566	1.88062	2.653	3.83514	2.87313	14.077
NM_172295	Mab21l3	3549	92	66	66	138	174	127	663	110.308	0.987159	0.200013	4.93548	7.99524e-07	8.16651e-06	91.0441	65.8267	65.0551	138.932	173.919	127.071	UP_FC1_5	UP_FC1.25	P0_05	P0_05	P0_1	0.987159	0.871379	0.6226	0.62078	1.31673	1.66875	1.20409	6.30434
NM_139305	Car9	1946	13	16	18	28	40	24	139	23.1248	0.985313	0.390746	2.52162	0.0116816	0.037626	12.8649	15.958	17.7423	28.1891	39.9813	24.0134	UP_FC1_5	UP_FC1.25	P0_05	P0_05	P0_1	0.985313	0.224557	0.275263	0.308766	0.487237	0.699626	0.414983	2.41043
NM_013688	Tcte1	3065	28	21	19	51	37	45	201	33.4557	0.984656	0.325239	3.02748	0.00246601	0.0103806	27.7091	20.9449	18.728	51.3445	36.9827	45.0251	UP_FC1_5	UP_FC1.25	P0_05	P0_05	P0_1	0.984656	0.307081	0.229382	0.20693	0.563462	0.410885	0.494019	2.21176
NM_001081294	Prr19	1288	91	66	98	194	143	161	753	125.302	0.983251	0.190918	5.15011	2.60332e-07	2.87062e-06	90.0545	65.8267	96.5969	195.31	142.933	161.09	UP_FC1_5	UP_FC1.25	P0_05	P0_05	P0_1	0.983251	2.37493	1.71553	2.53986	5.10048	3.77893	4.20602	19.7158
NM_001369048	Dab1	1391	59	56	52	114	114	98	493	82.0445	0.981536	0.209847	4.67738	2.90563e-06	2.64838e-05	58.387	55.8529	51.2555	114.77	113.947	98.0547	UP_FC1_5	UP_FC1.25	P0_05	P0_05	P0_1	0.981536	1.42577	1.34782	1.24789	2.77525	2.7895	2.37061	11.9569
NR_160856	Timm21	2339	167	138	164	317	253	345	1384	230.295	0.981185	0.150003	6.54112	6.106e-11	1.08807e-09	165.265	137.638	161.652	319.141	252.882	345.193	UP_FC1_5	UP_FC1.25	P0_05	P0_05	P0_1	0.981185	2.4	1.97524	2.34053	4.58938	3.68162	4.96307	19.9498
NM_172506	Boc	4407	85	104	98	171	223	166	847	140.931	0.980464	0.176904	5.54234	2.98458e-08	3.79918e-07	84.1168	103.727	96.5969	172.155	222.896	166.093	UP_FC1_5	UP_FC1.25	P0_05	P0_05	P0_1	0.980464	0.648337	0.790062	0.742306	1.31395	1.72231	1.26744	6.4844
NM_001037928	Gm11992	2391	11	11	17	18	34	24	115	19.1221	0.978935	0.433589	2.25775	0.0239614	0.0669197	10.8857	10.9711	16.7566	18.1216	33.9841	24.0134	UP_FC1_5	UP_FC1.25	P0_05	NA	P0_1	0.978935	0.154646	0.154022	0.237339	0.254928	0.484003	0.337748	1.62269
NM_009233	Sox1	4034	46	68	43	107	115	84	463	77.074	0.978501	0.233727	4.18652	2.83261e-05	0.000207427	45.5221	67.8214	42.3844	107.723	114.946	84.0469	UP_FC1_5	UP_FC1.25	P0_05	P0_05	P0_1	0.978501	0.383307	0.564344	0.355822	0.8982	0.970311	0.700656	3.87264
NM_001243052	Bcat2	1785	1317	1126	1199	2414	2470	2208	10734	1786.1	0.978208	0.0845823	11.5652	6.18802e-31	4.87065e-29	1303.32	1123.04	1181.83	2430.31	2468.85	2209.23	UP_FC1_5	UP_FC1.25	P0_05	P0_05	P0_1	0.978208	24.8012	21.1189	22.4223	45.7956	47.0986	41.6219	202.859
NM_001134767	Ccdc62	3905	8	21	10	23	30	23	115	19.1455	0.977364	0.441096	2.21576	0.0267078	0.0730281	7.91688	20.9449	9.85683	23.1554	29.986	23.0128	UP_FC1_5	UP_FC1.25	P0_05	NA	P0_1	0.977364	0.0688643	0.18004	0.0854828	0.199449	0.261487	0.198184	0.993507
NM_001277259	Acvrl1	3644	96	73	88	161	191	148	757	125.939	0.976883	0.18175	5.37485	7.66444e-08	9.16777e-07	95.0025	72.8083	86.7401	162.088	190.911	148.083	UP_FC1_5	UP_FC1.25	P0_05	P0_05	P0_1	0.976883	0.88556	0.67068	0.806128	1.49614	1.78404	1.36661	7.00916
NM_009037	Rcn1	3055	971	995	936	1850	1813	1982	8547	1422.28	0.976263	0.0802204	12.1698	4.50349e-34	4.03088e-32	960.911	992.387	922.599	1862.5	1812.15	1983.11	UP_FC1_5	UP_FC1.25	P0_05	P0_05	P0_1	0.976263	10.684	10.9039	10.2274	20.5062	20.1993	21.83	94.3508
NR_039555	Mir5046	58	11	10	14	30	25	13	103	17.1429	0.975761	0.461768	2.1131	0.0345924	0.0890376	10.8857	9.97374	13.7996	30.2027	24.9883	13.0073	UP_FC1_5	UP_FC1.25	P0_05	NA	P0_1	0.975761	6.37514	5.77222	8.05749	17.5153	14.671	7.54183	59.9331
NM_001142809	Slc6a8	3949	1802	1832	1847	3788	3375	3485	16129	2684.16	0.974786	0.0751018	12.9795	1.59878e-38	1.69206e-36	1783.28	1827.19	1820.56	3813.59	3373.42	3486.95	UP_FC1_5	UP_FC1.25	P0_05	P0_05	P0_1	0.974786	15.3389	15.5314	15.6128	32.4824	29.0895	29.6946	137.749
NM_001163268	Lpar5	2968	185	183	147	347	292	361	1515	252.15	0.973668	0.142004	6.85664	7.05006e-12	1.43228e-10	183.078	182.519	144.895	349.344	291.864	361.202	UP_FC1_5	UP_FC1.25	P0_05	P0_05	P0_1	0.973668	2.09524	2.06423	1.65331	3.95905	3.34864	4.09265	17.2131
NM_148958	Osbpl10	3597	495	435	497	849	994	926	4196	698.065	0.972945	0.0994995	9.77839	1.39413e-22	7.01024e-21	489.857	433.858	489.884	854.735	993.536	926.517	UP_FC1_5	UP_FC1.25	P0_05	P0_05	P0_1	0.972945	4.62583	4.04874	4.61228	7.99268	9.40578	8.66227	39.3476
NR_131042	2010001A14Rik	760	10	10	13	21	19	24	97	16.1384	0.972437	0.452322	2.14988	0.031565	0.0832424	9.8961	9.97374	12.8139	21.1419	18.9911	24.0134	UP_FC1_5	UP_FC1.25	P0_05	NA	P0_1	0.972437	0.442295	0.440512	0.570991	0.935688	0.850921	1.06257	4.30298
NM_027090	2300009A05Rik	594	24	10	13	29	39	23	138	22.9548	0.970075	0.409863	2.36683	0.0179413	0.0532242	23.7506	9.97374	12.8139	29.1959	38.9818	23.0128	UP_FC1_5	UP_FC1.25	P0_05	NA	P0_1	0.970075	1.35816	0.563618	0.730561	1.65324	2.23474	1.30288	7.8432
NM_008986	Cavin1	3214	1134	1066	1158	2351	2042	2091	9842	1637.82	0.966245	0.0842275	11.4718	1.82728e-30	1.38269e-28	1122.22	1063.2	1141.42	2366.88	2041.05	2092.17	UP_FC1_5	UP_FC1.25	P0_05	P0_05	P0_1	0.966245	11.8602	11.1041	12.0271	24.7703	21.6251	21.8912	103.278
NM_001317125	Hrh1	3633	19	10	14	25	32	26	126	20.9574	0.965577	0.406161	2.37732	0.0174388	0.0520738	18.8026	9.97374	13.7996	25.1689	31.9851	26.0145	UP_FC1_5	UP_FC1.25	P0_05	NA	P0_1	0.965577	0.175798	0.0921522	0.128636	0.233024	0.299801	0.240807	1.17022
NM_001123371	Pnp2	1215	32	26	28	54	60	52	252	41.9274	0.965355	0.285095	3.38608	0.000708994	0.00356797	31.6675	25.9317	27.5991	54.3648	59.972	52.029	UP_FC1_5	UP_FC1.25	P0_05	P0_05	P0_1	0.965355	0.885317	0.716421	0.769275	1.50502	1.68083	1.44009	6.99695
NM_001191044	Ddx43	2190	139	143	133	264	238	299	1216	202.353	0.965093	0.146929	6.56841	5.08548e-11	9.15592e-10	137.556	142.624	131.096	265.783	237.889	299.167	UP_FC1_5	UP_FC1.25	P0_05	P0_05	P0_1	0.965093	2.13352	2.18606	2.02725	4.08211	3.69898	4.59397	18.7219
NM_010574	Irx2	2616	61	82	97	137	162	164	703	116.951	0.964403	0.192211	5.0174	5.23742e-07	5.52046e-06	60.3662	81.7847	95.6112	137.925	161.924	164.092	UP_FC1_5	UP_FC1.25	P0_05	P0_05	P0_1	0.964403	0.783822	1.04941	1.23775	1.77341	2.10779	2.10944	9.06162
NM_145857	Nod2	4606	20	27	24	40	55	42	208	34.6076	0.964238	0.318403	3.02835	0.00245891	0.0103577	19.7922	26.9291	23.6564	40.2702	54.9743	42.0235	UP_FC1_5	UP_FC1.25	P0_05	P0_05	P0_1	0.964238	0.145959	0.196251	0.173935	0.294077	0.406432	0.306822	1.52348
NM_172723	Adap1	2386	479	449	430	882	814	922	3976	661.63	0.96349	0.0979384	9.83772	7.74461e-23	3.95784e-21	474.023	447.821	423.844	887.958	813.62	922.515	UP_FC1_5	UP_FC1.25	P0_05	P0_05	P0_1	0.96349	6.74824	6.30009	6.01586	12.5177	11.6119	13.0024	56.1961
NM_027972	Cfap45	1808	45	34	44	90	72	75	360	59.9049	0.963436	0.246226	3.91281	9.12292e-05	0.000590727	44.5324	33.9107	43.37	90.608	71.9664	75.0419	UP_FC1_5	UP_FC1.25	P0_05	P0_05	P0_1	0.963436	0.836641	0.629581	0.81237	1.68566	1.35545	1.3958	6.7155
NM_198014	Slain1	2854	464	470	504	911	1014	845	4208	700.147	0.962374	0.0996736	9.65526	4.66977e-22	2.26455e-20	459.179	468.766	496.784	917.154	1013.53	845.472	UP_FC1_5	UP_FC1.25	P0_05	P0_05	P0_1	0.962374	5.46499	5.51334	5.8949	10.8091	12.093	9.9624	49.7377
NR_028079	Snora3	119	20	16	17	27	33	42	155	25.7829	0.960763	0.366454	2.62179	0.00874702	0.0296717	19.7922	15.958	16.7566	27.1824	32.9846	42.0235	UP_FC1_5	UP_FC1.25	P0_05	P0_05	P0_1	0.960763	5.64948	4.50136	4.76872	7.6832	9.43878	11.8758	43.9174
NM_023517	Tnfsf13	1671	105	87	99	166	170	223	850	141.405	0.958378	0.176007	5.44513	5.17688e-08	6.37735e-07	103.909	86.7715	97.5826	167.121	169.921	223.125	UP_FC1_5	UP_FC1.25	P0_05	P0_05	P0_1	0.958378	2.11221	1.74307	1.97769	3.36401	3.46275	4.49045	17.1502
NM_178738	Prss35	2519	49	45	45	81	92	94	406	67.5475	0.958103	0.227703	4.20768	2.58008e-05	0.00019135	48.4909	44.8818	44.3557	81.5472	91.9571	94.0525	UP_FC1_5	UP_FC1.25	P0_05	P0_05	P0_1	0.958103	0.653873	0.598075	0.596327	1.08889	1.24311	1.25563	5.43589
NM_007974	F2rl1	2752	1579	1421	1497	3105	2756	2770	13128	2184.61	0.957466	0.081139	11.8003	3.88861e-32	3.23126e-30	1562.59	1417.27	1475.57	3125.97	2754.71	2771.55	UP_FC1_5	UP_FC1.25	P0_05	P0_05	P0_1	0.957466	19.2867	17.2869	18.1582	38.2066	34.0863	33.8682	160.893
NM_175290	Nlrp4f	3515	27	20	37	52	47	62	245	40.7502	0.955962	0.302365	3.16161	0.00156898	0.00704076	26.7195	19.9475	36.4703	52.3513	46.9781	62.0346	UP_FC1_5	UP_FC1.25	P0_05	P0_05	P0_1	0.955962	0.258204	0.190492	0.351379	0.50096	0.455115	0.59351	2.34966
NM_001324535	Slc6a16	3180	52	68	51	114	84	130	499	83.0591	0.955846	0.226476	4.22052	2.43743e-05	0.000181717	51.4597	67.8214	50.2698	114.77	83.9608	130.073	UP_FC1_5	UP_FC1.25	P0_05	P0_05	P0_1	0.955846	0.549669	0.715901	0.535356	1.21396	0.899086	1.37555	5.28952
NR_033508	Gm11110	1022	11	16	10	21	27	23	108	17.9738	0.95584	0.433157	2.20668	0.0273362	0.0744081	10.8857	15.958	9.85683	21.1419	26.9874	23.0128	UP_FC1_5	UP_FC1.25	P0_05	NA	P0_1	0.95584	0.361799	0.524131	0.326625	0.695815	0.899212	0.757248	3.56483
NM_001001986	Nol4l	5605	212	196	187	360	449	331	1735	288.669	0.954337	0.138501	6.89045	5.56146e-12	1.14429e-10	209.797	195.485	184.323	362.432	448.79	331.185	UP_FC1_5	UP_FC1.25	P0_05	P0_05	P0_1	0.954337	1.27141	1.17072	1.11369	2.17496	2.72659	1.98707	10.4444
NM_008012	Akr1b8	1317	223	164	212	373	307	466	1745	290.309	0.953082	0.156386	6.09443	1.09825e-09	1.69817e-08	220.683	163.569	208.965	375.52	306.857	466.26	UP_FC1_5	UP_FC1.25	P0_05	P0_05	P0_1	0.953082	5.69173	4.16897	5.37341	9.59065	7.93417	11.9059	44.6648
NM_145227	Oas2	3851	2073	2004	2044	3820	3554	4337	17832	2967.08	0.952566	0.0830807	11.4655	1.9651e-30	1.47628e-28	2051.46	1998.74	2014.74	3845.8	3552.34	4339.42	UP_FC1_5	UP_FC1.25	P0_05	P0_05	P0_1	0.952566	18.0947	17.4219	17.7177	33.5904	31.4118	37.8946	156.131
NM_033321	P2rx5	2273	15	20	12	22	34	34	137	22.7953	0.952466	0.394305	2.41556	0.0157112	0.0479711	14.8441	19.9475	11.8282	22.1486	33.9841	34.019	UP_FC1_5	UP_FC1.25	P0_05	P0_05	P0_1	0.952466	0.221828	0.294579	0.176231	0.327754	0.50913	0.503316	2.03284
NM_001360413	Dzip1	4307	257	263	274	459	630	430	2313	384.794	0.952142	0.138087	6.89523	5.3779e-12	1.11057e-10	254.33	262.309	270.077	462.101	629.706	430.24	UP_FC1_5	UP_FC1.25	P0_05	P0_05	P0_1	0.952142	2.00578	2.04433	2.12361	3.6088	4.97869	3.35935	18.1206
NM_001346514	BC028528	790	34	29	25	48	68	52	256	42.589	0.948919	0.290917	3.26182	0.001107	0.00523616	33.6467	28.9238	24.6421	48.3242	67.9683	52.029	UP_FC1_5	UP_FC1.25	P0_05	P0_05	P0_1	0.948919	1.4467	1.22897	1.05636	2.0575	2.92975	2.21482	10.9341
NM_001081433	Ankrd44	6110	65	75	53	115	127	126	561	93.3595	0.946963	0.201908	4.69007	2.73108e-06	2.50459e-05	64.3246	74.8031	52.2412	115.777	126.941	126.07	UP_FC1_5	UP_FC1.25	P0_05	P0_05	P0_1	0.946963	0.3576	0.410952	0.289557	0.637356	0.707476	0.69389	3.09683
NM_183119	2410141K09Rik	508	7	11	14	13	22	26	93	15.465	0.946752	0.481581	1.96592	0.0493074	0.117868	6.92727	10.9711	13.7996	13.0878	21.9897	26.0145	UP_FC1_5	UP_FC1.25	P0_05	NA	NA	0.946752	0.46319	0.724936	0.91995	0.866572	1.47404	1.72215	6.17084
NM_145530	Rhov	1652	26	23	24	51	48	40	212	35.2784	0.945889	0.31023	3.04899	0.00229609	0.00978502	25.7299	22.9396	23.6564	51.3445	47.9776	40.0223	UP_FC1_5	UP_FC1.25	P0_05	P0_05	P0_1	0.945889	0.52904	0.46611	0.484955	1.04541	0.988964	0.814726	4.3292
NM_177742	Triml1	1842	812	748	768	1452	1606	1375	6761	1124.9	0.9457	0.0887257	10.6587	1.58816e-26	9.62328e-25	803.563	746.036	757.004	1461.81	1605.25	1375.77	UP_FC1_5	UP_FC1.25	P0_05	P0_05	P0_1	0.9457	14.8181	13.5951	13.9178	26.6933	29.676	25.1174	123.818
NM_001362166	Gdpd5	4591	61	44	58	100	118	92	473	78.682	0.944237	0.220319	4.28577	1.82105e-05	0.000140064	60.3662	43.8845	57.1696	100.676	117.945	92.0514	UP_FC1_5	UP_FC1.25	P0_05	P0_05	P0_1	0.944237	0.44663	0.320861	0.421716	0.737595	0.87483	0.674283	3.47591
NM_007639	Cd1d1	1835	29	25	46	67	56	67	290	48.2397	0.943551	0.281817	3.3481	0.000813674	0.00401923	28.6987	24.9344	45.3414	67.4526	55.9739	67.0374	UP_FC1_5	UP_FC1.25	P0_05	P0_05	P0_1	0.943551	0.531236	0.456116	0.8368	1.23641	1.03873	1.22857	5.32786
NM_001033162	Shcbp1l	2033	25	19	17	28	50	38	177	29.439	0.943068	0.353793	2.66559	0.00768528	0.0266802	24.7402	18.9501	16.7566	28.1891	49.9767	38.0212	UP_FC1_5	UP_FC1.25	P0_05	P0_05	P0_1	0.943068	0.413359	0.312887	0.279133	0.466386	0.837108	0.628938	2.93781
NM_001013360	Npcd	4572	388	336	364	621	866	581	3156	524.998	0.942912	0.134819	6.99393	2.67289e-12	5.71171e-11	383.969	335.118	358.789	625.195	865.596	581.324	UP_FC1_5	UP_FC1.25	P0_05	P0_05	P0_1	0.942912	2.85266	2.46039	2.65763	4.5995	6.44705	4.27594	23.2932
NM_001205286	Tmem39a	2606	1474	1277	1403	2502	2745	2647	12048	2004.39	0.94287	0.0799131	11.7987	3.96461e-32	3.2857e-30	1458.68	1273.65	1382.91	2518.9	2743.72	2648.48	UP_FC1_5	UP_FC1.25	P0_05	P0_05	P0_1	0.94287	19.0129	16.4054	17.9715	32.5116	35.8523	34.1775	155.931
NM_001256489	9030624G23Rik	2262	13	10	7	19	20	18	87	14.4779	0.942219	0.479553	1.96479	0.0494391	0.118101	12.8649	9.97374	6.89978	19.1283	19.9907	18.0101	UP_FC1_5	UP_FC1.25	P0_05	NA	NA	0.942219	0.193186	0.148006	0.103301	0.284437	0.300945	0.267757	1.29763
NM_001284300	Aifm2	1499	125	116	132	232	232	243	1080	179.684	0.939214	0.147524	6.36651	1.93379e-10	3.24824e-09	123.701	115.695	130.11	233.567	231.892	243.136	UP_FC1_5	UP_FC1.25	P0_05	P0_05	P0_1	0.939214	2.80307	2.59076	2.93949	5.24097	5.26787	5.45464	24.2968
NM_152813	Plcd3	3014	217	164	225	376	407	365	1754	291.775	0.938772	0.134112	6.99992	2.56104e-12	5.49143e-11	214.745	163.569	221.779	378.54	406.81	365.204	UP_FC1_5	UP_FC1.25	P0_05	P0_05	P0_1	0.938772	2.42015	1.82168	2.49195	4.22445	4.59621	4.07484	19.6293
NR_027388	1700096K18Rik	1448	19	22	7	25	28	38	139	23.1369	0.937645	0.412768	2.2716	0.0231105	0.0650596	18.8026	21.9422	6.89978	25.1689	27.9869	38.0212	UP_FC1_5	UP_FC1.25	P0_05	NA	P0_1	0.937645	0.441073	0.508657	0.161372	0.584651	0.658171	0.883032	3.23696
NM_001360121	Treml2	4325	43	52	55	91	85	108	434	72.2108	0.937412	0.225994	4.14796	3.35453e-05	0.000240916	42.5532	51.8635	54.2126	91.6147	84.9603	108.06	UP_FC1_5	UP_FC1.25	P0_05	P0_05	P0_1	0.937412	0.334201	0.402521	0.424499	0.712493	0.668932	0.840232	3.38288
NM_134062	Dapk1	5275	682	723	677	1240	1383	1309	6014	1000.63	0.933481	0.0866405	10.7742	4.55769e-27	2.83854e-25	674.914	721.101	667.307	1248.38	1382.35	1309.73	UP_FC1_5	UP_FC1.25	P0_05	P0_05	P0_1	0.933481	4.34597	4.58867	4.28416	7.96021	8.92378	8.34985	38.4526
NM_001285927	Dock10	7266	19	21	14	30	29	43	156	25.96	0.933339	0.368285	2.53428	0.0112678	0.0365183	18.8026	20.9449	13.7996	30.2027	28.9865	43.024	UP_FC1_5	UP_FC1.25	P0_05	P0_05	P0_1	0.933339	0.0878989	0.0967598	0.064318	0.139814	0.135848	0.199129	0.723767
NM_009369	Tgfbi	2696	159	146	130	262	305	254	1256	208.979	0.932603	0.146147	6.38127	1.75624e-10	2.96272e-09	157.348	145.617	128.139	263.77	304.858	254.142	UP_FC1_5	UP_FC1.25	P0_05	P0_05	P0_1	0.932603	1.98245	1.81303	1.60962	3.29084	3.85061	3.17012	15.7167
NM_001271777	C8g	814	15	7	13	17	29	20	101	16.792	0.931939	0.46074	2.0227	0.0431039	0.105857	14.8441	6.98162	12.8139	17.1148	28.9865	20.0112	UP_FC1_5	UP_FC1.25	P0_05	NA	NA	0.931939	0.61943	0.287902	0.533112	0.707212	1.21261	0.826736	4.18701
NM_021308	Piwil2	4905	228	189	196	389	423	344	1769	294.325	0.931801	0.13131	7.09618	1.28248e-12	2.83731e-11	225.631	188.504	193.194	391.628	422.803	344.192	UP_FC1_5	UP_FC1.25	P0_05	P0_05	P0_1	0.931801	1.5625	1.29001	1.33388	2.68557	2.93529	2.35983	12.1671
NM_177775	Esyt3	4466	201	199	218	390	416	359	1783	296.651	0.931283	0.124182	7.49932	6.41521e-14	1.61421e-12	198.912	198.477	214.879	392.634	415.806	359.2	UP_FC1_5	UP_FC1.25	P0_05	P0_05	P0_1	0.931283	1.51287	1.49178	1.62944	2.95713	3.17047	2.70481	13.4665
NM_028679	Irak3	3021	384	350	365	671	647	753	3170	527.419	0.930705	0.10477	8.88335	6.48766e-19	2.48762e-17	380.01	349.081	359.774	675.533	646.698	753.42	UP_FC1_5	UP_FC1.25	P0_05	P0_05	P0_1	0.930705	4.27273	3.87872	4.03313	7.52137	7.28958	8.38698	35.3825
NM_130862	Baiap2	3170	364	298	343	625	707	561	2898	482.122	0.930239	0.1173	7.93044	2.18374e-15	6.29927e-14	360.218	297.217	338.089	629.222	706.67	561.313	UP_FC1_5	UP_FC1.25	P0_05	P0_05	P0_1	0.930239	3.85982	3.14723	3.61189	6.67645	7.59118	5.95477	30.8413
NR_155502	B930095G15Rik	5265	52	66	55	100	125	101	499	83.0288	0.930059	0.213402	4.35825	1.31105e-05	0.000104083	51.4597	65.8267	54.2126	100.676	124.942	101.056	UP_FC1_5	UP_FC1.25	P0_05	P0_05	P0_1	0.930059	0.331994	0.419678	0.34871	0.643172	0.808092	0.645482	3.19713
NM_133686	Qprt	1191	151	109	158	271	254	261	1204	200.29	0.928276	0.152859	6.07277	1.25726e-09	1.93449e-08	149.431	108.714	155.738	272.831	253.881	261.146	UP_FC1_5	UP_FC1.25	P0_05	P0_05	P0_1	0.928276	4.26177	3.06398	4.42838	7.70518	7.2589	7.37378	34.092
NM_001081329	Zkscan2	5636	38	42	44	79	77	77	357	59.4009	0.926562	0.240131	3.85857	0.00011405	0.000717728	37.6052	41.8897	43.37	79.5336	76.9641	77.043	UP_FC1_5	UP_FC1.25	P0_05	P0_05	P0_1	0.926562	0.226641	0.249488	0.260604	0.474659	0.465017	0.459707	2.13612
NR_152179	Gm10030	3817	18	10	13	24	24	29	118	19.628	0.926081	0.415905	2.22666	0.0259698	0.0714547	17.813	9.97374	12.8139	24.1621	23.9888	29.0162	UP_FC1_5	UP_FC1.25	P0_05	NA	P0_1	0.926081	0.158517	0.0877099	0.11369	0.212919	0.214012	0.255645	1.04249
NM_053206	Magee2	2313	22	16	19	42	27	38	164	27.2916	0.925799	0.358147	2.58497	0.0097388	0.0324078	21.7714	15.958	18.728	42.2837	26.9874	38.0212	UP_FC1_5	UP_FC1.25	P0_05	P0_05	P0_1	0.925799	0.319722	0.231588	0.274207	0.614892	0.397317	0.552802	2.39053
NM_183278	Fam25c	362	151	93	144	234	228	266	1116	185.625	0.925155	0.168381	5.49442	3.91991e-08	4.9159e-07	149.431	92.7558	141.938	235.581	227.894	266.149	UP_FC1_5	UP_FC1.25	P0_05	P0_05	P0_1	0.925155	14.0215	8.60093	13.2786	21.8893	21.4376	24.7249	103.953
NM_001164789	Eomes	3650	168	156	161	328	315	266	1394	231.959	0.92304	0.139193	6.63136	3.32614e-11	6.11849e-10	166.254	155.59	158.695	330.216	314.853	266.149	UP_FC1_5	UP_FC1.25	P0_05	P0_05	P0_1	0.92304	1.54718	1.43088	1.47242	3.04303	2.93742	2.45217	12.8831
NM_134147	Macrod1	1262	63	55	57	85	150	93	503	83.6568	0.922319	0.235764	3.91204	9.15191e-05	0.000592115	62.3454	54.8556	56.1839	85.5742	149.93	93.0519	UP_FC1_5	UP_FC1.25	P0_05	P0_05	P0_1	0.922319	1.67806	1.45906	1.5077	2.28079	4.04558	2.47962	13.4508
NM_001005426	Zcwpw1	2199	353	414	402	705	741	744	3359	558.887	0.921951	0.101754	9.06059	1.2975e-19	5.21782e-18	349.332	412.913	396.245	709.762	740.654	744.415	UP_FC1_5	UP_FC1.25	P0_05	P0_05	P0_1	0.921951	5.39603	6.30298	6.1024	10.8565	11.4694	11.3844	51.5117
NM_011562	Tdgf1	1919	6688	6127	6553	11505	12501	12241	55615	9252.39	0.920737	0.0674793	13.6447	2.17037e-42	2.77515e-40	6618.51	6110.91	6459.18	11582.7	12495.2	12247.8	UP_FC1_5	UP_FC1.25	P0_05	P0_05	P0_1	0.920737	117.151	106.892	113.99	203.019	221.727	214.636	977.415
NM_008486	Anpep	3774	618	530	558	1116	1109	967	4898	814.96	0.920617	0.0981287	9.38172	6.49028e-21	2.97688e-19	611.579	528.608	550.011	1123.54	1108.48	967.54	UP_FC1_5	UP_FC1.25	P0_05	P0_05	P0_1	0.920617	5.50442	4.70159	4.93551	10.0135	10.0018	8.62156	43.7784
NM_001362097	B230307C23Rik	1272	35	35	37	74	54	72	307	51.0883	0.919243	0.264031	3.48157	0.000498489	0.00263253	34.6363	34.9081	36.4703	74.4999	53.9748	72.0402	UP_FC1_5	UP_FC1.25	P0_05	P0_05	P0_1	0.919243	0.924924	0.921196	0.970989	1.97002	1.44496	1.90461	8.1367
NM_177157	Gchfr	624	28	19	22	36	62	31	198	32.9293	0.919034	0.348436	2.6376	0.00834957	0.0285367	27.7091	18.9501	21.685	36.2432	61.9711	31.0173	UP_FC1_5	UP_FC1.25	P0_05	P0_05	P0_1	0.919034	1.50834	1.01939	1.1769	1.95363	3.38186	1.67162	10.7117
NM_133697	Smim14	2077	345	292	312	582	636	555	2722	452.854	0.918325	0.110636	8.30043	1.03738e-16	3.35031e-15	341.415	291.233	307.533	585.931	635.703	555.31	UP_FC1_5	UP_FC1.25	P0_05	P0_05	P0_1	0.918325	5.58352	4.70671	5.01439	9.48881	10.4224	8.9912	44.2071
NM_001356536	Trp53i11	2838	802	782	782	1495	1649	1276	6786	1129.08	0.918094	0.0983187	9.33793	9.82316e-21	4.43415e-19	793.667	779.947	770.804	1505.1	1648.23	1276.71	UP_FC1_5	UP_FC1.25	P0_05	P0_05	P0_1	0.918094	9.4992	9.22498	9.19802	17.8383	19.7769	15.1286	80.666
NM_001364450	Ppp1r3b	4333	53	62	60	93	130	104	502	83.5089	0.917978	0.214874	4.27216	1.93587e-05	0.000148023	52.4493	61.8372	59.141	93.6282	129.939	104.058	UP_FC1_5	UP_FC1.25	P0_05	P0_05	P0_1	0.917978	0.411162	0.479042	0.462235	0.726808	1.02118	0.807618	3.90805
NM_029327	Lyrm7	3118	23	22	23	31	51	45	195	32.4308	0.917211	0.330424	2.77586	0.00550564	0.0203175	22.761	21.9422	22.6707	31.2094	50.9762	45.0251	UP_FC1_5	UP_FC1.25	P0_05	P0_05	P0_1	0.917211	0.247957	0.23622	0.246236	0.336675	0.556728	0.485621	2.10944
NM_010155	Erf	3497	3461	3271	3263	6573	5324	6755	28647	4766.9	0.916809	0.0898523	10.2035	1.91242e-24	1.05662e-22	3425.04	3262.41	3216.28	6617.4	5321.52	6758.77	UP_FC1_5	UP_FC1.25	P0_05	P0_05	P0_1	0.916809	33.2683	31.3152	31.1474	63.6492	51.8193	64.9967	276.196
NM_030889	Sorcs2	5692	122	123	163	252	230	279	1169	194.471	0.916305	0.155435	5.89508	3.74494e-09	5.41383e-08	120.732	122.677	160.666	253.702	229.893	279.156	UP_FC1_5	UP_FC1.25	P0_05	P0_05	P0_1	0.916305	0.720477	0.723454	0.955922	1.4992	1.37535	1.6493	6.92371
NM_001145832	Kifc3	2907	351	311	342	628	599	643	2874	478.16	0.914014	0.104265	8.76624	1.84739e-18	6.80859e-17	347.353	310.183	337.104	632.242	598.72	643.359	UP_FC1_5	UP_FC1.25	P0_05	P0_05	P0_1	0.914014	4.0587	3.58168	3.92718	7.31543	7.01344	7.44265	33.3391
NM_183251	Aamdc	783	48	40	56	98	94	76	412	68.5425	0.913346	0.233515	3.9113	9.18025e-05	0.000592968	47.5013	39.895	55.1982	98.662	93.9561	76.0424	UP_FC1_5	UP_FC1.25	P0_05	P0_05	P0_1	0.913346	2.06065	1.71029	2.38741	4.23828	4.08616	3.26598	17.7488
NM_001302471	Itga10	5009	15	16	26	39	32	35	163	27.1163	0.912415	0.359241	2.53984	0.0110903	0.0360031	14.8441	15.958	25.6278	39.2634	31.9851	35.0195	UP_FC1_5	UP_FC1.25	P0_05	P0_05	P0_1	0.912415	0.100662	0.10694	0.17327	0.263657	0.217444	0.235114	1.09709
NM_001345996	Glrb	2722	20	12	18	27	32	34	143	23.7816	0.912141	0.378404	2.41049	0.015931	0.0484958	19.7922	11.9685	17.7423	27.1824	31.9851	34.019	UP_FC1_5	UP_FC1.25	P0_05	P0_05	P0_1	0.912141	0.246983	0.147592	0.220742	0.335893	0.400139	0.420293	1.77164
NM_001164767	Robo3	4696	8	21	21	35	25	33	143	23.8007	0.911877	0.399173	2.28442	0.022347	0.063406	7.91688	20.9449	20.6993	35.2364	24.9883	33.0184	UP_FC1_5	UP_FC1.25	P0_05	NA	P0_1	0.911877	0.0572647	0.149714	0.149276	0.252386	0.181201	0.236454	1.0263
NM_001291048	D3Ertd751e	1045	23	18	23	41	29	49	183	30.4459	0.911852	0.343098	2.6577	0.00786756	0.0271829	22.761	17.9527	22.6707	41.277	28.9865	49.0274	UP_FC1_5	UP_FC1.25	P0_05	P0_05	P0_1	0.911852	0.739838	0.57667	0.734702	1.3286	0.944563	1.57776	5.90213
NM_001359593	Fam20c	3066	51	53	52	115	82	92	445	74.0627	0.90643	0.225287	4.02344	5.73545e-05	0.00038958	50.4701	52.8608	51.2555	115.777	81.9617	92.0514	UP_FC1_5	UP_FC1.25	P0_05	P0_05	P0_1	0.90643	0.559144	0.578728	0.566149	1.27014	0.910313	1.00966	4.89414
NM_178779	Rnf152	8524	23	41	25	47	68	50	254	42.2682	0.90576	0.304795	2.97171	0.00296149	0.0121417	22.761	40.8923	24.6421	47.3175	67.9683	50.0279	UP_FC1_5	UP_FC1.25	P0_05	P0_05	P0_1	0.90576	0.0907005	0.161032	0.0979031	0.186715	0.271528	0.197373	1.00525
NM_021790	Cenpk	1210	112	117	115	218	201	218	981	163.231	0.905424	0.153231	5.90887	3.44472e-09	5.00987e-08	110.836	116.693	113.354	219.473	200.906	218.122	UP_FC1_5	UP_FC1.25	P0_05	P0_05	P0_1	0.905424	3.11141	3.23721	3.17258	6.10093	5.65405	6.06223	27.3384
NM_013566	Itgb7	2657	404	367	406	728	693	755	3353	557.84	0.9033	0.0996335	9.06623	1.23211e-19	4.974e-18	399.802	366.036	400.187	732.918	692.677	755.422	UP_FC1_5	UP_FC1.25	P0_05	P0_05	P0_1	0.9033	5.11111	4.62429	5.10075	9.27823	8.8775	9.5613	42.5532
NM_033602	Peli2	5841	99	128	135	211	247	211	1031	171.522	0.902363	0.160869	5.60932	2.03127e-08	2.6514e-07	97.9714	127.664	133.067	212.425	246.885	211.118	UP_FC1_5	UP_FC1.25	P0_05	P0_05	P0_1	0.902363	0.569735	0.733658	0.771519	1.22326	1.43932	1.2155	5.95301
NM_181444	Gprc5a	2065	549	486	515	866	1159	839	4414	734.237	0.902099	0.118884	7.58804	3.2478e-14	8.50702e-13	543.296	484.724	507.627	871.85	1158.46	839.469	UP_FC1_5	UP_FC1.25	P0_05	P0_05	P0_1	0.902099	8.93671	7.87929	8.32505	14.2011	19.1035	13.6711	72.1168
NR_040446	C920021L13Rik	1722	19	18	22	33	46	30	168	27.9431	0.902058	0.352535	2.55877	0.0105042	0.0344354	18.8026	17.9527	21.685	33.2229	45.9785	30.0168	UP_FC1_5	UP_FC1.25	P0_05	P0_05	P0_1	0.902058	0.370891	0.349953	0.426471	0.648942	0.90923	0.586205	3.29169
NM_001363064	Tox2	2914	15	9	15	24	28	20	111	18.461	0.901684	0.428778	2.10291	0.0354734	0.0909018	14.8441	8.97637	14.7852	24.1621	27.9869	20.0112	UP_FC1_5	UP_FC1.25	P0_05	NA	P0_1	0.901684	0.173032	0.103401	0.171831	0.278899	0.327053	0.230941	1.28516
NM_008127	Gjb4	1441	22	28	28	51	48	45	222	36.9407	0.901078	0.30231	2.98065	0.00287641	0.0118534	21.7714	27.9265	27.5991	51.3445	47.9776	45.0251	UP_FC1_5	UP_FC1.25	P0_05	P0_05	P0_1	0.901078	0.513197	0.650527	0.648625	1.19848	1.13377	1.05078	5.19538
NM_001162532	Fam174b	2673	49	50	43	99	82	81	404	67.2366	0.900265	0.230721	3.90196	9.54182e-05	0.00061354	48.4909	49.8687	42.3844	99.6687	81.9617	81.0452	UP_FC1_5	UP_FC1.25	P0_05	P0_05	P0_1	0.900265	0.616201	0.626242	0.536994	1.25418	1.04415	1.01964	5.09742
NM_001252439	D16Ertd472e	5920	393	449	418	790	702	830	3582	596.038	0.89834	0.104746	8.57636	9.79237e-18	3.38593e-16	388.917	447.821	412.015	795.336	701.672	830.463	UP_FC1_5	UP_FC1.25	P0_05	P0_05	P0_1	0.89834	2.2315	2.53919	2.35697	4.51888	4.03612	4.71756	20.4002
NM_001355701	Fbxo44	1159	29	16	36	51	41	57	230	38.2497	0.897127	0.319533	2.80762	0.00499087	0.0187334	28.6987	15.958	35.4846	51.3445	40.9809	57.0318	UP_FC1_5	UP_FC1.25	P0_05	P0_05	P0_1	0.897127	0.841085	0.462176	1.03686	1.49009	1.20406	1.65483	6.6891
NM_172497	Efhb	2646	27	42	25	51	65	57	267	44.4329	0.895391	0.289423	3.09371	0.00197671	0.00859583	26.7195	41.8897	24.6421	51.3445	64.9697	57.0318	UP_FC1_5	UP_FC1.25	P0_05	P0_05	P0_1	0.895391	0.343004	0.531411	0.315392	0.652688	0.836128	0.724847	3.40347
NM_025534	Ccdc82	4654	53	44	51	78	92	102	420	69.8574	0.894479	0.227901	3.92485	8.67827e-05	0.000564619	52.4493	43.8845	50.2698	78.5269	91.9571	102.057	UP_FC1_5	UP_FC1.25	P0_05	P0_05	P0_1	0.894479	0.382802	0.316517	0.3658	0.567536	0.672838	0.737454	3.04295
NM_001358532	Vpreb3	582	15	14	14	21	24	34	122	20.2928	0.893687	0.409247	2.18374	0.0289815	0.0779384	14.8441	13.9632	13.7996	21.1419	23.9888	34.019	UP_FC1_5	UP_FC1.25	P0_05	NA	P0_1	0.893687	0.86635	0.805334	0.80298	1.22186	1.40358	1.9657	7.06581
NM_176848	Fbxo2	1226	257	224	258	447	430	479	2095	348.522	0.892477	0.117474	7.59724	3.02513e-14	7.95035e-13	254.33	223.412	254.306	450.019	429.799	479.267	UP_FC1_5	UP_FC1.25	P0_05	P0_05	P0_1	0.892477	7.04641	6.11686	7.02472	12.3465	11.9379	13.1464	57.6187
NM_001004155	9930012K11Rik	1977	34	53	56	83	83	96	405	67.3802	0.889925	0.239123	3.72163	0.000197944	0.00117133	33.6467	52.8608	55.1982	83.5607	82.9613	96.0536	UP_FC1_5	UP_FC1.25	P0_05	P0_05	P0_1	0.889925	0.578093	0.897512	0.945543	1.42166	1.42896	1.6339	6.90567
NM_001081089	Gpat2	2604	74	91	107	179	173	146	770	128.112	0.889388	0.182056	4.88525	1.03296e-06	1.03683e-05	73.2311	90.761	105.468	180.209	172.919	146.082	UP_FC1_5	UP_FC1.25	P0_05	P0_05	P0_1	0.889388	0.955248	1.16996	1.37165	2.32775	2.26128	1.88657	9.97246
NM_030716	Kcnip2	2332	68	45	69	112	134	87	515	85.655	0.888769	0.227228	3.91135	9.17813e-05	0.000592968	67.2935	44.8818	68.0121	112.757	133.937	87.0486	UP_FC1_5	UP_FC1.25	P0_05	P0_05	P0_1	0.888769	0.98018	0.646033	0.987689	1.62635	1.9558	1.25531	7.45137
NM_008120	Gja4	1682	18	12	17	28	28	30	133	22.1218	0.888645	0.387087	2.29573	0.0216915	0.0618936	17.813	11.9685	16.7566	28.1891	27.9869	30.0168	UP_FC1_5	UP_FC1.25	P0_05	NA	P0_1	0.888645	0.359726	0.238851	0.337383	0.563712	0.566606	0.600146	2.66642
NM_028448	Cenpv	1027	841	677	774	1492	1413	1284	6481	1078.26	0.887044	0.0975597	9.09232	9.69486e-20	3.97527e-18	832.262	675.222	762.919	1502.08	1412.34	1284.72	UP_FC1_5	UP_FC1.25	P0_05	P0_05	P0_1	0.887044	27.5265	22.0693	25.1577	49.1953	46.8296	42.0684	212.847
NM_001252485	Inca1	1299	14	11	10	20	27	17	99	16.4691	0.886994	0.452391	1.96068	0.0499162	0.119032	13.8545	10.9711	9.85683	20.1351	26.9874	17.0095	UP_FC1_5	UP_FC1.25	P0_05	NA	NA	0.886994	0.36228	0.283501	0.256975	0.52137	0.707463	0.440353	2.57194
NM_001291336	Plekhb1	1762	210	174	185	348	365	327	1609	267.679	0.886735	0.129816	6.8307	8.44992e-12	1.69904e-10	207.818	173.543	182.351	350.351	364.83	327.183	UP_FC1_5	UP_FC1.25	P0_05	P0_05	P0_1	0.886735	4.00626	3.30609	3.50482	6.68803	7.05076	6.24458	30.8005
NM_173781	Rab6b	4724	174	163	172	326	329	275	1439	239.417	0.886263	0.136017	6.51581	7.22977e-11	1.27624e-09	172.192	162.572	169.537	328.202	328.846	275.154	UP_FC1_5	UP_FC1.25	P0_05	P0_05	P0_1	0.886263	1.23813	1.15518	1.2154	2.33686	2.37047	1.95877	10.2748
NM_013900	Meltf	4114	11	14	15	21	31	21	113	18.7956	0.884083	0.424352	2.08337	0.0372172	0.0942678	10.8857	13.9632	14.7852	21.1419	30.9855	21.0117	UP_FC1_5	UP_FC1.25	P0_05	NA	P0_1	0.884083	0.0898781	0.113929	0.12171	0.172854	0.256476	0.171758	0.926605
NM_011430	Sncg	725	36	40	43	79	65	73	336	55.9082	0.883513	0.249353	3.54322	0.000395273	0.00214456	35.626	39.895	42.3844	79.5336	64.9697	73.0408	UP_FC1_5	UP_FC1.25	P0_05	P0_05	P0_1	0.883513	1.66913	1.84711	1.97984	3.6899	3.05158	3.38802	15.6256
NM_028677	Ppih	765	14	10	15	27	16	28	110	18.3007	0.881808	0.436112	2.02197	0.0431791	0.106009	13.8545	9.97374	14.7852	27.1824	15.9925	28.0156	UP_FC1_5	UP_FC1.25	P0_05	NA	NA	0.881808	0.615165	0.437632	0.65453	1.19516	0.711881	1.23157	4.84594
NM_010202	Fgf4	3027	2073	2032	2062	3488	3654	4092	17401	2894.79	0.881591	0.0778718	11.3211	1.03208e-29	7.41561e-28	2051.46	2026.66	2032.48	3511.56	3652.29	4094.29	UP_FC1_5	UP_FC1.25	P0_05	P0_05	P0_1	0.881591	23.0204	22.4741	22.7392	39.0202	41.0871	45.4867	193.828
NM_029115	Ccdc181	1888	133	150	147	275	276	232	1213	201.83	0.8812	0.145654	6.04997	1.44875e-09	2.20744e-08	131.618	149.606	144.895	276.858	275.871	232.13	UP_FC1_5	UP_FC1.25	P0_05	P0_05	P0_1	0.8812	2.36796	2.65987	2.59905	4.93237	4.97572	4.13473	21.6697
NM_013471	Anxa4	1988	499	420	458	810	915	780	3882	645.773	0.879901	0.103457	8.505	1.81592e-17	6.13009e-16	493.815	418.897	451.443	815.472	914.573	780.436	UP_FC1_5	UP_FC1.25	P0_05	P0_05	P0_1	0.879901	8.43742	7.073	7.6904	13.7973	15.6658	13.202	65.866
NM_010291	Gjb5	1700	309	265	291	567	524	482	2438	405.63	0.879652	0.115113	7.64167	2.1443e-14	5.73161e-13	305.789	264.304	286.834	570.83	523.755	482.269	UP_FC1_5	UP_FC1.25	P0_05	P0_05	P0_1	0.879652	6.10991	5.21877	5.71405	11.2943	10.4914	9.54024	48.3686
NM_001013749	Tmem151b	4846	123	132	107	232	209	217	1020	169.739	0.878417	0.154639	5.68042	1.3436e-08	1.80262e-07	121.722	131.653	105.468	233.567	208.902	217.121	UP_FC1_5	UP_FC1.25	P0_05	P0_05	P0_1	0.878417	0.853192	0.91193	0.737056	1.62117	1.46795	1.50674	7.09804
NM_001359946	Oasl1	1829	143	114	131	220	196	289	1093	181.816	0.878292	0.168524	5.21168	1.87142e-07	2.10734e-06	141.514	113.701	129.124	221.486	195.909	289.161	UP_FC1_5	UP_FC1.25	P0_05	P0_05	P0_1	0.878292	2.62813	2.08671	2.39088	4.07319	3.64747	5.31674	20.1431
NM_009721	Atp1b1	2582	1582	1497	1638	2837	3276	2454	13284	2209.86	0.877566	0.0971938	9.02903	1.73205e-19	6.89451e-18	1565.56	1493.07	1614.55	2856.16	3274.47	2455.37	UP_FC1_5	UP_FC1.25	P0_05	P0_05	P0_1	0.877566	20.5957	19.4105	21.1767	37.2073	43.1854	31.9801	173.556
NM_013560	Hspb1	898	1313	1098	1107	2124	2066	2197	9905	1647.87	0.877	0.0867752	10.1066	5.16582e-24	2.76632e-22	1299.36	1095.12	1091.15	2138.35	2065.04	2198.23	UP_FC1_5	UP_FC1.25	P0_05	P0_05	P0_1	0.877	49.1489	40.9352	41.1501	80.0946	78.3074	82.3218	371.958
NM_009694	Apobec2	1213	69	66	86	125	99	177	622	103.463	0.876465	0.219871	3.98627	6.71194e-05	0.000448996	68.2831	65.8267	84.7687	125.844	98.9538	177.099	UP_FC1_5	UP_FC1.25	P0_05	P0_05	P0_1	0.876465	1.91211	1.8216	2.36667	3.48959	2.77794	4.90991	17.2778
NM_053214	Myo1f	3803	178	144	156	273	237	357	1345	223.745	0.875683	0.160582	5.4532	4.9472e-08	6.12304e-07	176.151	143.622	153.767	274.844	236.889	357.199	UP_FC1_5	UP_FC1.25	P0_05	P0_05	P0_1	0.875683	1.57333	1.26767	1.3693	2.43087	2.12115	3.15866	11.921
NM_027420	Arpin	2176	63	48	64	104	100	113	492	81.837	0.874066	0.211394	4.13478	3.55301e-05	0.000253312	62.3454	47.874	63.0837	104.703	99.9533	113.063	UP_FC1_5	UP_FC1.25	P0_05	P0_05	P0_1	0.874066	0.973211	0.738505	0.981795	1.61845	1.56419	1.74735	7.62351
NM_001081650	Rgs3	3988	62	52	45	83	139	66	447	74.3513	0.872922	0.263416	3.31385	0.000920218	0.00447774	61.3558	51.8635	44.3557	83.5607	138.935	66.0369	UP_FC1_5	UP_FC1.25	P0_05	P0_05	P0_1	0.872922	0.522591	0.436535	0.376667	0.704771	1.18634	0.556865	3.78377
NM_001311069	Dixdc1	5588	177	236	178	320	418	332	1661	276.357	0.871915	0.148177	5.88427	3.99823e-09	5.76139e-08	175.161	235.38	175.452	322.162	417.805	332.185	UP_FC1_5	UP_FC1.25	P0_05	P0_05	P0_1	0.871915	1.06474	1.41393	1.06332	1.93918	2.54606	1.99914	10.0264
NM_023596	Slc29a3	5232	335	354	342	625	591	645	2892	481.167	0.868492	0.103063	8.42679	3.55285e-17	1.18153e-15	331.519	353.07	337.104	629.222	590.724	645.36	UP_FC1_5	UP_FC1.25	P0_05	P0_05	P0_1	0.868492	2.1523	2.2652	2.18202	4.04518	3.84476	4.14814	18.6376
NM_008969	Ptgs1	2853	75	93	83	148	130	175	704	117.137	0.868087	0.186824	4.64655	3.37526e-06	3.04016e-05	74.2207	92.7558	81.8117	149	129.939	175.098	UP_FC1_5	UP_FC1.25	P0_05	P0_05	P0_1	0.868087	0.883659	1.09132	0.971127	1.75665	1.55092	2.06394	8.31762
NM_001302353	Umad1	2243	34	41	31	58	61	72	297	49.4165	0.865431	0.266369	3.24899	0.00115815	0.00542972	33.6467	40.8923	30.5562	58.3918	60.9715	72.0402	UP_FC1_5	UP_FC1.25	P0_05	P0_05	P0_1	0.865431	0.509536	0.611964	0.461352	0.875637	0.925656	1.0801	4.46425
NM_001024851	Ankrd34a	2582	90	105	81	212	131	154	773	128.681	0.865305	0.198129	4.36737	1.2575e-05	0.00010034	89.0649	104.724	79.8403	213.432	130.939	154.086	UP_FC1_5	UP_FC1.25	P0_05	P0_05	P0_1	0.865305	1.17169	1.36146	1.0472	2.78038	1.72689	2.0069	10.0945
NM_011215	Ptprn2	4663	12	14	14	22	24	26	112	18.6317	0.864307	0.417506	2.07017	0.0384368	0.0966233	11.8753	13.9632	13.7996	22.1486	23.9888	26.0145	UP_FC1_5	UP_FC1.25	P0_05	NA	P0_1	0.864307	0.086505	0.100516	0.100222	0.159765	0.175184	0.187616	0.809808
NM_174988	Cdh22	3572	16	14	15	21	35	25	126	20.9536	0.864112	0.40349	2.1416	0.032226	0.0846081	15.8338	13.9632	14.7852	21.1419	34.9837	25.014	UP_FC1_5	UP_FC1.25	P0_05	NA	P0_1	0.864112	0.150568	0.131216	0.140178	0.199082	0.333508	0.235499	1.19005
NM_001364360	Acyp1	778	73	47	68	108	123	107	526	87.4794	0.86329	0.211656	4.07873	4.52815e-05	0.00031481	72.2415	46.8766	67.0264	108.73	122.943	107.06	UP_FC1_5	UP_FC1.25	P0_05	P0_05	P0_1	0.86329	3.15405	2.0225	2.91762	4.70077	5.38114	4.6277	22.8038
NM_173780	Klf8	7535	607	717	669	1171	1085	1327	5576	927.729	0.862484	0.100932	8.54518	1.28332e-17	4.37459e-16	600.693	715.117	659.422	1178.91	1084.49	1327.74	UP_FC1_5	UP_FC1.25	P0_05	P0_05	P0_1	0.862484	2.70789	3.18571	2.96376	5.26258	4.90112	5.92583	24.9469
NM_001357445	Nmnat3	2021	26	12	16	31	34	32	151	25.1134	0.861968	0.375959	2.29272	0.0218643	0.0622874	25.7299	11.9685	15.7709	31.2094	33.9841	32.0179	UP_FC1_5	UP_FC1.25	P0_05	NA	P0_1	0.861968	0.432446	0.198786	0.264273	0.519422	0.572614	0.532776	2.52032
NM_173365	Gpr20	2137	15	18	16	33	31	24	137	22.7983	0.861239	0.382252	2.25307	0.024255	0.0675771	14.8441	17.9527	15.7709	33.2229	30.9855	24.0134	UP_FC1_5	UP_FC1.25	P0_05	NA	P0_1	0.861239	0.235946	0.281993	0.249928	0.522919	0.493749	0.377892	2.16243
NM_009598	Ace	3132	24	18	12	28	36	33	151	25.1204	0.860912	0.373938	2.30228	0.0213193	0.0610093	23.7506	17.9527	11.8282	28.1891	35.9832	33.0184	UP_FC1_5	UP_FC1.25	P0_05	NA	P0_1	0.860912	0.257582	0.192407	0.127897	0.302734	0.391228	0.35453	1.62638
NM_008153	Cmklr1	2840	220	218	156	326	398	343	1661	276.353	0.860739	0.145297	5.92398	3.14241e-09	4.58939e-08	217.714	217.428	153.767	328.202	397.814	343.192	UP_FC1_5	UP_FC1.25	P0_05	P0_05	P0_1	0.860739	2.60393	2.56986	1.83361	3.88709	4.76995	4.06385	19.7283
NM_010773	Mbd2	1841	328	306	357	523	628	628	2770	460.711	0.860605	0.113382	7.59031	3.19141e-14	8.3733e-13	324.592	305.196	351.889	526.533	627.707	628.351	UP_FC1_5	UP_FC1.25	P0_05	P0_05	P0_1	0.860605	5.98888	5.56466	6.47313	9.61996	11.6106	11.478	50.7353
NM_009440	Tsx	810	26	14	18	35	29	40	162	26.9468	0.859499	0.362457	2.37131	0.0177251	0.0527274	25.7299	13.9632	17.7423	35.2364	28.9865	40.0223	UP_FC1_5	UP_FC1.25	P0_05	NA	P0_1	0.859499	1.07898	0.578647	0.741801	1.46322	1.2186	1.66164	6.74288
NM_010637	Klf4	3037	8733	8074	8713	14528	17993	13228	71269	11854.9	0.858613	0.0960255	8.94151	3.83893e-19	1.49394e-17	8642.26	8052.8	8588.25	14626.1	17984.6	13235.4	UP_FC1_5	UP_FC1.25	P0_05	P0_05	P0_1	0.858613	96.6594	89.0051	95.7685	161.989	201.654	146.558	791.635
NM_177292	Wscd2	3801	65	60	53	119	109	91	497	82.702	0.858282	0.212783	4.03361	5.49269e-05	0.000374308	64.3246	59.8424	52.2412	119.804	108.949	91.0508	UP_FC1_5	UP_FC1.25	P0_05	P0_05	P0_1	0.858282	0.574832	0.528475	0.465455	1.06017	0.976063	0.805573	4.41056
NM_001114174	Fam189a2	2535	41	37	33	45	83	71	310	51.5515	0.857842	0.278814	3.07675	0.00209269	0.00903993	40.574	36.9028	32.5275	45.304	82.9613	71.0396	UP_FC1_5	UP_FC1.25	P0_05	P0_05	P0_1	0.857842	0.543665	0.488646	0.434546	0.601118	1.11442	0.942414	4.12481
NM_134082	Farp1	4828	622	549	531	1095	1105	849	4751	790.475	0.857769	0.112598	7.61795	2.57733e-14	6.81927e-13	615.537	547.558	523.398	1102.4	1104.48	849.474	UP_FC1_5	UP_FC1.25	P0_05	P0_05	P0_1	0.857769	4.3306	3.80694	3.67136	7.68019	7.79012	5.917	33.1962
NM_009932	Col4a2	6400	446	474	464	861	973	643	3861	642.367	0.856207	0.127327	6.7245	1.762e-11	3.36779e-10	441.366	472.755	457.357	866.816	972.546	643.359	UP_FC1_5	UP_FC1.25	P0_05	P0_05	P0_1	0.856207	2.3425	2.47953	2.42013	4.55563	5.17466	3.38059	20.353
NM_007545	Hrk	5362	44	71	52	99	88	112	466	77.5504	0.856171	0.227787	3.75865	0.00017083	0.00102895	43.5428	70.8136	51.2555	99.6687	87.9589	112.063	UP_FC1_5	UP_FC1.25	P0_05	P0_05	P0_1	0.856171	0.275836	0.443305	0.323725	0.625221	0.558605	0.702834	2.92953
NM_001081104	Chrna9	1996	103	91	95	191	139	187	806	134.11	0.856006	0.178579	4.79344	1.63949e-06	1.57934e-05	101.93	90.761	93.6399	192.29	138.935	187.104	UP_FC1_5	UP_FC1.25	P0_05	P0_05	P0_1	0.856006	1.73461	1.52634	1.58878	3.2404	2.3703	3.15241	13.6128
NM_001355055	Sigirr	1606	223	224	222	399	411	387	1866	310.439	0.855823	0.117936	7.25668	3.96702e-13	9.33695e-12	220.683	223.412	218.822	401.695	410.808	387.216	UP_FC1_5	UP_FC1.25	P0_05	P0_05	P0_1	0.855823	4.6675	4.66953	4.61432	8.41303	8.71055	8.10824	39.1832
NM_133663	Itgb4	5969	179	175	161	274	378	269	1436	238.867	0.85466	0.151763	5.63156	1.78585e-08	2.34768e-07	177.14	174.54	158.695	275.851	377.824	269.15	UP_FC1_5	UP_FC1.25	P0_05	P0_05	P0_1	0.85466	1.00804	0.981539	0.900377	1.55444	2.15546	1.51639	8.11624
NM_016863	Fkbp1b	974	70	67	70	131	127	112	577	95.9971	0.854583	0.193686	4.41222	1.02317e-05	8.36667e-05	69.2727	66.8241	68.9978	131.885	126.941	112.063	UP_FC1_5	UP_FC1.25	P0_05	P0_05	P0_1	0.854583	2.41582	2.30296	2.39905	4.55447	4.43807	3.86919	19.9796
NM_009989	Cyct	652	57	47	65	90	86	126	471	78.332	0.854383	0.228468	3.73962	0.000184298	0.00110139	56.4078	46.8766	64.0694	90.608	85.9599	126.07	UP_FC1_5	UP_FC1.25	P0_05	P0_05	P0_1	0.854383	2.93868	2.41336	3.32786	4.67434	4.48952	6.50256	24.3463
NM_026819	Dhrs1	1460	352	313	311	577	609	557	2719	452.332	0.853126	0.107217	7.95699	1.76277e-15	5.12267e-14	348.343	312.178	306.547	580.898	608.716	557.311	UP_FC1_5	UP_FC1.25	P0_05	P0_05	P0_1	0.853126	8.10429	7.17732	7.11062	13.3828	14.1976	12.837	62.8096
NM_029570	Atp11b	4907	2445	2987	2744	4473	4987	5121	22757	3785.87	0.850552	0.0869959	9.77693	1.41442e-22	7.10087e-21	2419.6	2979.16	2704.71	4503.22	4984.67	5123.86	UP_FC1_5	UP_FC1.25	P0_05	P0_05	P0_1	0.850552	16.749	20.3793	18.6667	30.868	34.5917	35.1156	156.37
NM_025566	Tnfaip8l1	2361	23	20	21	39	41	34	178	29.6119	0.84952	0.334083	2.54284	0.0109954	0.03578	22.761	19.9475	20.6993	39.2634	40.9809	34.019	UP_FC1_5	UP_FC1.25	P0_05	P0_05	P0_1	0.84952	0.327459	0.283599	0.296909	0.559363	0.591067	0.484556	2.54295
NM_001256019	Bmp8a	2391	28	32	27	49	50	56	242	40.2629	0.849345	0.288657	2.9424	0.00325679	0.0131544	27.7091	31.916	26.6134	49.331	49.9767	56.0313	UP_FC1_5	UP_FC1.25	P0_05	P0_05	P0_1	0.849345	0.393644	0.448065	0.37695	0.693972	0.71177	0.788079	3.41248
NM_028772	Dmgdh	2961	24	23	17	27	33	54	178	29.6073	0.848478	0.360024	2.35672	0.018437	0.0543799	23.7506	22.9396	16.7566	27.1824	32.9846	54.0302	UP_FC1_5	UP_FC1.25	P0_05	NA	P0_1	0.848478	0.272457	0.260052	0.191651	0.308781	0.379336	0.613644	2.02592
NM_025933	Higd2a	609	790	561	653	1200	1234	1132	5570	926.522	0.848397	0.109022	7.7819	7.14426e-15	1.99829e-13	781.792	559.527	643.651	1208.11	1233.42	1132.63	UP_FC1_5	UP_FC1.25	P0_05	P0_05	P0_1	0.848397	43.6049	30.8402	35.7928	66.7251	68.9679	62.5447	308.476
NR_030674	Gm4532	712	37	47	69	75	102	95	425	70.6694	0.846738	0.245879	3.44371	0.000573788	0.00298045	36.6156	46.8766	68.0121	75.5066	101.952	95.053	UP_FC1_5	UP_FC1.25	P0_05	P0_05	P0_1	0.846738	1.74682	2.20998	3.23496	3.56703	4.87606	4.48957	20.1244
NM_001162974	Lrrc51	1041	24	21	40	52	58	41	236	39.245	0.846501	0.31284	2.70586	0.00681288	0.0241133	23.7506	20.9449	39.4273	52.3513	57.9729	41.0229	UP_FC1_5	UP_FC1.25	P0_05	P0_05	P0_1	0.846501	0.774972	0.675367	1.28265	1.69152	1.89638	1.32524	7.64614
NM_153807	Acsf2	3051	253	283	256	433	571	404	2200	365.974	0.846056	0.135627	6.23812	4.42861e-10	7.08193e-09	250.371	282.257	252.335	435.925	570.734	404.226	UP_FC1_5	UP_FC1.25	P0_05	P0_05	P0_1	0.846056	2.78743	3.10538	2.8009	4.80586	6.37005	4.45554	24.3252
NM_001081134	Kcng1	2312	39	38	44	71	74	70	336	55.8915	0.846001	0.246193	3.43633	0.000589643	0.00304764	38.5948	37.9002	43.37	71.4796	73.9655	70.0391	UP_FC1_5	UP_FC1.25	P0_05	P0_05	P0_1	0.846001	0.567025	0.550258	0.635279	1.03991	1.08941	1.01876	4.90065
NM_001008792	Whrn	4054	347	359	391	603	784	560	3044	506.312	0.844076	0.125388	6.73173	1.67661e-11	3.21242e-10	343.395	358.057	385.402	607.073	783.634	560.313	UP_FC1_5	UP_FC1.25	P0_05	P0_05	P0_1	0.844076	2.87721	2.96471	3.21953	5.03685	6.58236	4.648	25.3286
NR_040401	C920006O11Rik	1443	23	27	21	47	51	28	197	32.7831	0.843806	0.336374	2.50853	0.0121234	0.0388293	22.761	26.9291	20.6993	47.3175	50.9762	28.0156	UP_FC1_5	UP_FC1.25	P0_05	P0_05	P0_1	0.843806	0.53578	0.626424	0.485795	1.10295	1.20296	0.65291	4.60683
NR_027059	Snhg20	598	154	97	112	184	248	212	1007	167.465	0.843605	0.17807	4.73749	2.16383e-06	2.0202e-05	152.4	96.7453	110.396	185.243	247.884	212.118	UP_FC1_5	UP_FC1.25	P0_05	P0_05	P0_1	0.843605	8.65655	5.43052	6.25197	10.4194	14.1156	11.9288	56.8028
NM_175132	Synpo2l	4434	32	31	43	60	62	66	294	48.8973	0.843539	0.266338	3.16717	0.00153929	0.00692438	31.6675	30.9186	42.3844	60.4053	61.9711	66.0369	UP_FC1_5	UP_FC1.25	P0_05	P0_05	P0_1	0.843539	0.242594	0.234065	0.323722	0.458227	0.475932	0.500852	2.23539
NR_002901	Snora68	97	47	39	38	65	69	86	344	57.22	0.843496	0.250345	3.36934	0.000753486	0.00376707	46.5117	38.8976	37.4559	65.4391	68.9678	86.048	UP_FC1_5	UP_FC1.25	P0_05	P0_05	P0_1	0.843496	16.2874	13.4606	13.0771	22.6917	24.2118	29.8324	119.561
NR_000003	Snord35a	88	15	11	18	26	22	30	122	20.2899	0.843201	0.407264	2.0704	0.0384144	0.0965818	14.8441	10.9711	17.7423	26.1756	21.9897	30.0168	UP_FC1_5	UP_FC1.25	P0_05	NA	P0_1	0.843201	5.72973	4.18486	6.82794	10.005	8.50921	11.471	46.7277
NM_001310520	Zfp423	4326	654	652	579	1161	978	1200	5224	869.21	0.841282	0.101784	8.26538	1.39254e-16	4.44237e-15	647.205	650.288	570.71	1168.84	977.544	1200.67	UP_FC1_5	UP_FC1.25	P0_05	P0_05	P0_1	0.841282	5.08179	5.04582	4.46778	9.08805	7.69487	9.33375	40.7121
NM_001310701	P2rx2	1713	24	26	20	44	33	47	194	32.284	0.841252	0.326926	2.57322	0.0100758	0.03331	23.7506	25.9317	19.7137	44.2972	32.9846	47.0262	UP_FC1_5	UP_FC1.25	P0_05	P0_05	P0_1	0.841252	0.470955	0.508144	0.389738	0.869802	0.655701	0.923213	3.81755
NM_144880	Ppp2r5a	3067	876	869	886	1514	1543	1603	7291	1212.89	0.841198	0.0788271	10.6714	1.3848e-26	8.42361e-25	866.898	866.718	873.315	1524.23	1542.28	1603.9	UP_FC1_5	UP_FC1.25	P0_05	P0_05	P0_1	0.841198	9.60098	9.48587	9.64317	16.7162	17.1238	17.5866	80.1566
NM_028179	2200002D01Rik	501	48	28	37	82	63	55	313	52.0755	0.841196	0.275341	3.05511	0.0022498	0.00960745	47.5013	27.9265	36.4703	82.5539	62.9706	55.0307	UP_FC1_5	UP_FC1.25	P0_05	P0_05	P0_1	0.841196	3.22054	1.87108	2.46527	5.54244	4.28008	3.69391	21.0733
NM_144848	Eppk1	12321	91	124	104	180	229	156	884	147.073	0.840592	0.182243	4.61248	3.97888e-06	3.53406e-05	90.0545	123.674	102.511	181.216	228.893	156.087	UP_FC1_5	UP_FC1.25	P0_05	P0_05	P0_1	0.840592	0.248268	0.336935	0.281765	0.494711	0.632614	0.42603	2.42032
NM_009133	Stmn3	1129	104	78	83	163	158	148	734	122.106	0.840364	0.178657	4.70379	2.55379e-06	2.35996e-05	102.919	77.7952	81.8117	164.101	157.926	148.083	UP_FC1_5	UP_FC1.25	P0_05	P0_05	P0_1	0.840364	3.09645	2.31298	2.45405	4.88899	4.76335	4.41092	21.9267
NM_020263	Cacna2d2	5492	125	111	134	227	241	186	1024	170.336	0.838644	0.159796	5.24823	1.5357e-07	1.75566e-06	123.701	110.709	132.082	228.533	240.888	186.104	UP_FC1_5	UP_FC1.25	P0_05	P0_05	P0_1	0.838644	0.765076	0.676649	0.814468	1.39965	1.4936	1.13958	6.28903
NM_133249	Ppargc1b	10314	136	127	140	228	282	202	1115	185.462	0.837622	0.158317	5.29079	1.21789e-07	1.41569e-06	134.587	126.667	137.996	229.54	281.868	202.113	UP_FC1_5	UP_FC1.25	P0_05	P0_05	P0_1	0.837622	0.443238	0.412238	0.453107	0.748571	0.930617	0.659	3.64677
NM_172205	Sbsn	2280	18	16	26	24	44	38	166	27.5936	0.837524	0.366185	2.28716	0.0221863	0.0630471	17.813	15.958	25.6278	24.1621	43.9795	38.0212	UP_FC1_5	UP_FC1.25	P0_05	NA	P0_1	0.837524	0.265377	0.23494	0.380661	0.356452	0.656851	0.560803	2.45508
NM_001142731	Kctd1	3449	54	69	61	109	102	114	509	84.6895	0.837019	0.20644	4.05454	5.02329e-05	0.000345401	53.4389	68.8188	60.1267	109.736	101.952	114.064	UP_FC1_5	UP_FC1.25	P0_05	P0_05	P0_1	0.837019	0.526291	0.669772	0.590387	1.07018	1.0066	1.11217	4.97541
NM_130882	Cyp4f13	1696	103	90	93	146	211	148	791	131.555	0.836489	0.185607	4.50679	6.58165e-06	5.61961e-05	101.93	89.7637	91.6685	146.986	210.902	148.083	UP_FC1_5	UP_FC1.25	P0_05	P0_05	P0_1	0.836489	2.04144	1.77659	1.83045	2.91509	4.23453	2.93628	15.7344
NM_009351	Tep1	8106	430	460	411	794	798	700	3593	597.804	0.83333	0.102021	8.16822	3.12965e-16	9.70717e-15	425.532	458.792	405.116	799.363	797.628	700.391	UP_FC1_5	UP_FC1.25	P0_05	P0_05	P0_1	0.83333	1.78315	1.89986	1.69252	3.31695	3.35078	2.90571	14.949
NM_007702	Cidea	1157	20	27	20	33	53	32	185	30.7752	0.832102	0.345302	2.40978	0.0159621	0.0485527	19.7922	26.9291	19.7137	33.2229	52.9753	32.0179	UP_FC1_5	UP_FC1.25	P0_05	P0_05	P0_1	0.832102	0.581061	0.78127	0.577027	0.965841	1.55916	0.930632	5.395
NM_148942	Serpinb6c	1319	153	153	162	284	245	294	1291	214.776	0.831086	0.140667	5.90818	3.45909e-09	5.02844e-08	151.41	152.598	159.681	285.918	244.886	294.164	UP_FC1_5	UP_FC1.25	P0_05	P0_05	P0_1	0.831086	3.89917	3.88345	4.09987	7.2912	6.32223	7.50005	32.996
NR_040589	6330410L21Rik	3864	105	100	83	161	174	171	794	132.093	0.829241	0.170536	4.86257	1.15873e-06	1.1553e-05	103.909	99.7374	81.8117	162.088	173.919	171.095	UP_FC1_5	UP_FC1.25	P0_05	P0_05	P0_1	0.829241	0.913435	0.866431	0.717036	1.41096	1.53271	1.48909	6.92966
NM_007771	Cry1	3001	967	922	943	1626	1678	1667	7803	1298.03	0.828227	0.0773545	10.7069	9.44648e-27	5.81395e-25	956.953	919.579	929.499	1636.98	1677.22	1667.93	UP_FC1_5	UP_FC1.25	P0_05	P0_05	P0_1	0.828227	10.8314	10.2857	10.4893	18.3476	19.0316	18.6909	87.6766
NM_011883	Rnf13	1114	153	136	180	245	295	283	1292	214.859	0.828028	0.146715	5.6438	1.66339e-08	2.19853e-07	151.41	135.643	177.423	246.655	294.862	283.158	UP_FC1_5	UP_FC1.25	P0_05	P0_05	P0_1	0.828028	4.6167	4.08719	5.3937	7.44742	9.01334	8.54796	39.1063
NM_001134386	Gpr160	1686	74	85	54	109	128	137	587	97.6646	0.827717	0.206282	4.01254	6.00683e-05	0.000406779	73.2311	84.7768	53.2269	109.736	127.94	137.077	UP_FC1_5	UP_FC1.25	P0_05	P0_05	P0_1	0.827717	1.47536	1.68784	1.06914	2.18924	2.58405	2.73416	11.7398
NM_194350	Mafa	2818	197	216	219	360	415	334	1741	289.613	0.827649	0.12951	6.39063	1.65206e-10	2.79751e-09	194.953	215.433	215.865	362.432	414.806	334.187	UP_FC1_5	UP_FC1.25	P0_05	P0_05	P0_1	0.827649	2.34991	2.56616	2.5942	4.326	5.01252	3.98811	20.8369
NM_028238	Rab38	1572	29	21	19	47	35	39	190	31.6157	0.827201	0.331796	2.4931	0.0126633	0.0402459	28.6987	20.9449	18.728	47.3175	34.9837	39.0218	UP_FC1_5	UP_FC1.25	P0_05	P0_05	P0_1	0.827201	0.620113	0.447237	0.40346	1.01244	0.757817	0.834783	4.07585
NM_029044	Drc3	1842	44	36	46	61	77	83	347	57.702	0.827154	0.24985	3.3106	0.000930964	0.0045195	43.5428	35.9055	45.3414	61.4121	76.9641	83.0463	UP_FC1_5	UP_FC1.25	P0_05	P0_05	P0_1	0.827154	0.80295	0.65431	0.83362	1.12141	1.42282	1.51618	6.35129
NM_001024560	Snx32	1667	14	12	18	27	22	28	121	20.1255	0.824548	0.405956	2.03112	0.0422423	0.104174	13.8545	11.9685	17.7423	27.1824	21.9897	28.0156	UP_FC1_5	UP_FC1.25	P0_05	NA	NA	0.824548	0.282304	0.241	0.360443	0.548471	0.449196	0.565176	2.44659
NM_001033669	Fbxw10	3252	20	33	27	55	44	41	220	36.6155	0.823773	0.312608	2.63516	0.0084097	0.0287202	19.7922	32.9133	26.6134	55.3715	43.9795	41.0229	UP_FC1_5	UP_FC1.25	P0_05	P0_05	P0_1	0.823773	0.206731	0.33973	0.277149	0.572713	0.460523	0.424223	2.28107
NR_152133	Gm5106	1331	18	21	17	28	30	40	154	25.6187	0.823299	0.36312	2.2673	0.0233722	0.0656134	17.813	20.9449	16.7566	28.1891	29.986	40.0223	UP_FC1_5	UP_FC1.25	P0_05	NA	P0_1	0.823299	0.45459	0.528217	0.426354	0.712369	0.767171	1.01121	3.89992
NM_148944	Chrnb4	3478	45	41	49	73	85	78	371	61.7034	0.822425	0.236383	3.47921	0.000502904	0.00265316	44.5324	40.8923	48.2985	73.4931	84.9603	78.0436	UP_FC1_5	UP_FC1.25	P0_05	P0_05	P0_1	0.822425	0.434919	0.394662	0.470291	0.710753	0.831837	0.754617	3.59708
NM_001008501	Zfp760	4201	147	188	166	281	286	308	1376	228.923	0.820609	0.139272	5.89212	3.81278e-09	5.50428e-08	145.473	187.506	163.623	282.898	285.867	308.172	UP_FC1_5	UP_FC1.25	P0_05	P0_05	P0_1	0.820609	1.17622	1.49822	1.31903	2.26506	2.31719	2.46694	11.0427
NM_010102	S1pr4	2390	16	16	19	20	42	27	140	23.275	0.819272	0.395633	2.07079	0.0383786	0.0965219	15.8338	15.958	18.728	20.1351	41.9804	27.0151	UP_FC1_5	UP_FC1.25	P0_05	NA	P0_1	0.819272	0.225034	0.224126	0.265372	0.283372	0.598137	0.380126	1.97617
NM_183025	A430033K04Rik	3136	58	85	49	119	101	115	527	87.7156	0.818735	0.220525	3.71267	0.000205084	0.00120878	57.3974	84.7768	48.2985	119.804	100.953	115.064	UP_FC1_5	UP_FC1.25	P0_05	P0_05	P0_1	0.818735	0.621695	0.907431	0.521579	1.28498	1.09621	1.23391	5.6658
NM_029988	Pigh	2346	231	213	231	399	395	381	1850	307.743	0.816393	0.118743	6.87529	6.18641e-12	1.26173e-10	228.6	212.441	227.693	401.695	394.816	381.213	UP_FC1_5	UP_FC1.25	P0_05	P0_05	P0_1	0.816393	3.30986	3.03964	3.28688	5.7593	5.73084	5.4646	26.5911
NM_009723	Atp2b2	8907	41	38	37	55	98	49	318	52.8829	0.816166	0.287554	2.83831	0.00453536	0.0173162	40.574	37.9002	36.4703	55.3715	97.9543	49.0274	UP_FC1_5	UP_FC1.25	P0_05	P0_05	P0_1	0.816166	0.154731	0.142831	0.138666	0.209101	0.374493	0.185108	1.20493
NM_021451	Pmaip1	2649	510	591	693	913	1191	1018	4916	817.568	0.815687	0.118407	6.88885	5.6245e-12	1.15616e-10	504.701	589.448	683.078	919.167	1190.44	1018.57	UP_FC1_5	UP_FC1.25	P0_05	P0_05	P0_1	0.815687	6.47163	7.46924	8.73275	11.6712	15.3031	12.9309	62.5787
NM_001301424	Slc7a1	7048	2009	2175	2120	3769	3273	3924	17270	2873.2	0.815225	0.0838652	9.72066	2.46171e-22	1.20874e-20	1988.13	2169.29	2089.65	3794.46	3271.47	3926.19	UP_FC1_5	UP_FC1.25	P0_05	P0_05	P0_1	0.815225	9.58163	10.3315	10.0408	18.1086	15.8063	18.7337	82.6026
NM_001162924	Pkp3	2892	148	137	136	243	247	240	1151	191.469	0.81059	0.142391	5.6927	1.25044e-08	1.68847e-07	146.462	136.64	134.053	244.641	246.885	240.134	UP_FC1_5	UP_FC1.25	P0_05	P0_05	P0_1	0.81059	1.72024	1.58596	1.56979	2.84533	2.90702	2.79238	13.4207
NM_030750	Sgpp1	3319	137	134	156	262	245	233	1167	194.129	0.810158	0.144862	5.59262	2.23672e-08	2.90264e-07	135.577	133.648	153.767	263.77	244.886	233.13	UP_FC1_5	UP_FC1.25	P0_05	P0_05	P0_1	0.810158	1.38752	1.35166	1.56898	2.67312	2.51251	2.36216	11.856
NR_034048	Snora81	163	71	70	80	116	130	137	604	100.455	0.809804	0.190314	4.25509	2.08964e-05	0.000158427	70.2623	69.8162	78.8546	116.784	129.939	137.077	UP_FC1_5	UP_FC1.25	P0_05	P0_05	P0_1	0.809804	14.6419	14.3774	16.3833	24.0988	27.1459	28.281	124.928
NM_001081557	Camta1	8422	535	580	636	1009	1080	945	4785	795.942	0.809656	0.0971683	8.33251	7.9144e-17	2.58265e-15	529.441	578.477	626.894	1015.82	1079.5	945.528	UP_FC1_5	UP_FC1.25	P0_05	P0_05	P0_1	0.809656	2.13532	2.3056	2.52082	4.05696	4.36473	3.77553	19.159
NM_025705	Dcbld1	3013	384	375	417	644	667	725	3212	534.25	0.808433	0.101988	7.9267	2.25039e-15	6.48556e-14	380.01	374.015	411.03	648.35	666.689	725.405	UP_FC1_5	UP_FC1.25	P0_05	P0_05	P0_1	0.808433	4.28408	4.1668	4.61994	7.23789	7.53487	8.09655	35.9401
NM_007859	Dffb	2039	154	119	136	224	252	232	1117	185.778	0.808299	0.150284	5.37848	7.51161e-08	8.99871e-07	152.4	118.688	134.053	225.513	251.882	232.13	UP_FC1_5	UP_FC1.25	P0_05	P0_05	P0_1	0.808299	2.5388	1.95389	2.22649	3.72011	4.20661	3.82853	18.4744
NM_025404	Arl4d	1378	175	144	141	222	250	324	1256	208.891	0.80733	0.161131	5.0104	5.43179e-07	5.69865e-06	173.182	143.622	138.981	223.5	249.883	324.181	UP_FC1_5	UP_FC1.25	P0_05	P0_05	P0_1	0.80733	4.26888	3.49852	3.41562	5.45543	6.17504	7.91147	30.725
NM_001304757	Col13a1	2932	140	126	143	221	254	232	1116	185.612	0.806174	0.146903	5.48779	4.06991e-08	5.08771e-07	138.545	125.669	140.953	222.493	253.881	232.13	UP_FC1_5	UP_FC1.25	P0_05	P0_05	P0_1	0.806174	1.60505	1.43872	1.62807	2.55243	2.94862	2.66247	12.8354
NM_001364772	Arhgef15	2833	79	108	82	160	139	166	734	122.138	0.80569	0.183522	4.39015	1.13274e-05	9.15753e-05	78.1792	107.716	80.826	161.081	138.935	166.093	UP_FC1_5	UP_FC1.25	P0_05	P0_05	P0_1	0.80569	0.937359	1.27629	0.9662	1.91249	1.67	1.97162	8.73395
NM_008158	Gpr27	2697	34	51	47	82	69	77	360	59.9008	0.804938	0.246449	3.26615	0.00109021	0.00517001	33.6467	50.8661	46.3271	82.5539	68.9678	77.043	UP_FC1_5	UP_FC1.25	P0_05	P0_05	P0_1	0.804938	0.423763	0.633082	0.581724	1.02958	0.870798	0.960663	4.49961
NM_010832	Msl3	5126	180	165	174	286	306	304	1415	235.361	0.804278	0.13144	6.11899	9.41675e-10	1.46547e-08	178.13	164.567	171.509	287.932	305.857	304.17	UP_FC1_5	UP_FC1.25	P0_05	P0_05	P0_1	0.804278	1.18037	1.07765	1.13311	1.88935	2.03185	1.99552	9.30785
NM_020486	Bcam	2390	2031	1871	1923	3556	3274	3208	15863	2638.96	0.801926	0.07596	10.5572	4.70424e-26	2.77532e-24	2009.9	1866.09	1895.47	3580.02	3272.47	3209.79	UP_FC1_5	UP_FC1.25	P0_05	P0_05	P0_1	0.801926	28.5652	26.2088	26.8585	50.3836	46.6262	45.1646	223.807
NM_027884	Tns1	10029	446	479	481	740	697	986	3829	636.908	0.80151	0.122236	6.55705	5.48812e-11	9.84687e-10	441.366	477.742	474.113	744.999	696.675	986.551	UP_FC1_5	UP_FC1.25	P0_05	P0_05	P0_1	0.80151	1.49487	1.599	1.60099	2.49861	2.36551	3.30812	12.8671
NR_157296	Vps53	649	27	26	30	46	45	52	226	37.5901	0.801481	0.297122	2.69749	0.00698654	0.0246112	26.7195	25.9317	29.5705	46.3107	44.979	52.029	UP_FC1_5	UP_FC1.25	P0_05	P0_05	P0_1	0.801481	1.39844	1.34122	1.54304	2.40015	2.36003	2.696	11.7389
NM_175938	Btn2a2	2973	14	19	14	28	24	29	128	21.2997	0.801379	0.393362	2.03726	0.0416244	0.10293	13.8545	18.9501	13.7996	28.1891	23.9888	29.0162	UP_FC1_5	UP_FC1.25	P0_05	NA	NA	0.801379	0.158292	0.213959	0.157193	0.318925	0.274768	0.32822	1.45136
NR_045176	2810468N07Rik	1347	19	15	20	28	39	26	147	24.4437	0.800936	0.373356	2.14524	0.031934	0.0839751	18.8026	14.9606	19.7137	28.1891	38.9818	26.0145	UP_FC1_5	UP_FC1.25	P0_05	NA	P0_1	0.800936	0.474145	0.372816	0.495635	0.703908	0.985476	0.649482	3.68146
NM_175002	Mmgt2	1879	65	56	59	103	103	104	490	81.5064	0.800884	0.206472	3.8789	0.000104929	0.000666893	64.3246	55.8529	58.1553	103.696	102.952	104.058	UP_FC1_5	UP_FC1.25	P0_05	P0_05	P0_1	0.800884	1.16282	0.997774	1.04815	1.85625	1.86578	1.86238	8.79315
NM_026805	Svop	3168	23	30	30	35	77	31	226	37.5784	0.800426	0.3515	2.27717	0.0227761	0.0643462	22.761	29.9212	29.5705	35.2364	76.9641	31.0173	UP_FC1_5	UP_FC1.25	P0_05	NA	P0_1	0.800426	0.244044	0.317035	0.316108	0.374118	0.827284	0.329259	2.40785
NM_027482	Fam241a	1599	29	34	30	51	56	53	253	42.088	0.798968	0.281248	2.8408	0.00450006	0.017194	28.6987	33.9107	29.5705	51.3445	55.9739	53.0296	UP_FC1_5	UP_FC1.25	P0_05	P0_05	P0_1	0.798968	0.609642	0.711871	0.626286	1.08006	1.19203	1.11529	5.33518
NM_010262	Gbx2	2122	692	598	642	1282	911	1128	5253	873.985	0.798745	0.115819	6.89649	5.3302e-12	1.10209e-10	684.81	596.43	632.808	1290.66	910.575	1128.63	UP_FC1_5	UP_FC1.25	P0_05	P0_05	P0_1	0.798745	10.9619	9.43467	10.0993	20.4582	14.6124	17.8865	83.453
NM_018801	Syt7	6331	316	333	342	562	595	547	2695	448.295	0.798453	0.105162	7.59262	3.13499e-14	8.23218e-13	312.717	332.126	337.104	565.796	594.722	547.305	UP_FC1_5	UP_FC1.25	P0_05	P0_05	P0_1	0.798453	1.6778	1.76093	1.80324	3.006	3.19885	2.90721	14.354
NM_022415	Ptges	3642	167	172	188	307	291	307	1432	238.205	0.796792	0.131552	6.05687	1.38798e-09	2.12104e-08	165.265	171.548	185.308	309.074	290.864	307.171	UP_FC1_5	UP_FC1.25	P0_05	P0_05	P0_1	0.796792	1.54135	1.5811	1.72313	2.85446	2.71958	2.83635	13.256
NM_001163175	Begain	2703	39	44	44	71	80	67	345	57.3882	0.795893	0.244443	3.25595	0.00113014	0.00532661	38.5948	43.8845	43.37	71.4796	79.9627	67.0374	UP_FC1_5	UP_FC1.25	P0_05	P0_05	P0_1	0.795893	0.485002	0.544976	0.543384	0.889483	1.00738	0.834046	4.30427
NM_008809	Pdgfrb	5385	162	178	206	294	341	302	1483	246.649	0.795698	0.137131	5.80247	6.53453e-09	9.18381e-08	160.317	177.533	203.051	295.986	340.841	302.169	UP_FC1_5	UP_FC1.25	P0_05	P0_05	P0_1	0.795698	1.01124	1.10664	1.27697	1.84879	2.15535	1.88705	9.28603
NM_001355422	Znrd1	695	612	540	558	987	919	1028	4644	772.508	0.795537	0.0940383	8.45971	2.68045e-17	9.01939e-16	605.641	538.582	550.011	993.667	918.571	1028.57	UP_FC1_5	UP_FC1.25	P0_05	P0_05	P0_1	0.795537	29.6	26.0124	26.8009	48.0903	45.007	49.7702	225.281
NM_007383	Acads	1858	748	636	605	1093	1206	1114	5402	898.556	0.795359	0.0977507	8.13661	4.06512e-16	1.24242e-14	740.228	634.33	596.338	1100.38	1205.44	1114.62	UP_FC1_5	UP_FC1.25	P0_05	P0_05	P0_1	0.795359	13.5326	11.4599	10.8695	19.9205	22.0928	20.1744	98.0497
NM_023121	Gngt2	549	49	41	50	94	66	80	380	63.2194	0.794836	0.241453	3.29189	0.00099518	0.00478526	48.4909	40.8923	49.2841	94.635	65.9692	80.0447	UP_FC1_5	UP_FC1.25	P0_05	P0_05	P0_1	0.794836	3.00019	2.50024	3.04017	5.79803	4.09186	4.90319	23.3337
NM_008013	Fgl2	3765	16	20	20	36	33	27	152	25.2896	0.794271	0.362573	2.19065	0.0284768	0.0768847	15.8338	19.9475	19.7137	36.2432	32.9846	27.0151	UP_FC1_5	UP_FC1.25	P0_05	NA	P0_1	0.794271	0.14285	0.177843	0.177323	0.323789	0.298331	0.241302	1.36144
NM_177564	Dhrs11	1412	84	79	95	149	145	148	700	116.43	0.793478	0.177017	4.48251	7.37704e-06	6.22409e-05	83.1272	78.7925	93.6399	150.006	144.932	148.083	UP_FC1_5	UP_FC1.25	P0_05	P0_05	P0_1	0.793478	1.99972	1.87311	2.24589	3.57336	3.49528	3.52686	16.7142
NM_001168652	Lrch4	2244	862	850	844	1533	1431	1415	6935	1153.7	0.793341	0.0818471	9.69296	3.23016e-22	1.57373e-20	853.044	847.768	831.916	1543.36	1430.33	1415.79	UP_FC1_5	UP_FC1.25	P0_05	P0_05	P0_1	0.793341	12.9125	12.6814	12.5551	23.1337	21.7053	21.2175	104.205
NM_133712	Klk10	1346	29	27	31	58	42	49	236	39.2639	0.793296	0.29532	2.68623	0.00722639	0.0253279	28.6987	26.9291	30.5562	58.3918	41.9804	49.0274	UP_FC1_5	UP_FC1.25	P0_05	P0_05	P0_1	0.793296	0.724233	0.671568	0.768806	1.45918	1.06207	1.22493	5.91079
NM_001357170	Gmppa	1824	728	652	632	1202	1257	984	5455	907.46	0.791613	0.105276	7.51943	5.50142e-14	1.40002e-12	720.436	650.288	622.952	1210.12	1256.41	984.549	UP_FC1_5	UP_FC1.25	P0_05	P0_05	P0_1	0.791613	13.4163	11.9672	11.5662	22.3154	23.4563	18.1523	100.874
NM_001362112	Zfp977	1803	67	103	96	153	123	179	721	119.956	0.790746	0.199594	3.96176	7.43984e-05	0.000493788	66.3039	102.73	94.6256	154.034	122.943	179.1	UP_FC1_5	UP_FC1.25	P0_05	P0_05	P0_1	0.790746	1.24912	1.91255	1.77736	2.87356	2.32198	3.34056	13.4751
NM_026038	L3hypdh	1698	22	22	21	33	52	26	176	29.271	0.788141	0.355809	2.21506	0.0267556	0.0731262	21.7714	21.9422	20.6993	33.2229	51.9757	26.0145	UP_FC1_5	UP_FC1.25	P0_05	NA	P0_1	0.788141	0.435522	0.433766	0.41284	0.658114	1.04235	0.515225	3.49782
NM_001289511	Tfr2	3434	38	44	41	71	88	51	333	55.3949	0.788023	0.264755	2.97642	0.00291634	0.0119864	37.6052	43.8845	40.413	71.4796	87.9589	51.0285	UP_FC1_5	UP_FC1.25	P0_05	P0_05	P0_1	0.788023	0.371971	0.428966	0.398551	0.700137	0.872231	0.499725	3.27158
NM_009201	Slc1a5	2747	1165	1055	1022	1896	1921	1714	8773	1459.39	0.787199	0.085891	9.16509	4.95046e-20	2.08165e-18	1152.9	1052.23	1007.37	1908.81	1920.1	1714.96	UP_FC1_5	UP_FC1.25	P0_05	P0_05	P0_1	0.787199	14.2558	12.8577	12.4192	23.3725	23.8022	20.9949	107.702
NM_010128	Emp1	2714	951	945	989	1648	1432	1837	7802	1297.83	0.785877	0.0957077	8.21122	2.18957e-16	6.85926e-15	941.119	942.518	974.84	1659.13	1431.33	1838.03	UP_FC1_5	UP_FC1.25	P0_05	P0_05	P0_1	0.785877	11.7787	11.6572	12.1643	20.5623	17.959	22.7751	96.8966
NM_010016	Cd55	2522	91	107	115	160	197	176	846	140.702	0.78429	0.169302	4.6325	3.61275e-06	3.23824e-05	90.0545	106.719	113.354	161.081	196.908	176.098	UP_FC1_5	UP_FC1.25	P0_05	P0_05	P0_1	0.78429	1.21289	1.4204	1.52213	2.14833	2.65871	2.34817	11.3106
NM_029631	Abhd14b	1469	103	72	83	146	166	127	697	115.922	0.783624	0.190252	4.11888	3.8072e-05	0.000268804	101.93	71.8109	81.8117	146.986	165.923	127.071	UP_FC1_5	UP_FC1.25	P0_05	P0_05	P0_1	0.783624	2.3569	1.6409	1.88606	3.36555	3.84623	2.909	16.0046
NM_009174	Siah2	2484	161	142	153	253	280	243	1232	204.913	0.783604	0.141534	5.53649	3.08596e-08	3.92504e-07	159.327	141.627	150.809	254.709	279.869	243.136	UP_FC1_5	UP_FC1.25	P0_05	P0_05	P0_1	0.783604	2.17871	1.91385	2.05608	3.44901	3.83668	3.29167	16.726
NM_175378	Clip4	2071	83	87	114	155	197	131	767	127.551	0.782911	0.192814	4.06045	4.89782e-05	0.000337514	82.1376	86.7715	112.368	156.047	196.908	131.073	UP_FC1_5	UP_FC1.25	P0_05	P0_05	P0_1	0.782911	1.34717	1.4064	1.83749	2.53441	3.23769	2.1284	12.4916
NM_008081	B4galnt2	4073	59	75	67	101	159	82	543	90.3141	0.7826	0.23692	3.30322	0.000955811	0.00461936	58.387	74.8031	66.0408	101.682	158.926	82.0458	UP_FC1_5	UP_FC1.25	P0_05	P0_05	P0_1	0.7826	0.486926	0.616478	0.549111	0.839715	1.32871	0.677424	4.49837
NM_001109902	Rnft2	4333	111	126	107	227	213	145	929	154.583	0.78254	0.181353	4.315	1.59601e-05	0.000124281	109.847	125.669	105.468	228.533	212.901	145.081	UP_FC1_5	UP_FC1.25	P0_05	P0_05	P0_1	0.78254	0.861112	0.973538	0.824318	1.77404	1.67317	1.12601	7.23218
NM_201239	Rnase4	1815	149	133	177	249	250	281	1239	206.048	0.78189	0.146835	5.32498	1.00967e-07	1.1882e-06	147.452	132.651	174.466	250.682	249.883	281.157	UP_FC1_5	UP_FC1.25	P0_05	P0_05	P0_1	0.78189	2.75953	2.45327	3.25534	4.64566	4.68827	5.20944	23.0115
NR_138560	1110002J07Rik	2562	37	47	42	65	59	90	340	56.5588	0.780324	0.258637	3.01706	0.0025524	0.0106897	36.6156	46.8766	41.3987	65.4391	58.9725	90.0503	UP_FC1_5	UP_FC1.25	P0_05	P0_05	P0_1	0.780324	0.485454	0.614172	0.54723	0.859131	0.78383	1.18202	4.47184
NM_001355275	Cdsn	2595	46	35	37	74	61	65	318	52.9014	0.778112	0.256751	3.03061	0.00244063	0.0102918	45.5221	34.9081	36.4703	74.4999	60.9715	65.0363	UP_FC1_5	UP_FC1.25	P0_05	P0_05	P0_1	0.778112	0.595862	0.451546	0.475953	0.96565	0.800095	0.842825	4.13193
NM_001034097	Tnfsfm13	2220	180	172	194	276	295	354	1471	244.637	0.777049	0.138858	5.59601	2.19337e-08	2.84875e-07	178.13	171.548	191.222	277.864	294.862	354.198	UP_FC1_5	UP_FC1.25	P0_05	P0_05	P0_1	0.777049	2.72549	2.59386	2.91708	4.20999	4.52291	5.36552	22.3349
NM_001347605	Urah	677	214	151	159	306	296	285	1411	234.699	0.776169	0.145978	5.31701	1.05485e-07	1.2358e-06	211.777	150.603	156.724	308.067	295.862	285.159	UP_FC1_5	UP_FC1.25	P0_05	P0_05	P0_1	0.776169	10.6255	7.46723	7.83986	15.3059	14.8817	14.165	70.2852
NM_172797	Mmp28	3446	55	49	48	98	69	90	409	68.0488	0.774564	0.233246	3.3208	0.000897595	0.00438263	54.4285	48.8713	47.3128	98.662	68.9678	90.0503	UP_FC1_5	UP_FC1.25	P0_05	P0_05	P0_1	0.774564	0.536504	0.476049	0.464971	0.963021	0.681527	0.878797	4.00087
NM_001033286	Slc30a10	5829	12	18	25	25	38	30	148	24.6063	0.774259	0.382536	2.02402	0.0429683	0.105582	11.8753	17.9527	24.6421	25.1689	37.9823	30.0168	UP_FC1_5	UP_FC1.25	P0_05	NA	NA	0.774259	0.069201	0.103383	0.143168	0.145235	0.22189	0.173176	0.856054
NM_177086	Zmat4	4181	168	148	152	232	250	309	1259	209.385	0.773516	0.149498	5.1741	2.29011e-07	2.54948e-06	166.254	147.611	149.824	233.567	249.883	309.173	UP_FC1_5	UP_FC1.25	P0_05	P0_05	P0_1	0.773516	1.35069	1.18509	1.21357	1.87903	2.03521	2.48679	10.1504
NM_001076681	Lyrm9	5047	106	88	118	176	195	156	839	139.527	0.773218	0.172444	4.48388	7.32988e-06	6.1893e-05	104.899	87.7689	116.311	177.189	194.909	156.087	UP_FC1_5	UP_FC1.25	P0_05	P0_05	P0_1	0.773218	0.705989	0.583741	0.780456	1.18088	1.31507	1.04005	5.60618
NM_010198	Fgf11	3174	58	63	78	126	116	94	535	88.9941	0.772738	0.209674	3.68542	0.000228324	0.00132605	57.3974	62.8346	76.8833	126.851	115.946	94.0525	UP_FC1_5	UP_FC1.25	P0_05	P0_05	P0_1	0.772738	0.614252	0.664515	0.820328	1.34428	1.24394	0.996511	5.68383
NM_016772	Ech1	1126	538	404	483	797	814	792	3828	636.647	0.770805	0.106613	7.22995	4.8317e-13	1.12287e-11	532.41	402.939	476.085	802.384	813.62	792.442	UP_FC1_5	UP_FC1.25	P0_05	P0_05	P0_1	0.770805	16.0609	12.012	14.3189	23.9687	24.6057	23.6673	114.633
NM_011351	Sema6c	3593	305	314	327	555	575	465	2541	422.678	0.770277	0.115312	6.67996	2.39012e-11	4.48087e-10	301.831	313.175	322.318	558.749	574.732	465.26	UP_FC1_5	UP_FC1.25	P0_05	P0_05	P0_1	0.770277	2.85343	2.92579	3.03802	5.23071	5.44703	4.35469	23.8497
NM_001309233	Lrrc31	2092	35	48	54	53	111	67	368	61.1801	0.76946	0.280936	2.73892	0.00616416	0.0222702	34.6363	47.874	53.2269	53.358	110.948	67.0374	UP_FC1_5	UP_FC1.25	P0_05	P0_05	P0_1	0.76946	0.562382	0.768158	0.861652	0.857905	1.80597	1.07764	5.93371
NM_172488	Lacc1	2409	149	172	196	305	256	310	1388	230.885	0.769341	0.144679	5.31758	1.05157e-07	1.23242e-06	147.452	171.548	193.194	307.06	255.881	310.173	UP_FC1_5	UP_FC1.25	P0_05	P0_05	P0_1	0.769341	2.0791	2.39036	2.71593	4.28734	3.61703	4.32998	19.4197
NM_020267	Trim44	5605	1350	1526	1480	2405	2238	2698	11697	1945.75	0.769324	0.088671	8.67616	4.09353e-18	1.45869e-16	1335.97	1521.99	1458.81	2421.25	2236.96	2699.51	UP_FC1_5	UP_FC1.25	P0_05	P0_05	P0_1	0.769324	8.09624	9.11486	8.81426	14.53	13.5904	16.1967	70.3425
NM_001110506	Efcab12	2540	30	36	32	54	51	60	263	43.7517	0.767894	0.277113	2.77105	0.0055875	0.0205538	29.6883	35.9055	31.5419	54.3648	50.9762	60.0335	UP_FC1_5	UP_FC1.25	P0_05	P0_05	P0_1	0.767894	0.39702	0.474504	0.420549	0.719922	0.683417	0.794839	3.49025
NM_153510	Pilra	2579	68	80	85	136	124	132	625	103.967	0.767162	0.187661	4.08802	4.35062e-05	0.000303748	67.2935	79.7899	83.783	136.919	123.942	132.074	UP_FC1_5	UP_FC1.25	P0_05	P0_05	P0_1	0.767162	0.886304	1.03851	1.10019	1.78572	1.63651	1.7222	8.16943
NM_009303	Syngr1	812	358	325	299	550	586	516	2634	438.146	0.766798	0.111805	6.85837	6.96498e-12	1.41683e-10	354.28	324.147	294.719	553.715	585.727	516.288	UP_FC1_5	UP_FC1.25	P0_05	P0_05	P0_1	0.766798	14.8201	13.3998	12.2918	22.9367	24.5635	21.3823	109.394
NM_026693	Gabarapl2	974	104	76	84	142	126	176	708	117.753	0.766749	0.191777	3.99813	6.38446e-05	0.000430306	102.919	75.8004	82.7974	142.959	125.941	176.098	UP_FC1_5	UP_FC1.25	P0_05	P0_05	P0_1	0.766749	3.58922	2.61232	2.87886	4.9369	4.40312	6.08016	24.5006
NM_007494	Ass1	1613	689	580	576	1085	1018	1000	4948	823.081	0.766744	0.0970232	7.90269	2.7294e-15	7.83721e-14	681.841	578.477	567.753	1092.33	1017.52	1000.56	UP_FC1_5	UP_FC1.25	P0_05	P0_05	P0_1	0.766744	14.3585	12.0383	11.9203	22.7783	21.4814	20.8606	103.437
NM_009656	Aldh2	3852	4146	3395	4033	6501	6855	6103	31033	5161.23	0.766536	0.0841765	9.1063	8.52421e-20	3.51366e-18	4102.92	3386.08	3975.26	6544.91	6851.8	6106.41	UP_FC1_5	UP_FC1.25	P0_05	P0_05	P0_1	0.766536	36.18	29.507	34.9496	57.1504	60.5718	53.3112	271.67
NR_027953	Trmt61b	634	49	37	42	74	58	83	343	57.0519	0.765078	0.253485	3.01824	0.00254245	0.010658	48.4909	36.9028	41.3987	74.4999	57.9729	83.0463	UP_FC1_5	UP_FC1.25	P0_05	P0_05	P0_1	0.765078	2.59796	1.95381	2.21136	3.95246	3.11378	4.40504	18.2344
NM_172476	Tmc7	4475	94	106	85	150	180	149	764	127.09	0.765036	0.176401	4.33691	1.44498e-05	0.000113707	93.0233	105.722	83.783	151.013	179.916	149.083	UP_FC1_5	UP_FC1.25	P0_05	P0_05	P0_1	0.765036	0.70609	0.793019	0.634053	1.13507	1.36908	1.12035	5.75767
NM_001302390	Plpp2	1492	261	212	241	417	407	375	1913	318.186	0.764708	0.123009	6.21666	5.0785e-10	8.07994e-09	258.288	211.443	237.55	419.817	406.81	375.209	UP_FC1_5	UP_FC1.25	P0_05	P0_05	P0_1	0.764708	5.88027	4.75705	5.39198	9.46439	9.28485	8.45715	43.2357
NM_030702	Senp3	2429	3789	3556	3733	6057	5933	6596	29664	4933.95	0.763119	0.0708051	10.7777	4.38488e-27	2.73636e-25	3749.63	3546.66	3679.55	6097.92	5930.23	6599.68	UP_FC1_5	UP_FC1.25	P0_05	P0_05	P0_1	0.763119	52.4351	49.0123	51.3015	84.4414	83.1373	91.3723	411.7
NM_026767	Dpm3	493	107	76	98	136	199	136	752	125.031	0.761775	0.19661	3.87455	0.000106823	0.000677555	105.888	75.8004	96.5969	136.919	198.907	136.076	UP_FC1_5	UP_FC1.25	P0_05	P0_05	P0_1	0.761775	7.29562	5.16104	6.63558	9.34151	13.739	9.28225	51.455
NR_002687	Gm5424	1536	669	562	559	1044	987	969	4790	796.784	0.761694	0.0973301	7.82588	5.04105e-15	1.42528e-13	662.049	560.524	550.997	1051.05	986.539	969.541	UP_FC1_5	UP_FC1.25	P0_05	P0_05	P0_1	0.761694	14.6406	12.2494	12.1484	23.0162	21.8713	21.2273	105.153
NM_146855	Olfr985	1113	29	23	22	45	32	47	198	32.9398	0.761514	0.324864	2.3441	0.0190731	0.0558465	28.6987	22.9396	21.685	45.304	31.9851	47.0262	UP_FC1_5	UP_FC1.25	P0_05	NA	P0_1	0.761514	0.875847	0.691837	0.659823	1.36912	0.978597	1.4209	5.99613
NM_010176	Fah	1569	337	265	294	480	541	480	2397	398.642	0.760999	0.118194	6.43855	1.20618e-10	2.07423e-09	333.499	264.304	289.791	483.242	540.748	480.268	UP_FC1_5	UP_FC1.25	P0_05	P0_05	P0_1	0.760999	7.21992	5.6545	6.25496	10.3596	11.7361	10.2939	51.519
NM_001081097	Grik3	8959	1074	1145	1101	1822	2013	1728	8883	1477.57	0.760978	0.084396	9.01675	1.93744e-19	7.67308e-18	1062.84	1141.99	1085.24	1834.31	2012.06	1728.96	UP_FC1_5	UP_FC1.25	P0_05	P0_05	P0_1	0.760978	4.02967	4.27875	4.1023	6.88675	7.64774	6.49001	33.4352
NM_001110267	Vegfa	2763	545	529	573	921	1071	767	4406	732.816	0.760915	0.113965	6.67674	2.44318e-11	4.5694e-10	539.337	527.611	564.796	927.221	1070.5	767.428	UP_FC1_5	UP_FC1.25	P0_05	P0_05	P0_1	0.760915	6.63042	6.40982	6.92267	11.2877	13.1934	9.34062	53.7846
NM_001160268	Plekha6	7060	106	120	78	170	178	161	813	135.27	0.759398	0.178774	4.24782	2.15858e-05	0.000163022	104.899	119.685	76.8833	171.148	177.917	161.09	UP_FC1_5	UP_FC1.25	P0_05	P0_05	P0_1	0.759398	0.504692	0.569046	0.368799	0.815398	0.858152	0.767331	3.88342
NM_022030	Sv2a	3902	88	76	71	122	144	127	628	104.45	0.758167	0.188823	4.01522	5.93915e-05	0.000402718	87.0857	75.8004	69.9835	122.824	143.933	127.071	UP_FC1_5	UP_FC1.25	P0_05	P0_05	P0_1	0.758167	0.75809	0.652075	0.607395	1.05876	1.2561	1.09516	5.42758
NM_025360	Tmed3	1319	106	92	112	160	191	167	828	137.69	0.757327	0.168283	4.50031	6.78551e-06	5.77792e-05	104.899	91.7584	110.396	161.081	190.911	167.093	UP_FC1_5	UP_FC1.25	P0_05	P0_05	P0_1	0.757327	2.70138	2.33515	2.83448	4.10772	4.92876	4.26023	21.1677
NM_211358	Slc35c1	3134	172	197	204	367	307	283	1530	254.545	0.756848	0.140516	5.3862	7.19624e-08	8.65399e-07	170.213	196.483	201.079	369.479	306.857	283.158	UP_FC1_5	UP_FC1.25	P0_05	P0_05	P0_1	0.756848	1.84482	2.10445	2.17286	3.96545	3.33418	3.03843	16.4602
NM_001355069	Ckmt1	1506	316	324	340	530	619	488	2617	435.26	0.756657	0.115727	6.5383	6.22206e-11	1.10749e-09	312.717	323.149	335.132	533.58	618.711	488.273	UP_FC1_5	UP_FC1.25	P0_05	P0_05	P0_1	0.756657	7.05322	7.20263	7.53622	11.9173	13.9899	10.9033	58.6025
NM_001253692	Elmod3	2190	149	127	115	241	190	222	1044	173.689	0.756616	0.160201	4.72291	2.32494e-06	2.16123e-05	147.452	126.667	113.354	242.628	189.911	222.124	UP_FC1_5	UP_FC1.25	P0_05	P0_05	P0_1	0.756616	2.28701	1.94147	1.75289	3.72647	2.95297	3.41091	16.0717
NM_011636	Plscr1	2130	214	201	212	345	308	394	1674	278.437	0.756355	0.131621	5.74646	9.11312e-09	1.25489e-07	211.777	200.472	208.965	347.33	307.856	394.22	UP_FC1_5	UP_FC1.25	P0_05	P0_05	P0_1	0.756355	3.37722	3.15927	3.32243	5.48485	4.92176	6.22412	26.4897
NM_008427	Kcnj4	2148	88	68	65	115	142	112	590	98.1249	0.755929	0.200937	3.76202	0.000168545	0.00101676	87.0857	67.8214	64.0694	115.777	141.934	112.063	UP_FC1_5	UP_FC1.25	P0_05	P0_05	P0_1	0.755929	1.37713	1.05985	1.01013	1.81296	2.25011	1.75447	9.26465
NM_001161365	Rin3	3742	81	87	76	163	129	115	651	108.324	0.754862	0.19394	3.89225	9.93187e-05	0.000635489	80.1584	86.7715	74.9119	164.101	128.94	115.064	UP_FC1_5	UP_FC1.25	P0_05	P0_05	P0_1	0.754862	0.727623	0.778371	0.677969	1.47506	1.17337	1.03408	5.86647
NM_026798	Tmem216	1094	99	93	103	159	152	181	787	130.893	0.754574	0.169844	4.44274	8.88221e-06	7.36899e-05	97.9714	92.7558	101.525	160.074	151.929	181.101	UP_FC1_5	UP_FC1.25	P0_05	P0_05	P0_1	0.754574	3.04189	2.84601	3.14282	4.92158	4.72907	5.56702	24.2484
NM_001252562	Rad51b	1747	42	57	40	65	92	75	371	61.7132	0.754531	0.248505	3.03628	0.00239518	0.0101301	41.5636	56.8503	39.4273	65.4391	91.9571	75.0419	UP_FC1_5	UP_FC1.25	P0_05	P0_05	P0_1	0.754531	0.808131	1.09233	0.764305	1.25993	1.79244	1.44454	7.16167
NM_001081289	Fam217b	2258	56	61	52	73	106	103	451	75.0024	0.754426	0.225886	3.33986	0.000838218	0.00412616	55.4182	60.8398	51.2555	73.4931	105.951	103.058	UP_FC1_5	UP_FC1.25	P0_05	P0_05	P0_1	0.754426	0.833661	0.904434	0.76874	1.09477	1.59783	1.53488	6.73432
NM_001356319	Ssr2	995	5037	4201	4643	7962	7476	7705	37024	6158.13	0.754402	0.0773118	9.75792	1.70623e-22	8.49777e-21	4984.66	4189.97	4576.53	8015.78	7472.51	7709.3	UP_FC1_5	UP_FC1.25	P0_05	P0_05	P0_1	0.754402	170.167	141.352	155.767	270.972	255.738	260.562	1254.56
NR_030705	Snord2	67	60	82	69	95	116	141	563	93.64	0.754047	0.211142	3.57128	0.000355234	0.00195407	59.3766	81.7847	68.0121	95.6417	115.946	141.079	UP_FC1_5	UP_FC1.25	P0_05	P0_05	P0_1	0.754047	30.1024	40.9742	34.3775	48.0147	58.9294	70.8118	283.21
NM_177897	B4galnt4	3660	686	592	621	1072	1013	1078	5062	841.966	0.752767	0.0913013	8.24486	1.65348e-16	5.24809e-15	678.872	590.445	612.109	1079.24	1012.53	1078.6	UP_FC1_5	UP_FC1.25	P0_05	P0_05	P0_1	0.752767	6.3004	5.41516	5.66383	9.91834	9.42058	9.91058	46.6289
NM_009284	Stat6	3781	752	653	697	1234	1157	1103	5596	930.817	0.74996	0.0912603	8.21781	2.0726e-16	6.51237e-15	744.187	651.285	687.021	1242.34	1156.46	1103.62	UP_FC1_5	UP_FC1.25	P0_05	P0_05	P0_1	0.74996	6.68554	5.78199	6.15355	11.0518	10.4154	9.8159	49.9042
NM_026633	Mcrip2	809	88	68	112	141	154	150	713	118.545	0.74879	0.189594	3.94943	7.83378e-05	0.000516977	87.0857	67.8214	110.396	141.952	153.928	150.084	UP_FC1_5	UP_FC1.25	P0_05	P0_05	P0_1	0.74879	3.65645	2.81405	4.62136	5.90195	6.4792	6.23884	29.7118
NR_126556	2500002B13Rik	295	77	83	73	123	121	143	620	103.132	0.748234	0.18846	3.97026	7.17952e-05	0.000477522	76.2	82.782	71.9548	123.831	120.944	143.08	UP_FC1_5	UP_FC1.25	P0_05	P0_05	P0_1	0.748234	8.77393	9.41948	8.26039	14.1191	13.9609	16.3108	70.8446
NM_172731	Fgd5	5986	358	365	312	516	641	562	2754	458.059	0.747866	0.115878	6.45391	1.09002e-10	1.88657e-09	354.28	364.042	307.533	519.486	640.701	562.314	UP_FC1_5	UP_FC1.25	P0_05	P0_05	P0_1	0.747866	2.01035	2.0414	1.73987	2.91903	3.64477	3.15908	15.5145
NM_001285845	Paqr7	3901	32	26	33	54	48	49	242	40.2494	0.74762	0.288041	2.59553	0.00944438	0.031579	31.6675	25.9317	32.5275	54.3648	47.9776	49.0274	UP_FC1_5	UP_FC1.25	P0_05	P0_05	P0_1	0.74762	0.27574	0.223135	0.282383	0.468752	0.418807	0.422651	2.09147
NM_178638	Tmem108	3684	133	125	101	194	196	206	955	158.863	0.747517	0.159663	4.68185	2.84304e-06	2.59711e-05	131.618	124.672	99.554	195.31	195.909	206.115	UP_FC1_5	UP_FC1.25	P0_05	P0_05	P0_1	0.747517	1.21355	1.13596	0.91517	1.78323	1.81086	1.88152	8.74029
NM_001355148	Pip4k2a	3070	250	247	234	363	433	417	1944	323.314	0.746804	0.121135	6.16506	7.04557e-10	1.10969e-08	247.402	246.351	230.65	365.452	432.798	417.233	UP_FC1_5	UP_FC1.25	P0_05	P0_05	P0_1	0.746804	2.73733	2.69358	2.54435	4.00399	4.80063	4.57045	21.3503
NM_001290996	Tulp2	2140	68	56	49	99	102	86	460	76.519	0.746733	0.219034	3.40922	0.000651497	0.00331107	67.2935	55.8529	48.2985	99.6687	101.952	86.048	UP_FC1_5	UP_FC1.25	P0_05	P0_05	P0_1	0.746733	1.06812	0.876083	0.764332	1.56656	1.62232	1.35222	7.24963
NM_026993	Ddah1	3739	957	950	990	1657	1598	1549	7701	1280.95	0.74635	0.0790328	9.44355	3.60361e-21	1.67493e-19	947.057	947.505	975.826	1668.19	1597.25	1549.86	UP_FC1_5	UP_FC1.25	P0_05	P0_05	P0_1	0.74635	8.60363	8.50627	8.83852	15.0069	14.5469	13.9398	69.4421
NM_001081064	Pdzd2	11454	202	224	215	339	351	373	1704	283.428	0.746056	0.123633	6.03443	1.59527e-09	2.42009e-08	199.901	223.412	211.922	341.29	350.836	373.208	UP_FC1_5	UP_FC1.25	P0_05	P0_05	P0_1	0.746056	0.592815	0.654729	0.626587	1.00223	1.04304	1.09575	5.01515
NM_001042760	Slc22a18	1520	53	51	45	85	92	70	396	65.8736	0.745579	0.232755	3.20328	0.00135871	0.00622195	52.4493	50.8661	44.3557	85.5742	91.9571	70.0391	UP_FC1_5	UP_FC1.25	P0_05	P0_05	P0_1	0.745579	1.17208	1.1233	0.988254	1.89365	2.06012	1.54959	8.787
NM_013906	Adamts8	4602	57	35	47	76	66	88	369	61.3624	0.743612	0.249258	2.9833	0.00285159	0.0117663	56.4078	34.9081	46.3271	76.5134	65.9692	88.0491	UP_FC1_5	UP_FC1.25	P0_05	P0_05	P0_1	0.743612	0.416345	0.25462	0.340919	0.559232	0.488142	0.643424	2.70268
NM_008812	Padi2	4740	323	302	287	478	656	375	2421	402.646	0.742656	0.155491	4.7762	1.78643e-06	1.70676e-05	319.644	301.207	282.891	481.229	655.694	375.209	UP_FC1_5	UP_FC1.25	P0_05	P0_05	P0_1	0.742656	2.2906	2.13304	2.02117	3.41487	4.71058	2.66204	17.2323
NM_172530	She	5737	196	178	169	283	298	317	1441	239.671	0.742114	0.133068	5.57696	2.44765e-08	3.16457e-07	193.964	177.533	166.58	284.912	297.861	317.177	UP_FC1_5	UP_FC1.25	P0_05	P0_05	P0_1	0.742114	1.14841	1.03874	0.983336	1.67042	1.76799	1.85924	8.46814
NM_001162388	Pex11b	831	141	99	127	208	201	197	973	161.813	0.740579	0.161518	4.58513	4.5371e-06	3.99028e-05	139.535	98.74	125.182	209.405	200.906	197.11	UP_FC1_5	UP_FC1.25	P0_05	P0_05	P0_1	0.740579	5.70353	3.98846	5.10155	8.47593	8.23273	7.97676	39.479
NM_001177354	Myc	2391	1058	1083	973	2000	1417	1719	8250	1372.67	0.738665	0.110456	6.6874	2.2717e-11	4.27678e-10	1047.01	1080.16	959.069	2013.51	1416.34	1719.96	UP_FC1_5	UP_FC1.25	P0_05	P0_05	P0_1	0.738665	14.8741	15.1642	13.5842	28.3254	20.1716	24.1912	116.311
NM_027185	Def6	2264	529	472	500	853	885	737	3976	661.311	0.738217	0.102058	7.23329	4.71435e-13	1.09804e-11	523.504	470.761	492.841	858.762	884.587	737.412	UP_FC1_5	UP_FC1.25	P0_05	P0_05	P0_1	0.738217	7.85425	6.9797	7.37214	12.7584	13.305	10.9535	59.223
NM_025273	Pcbd1	816	40	53	35	62	91	58	339	56.3921	0.736527	0.267236	2.75609	0.00584974	0.0213609	39.5844	52.8608	34.4989	62.4188	90.9575	58.0324	UP_FC1_5	UP_FC1.25	P0_05	P0_05	P0_1	0.736527	1.64776	2.17449	1.43178	2.57292	3.79577	2.39166	14.0144
NM_027430	Mpc2	799	136	96	104	195	175	183	889	147.864	0.735703	0.169202	4.34807	1.3734e-05	0.000108483	134.587	95.7479	102.511	196.317	174.918	183.102	UP_FC1_5	UP_FC1.25	P0_05	P0_05	P0_1	0.735703	5.7216	4.02249	4.34497	8.26443	7.45487	7.70665	37.515
NM_010828	Cited2	1965	1671	1572	1563	2545	2528	2839	12718	2115.29	0.735647	0.0784669	9.37525	6.90105e-21	3.15605e-19	1653.64	1567.87	1540.62	2562.19	2526.82	2840.59	UP_FC1_5	UP_FC1.25	P0_05	P0_05	P0_1	0.735647	28.5851	26.7831	26.5519	43.8582	43.7889	48.6143	218.181
NM_001355408	Zkscan16	7268	25	22	18	35	34	38	172	28.6111	0.735394	0.339412	2.16667	0.0302599	0.0806356	24.7402	21.9422	17.7423	35.2364	33.9841	38.0212	UP_FC1_5	UP_FC1.25	P0_05	NA	P0_1	0.735394	0.115625	0.101339	0.0826718	0.163072	0.159226	0.175926	0.797859
NM_028607	Bloc1s2	890	30	36	38	64	60	47	275	45.7467	0.734157	0.27618	2.65825	0.00785471	0.0271534	29.6883	35.9055	37.4559	64.4323	59.972	47.0262	UP_FC1_5	UP_FC1.25	P0_05	P0_05	P0_1	0.734157	1.13307	1.3542	1.42526	2.43509	2.29462	1.77693	10.4192
NM_001347179	Eif4a2	2359	3991	4100	4323	6173	7809	6429	32825	5458.75	0.733649	0.0879945	8.33744	7.59161e-17	2.48249e-15	3949.53	4089.23	4261.11	6214.7	7805.36	6432.59	UP_FC1_5	UP_FC1.25	P0_05	P0_05	P0_1	0.733649	56.8695	58.1871	61.1726	88.6122	112.672	91.7016	469.215
NM_031881	Nedd4l	8180	660	677	634	1073	1107	1060	5211	866.769	0.733408	0.0861454	8.51361	1.68599e-17	5.71455e-16	653.143	675.222	624.923	1080.25	1106.48	1060.59	UP_FC1_5	UP_FC1.25	P0_05	P0_05	P0_1	0.733408	2.71216	2.77081	2.58723	4.44193	4.60621	4.36028	21.4786
NM_001034863	Tmem136	3495	57	59	66	109	97	93	481	80.0085	0.733044	0.209974	3.49112	0.000480995	0.00255479	56.4078	58.8451	65.0551	109.736	96.9547	93.0519	UP_FC1_5	UP_FC1.25	P0_05	P0_05	P0_1	0.733044	0.548218	0.565166	0.630372	1.0561	0.944656	0.895359	4.63987
NR_153961	M5C1000I18Rik	1412	20	17	19	28	34	30	148	24.6109	0.732703	0.363159	2.01758	0.0436349	0.106851	19.7922	16.9554	18.728	28.1891	33.9841	30.0168	UP_FC1_5	UP_FC1.25	P0_05	NA	NA	0.732703	0.476125	0.403074	0.449178	0.671504	0.819584	0.714904	3.53437
NM_144883	Proser2	3473	125	108	100	178	227	142	880	146.36	0.732318	0.184865	3.96137	7.45197e-05	0.000494383	123.701	107.716	98.5683	179.202	226.894	142.079	UP_FC1_5	UP_FC1.25	P0_05	P0_05	P0_1	0.732318	1.20985	1.04109	0.961159	1.73556	2.22469	1.37577	8.54812
NR_033637	Gm4349	1116	20	22	14	29	36	27	148	24.6214	0.73197	0.370489	1.97568	0.0481906	0.115711	19.7922	21.9422	13.7996	29.1959	35.9832	27.0151	UP_FC1_5	UP_FC1.25	P0_05	NA	NA	0.73197	0.602408	0.659978	0.418759	0.879952	1.09796	0.814068	4.47313
NM_001033305	Ndufb6	653	538	390	484	832	756	729	3729	620.188	0.731772	0.114935	6.36686	1.92941e-10	3.24263e-09	532.41	388.976	477.071	837.62	755.647	729.407	UP_FC1_5	UP_FC1.25	P0_05	P0_05	P0_1	0.731772	27.6946	19.995	24.7418	43.1455	39.4056	37.5643	192.547
NM_001357730	Slc37a4	2399	81	65	58	92	125	118	539	89.6311	0.731626	0.210809	3.47056	0.000519374	0.00272948	80.1584	64.8293	57.1696	92.6215	124.942	118.066	UP_FC1_5	UP_FC1.25	P0_05	P0_05	P0_1	0.731626	1.13496	0.907098	0.807045	1.29862	1.77349	1.65506	7.57627
NM_001291865	Sat1	1269	399	356	414	638	632	646	3085	513.061	0.729627	0.101737	7.1717	7.4071e-13	1.67903e-11	394.854	355.065	408.073	642.31	631.705	646.361	UP_FC1_5	UP_FC1.25	P0_05	P0_05	P0_1	0.729627	10.5691	9.39203	10.8903	17.0249	16.9514	17.129	81.9566
NM_001081314	C2cd4b	1326	26	20	26	35	46	37	190	31.5901	0.729365	0.326223	2.23578	0.0253659	0.0701197	25.7299	19.9475	25.6278	35.2364	45.9785	37.0207	UP_FC1_5	UP_FC1.25	P0_05	NA	P0_1	0.729365	0.659106	0.504961	0.65453	0.893819	1.18076	0.938901	4.83208
NR_030276	Mir291b	78	16	25	20	32	42	26	161	26.7821	0.728992	0.362232	2.0125	0.0441674	0.107818	15.8338	24.9344	19.7137	32.2162	41.9804	26.0145	UP_FC1_5	UP_FC1.25	P0_05	NA	NA	0.728992	6.89526	10.7304	8.55924	13.8925	18.3275	11.2161	69.621
NM_008397	Itga6	5990	2999	3418	3078	5087	5144	5324	25050	4166.79	0.728258	0.0746823	9.75141	1.8192e-22	9.04606e-21	2967.84	3409.02	3033.93	5121.36	5141.6	5326.97	UP_FC1_5	UP_FC1.25	P0_05	P0_05	P0_1	0.728258	16.8296	19.1036	17.1531	28.7581	29.2296	29.907	140.981
NR_029645	Mir295	68	21	21	16	35	33	27	153	25.4556	0.728234	0.360812	2.01832	0.0435578	0.106723	20.7818	20.9449	15.7709	35.2364	32.9846	27.0151	UP_FC1_5	UP_FC1.25	P0_05	NA	NA	0.728234	10.3809	10.3391	7.85436	17.4295	16.5179	13.3603	75.882
NR_033168	Snora28	120	29	37	33	50	57	55	261	43.4118	0.726612	0.277914	2.61452	0.00893535	0.0302189	28.6987	36.9028	32.5275	50.3378	56.9734	55.0307	UP_FC1_5	UP_FC1.25	P0_05	P0_05	P0_1	0.726612	8.12348	10.3227	9.17979	14.1096	16.1675	15.4221	73.3251
NM_133981	Alg9	2761	496	480	464	736	797	822	3795	631.167	0.725961	0.0958012	7.57778	3.51509e-14	9.12322e-13	490.846	478.74	457.357	740.972	796.628	822.459	UP_FC1_5	UP_FC1.25	P0_05	P0_05	P0_1	0.725961	6.03866	5.82031	5.60985	9.02686	9.82519	10.0177	46.3385
NM_183172	Ric8b	4950	534	500	549	860	784	944	4171	693.708	0.725911	0.099643	7.28512	3.21392e-13	7.60441e-12	528.452	498.687	541.14	865.809	783.634	944.527	UP_FC1_5	UP_FC1.25	P0_05	P0_05	P0_1	0.725911	3.62628	3.38171	3.70226	5.88327	5.39088	6.41694	28.4013
NM_009561	Zfp61	2338	107	109	96	167	182	161	822	136.727	0.725215	0.165734	4.37577	1.21003e-05	9.69723e-05	105.888	108.714	94.6256	168.128	181.915	161.09	UP_FC1_5	UP_FC1.25	P0_05	P0_05	P0_1	0.725215	1.53838	1.56082	1.37065	2.41878	2.64957	2.31709	11.8553
NM_026062	Dipk1a	2717	348	376	384	636	563	611	2918	485.379	0.724689	0.105247	6.88563	5.75328e-12	1.18031e-10	344.384	375.013	378.502	640.296	562.737	611.341	UP_FC1_5	UP_FC1.25	P0_05	P0_05	P0_1	0.724689	4.30541	4.63307	4.71782	7.9267	7.0529	7.56681	36.2027
NM_153112	Cadm4	2144	223	180	202	300	400	288	1593	264.886	0.724069	0.147407	4.91205	9.01293e-07	9.14636e-06	220.683	179.527	199.108	302.027	399.813	288.161	UP_FC1_5	UP_FC1.25	P0_05	P0_05	P0_1	0.724069	3.49627	2.81073	3.14504	4.73829	6.35015	4.5199	25.0604
NM_028922	Plpp6	2879	38	55	57	73	92	80	395	65.6899	0.724011	0.238403	3.03692	0.00239006	0.0101126	37.6052	54.8556	56.1839	73.4931	91.9571	80.0447	UP_FC1_5	UP_FC1.25	P0_05	P0_05	P0_1	0.724011	0.443677	0.639576	0.660896	0.858631	1.08767	0.934996	4.62544
NR_015489	2900041M22Rik	1342	27	17	29	44	44	31	192	31.9256	0.722478	0.334481	2.16	0.030773	0.0816833	26.7195	16.9554	28.5848	44.2972	43.9795	31.0173	UP_FC1_5	UP_FC1.25	P0_05	NA	P0_1	0.722478	0.676296	0.424099	0.721349	1.11026	1.11596	0.777268	4.82523
NM_001291211	Pcmtd2	3563	289	355	335	511	568	518	2576	428.457	0.722172	0.113547	6.3601	2.01618e-10	3.37939e-09	285.997	354.068	330.204	514.452	567.735	518.289	UP_FC1_5	UP_FC1.25	P0_05	P0_05	P0_1	0.722172	2.72651	3.33567	3.13855	4.85658	5.42602	4.89187	24.3752
NM_019865	Rpl36a	482	51	24	41	68	66	55	305	50.7132	0.721806	0.280153	2.57647	0.00998156	0.0330611	50.4701	23.937	40.413	68.4593	65.9692	55.0307	UP_FC1_5	UP_FC1.25	P0_05	P0_05	P0_1	0.721806	3.55671	1.667	2.83947	4.77735	4.66064	3.83952	21.3407
NM_023326	Bmyc	838	126	114	117	181	203	198	939	156.159	0.72152	0.155785	4.63153	3.62981e-06	3.25261e-05	124.691	113.701	115.325	182.223	202.905	198.111	UP_FC1_5	UP_FC1.25	P0_05	P0_05	P0_1	0.72152	5.05419	4.55441	4.6606	7.31408	8.2452	7.95028	37.7788
NM_001013028	Tmem263	3773	490	554	539	728	870	983	4164	692.466	0.721249	0.112367	6.41868	1.37461e-10	2.34036e-09	484.909	552.545	531.283	732.918	869.594	983.549	UP_FC1_5	UP_FC1.25	P0_05	P0_05	P0_1	0.721249	4.36551	4.9158	4.76872	6.53386	7.84841	8.76654	37.1988
NM_175279	Rassf10	3494	30	23	28	35	57	40	213	35.4099	0.720893	0.317825	2.26821	0.0233164	0.0655215	29.6883	22.9396	27.5991	35.2364	56.9734	40.0223	UP_FC1_5	UP_FC1.25	P0_05	NA	P0_1	0.720893	0.288618	0.220382	0.267507	0.339211	0.555266	0.385211	2.0562
NR_156181	Dgke	7588	581	651	546	880	977	1040	4675	777.584	0.720167	0.101128	7.12133	1.0689e-12	2.38499e-11	574.963	649.291	538.183	885.944	976.544	1040.58	UP_FC1_5	UP_FC1.25	P0_05	P0_05	P0_1	0.720167	2.5738	2.87227	2.40196	3.92718	4.38244	4.61177	20.7694
NM_026632	Rpa3	632	249	202	234	382	368	365	1800	299.357	0.719739	0.123774	5.81494	6.06559e-09	8.5709e-08	246.413	201.47	230.65	384.58	367.828	365.204	UP_FC1_5	UP_FC1.25	P0_05	P0_05	P0_1	0.719739	13.2436	10.7005	12.3594	20.4678	19.8189	19.4329	96.0232
NM_144855	Cbs	2484	345	308	319	524	604	454	2554	424.758	0.719262	0.121382	5.92558	3.11189e-09	4.54829e-08	341.415	307.191	314.433	527.54	603.718	454.254	UP_FC1_5	UP_FC1.25	P0_05	P0_05	P0_1	0.719262	4.66867	4.15117	4.28686	7.1434	8.27627	6.14987	34.6762
NM_182928	Adm2	1292	30	34	38	45	60	61	268	44.5608	0.718854	0.279135	2.57529	0.0100155	0.0331566	29.6883	33.9107	37.4559	45.304	59.972	61.0341	UP_FC1_5	UP_FC1.25	P0_05	P0_05	P0_1	0.718854	0.78052	0.881023	0.981795	1.17944	1.58066	1.58865	6.99209
NM_029738	Cluap1	1581	98	130	134	189	185	215	951	158.172	0.718673	0.164806	4.36073	1.29627e-05	0.000103093	96.9818	129.659	132.082	190.277	184.914	215.12	UP_FC1_5	UP_FC1.25	P0_05	P0_05	P0_1	0.718673	2.08362	2.75285	2.82926	4.04814	3.9828	4.57581	20.2725
NR_131039	LOC105246506	2703	501	408	505	813	693	793	3713	617.517	0.718406	0.1091	6.58481	4.55456e-11	8.27135e-10	495.795	406.929	497.77	818.492	692.677	793.443	UP_FC1_5	UP_FC1.25	P0_05	P0_05	P0_1	0.718406	6.23041	5.05342	6.23656	10.1852	8.72642	9.87162	46.3036
NM_019833	Dipk1b	1615	92	80	82	155	129	129	667	110.953	0.718172	0.184109	3.9008	9.58759e-05	0.000615724	91.0441	79.7899	80.826	156.047	128.94	129.072	UP_FC1_5	UP_FC1.25	P0_05	P0_05	P0_1	0.718172	1.91488	1.6584	1.69489	3.25001	2.71873	2.68769	13.9246
NM_018731	Atp4a	3446	23	35	33	45	60	43	239	39.7494	0.717702	0.300318	2.38981	0.0168571	0.0507042	22.761	34.9081	32.5275	45.304	59.972	43.024	UP_FC1_5	UP_FC1.25	P0_05	NA	P0_1	0.717702	0.224356	0.340035	0.319668	0.442204	0.592632	0.41987	2.33876
NM_178381	Ano9	2986	408	375	411	634	711	596	3135	521.363	0.717609	0.105866	6.7785	1.21431e-11	2.37605e-10	403.761	374.015	405.116	638.283	710.668	596.333	UP_FC1_5	UP_FC1.25	P0_05	P0_05	P0_1	0.717609	4.59299	4.20448	4.59464	7.18993	8.10455	6.71611	35.4027
NM_027885	Smug1	3603	256	253	243	407	447	368	1974	328.324	0.716843	0.121221	5.91353	3.34854e-09	4.88133e-08	253.34	252.336	239.521	409.749	446.791	368.205	UP_FC1_5	UP_FC1.25	P0_05	P0_05	P0_1	0.716843	2.38837	2.35086	2.25134	3.82521	4.22272	3.43673	18.4752
NM_001159619	Pigp	764	51	60	33	86	75	73	378	62.9045	0.716282	0.249853	2.86681	0.00414632	0.016038	50.4701	59.8424	32.5275	86.5809	74.965	73.0408	UP_FC1_5	UP_FC1.25	P0_05	P0_05	P0_1	0.716282	2.24389	2.62923	1.44185	3.8118	3.34131	3.21507	16.6832
NM_010900	Nfatc2ip	3378	1564	1605	1617	2448	2465	2857	12556	2088.23	0.715466	0.0818523	8.74094	2.31178e-18	8.43085e-17	1547.75	1600.79	1593.85	2464.54	2463.85	2858.6	UP_FC1_5	UP_FC1.25	P0_05	P0_05	P0_1	0.715466	15.5633	15.9069	15.979	24.5401	24.8374	28.4585	125.285
NM_007657	Cd9	1187	2502	2133	2415	3700	4158	3581	18489	3074.65	0.715004	0.0842883	8.48283	2.19773e-17	7.41101e-16	2476	2127.4	2380.42	3724.99	4156.06	3583	UP_FC1_5	UP_FC1.25	P0_05	P0_05	P0_1	0.715004	70.8536	60.1605	67.9151	105.554	119.229	101.511	525.224
NM_001285425	Tcf24	3860	70	65	77	111	141	92	556	92.4558	0.714981	0.209861	3.40692	0.000656992	0.00333521	69.2727	64.8293	75.8976	111.75	140.934	92.0514	UP_FC1_5	UP_FC1.25	P0_05	P0_05	P0_1	0.714981	0.609587	0.563764	0.665891	0.97378	1.24331	0.801977	4.85831
NM_026212	Agpat2	1566	503	421	470	767	722	772	3655	607.869	0.714559	0.0999649	7.1481	8.79878e-13	1.97591e-11	497.774	419.894	463.271	772.181	721.663	772.431	UP_FC1_5	UP_FC1.25	P0_05	P0_05	P0_1	0.714559	10.797	9.00039	10.0186	16.5855	15.6926	16.5877	78.6817
NR_028363	AA465934	379	96	96	128	162	159	198	839	139.508	0.714521	0.175661	4.06761	4.74982e-05	0.000328399	95.0025	95.7479	126.167	163.094	158.926	198.111	UP_FC1_5	UP_FC1.25	P0_05	P0_05	P0_1	0.714521	8.51446	8.48014	11.2738	14.4744	14.2793	17.5787	74.6009
NM_028175	Lrrc8e	3873	22	22	22	42	28	37	173	28.7817	0.713976	0.341882	2.08837	0.0367645	0.0933908	21.7714	21.9422	21.685	42.2837	27.9869	37.0207	UP_FC1_5	UP_FC1.25	P0_05	NA	P0_1	0.713976	0.190942	0.190172	0.189616	0.367221	0.246071	0.321452	1.50547
NM_009107	Rxrg	2120	33	20	18	35	35	45	186	30.932	0.712174	0.341104	2.08785	0.0368112	0.0934636	32.6571	19.9475	17.7423	35.2364	34.9837	45.0251	UP_FC1_5	UP_FC1.25	P0_05	NA	P0_1	0.712174	0.523243	0.315839	0.283424	0.559059	0.561929	0.71423	2.95772
NM_001369238	Mknk1	2408	294	304	280	472	496	453	2299	382.391	0.710945	0.110978	6.40618	1.49207e-10	2.53345e-09	290.945	303.202	275.991	475.188	495.769	453.253	UP_FC1_5	UP_FC1.25	P0_05	P0_05	P0_1	0.710945	4.10408	4.22657	3.88152	6.63759	7.01091	6.32999	32.1907
NM_009539	Zap70	2232	34	41	35	56	71	51	288	47.9019	0.710427	0.270695	2.62445	0.00867883	0.0294755	33.6467	40.8923	34.4989	56.3783	70.9669	51.0285	UP_FC1_5	UP_FC1.25	P0_05	P0_05	P0_1	0.710427	0.512047	0.614979	0.523448	0.849609	1.08271	0.768842	4.35164
NM_001040695	Uevld	4593	76	75	76	116	129	122	594	98.7861	0.709498	0.188417	3.76557	0.000166172	0.00100457	75.2103	74.8031	74.9119	116.784	128.94	122.068	UP_FC1_5	UP_FC1.25	P0_05	P0_05	P0_1	0.709498	0.556215	0.546683	0.552353	0.855237	0.955966	0.893768	4.36022
NM_145836	Irf2bpl	4109	2482	2465	2393	3981	3982	3898	19201	3193.61	0.708825	0.067284	10.5348	5.96969e-26	3.50868e-24	2456.21	2458.53	2358.74	4007.89	3980.14	3900.18	UP_FC1_5	UP_FC1.25	P0_05	P0_05	P0_1	0.708825	20.3044	20.0841	19.4405	32.8081	32.9848	31.9203	157.542
NM_001357727	Mpzl2	3205	480	433	439	756	718	710	3536	588.126	0.708542	0.0975145	7.26602	3.70231e-13	8.73359e-12	475.013	431.863	432.715	761.107	717.665	710.396	UP_FC1_5	UP_FC1.25	P0_05	P0_05	P0_1	0.708542	5.03429	4.52304	4.57232	7.98765	7.6251	7.45404	37.1964
NR_033148	Gm20605	4491	1626	1496	1519	2676	2481	2335	12133	2018.11	0.707687	0.0808094	8.75748	1.9967e-18	7.33301e-17	1609.11	1492.07	1497.25	2694.08	2479.84	2336.3	UP_FC1_5	UP_FC1.25	P0_05	P0_05	P0_1	0.707687	12.1703	11.1522	11.2905	20.1775	18.8032	17.4946	91.0885
NM_023635	Rab27a	3040	249	276	250	426	393	432	2026	337.007	0.707181	0.117316	6.02801	1.65994e-09	2.51333e-08	246.413	275.275	246.421	428.878	392.817	432.241	UP_FC1_5	UP_FC1.25	P0_05	P0_05	P0_1	0.707181	2.75328	3.03953	2.74515	4.74527	4.40016	4.78158	22.465
NM_080467	Atp6v0a4	3262	159	178	173	289	304	230	1333	221.724	0.706884	0.145912	4.8446	1.26864e-06	1.25609e-05	157.348	177.533	170.523	290.952	303.858	230.128	UP_FC1_5	UP_FC1.25	P0_05	P0_05	P0_1	0.706884	1.63847	1.82687	1.77036	3.00012	3.17204	2.37249	13.7804
NR_003966	Atp10d	6025	472	576	482	761	848	859	3998	664.984	0.705659	0.104837	6.731	1.68506e-11	3.22663e-10	467.096	574.487	475.099	766.141	847.604	859.48	UP_FC1_5	UP_FC1.25	P0_05	P0_05	P0_1	0.705659	2.63336	3.20064	2.67048	4.27713	4.79058	4.79731	22.3695
NR_033594	Pou5f1-rs4	1039	274	223	230	394	367	411	1899	315.832	0.705622	0.124379	5.67316	1.40188e-08	1.87517e-07	271.153	222.414	226.707	396.661	366.829	411.23	UP_FC1_5	UP_FC1.25	P0_05	P0_05	P0_1	0.705622	8.86462	7.18555	7.38945	12.8412	12.0226	13.3103	61.6138
NM_001033599	Acsl6	2744	76	72	61	108	107	122	546	90.8159	0.705493	0.199538	3.53563	0.000406802	0.00220091	75.2103	71.8109	60.1267	108.73	106.95	122.068	UP_FC1_5	UP_FC1.25	P0_05	P0_05	P0_1	0.705493	0.931011	0.878455	0.742071	1.3328	1.32724	1.49602	6.70759
NM_001177628	Slc45a3	3260	84	60	75	110	142	101	572	95.1048	0.705462	0.207922	3.39292	0.000691517	0.00349293	83.1272	59.8424	73.9262	110.743	141.934	101.056	UP_FC1_5	UP_FC1.25	P0_05	P0_05	P0_1	0.705462	0.866138	0.616176	0.767969	1.14262	1.48259	1.04247	5.91796
NM_026635	Ciao2a	1246	541	505	528	852	831	853	4110	683.556	0.704752	0.0908616	7.75633	8.74237e-15	2.4301e-13	535.379	503.674	520.441	857.755	830.612	853.476	UP_FC1_5	UP_FC1.25	P0_05	P0_05	P0_1	0.704752	14.595	13.5689	14.1454	23.1551	22.7003	23.0352	111.2
NM_178608	Reep1	3790	111	103	82	142	178	157	773	128.561	0.704341	0.178795	3.93937	8.16952e-05	0.000535972	109.847	102.73	80.826	142.959	177.917	157.088	UP_FC1_5	UP_FC1.25	P0_05	P0_05	P0_1	0.704341	0.984485	0.909848	0.722228	1.26874	1.59856	1.39387	6.87774
NM_001304503	Senp7	3216	45	42	31	61	68	61	308	51.2321	0.703275	0.260829	2.69631	0.00701125	0.0246927	44.5324	41.8897	30.5562	61.4121	67.9683	61.0341	UP_FC1_5	UP_FC1.25	P0_05	P0_05	P0_1	0.703275	0.470351	0.437224	0.32177	0.642302	0.719684	0.638227	3.22956
NM_026864	Rasl11a	1120	84	68	85	144	117	120	618	102.786	0.702081	0.192542	3.64637	0.000265967	0.00151391	83.1272	67.8214	83.783	144.973	116.945	120.067	UP_FC1_5	UP_FC1.25	P0_05	P0_05	P0_1	0.702081	2.52108	2.03265	2.53338	4.35381	3.55563	3.60516	18.6017
NM_028832	Mterf2	1562	79	93	78	135	128	139	652	108.458	0.701496	0.183291	3.82722	0.000129597	0.000807293	78.1792	92.7558	76.8833	135.912	127.94	139.078	UP_FC1_5	UP_FC1.25	P0_05	P0_05	P0_1	0.701496	1.70009	1.9933	1.66691	2.9267	2.78919	2.9943	14.0705
NM_176835	Dnajc22	1457	67	74	63	109	119	100	532	88.4907	0.701342	0.201154	3.4866	0.000489207	0.00259269	66.3039	73.8057	62.098	109.736	118.944	100.056	UP_FC1_5	UP_FC1.25	P0_05	P0_05	P0_1	0.701342	1.54575	1.70037	1.44338	2.53333	2.77995	2.30941	12.3122
NM_001082975	Sdr39u1	1219	202	162	191	292	320	280	1447	240.62	0.701323	0.136111	5.15258	2.5692e-07	2.83499e-06	199.901	161.575	188.265	293.972	319.851	280.156	UP_FC1_5	UP_FC1.25	P0_05	P0_05	P0_1	0.701323	5.57023	4.4492	5.23034	8.11156	8.93502	7.72886	40.0252
NM_133999	Fig4	3238	1444	1330	1382	2136	2199	2338	10829	1800.9	0.699659	0.0767736	9.11328	7.9928e-20	3.3033e-18	1429	1326.51	1362.21	2150.43	2197.97	2339.31	UP_FC1_5	UP_FC1.25	P0_05	P0_05	P0_1	0.699659	14.9905	13.7514	14.2473	22.3383	23.1152	24.2957	112.738
NM_001166597	Dgkz	4056	1191	1226	1211	1917	1953	1951	9449	1571.53	0.698518	0.0740192	9.43699	3.83653e-21	1.78055e-19	1178.63	1222.78	1193.66	1929.95	1952.09	1952.09	UP_FC1_5	UP_FC1.25	P0_05	P0_05	P0_1	0.698518	9.8705	10.1196	9.96658	16.0048	16.389	16.1853	78.5358
NM_178600	Vkorc1	743	318	306	295	488	501	484	2392	397.834	0.69706	0.107803	6.46604	1.00603e-10	1.75089e-09	314.696	305.196	290.776	491.296	500.766	484.27	UP_FC1_5	UP_FC1.25	P0_05	P0_05	P0_1	0.69706	14.3868	13.7881	13.2536	22.2411	22.9508	21.9189	108.539
NM_021397	Zbtb32	1767	288	250	254	424	413	432	2061	342.771	0.696717	0.115991	6.00664	1.89407e-09	2.85404e-08	285.008	249.344	250.363	426.864	412.807	432.241	UP_FC1_5	UP_FC1.25	P0_05	P0_05	P0_1	0.696717	5.47875	4.73668	4.79841	8.12558	7.95541	8.22638	39.3212
NM_029025	Tmem81	1738	81	85	60	126	128	108	588	97.8213	0.695739	0.19975	3.48305	0.000495732	0.0026204	80.1584	84.7768	59.141	126.851	127.94	108.06	UP_FC1_5	UP_FC1.25	P0_05	P0_05	P0_1	0.695739	1.56661	1.63734	1.15239	2.45497	2.50674	2.09091	11.409
NM_172950	Lpin1	5460	652	628	651	886	1413	792	5022	835.004	0.694742	0.267287	2.59923	0.00934326	0.0313078	645.226	626.351	641.68	891.985	1412.34	792.442	UP_FC1_5	UP_FC1.25	P0_05	P0_05	P0_1	0.694742	4.01403	3.85068	3.98005	5.49498	8.80843	4.88083	31.029
NM_001293748	Tpm3	1125	50	33	32	53	68	63	299	49.7162	0.694388	0.271696	2.55575	0.010596	0.0346673	49.4805	32.9133	31.5419	53.358	67.9683	63.0352	UP_FC1_5	UP_FC1.25	P0_05	P0_05	P0_1	0.694388	1.49397	0.982047	0.949505	1.59532	2.05734	1.8843	8.96248
NM_001252452	Pou5f1	984	6281	5363	5978	9523	8876	9781	45802	7617.12	0.694202	0.0764333	9.08246	1.06152e-19	4.31875e-18	6215.74	5348.92	5892.41	9587.33	8871.86	9786.46	UP_FC1_5	UP_FC1.25	P0_05	P0_05	P0_1	0.694202	214.565	182.467	202.797	327.721	307.023	334.464	1569.04
NM_013886	Hdgfl3	5860	174	186	174	292	306	256	1388	230.864	0.693798	0.136229	5.09289	3.52639e-07	3.80542e-06	172.192	185.512	171.509	293.972	305.857	256.143	UP_FC1_5	UP_FC1.25	P0_05	P0_05	P0_1	0.693798	0.998107	1.06264	0.991178	1.68737	1.77735	1.46995	7.9866
NM_146193	Btbd1	2991	271	306	341	450	566	452	2386	396.754	0.693689	0.126339	5.49071	4.00314e-08	5.01424e-07	268.184	305.196	336.118	453.04	565.736	452.252	UP_FC1_5	UP_FC1.25	P0_05	P0_05	P0_1	0.693689	3.04564	3.42512	3.80573	5.09473	6.44094	5.08491	26.8971
NM_001346523	Gstt3	1886	156	143	165	259	245	237	1205	200.401	0.692195	0.141126	4.90479	9.35264e-07	9.47882e-06	154.379	142.624	162.638	260.75	244.886	237.132	UP_FC1_5	UP_FC1.25	P0_05	P0_05	P0_1	0.692195	2.78041	2.53843	2.9204	4.65032	4.42154	4.22832	21.5394
NM_023440	Tmem86b	1217	23	22	22	38	32	37	174	28.9418	0.692047	0.334881	2.06654	0.0387772	0.0973194	22.761	21.9422	21.685	38.2567	31.9851	37.0207	UP_FC1_5	UP_FC1.25	P0_05	NA	P0_1	0.692047	0.635276	0.605206	0.603437	1.05735	0.89497	1.02299	4.81923
NM_178753	Spin4	4173	35	57	49	81	71	73	366	60.89	0.690512	0.246301	2.80353	0.00505462	0.0189319	34.6363	56.8503	48.2985	81.5472	70.9669	73.0408	UP_FC1_5	UP_FC1.25	P0_05	P0_05	P0_1	0.690512	0.281932	0.457296	0.391965	0.657297	0.579107	0.588621	2.95622
NM_028454	Tm7sf2	1467	134	108	133	211	172	215	973	161.814	0.690316	0.162358	4.25182	2.12044e-05	0.000160452	132.608	107.716	131.096	212.425	171.92	215.12	UP_FC1_5	UP_FC1.25	P0_05	P0_05	P0_1	0.690316	3.07044	2.4647	3.02637	4.87054	3.99068	4.93139	22.3541
NM_031384	Tex11	3218	120	133	110	170	187	222	942	156.669	0.689524	0.164492	4.19184	2.76705e-05	0.000203387	118.753	132.651	108.425	171.148	186.913	222.124	UP_FC1_5	UP_FC1.25	P0_05	P0_05	P0_1	0.689524	1.25349	1.38368	1.14105	1.78891	1.9779	2.32128	9.86632
NM_031377	Pramel1	2434	79	93	77	115	137	145	646	107.438	0.688887	0.188373	3.65704	0.000255142	0.00146148	78.1792	92.7558	75.8976	115.777	136.936	145.081	UP_FC1_5	UP_FC1.25	P0_05	P0_05	P0_1	0.688887	1.09102	1.27918	1.05601	1.59994	1.9158	2.00451	8.94646
NM_013632	Pnp	2933	1189	1017	1028	1830	1479	1843	8386	1394.83	0.688661	0.100906	6.82475	8.80761e-12	1.76643e-10	1176.65	1014.33	1013.28	1842.36	1478.31	1844.03	UP_FC1_5	UP_FC1.25	P0_05	P0_05	P0_1	0.688661	13.6268	11.6086	11.6999	21.1283	17.1635	21.1434	96.3705
NM_178856	Gins2	1031	607	545	612	946	881	978	4569	759.838	0.685964	0.0933336	7.34959	1.98813e-13	4.79831e-12	600.693	543.569	603.238	952.39	880.589	978.546	UP_FC1_5	UP_FC1.25	P0_05	P0_05	P0_1	0.685964	19.7904	17.6974	19.8149	31.0712	29.0848	31.9184	149.377
NM_019564	Htra1	2028	257	225	271	381	409	407	1950	324.245	0.685442	0.119629	5.72972	1.00596e-08	1.37916e-07	254.33	224.409	267.12	383.574	408.809	407.227	UP_FC1_5	UP_FC1.25	P0_05	P0_05	P0_1	0.685442	4.25981	3.71437	4.46068	6.36183	6.86443	6.75286	32.414
NM_026594	Rpl39l	800	407	298	390	594	502	644	2835	471.424	0.685413	0.12841	5.33767	9.41469e-08	1.1117e-06	402.771	297.217	384.416	598.012	501.766	644.36	UP_FC1_5	UP_FC1.25	P0_05	P0_05	P0_1	0.685413	17.1013	12.4709	16.2733	25.1433	21.3581	27.0868	119.434
NM_134130	Abhd3	1876	22	28	45	41	50	60	246	40.8901	0.685396	0.310112	2.21016	0.0270942	0.0739227	21.7714	27.9265	44.3557	41.277	49.9767	60.0335	UP_FC1_5	UP_FC1.25	P0_05	NA	P0_1	0.685396	0.394199	0.499685	0.800718	0.740076	0.907165	1.07617	4.41801
NM_001310768	Glb1l2	3668	48	52	44	69	85	75	373	62.0338	0.685317	0.236074	2.90297	0.00369644	0.0145915	47.5013	51.8635	43.37	69.4661	84.9603	75.0419	UP_FC1_5	UP_FC1.25	P0_05	P0_05	P0_1	0.685317	0.439883	0.474619	0.400427	0.637008	0.788749	0.688008	3.42869
NM_001290988	Trim11	2318	276	280	294	407	503	441	2201	365.991	0.68481	0.118159	5.79568	6.80452e-09	9.55041e-08	273.132	279.265	289.791	409.749	502.765	441.246	UP_FC1_5	UP_FC1.25	P0_05	P0_05	P0_1	0.68481	4.0024	4.04404	4.23383	5.94574	7.3859	6.40157	32.0135
NM_028037	Acad10	3598	126	104	94	153	207	155	839	139.516	0.684702	0.18022	3.79926	0.000145126	0.000893547	124.691	103.727	92.6542	154.034	206.903	155.087	UP_FC1_5	UP_FC1.25	P0_05	P0_05	P0_1	0.684702	1.17716	0.967705	0.872101	1.43998	1.95821	1.44955	7.86469
NM_053122	Immp2l	1138	44	24	41	60	63	50	282	46.8828	0.683851	0.282562	2.42018	0.0155127	0.0474808	43.5428	23.937	40.413	60.4053	62.9706	50.0279	UP_FC1_5	UP_FC1.25	P0_05	P0_05	P0_1	0.683851	1.29968	0.706057	1.20266	1.78539	1.88429	1.47839	8.35646
NM_001244617	B4galnt1	1711	93	88	81	137	153	126	678	112.761	0.68337	0.181455	3.76607	0.000165839	0.00100314	92.0337	87.7689	79.8403	137.925	152.929	126.07	UP_FC1_5	UP_FC1.25	P0_05	P0_05	P0_1	0.68337	1.82708	1.72188	1.58028	2.71141	3.04362	2.47789	13.3622
NM_175029	Atg4c	3165	156	165	156	238	277	242	1234	205.221	0.68255	0.140976	4.84161	1.2879e-06	1.27274e-05	154.379	164.567	153.767	239.608	276.871	242.135	UP_FC1_5	UP_FC1.25	P0_05	P0_05	P0_1	0.68255	1.65682	1.74534	1.64532	2.54641	2.97889	2.57278	13.1456
NM_001284386	3830406C13Rik	2332	40	58	35	66	71	74	344	57.2308	0.681325	0.254888	2.67303	0.00751687	0.0261693	39.5844	57.8477	34.4989	66.4458	70.9669	74.0413	UP_FC1_5	UP_FC1.25	P0_05	P0_05	P0_1	0.681325	0.576576	0.832665	0.501002	0.958386	1.03628	1.06774	4.97265
NM_153502	Ankrd23	2294	52	45	42	85	82	53	359	59.7176	0.679164	0.25479	2.66559	0.00768545	0.0266802	51.4597	44.8818	41.3987	85.5742	81.9617	53.0296	UP_FC1_5	UP_FC1.25	P0_05	P0_05	P0_1	0.679164	0.761965	0.656735	0.611161	1.25473	1.21666	0.777399	5.27865
NR_132746	Pvt1	2798	201	157	209	272	324	301	1464	243.394	0.678578	0.141018	4.81199	1.49435e-06	1.45429e-05	198.912	156.588	206.008	273.837	323.849	301.168	UP_FC1_5	UP_FC1.25	P0_05	P0_05	P0_1	0.678578	2.41476	1.87855	2.49344	3.2919	3.94136	3.61976	17.6398
NM_053262	Hsd17b11	1690	554	549	500	836	821	879	4139	688.4	0.678103	0.0939132	7.22053	5.17861e-13	1.19639e-11	548.244	547.558	492.841	841.647	820.617	879.491	UP_FC1_5	UP_FC1.25	P0_05	P0_05	P0_1	0.678103	11.0192	10.8757	9.87605	16.7512	16.5351	17.501	82.5581
NM_016980	Rpl5	2009	311	339	377	551	499	574	2651	440.882	0.677849	0.11275	6.01196	1.83292e-09	2.76856e-08	307.769	338.11	371.602	554.722	498.767	574.321	UP_FC1_5	UP_FC1.25	P0_05	P0_05	P0_1	0.677849	5.20362	5.64925	6.26414	9.28746	8.45415	9.61376	44.4724
NM_010071	Dok2	1710	132	108	119	207	193	167	926	154.007	0.67627	0.16269	4.15681	3.22718e-05	0.000233105	130.629	107.716	117.296	208.398	192.91	167.093	UP_FC1_5	UP_FC1.25	P0_05	P0_05	P0_1	0.67627	2.5948	2.11446	2.32301	4.0992	3.84158	3.28611	18.2592
NM_001166705	Cfap77	923	25	20	24	32	40	37	178	29.5937	0.676206	0.333029	2.03047	0.0423086	0.104313	24.7402	19.9475	23.6564	32.2162	39.9813	37.0207	UP_FC1_5	UP_FC1.25	P0_05	NA	NA	0.676206	0.910466	0.725436	0.867979	1.17401	1.47505	1.34884	6.50179
NM_001301728	Fdx1	2808	148	127	141	212	231	214	1073	178.426	0.675931	0.147806	4.5731	4.80567e-06	4.2064e-05	146.462	126.667	138.981	213.432	230.892	214.12	UP_FC1_5	UP_FC1.25	P0_05	P0_05	P0_1	0.675931	1.7717	1.51418	1.67618	2.55661	2.80004	2.56435	12.8831
NM_001145978	Parp4	6354	222	197	197	307	347	319	1589	264.241	0.67592	0.128176	5.27336	1.3395e-07	1.54444e-06	219.693	196.483	194.18	309.074	346.838	319.178	UP_FC1_5	UP_FC1.25	P0_05	P0_05	P0_1	0.67592	1.17444	1.03798	1.03495	1.63612	1.85879	1.68929	8.43158
NM_001109747	Cenpw	1507	185	124	168	242	248	263	1230	204.502	0.675697	0.153123	4.41279	1.02048e-05	8.34687e-05	183.078	123.674	165.595	243.635	247.884	263.147	UP_FC1_5	UP_FC1.25	P0_05	P0_05	P0_1	0.675697	4.12652	2.75473	3.72131	5.43785	5.60128	5.87224	27.5139
NM_153788	Acap1	2458	274	236	259	384	418	411	1982	329.576	0.674107	0.117743	5.72526	1.03277e-08	1.41282e-07	271.153	235.38	255.292	386.594	417.805	411.23	UP_FC1_5	UP_FC1.25	P0_05	P0_05	P0_1	0.674107	3.74709	3.21441	3.51737	5.29023	5.7882	5.62628	27.1836
NM_025386	Fbxo36	894	54	31	52	59	87	70	353	58.6683	0.673786	0.262494	2.56687	0.0102622	0.0337989	53.4389	30.9186	51.2555	59.3985	86.9594	70.0391	UP_FC1_5	UP_FC1.25	P0_05	P0_05	P0_1	0.673786	2.0304	1.1609	1.94163	2.23481	3.31231	2.63464	13.3147
NR_045886	Gm10658	1130	25	28	25	38	43	42	201	33.4281	0.673288	0.312049	2.15764	0.0309561	0.0820234	24.7402	27.9265	24.6421	38.2567	42.9799	42.0235	UP_FC1_5	UP_FC1.25	P0_05	NA	P0_1	0.673288	0.743681	0.829565	0.738519	1.13876	1.29521	1.25064	5.99637
NM_001081115	Nccrp1	1348	116	105	87	157	194	134	793	131.886	0.671184	0.184989	3.62824	0.000285357	0.00160867	114.795	104.724	85.7544	158.061	193.909	134.075	UP_FC1_5	UP_FC1.25	P0_05	P0_05	P0_1	0.671184	2.89263	2.60778	2.15441	3.94398	4.89848	3.34485	19.8421
NM_025511	Cox20	442	193	250	234	321	363	382	1743	289.867	0.671028	0.132872	5.0502	4.41345e-07	4.70592e-06	190.995	249.344	230.65	323.168	362.831	382.213	UP_FC1_5	UP_FC1.25	P0_05	P0_05	P0_1	0.671028	14.6778	18.936	17.6723	24.5928	27.9533	29.0805	132.913
NM_028707	Psd2	4594	34	30	23	39	61	37	224	37.249	0.670898	0.316544	2.11944	0.0340529	0.088025	33.6467	29.9212	22.6707	39.2634	60.9715	37.0207	UP_FC1_5	UP_FC1.25	P0_05	NA	P0_1	0.670898	0.248779	0.218626	0.167123	0.287474	0.451947	0.271002	1.64495
NM_019680	Elf4	5836	229	191	204	323	358	301	1606	267.064	0.670789	0.131543	5.0994	3.40729e-07	3.69571e-06	226.621	190.498	201.079	325.182	357.833	301.168	UP_FC1_5	UP_FC1.25	P0_05	P0_05	P0_1	0.670789	1.319	1.09569	1.16685	1.87418	2.08793	1.73545	9.27912
NM_011614	Tnfsf12	1685	249	233	260	375	378	414	1909	317.444	0.669947	0.118741	5.64208	1.68011e-08	2.21705e-07	246.413	232.388	256.278	377.533	377.824	414.231	UP_FC1_5	UP_FC1.25	P0_05	P0_05	P0_1	0.669947	4.96735	4.62942	5.15078	7.53627	7.63556	8.26726	38.1867
NM_001326558	Suclg2	3638	644	656	675	1043	1038	1023	5079	844.676	0.668839	0.0852361	7.8469	4.26444e-15	1.21227e-13	637.309	654.277	665.336	1050.05	1037.52	1023.57	UP_FC1_5	UP_FC1.25	P0_05	P0_05	P0_1	0.668839	5.95043	6.03687	6.19357	9.70838	9.71144	9.46181	47.0625
NM_001290679	Tmem14a	1344	40	27	24	50	40	53	234	38.9198	0.668736	0.304176	2.19852	0.0279122	0.0756845	39.5844	26.9291	23.6564	50.3378	39.9813	53.0296	UP_FC1_5	UP_FC1.25	P0_05	NA	P0_1	0.668736	1.00043	0.672567	0.59609	1.25978	1.013	1.3269	5.86877
NR_153399	Shld2	3701	297	348	290	471	528	470	2404	399.841	0.667785	0.116276	5.74311	9.29521e-09	1.27827e-07	293.914	347.086	285.848	474.182	527.754	470.262	UP_FC1_5	UP_FC1.25	P0_05	P0_05	P0_1	0.667785	2.69751	3.14797	2.61564	4.3095	4.85584	4.27307	21.8995
NM_001164192	Mtm1	3270	96	138	106	160	178	196	874	145.372	0.667002	0.174289	3.827	0.000129716	0.000807877	95.0025	137.638	104.482	161.081	177.917	196.109	UP_FC1_5	UP_FC1.25	P0_05	P0_05	P0_1	0.667002	0.986845	1.41287	1.08208	1.6569	1.85277	2.01683	9.0083
NM_001004293	Amigo1	5547	105	105	119	185	187	144	845	140.529	0.666106	0.170643	3.90352	9.4805e-05	0.000610098	103.909	104.724	117.296	186.25	186.913	144.08	UP_FC1_5	UP_FC1.25	P0_05	P0_05	P0_1	0.666106	0.636292	0.633727	0.716125	1.12938	1.14745	0.873506	5.13647
NM_001284507	Crabp1	683	227	186	215	322	369	294	1613	268.207	0.666083	0.135228	4.92563	8.40904e-07	8.56404e-06	224.641	185.512	211.922	324.175	368.828	294.164	UP_FC1_5	UP_FC1.25	P0_05	P0_05	P0_1	0.666083	11.172	9.11724	10.5079	15.9647	18.3889	14.484	79.6347
NM_027732	Dmrtc2	1608	24	20	30	45	39	32	190	31.5954	0.665931	0.329551	2.02072	0.0433084	0.106235	23.7506	19.9475	29.5705	45.304	38.9818	32.0179	UP_FC1_5	UP_FC1.25	P0_05	NA	NA	0.665931	0.501707	0.416404	0.622781	0.947658	0.82552	0.669615	3.98369
NR_130128	Gm20219	1265	37	31	41	39	87	45	280	46.5325	0.665801	0.311677	2.13619	0.0326642	0.0854221	36.6156	30.9186	40.413	39.2634	86.9594	45.0251	UP_FC1_5	UP_FC1.25	P0_05	NA	P0_1	0.665801	0.983188	0.820431	1.08192	1.044	2.34087	1.19697	7.46737
NM_001276334	Cyhr1	1027	47	46	48	74	69	78	362	60.2025	0.664946	0.236019	2.81734	0.00484229	0.0182742	46.5117	45.8792	47.3128	74.4999	68.9678	78.0436	UP_FC1_5	UP_FC1.25	P0_05	P0_05	P0_1	0.664946	1.53834	1.49954	1.56017	2.43998	2.2868	2.55556	11.8804
NM_001163676	Abcc4	5472	3896	4031	3826	5880	6213	6316	30162	5016.08	0.663612	0.0674684	9.83589	7.88636e-23	4.02371e-21	3855.52	4020.41	3771.22	5919.72	6210.1	6319.53	UP_FC1_5	UP_FC1.25	P0_05	P0_05	P0_1	0.663612	23.9331	24.6625	23.3399	36.3879	38.646	38.838	185.807
NM_172259	Myl6b	1017	118	131	130	217	201	175	972	161.673	0.662484	0.157777	4.19886	2.68264e-05	0.000198017	116.774	130.656	128.139	218.466	200.906	175.098	UP_FC1_5	UP_FC1.25	P0_05	P0_05	P0_1	0.662484	3.90019	4.31242	4.267	7.22543	6.72704	5.79	32.2221
NM_007457	Ap1s1	1314	815	670	819	1237	1186	1179	5906	982.085	0.661726	0.0938469	7.05112	1.77487e-12	3.86389e-11	806.532	668.241	807.274	1245.36	1185.45	1179.66	UP_FC1_5	UP_FC1.25	P0_05	P0_05	P0_1	0.661726	20.8491	17.0707	20.806	31.8786	30.7212	30.1912	151.517
NM_024448	Rab12	2002	321	298	303	440	530	471	2363	392.922	0.660563	0.114139	5.78737	7.14952e-09	9.9988e-08	317.665	297.217	298.662	442.972	529.753	471.263	UP_FC1_5	UP_FC1.25	P0_05	P0_05	P0_1	0.660563	5.38972	4.98337	5.05218	7.44241	9.01075	7.91623	39.7947
NM_001309484	Tcl1	1217	1242	1087	1158	1772	1902	1771	8932	1485.29	0.659556	0.081541	8.08865	6.03314e-16	1.81556e-14	1229.1	1084.15	1141.42	1783.97	1901.11	1771.99	UP_FC1_5	UP_FC1.25	P0_05	P0_05	P0_1	0.659556	34.3049	29.9027	31.7627	49.3058	53.1948	48.9654	247.436
NM_019727	Snx1	2062	658	648	669	1083	975	1025	5058	841.219	0.659201	0.0884499	7.45281	9.13718e-14	2.27717e-12	651.163	646.298	659.422	1090.32	974.545	1025.57	UP_FC1_5	UP_FC1.25	P0_05	P0_05	P0_1	0.659201	10.7266	10.521	10.8302	17.7855	16.094	16.7262	82.6835
NM_178745	Tmem229b	3860	66	57	66	90	102	103	484	80.4729	0.6589	0.208214	3.16453	0.00155335	0.00697861	65.3143	56.8503	65.0551	90.608	101.952	103.058	UP_FC1_5	UP_FC1.25	P0_05	P0_05	P0_1	0.6589	0.574754	0.494377	0.570764	0.789551	0.899419	0.897866	4.22673
NM_010043	Des	3054	306	287	314	499	528	388	2322	386.152	0.658412	0.126912	5.18795	2.12622e-07	2.37716e-06	302.821	286.246	309.504	502.371	527.754	388.217	UP_FC1_5	UP_FC1.25	P0_05	P0_05	P0_1	0.658412	3.36804	3.14618	3.4321	5.53295	5.88456	4.27488	25.6387
NM_001163007	Tnik	7057	72	85	66	107	106	135	571	94.9721	0.657986	0.201381	3.26737	0.00108553	0.00515404	71.2519	84.7768	65.0551	107.723	105.951	135.075	UP_FC1_5	UP_FC1.25	P0_05	P0_05	P0_1	0.657986	0.342955	0.403246	0.312193	0.513439	0.511252	0.643687	2.72677
NM_007997	Fdxr	1852	220	225	258	378	366	352	1799	299.168	0.657444	0.122481	5.36771	7.97411e-08	9.52363e-07	217.714	224.409	254.306	380.553	365.829	352.197	UP_FC1_5	UP_FC1.25	P0_05	P0_05	P0_1	0.657444	3.99307	4.06736	4.65027	6.91156	6.7265	6.39533	32.7441
NM_001355080	Fkbp7	1007	30	30	33	49	53	43	238	39.5779	0.657376	0.289001	2.27465	0.022927	0.0646593	29.6883	29.9212	32.5275	49.331	52.9753	43.024	UP_FC1_5	UP_FC1.25	P0_05	NA	P0_1	0.657376	1.00142	0.997385	1.09392	1.64775	1.79141	1.43681	7.9687
NM_025341	Abhd6	2236	80	91	103	132	166	129	701	116.557	0.65651	0.185466	3.53978	0.00040046	0.00217008	79.1688	90.761	101.525	132.892	165.923	129.072	UP_FC1_5	UP_FC1.25	P0_05	P0_05	P0_1	0.65651	1.20266	1.36251	1.53768	1.99907	2.52688	1.94124	10.57
NM_033079	M1ap	2039	145	135	121	190	199	236	1026	170.621	0.656455	0.156643	4.19078	2.78002e-05	0.000204244	143.493	134.645	119.268	191.283	198.907	236.132	UP_FC1_5	UP_FC1.25	P0_05	P0_05	P0_1	0.656455	2.39043	2.2166	1.98092	3.15545	3.32189	3.89454	16.9598
NM_010072	Dpm1	2282	447	398	446	643	701	667	3302	549.052	0.656058	0.0999068	6.56669	5.14445e-11	9.25676e-10	442.356	396.955	439.615	647.343	700.673	667.372	UP_FC1_5	UP_FC1.25	P0_05	P0_05	P0_1	0.656058	6.58441	5.839	6.52408	9.54158	10.4557	9.83494	48.7797
NM_001290512	Mid1	3145	1242	1411	1227	1854	2241	1952	9927	1650.9	0.656004	0.0927136	7.07559	1.4881e-12	3.26912e-11	1229.1	1407.29	1209.43	1866.52	2239.95	1953.09	UP_FC1_5	UP_FC1.25	P0_05	P0_05	P0_1	0.656004	13.2747	15.0203	13.0234	19.9625	24.2533	20.8843	106.418
NM_172773	Slc17a5	3228	168	154	173	247	294	230	1266	210.505	0.655885	0.144938	4.52529	6.03135e-06	5.18792e-05	166.254	153.596	170.523	248.668	293.863	230.128	UP_FC1_5	UP_FC1.25	P0_05	P0_05	P0_1	0.655885	1.74945	1.5972	1.78901	2.59113	3.10001	2.39748	13.2243
NM_019482	Panx1	2068	176	165	163	255	282	248	1289	214.356	0.655699	0.137482	4.76934	1.84831e-06	1.75726e-05	174.171	164.567	160.666	256.723	281.868	248.138	UP_FC1_5	UP_FC1.25	P0_05	P0_05	P0_1	0.655699	2.8608	2.67119	2.6311	4.17556	4.64139	4.03518	21.0152
NM_175332	Epop	2327	7154	6630	6874	11326	8320	12511	52815	8784.08	0.655336	0.111142	5.89639	3.71549e-09	5.3787e-08	7079.67	6612.59	6775.58	11402.5	8316.12	12518	UP_FC1_5	UP_FC1.25	P0_05	P0_05	P0_1	0.655336	103.342	95.3868	98.6082	164.818	121.696	180.908	764.759
NM_022029	Nrgn	1287	167	133	172	248	228	258	1206	200.528	0.654019	0.146806	4.45498	8.39004e-06	6.98657e-05	165.265	132.651	169.537	249.675	227.894	258.144	UP_FC1_5	UP_FC1.25	P0_05	P0_05	P0_1	0.654019	4.36177	3.45974	4.46118	6.52527	6.02983	6.74532	31.5831
NM_029385	Nudt16	1601	39	44	45	70	67	62	327	54.3852	0.653222	0.248296	2.63082	0.00851789	0.029017	38.5948	43.8845	44.3557	70.4729	66.9687	62.0346	UP_FC1_5	UP_FC1.25	P0_05	P0_05	P0_1	0.653222	0.818839	0.920094	0.938255	1.48058	1.4244	1.30305	6.88522
NM_027559	Cfap43	5907	44	49	33	61	86	49	322	53.5568	0.65307	0.275313	2.3721	0.0176872	0.0526499	43.5428	48.8713	32.5275	61.4121	85.9599	49.0274	UP_FC1_5	UP_FC1.25	P0_05	NA	P0_1	0.65307	0.250387	0.277715	0.186486	0.349694	0.495542	0.27912	1.83894
NM_008667	Nab1	5078	220	217	221	300	323	400	1681	279.513	0.652933	0.134714	4.84682	1.25456e-06	1.24293e-05	217.714	216.43	217.836	302.027	322.849	400.223	UP_FC1_5	UP_FC1.25	P0_05	P0_05	P0_1	0.652933	1.45631	1.43067	1.45278	2.00057	2.16501	2.65051	11.1558
NM_001311076	Lingo1	3422	30	76	47	80	90	68	391	65.0587	0.652581	0.275126	2.37194	0.0176952	0.0526601	29.6883	75.8004	46.3271	80.5404	89.958	68.038	UP_FC1_5	UP_FC1.25	P0_05	NA	P0_1	0.652581	0.294691	0.74354	0.458477	0.791654	0.895183	0.668637	3.85218
NM_022324	Sdf2l1	1103	373	324	329	530	565	499	2620	435.693	0.652178	0.110008	5.92849	3.05741e-09	4.47358e-08	369.124	323.149	324.29	533.58	564.736	499.279	UP_FC1_5	UP_FC1.25	P0_05	P0_05	P0_1	0.652178	11.3673	9.83423	9.95681	16.2714	17.435	15.2225	80.0873
NR_152168	Gm10244	828	599	508	521	837	925	766	4156	691.106	0.651465	0.104147	6.25526	3.96863e-10	6.38548e-09	592.776	506.666	513.541	842.654	924.568	766.428	UP_FC1_5	UP_FC1.25	P0_05	P0_05	P0_1	0.651465	24.3177	20.5402	21.0043	34.2311	38.0242	31.1286	169.246
NM_007750	Cox8a	541	2950	2109	2571	3855	4196	3790	19471	3237.37	0.651063	0.100744	6.46256	1.02948e-10	1.78772e-09	2919.35	2103.46	2534.19	3881.04	4194.04	3792.12	UP_FC1_5	UP_FC1.25	P0_05	P0_05	P0_1	0.651063	183.295	130.512	158.637	241.297	263.99	235.724	1213.45
NM_028132	Pgm2	2321	1511	1296	1344	2010	2634	1797	10592	1761.17	0.650205	0.115874	5.61131	2.00804e-08	2.62326e-07	1495.3	1292.6	1324.76	2023.58	2632.77	1798	UP_FC1_5	UP_FC1.25	P0_05	P0_05	P0_1	0.650205	21.8834	18.6939	19.3297	29.3255	38.6269	26.0516	153.911
NM_011898	Spry4	4683	2457	2454	2495	3973	3849	3664	18892	3141.9	0.649745	0.0697238	9.31885	1.17608e-20	5.27836e-19	2431.47	2447.56	2459.28	3999.84	3847.2	3666.05	UP_FC1_5	UP_FC1.25	P0_05	P0_05	P0_1	0.649745	17.6363	17.5437	17.7847	28.7289	27.9752	26.3265	135.995
NM_175421	Plekhb2	2785	78	81	74	115	151	95	594	98.7795	0.647837	0.206251	3.14101	0.00168367	0.00748466	77.1896	80.7873	72.9405	115.777	150.93	95.053	UP_FC1_5	UP_FC1.25	P0_05	P0_05	P0_1	0.647837	0.941444	0.973713	0.886965	1.39829	1.84544	1.14778	7.19364
NM_001159320	Cacnb1	1586	110	110	84	160	157	154	775	128.91	0.647822	0.173518	3.73345	0.000188873	0.00112509	108.857	109.711	82.7974	161.081	156.927	154.086	UP_FC1_5	UP_FC1.25	P0_05	P0_05	P0_1	0.647822	2.33139	2.32199	1.76797	3.41619	3.36935	3.26722	16.4741
NM_001362431	Cyb561a3	2793	179	188	203	259	307	317	1453	241.587	0.647787	0.135841	4.7687	1.85418e-06	1.76178e-05	177.14	187.506	200.094	260.75	306.857	317.177	UP_FC1_5	UP_FC1.25	P0_05	P0_05	P0_1	0.647787	2.15431	2.2535	2.42619	3.14018	3.74125	3.819	17.5344
NM_018854	Ift20	1128	372	342	343	515	527	595	2694	447.982	0.647505	0.10847	5.96943	2.38077e-09	3.54311e-08	368.135	341.102	338.089	518.479	526.754	595.332	UP_FC1_5	UP_FC1.25	P0_05	P0_05	P0_1	0.647505	11.0856	10.1505	10.1504	15.4605	15.902	17.7488	80.4978
NM_001114609	Ino80d	13515	823	1143	894	1370	1535	1526	7291	1212.67	0.647131	0.110379	5.86282	4.55077e-09	6.50671e-08	814.449	1140	881.2	1379.25	1534.28	1526.85	UP_FC1_5	UP_FC1.25	P0_05	P0_05	P0_1	0.647131	2.04696	2.8314	2.20811	3.43265	3.86582	3.79927	18.1842
NM_001220499	Rnf223	1537	22	23	28	35	43	35	186	30.9243	0.646939	0.326753	1.97991	0.0477142	0.114751	21.7714	22.9396	27.5991	35.2364	42.9799	35.0195	UP_FC1_5	UP_FC1.25	P0_05	NA	NA	0.646939	0.481143	0.500985	0.608113	0.771115	0.952234	0.766224	4.07981
NM_144522	Tbc1d10b	3603	2099	2090	2084	3346	3242	3121	15982	2657.95	0.646751	0.0701993	9.21307	3.16914e-20	1.36145e-18	2077.19	2084.51	2054.16	3368.6	3240.49	3122.74	UP_FC1_5	UP_FC1.25	P0_05	P0_05	P0_1	0.646751	19.5827	19.4202	19.3078	31.4476	30.6265	29.1468	149.532
NR_110477	Gm12338	585	61	41	59	90	78	81	410	68.1718	0.646373	0.231657	2.79022	0.00526728	0.0195972	60.3662	40.8923	58.1553	90.608	77.9636	81.0452	UP_FC1_5	UP_FC1.25	P0_05	P0_05	P0_1	0.646373	3.50509	2.34638	3.36663	5.20969	4.53824	4.65898	23.625
NM_198048	Prx	4659	431	428	389	641	619	669	3177	528.374	0.644583	0.100998	6.38212	1.74653e-10	2.94793e-09	426.522	426.876	383.431	645.33	618.711	669.374	UP_FC1_5	UP_FC1.25	P0_05	P0_05	P0_1	0.644583	3.10964	3.07554	2.78713	4.65898	4.52217	4.83164	22.9851
NM_183138	Tet3	10893	233	226	216	360	348	335	1718	285.725	0.6443	0.121878	5.28642	1.24732e-07	1.44614e-06	230.579	225.407	212.907	362.432	347.838	335.187	UP_FC1_5	UP_FC1.25	P0_05	P0_05	P0_1	0.6443	0.719008	0.694595	0.661921	1.11913	1.08738	1.03481	5.31684
NR_027800	Map2k3os	1265	53	48	44	71	86	67	369	61.3617	0.64373	0.238839	2.69524	0.00703369	0.0247495	52.4493	47.874	43.37	71.4796	85.9599	67.0374	UP_FC1_5	UP_FC1.25	P0_05	P0_05	P0_1	0.64373	1.40835	1.27035	1.16108	1.90061	2.31397	1.78216	9.83651
NR_003270	Snhg3	434	875	678	839	1222	1166	1301	6081	1011.09	0.642068	0.10018	6.40912	1.46362e-10	2.48648e-09	865.909	676.22	826.988	1230.25	1165.46	1301.73	UP_FC1_5	UP_FC1.25	P0_05	P0_05	P0_1	0.642068	67.771	52.3011	64.5316	95.3469	91.4446	100.867	472.262
NM_011104	Prkce	6237	122	141	105	164	214	190	936	155.662	0.641829	0.168425	3.81077	0.000138537	0.000856683	120.732	140.63	103.497	165.108	213.9	190.106	UP_FC1_5	UP_FC1.25	P0_05	P0_05	P0_1	0.641829	0.657521	0.756858	0.56197	0.890417	1.16785	1.02504	5.05965
NM_001284197	Dnmt3l	1649	3271	3047	3227	4769	4532	5418	24264	4034.82	0.641488	0.0801314	8.00545	1.19027e-15	3.51108e-14	3237.01	3039	3180.8	4801.21	4529.88	5421.03	UP_FC1_5	UP_FC1.25	P0_05	P0_05	P0_1	0.641488	66.6784	61.8618	65.3248	97.9336	93.5445	110.555	495.899
NM_009437	Tst	1098	420	305	311	546	506	545	2633	437.857	0.641111	0.124971	5.13008	2.89616e-07	3.17787e-06	415.636	304.199	306.547	549.688	505.764	545.304	UP_FC1_5	UP_FC1.25	P0_05	P0_05	P0_1	0.641111	12.858	9.29969	9.45492	16.839	15.6855	16.7015	80.8385
NM_001281466	Mroh2a	7458	268	257	237	353	455	367	1937	322.087	0.640891	0.129151	4.96236	6.96426e-07	7.15544e-06	265.215	256.325	233.607	355.385	454.788	367.205	UP_FC1_5	UP_FC1.25	P0_05	P0_05	P0_1	0.640891	1.20792	1.15367	1.06078	1.60279	2.07653	1.65579	8.75748
NM_173417	Kcns3	2928	53	44	40	73	65	73	348	57.8774	0.639614	0.244055	2.62078	0.00877298	0.0297565	52.4493	43.8845	39.4273	73.4931	64.9697	73.0408	UP_FC1_5	UP_FC1.25	P0_05	P0_05	P0_1	0.639614	0.608457	0.503098	0.456025	0.844261	0.755599	0.838906	4.00635
NM_008471	Krt19	1373	350	286	258	471	600	306	2271	377.665	0.639507	0.306464	2.08673	0.0369126	0.0936401	346.363	285.249	254.306	474.182	599.72	306.171	UP_FC1_5	UP_FC1.25	P0_05	NA	P0_1	0.639507	8.56885	6.97375	6.27262	11.6165	14.8741	7.49915	55.805
NM_026784	Pmvk	1183	518	510	558	814	801	827	4028	669.813	0.639346	0.0920299	6.94715	3.72736e-12	7.81573e-11	512.618	508.661	550.011	819.499	800.626	827.462	UP_FC1_5	UP_FC1.25	P0_05	P0_05	P0_1	0.639346	14.7187	14.433	15.7452	23.3005	23.0461	23.5224	114.766
NM_008728	Npr3	6916	32	31	24	41	43	50	221	36.7546	0.639204	0.301949	2.11692	0.0342663	0.0884017	31.6675	30.9186	23.6564	41.277	42.9799	50.0279	UP_FC1_5	UP_FC1.25	P0_05	NA	P0_1	0.639204	0.155532	0.150064	0.115839	0.200749	0.211623	0.243263	1.07707
NR_110993	Cd68	808	213	194	203	321	306	312	1549	257.595	0.638982	0.126247	5.06137	4.16258e-07	4.44752e-06	210.787	193.491	200.094	323.168	305.857	312.174	UP_FC1_5	UP_FC1.25	P0_05	P0_05	P0_1	0.638982	8.86122	8.03825	8.38657	13.453	12.8902	12.9929	64.6221
NM_001356527	Vamp4	5241	195	209	202	299	337	297	1539	255.927	0.638871	0.128819	4.95944	7.06954e-07	7.26123e-06	192.974	208.451	199.108	301.02	336.843	297.166	UP_FC1_5	UP_FC1.25	P0_05	P0_05	P0_1	0.638871	1.25068	1.33507	1.28658	1.93189	2.18859	1.90679	9.8996
NM_028994	Pck2	3391	513	429	428	763	654	691	3478	578.442	0.638518	0.108309	5.89533	3.73944e-09	5.40838e-08	507.67	427.873	421.872	768.154	653.695	691.386	UP_FC1_5	UP_FC1.25	P0_05	P0_05	P0_1	0.638518	5.08528	4.23546	4.21324	7.61942	6.56446	6.85664	34.5745
NM_028389	Tmem219	933	88	74	85	140	124	116	627	104.271	0.638454	0.187918	3.39752	0.000679995	0.00344076	87.0857	73.8057	83.783	140.946	123.942	116.065	UP_FC1_5	UP_FC1.25	P0_05	P0_05	P0_1	0.638454	3.17049	2.65535	3.04115	5.08126	4.52365	4.18348	22.6554
NM_153127	Mmrn2	3925	194	213	212	321	334	297	1571	261.261	0.637488	0.127717	4.99142	5.99377e-07	6.24017e-06	191.984	212.441	208.965	323.168	333.844	297.166	UP_FC1_5	UP_FC1.25	P0_05	P0_05	P0_1	0.637488	1.66145	1.81682	1.803	2.76943	2.89638	2.54612	13.4932
NM_144784	Acat1	3359	433	409	416	656	721	557	3192	530.813	0.637009	0.111473	5.71446	1.1005e-08	1.49958e-07	428.501	407.926	410.044	660.431	720.664	557.311	UP_FC1_5	UP_FC1.25	P0_05	P0_05	P0_1	0.637009	4.33314	4.07647	4.13412	6.61331	7.30591	5.57965	32.0426
NM_028129	Rexo5	1992	59	56	75	96	104	92	482	80.1362	0.636858	0.211914	3.00526	0.00265351	0.0110629	58.387	55.8529	73.9262	96.6485	103.951	92.0514	UP_FC1_5	UP_FC1.25	P0_05	P0_05	P0_1	0.636858	0.995607	0.941173	1.25682	1.63195	1.77702	1.55403	8.1566
NR_028425	D7Ertd143e	2231	413	427	490	638	843	562	3373	560.8	0.635773	0.13222	4.80846	1.521e-06	1.47793e-05	408.709	425.879	482.985	642.31	842.607	562.314	UP_FC1_5	UP_FC1.25	P0_05	P0_05	P0_1	0.635773	6.22266	6.40766	7.33156	9.68381	12.8611	8.47614	50.9829
NM_001356522	Ift52	2355	685	666	702	1031	1084	1038	5206	865.687	0.635543	0.0851333	7.46527	8.3126e-14	2.0816e-12	677.883	664.251	691.949	1037.96	1083.49	1038.58	UP_FC1_5	UP_FC1.25	P0_05	P0_05	P0_1	0.635543	9.77743	9.46791	9.95053	14.8249	15.6671	14.8309	74.5188
NM_001042659	Fzd5	6803	2086	2218	2138	3229	3393	3268	16332	2715.99	0.634774	0.070366	9.02105	1.86303e-19	7.38776e-18	2064.33	2212.18	2107.39	3250.81	3391.42	3269.82	UP_FC1_5	UP_FC1.25	P0_05	P0_05	P0_1	0.634774	10.3072	10.9152	10.4908	16.0728	16.9759	16.1638	80.9256
NM_011846	Mmp17	4465	358	334	341	507	612	466	2618	435.32	0.634052	0.118784	5.33787	9.40471e-08	1.11136e-06	354.28	333.123	336.118	510.425	611.714	466.26	UP_FC1_5	UP_FC1.25	P0_05	P0_05	P0_1	0.634052	2.69517	2.50436	2.54937	3.84514	4.66529	3.51177	19.7711
NM_001356286	Msln	2027	25	36	27	60	43	32	223	37.1104	0.633992	0.321082	1.97455	0.0483196	0.115966	24.7402	35.9055	26.6134	60.4053	42.9799	32.0179	UP_FC1_5	UP_FC1.25	P0_05	NA	NA	0.633992	0.414583	0.594593	0.444641	1.00236	0.722044	0.531199	3.70942
NM_177911	Tgm4	2751	70	75	61	111	103	102	522	86.8268	0.633591	0.201762	3.14029	0.00168779	0.00749872	69.2727	74.8031	60.1267	111.75	102.952	102.057	UP_FC1_5	UP_FC1.25	P0_05	P0_05	P0_1	0.633591	0.855328	0.912729	0.740183	1.36634	1.27437	1.24759	6.39653
NM_024245	Kif23	3400	2430	2614	2572	3883	4062	3734	19295	3208.75	0.633203	0.0719732	8.79776	1.39574e-18	5.18062e-17	2404.75	2607.14	2535.18	3909.23	4060.1	3736.09	UP_FC1_5	UP_FC1.25	P0_05	P0_05	P0_1	0.633203	24.0244	25.7394	25.2518	38.6735	40.664	36.9536	191.307
NM_001163031	Adgre5	2945	1059	917	1027	1471	1546	1587	7607	1264.83	0.633168	0.0842127	7.51867	5.53356e-14	1.40706e-12	1048	914.592	1012.3	1480.94	1545.28	1587.89	UP_FC1_5	UP_FC1.25	P0_05	P0_05	P0_1	0.633168	12.0875	10.4245	11.6409	16.9142	17.8679	18.1323	87.0673
NM_001359269	Coq8a	2448	221	222	209	317	410	272	1651	274.538	0.631797	0.14741	4.28598	1.81936e-05	0.000139976	218.704	221.417	206.008	319.141	409.809	272.152	UP_FC1_5	UP_FC1.25	P0_05	P0_05	P0_1	0.631797	3.03463	3.03608	2.84993	4.38503	5.70061	3.73868	22.745
NM_001310502	Ankle1	2701	69	83	83	115	126	119	595	98.9435	0.631683	0.190242	3.32042	0.000898835	0.00438664	68.2831	82.782	81.8117	115.777	125.941	119.066	UP_FC1_5	UP_FC1.25	P0_05	P0_05	P0_1	0.631683	0.858716	1.02878	1.02578	1.44178	1.5878	1.48246	7.42532
NM_001085513	Fam131c	1451	191	164	172	290	297	220	1334	221.844	0.631543	0.149097	4.23579	2.27754e-05	0.000171223	189.015	163.569	169.537	291.959	296.861	220.123	UP_FC1_5	UP_FC1.25	P0_05	P0_05	P0_1	0.631543	4.42478	3.78397	3.95695	6.76793	6.96688	5.10172	31.0022
NM_028230	Shmt2	2291	3823	3309	3509	5691	5352	5247	26931	4478.54	0.631208	0.0758416	8.32272	8.5967e-17	2.79076e-15	3783.28	3300.31	3458.76	5729.44	5349.5	5249.93	UP_FC1_5	UP_FC1.25	P0_05	P0_05	P0_1	0.631208	56.0925	48.3551	51.1279	84.1179	79.5134	77.0633	396.27
NM_146108	Hibch	1822	252	267	291	428	398	414	2050	340.908	0.631062	0.116232	5.42934	5.65632e-08	6.92982e-07	249.382	266.299	286.834	430.891	397.814	414.231	UP_FC1_5	UP_FC1.25	P0_05	P0_05	P0_1	0.631062	4.64919	4.90607	5.33144	7.95464	7.43505	7.64563	37.922
NM_138602	Praf2	1201	399	332	427	620	586	566	2930	487.183	0.630894	0.111572	5.65457	1.56237e-08	2.07744e-07	394.854	331.128	420.887	624.188	585.727	566.316	UP_FC1_5	UP_FC1.25	P0_05	P0_05	P0_1	0.630894	11.1675	9.25478	11.8682	17.4813	16.6075	15.8575	82.2367
NM_001360440	Morn2	587	58	35	58	78	95	58	382	63.4983	0.630679	0.259181	2.43335	0.0149598	0.0461674	57.3974	34.9081	57.1696	78.5269	94.9557	58.0324	UP_FC1_5	UP_FC1.25	P0_05	P0_05	P0_1	0.630679	3.32135	1.99619	3.2983	4.49968	5.50852	3.32469	21.9487
NM_153560	Fam102a	4204	447	432	437	668	716	629	3329	553.582	0.629687	0.0994647	6.33076	2.43957e-10	4.05219e-09	442.356	430.866	430.743	672.512	715.666	629.351	UP_FC1_5	UP_FC1.25	P0_05	P0_05	P0_1	0.629687	3.57413	3.44027	3.46991	5.3807	5.79695	5.03442	26.6964
NM_016907	Spint1	2261	647	664	578	938	1032	920	4779	794.771	0.629574	0.0953684	6.6015	4.07029e-11	7.43065e-10	640.278	662.256	569.725	944.336	1031.52	920.514	UP_FC1_5	UP_FC1.25	P0_05	P0_05	P0_1	0.629574	9.61898	9.83192	8.5335	14.0484	15.5356	13.6914	71.2599
NR_073438	Crebzf	2297	481	499	534	698	864	751	3827	636.296	0.627734	0.104069	6.03191	1.62037e-09	2.45699e-08	476.002	497.69	526.355	702.715	863.597	751.419	UP_FC1_5	UP_FC1.25	P0_05	P0_05	P0_1	0.627734	7.03897	7.27295	7.76033	10.2901	12.8027	11.0012	56.1663
NM_001290374	Camk1d	7079	656	695	696	1024	1021	1081	5173	860.24	0.627249	0.0864787	7.25323	4.06961e-13	9.54256e-12	649.184	693.175	686.035	1030.92	1020.52	1081.6	UP_FC1_5	UP_FC1.25	P0_05	P0_05	P0_1	0.627249	3.11499	3.28688	3.28199	4.89839	4.90911	5.13825	24.6296
NM_001039170	Eif4e2	1800	2240	2019	2121	3235	2865	3633	16113	2679.43	0.626041	0.090207	6.94005	3.91972e-12	8.20261e-11	2216.73	2013.7	2090.63	3256.85	2863.66	3635.03	UP_FC1_5	UP_FC1.25	P0_05	P0_05	P0_1	0.626041	41.8312	37.5521	39.334	60.8593	54.1753	67.9132	301.665
NM_001177845	Tirap	4740	149	160	155	220	253	235	1172	194.885	0.625891	0.142408	4.39505	1.10748e-05	8.97185e-05	147.452	159.58	152.781	221.486	252.882	235.131	UP_FC1_5	UP_FC1.25	P0_05	P0_05	P0_1	0.625891	1.05665	1.13009	1.09157	1.5717	1.81673	1.66821	8.33496
NM_001166065	Gcnt4	5090	32	30	37	44	62	45	250	41.5587	0.625549	0.289031	2.16429	0.0304419	0.0809898	31.6675	29.9212	36.4703	44.2972	61.9711	45.0251	UP_FC1_5	UP_FC1.25	P0_05	NA	P0_1	0.625549	0.211328	0.197322	0.242652	0.292725	0.414594	0.297479	1.6561
NM_001002239	Rpl17	766	42	31	32	46	53	61	265	44.0574	0.624071	0.280376	2.22584	0.0260252	0.0715796	41.5636	30.9186	31.5419	46.3107	52.9753	61.0341	UP_FC1_5	UP_FC1.25	P0_05	NA	P0_1	0.624071	1.84309	1.35489	1.39451	2.03355	2.35503	2.67955	11.6606
NM_133900	Psph	1527	523	457	542	746	759	813	3840	638.458	0.623706	0.0988383	6.31037	2.78373e-10	4.58737e-09	517.566	455.8	534.24	751.039	758.646	813.454	UP_FC1_5	UP_FC1.25	P0_05	P0_05	P0_1	0.623706	11.513	10.0195	11.8484	16.5434	16.9181	17.9148	84.7573
NM_029975	Ulbp1	1811	45	63	41	77	79	71	376	62.5505	0.623153	0.242084	2.57412	0.0100494	0.0332438	44.5324	62.8346	40.413	77.5201	78.9631	71.0396	UP_FC1_5	UP_FC1.25	P0_05	P0_05	P0_1	0.623153	0.835255	1.16464	0.755728	1.43978	1.48477	1.31917	6.99935
NM_001359895	Sh3tc1	4229	138	124	111	190	198	180	941	156.49	0.623097	0.15794	3.94514	7.97522e-05	0.000525315	136.566	123.674	109.411	191.283	197.908	180.101	UP_FC1_5	UP_FC1.25	P0_05	P0_05	P0_1	0.623097	1.0969	0.981646	0.876164	1.52139	1.59359	1.43218	7.50187
NR_028548	Snord16a	90	38	47	43	50	84	61	323	53.6998	0.623065	0.266227	2.34035	0.0192657	0.0563159	37.6052	46.8766	42.3844	50.3378	83.9608	61.0341	UP_FC1_5	UP_FC1.25	P0_05	NA	P0_1	0.623065	14.1927	17.4834	15.9487	18.8128	31.7677	22.806	121.011
NM_011976	Sema4g	4286	423	455	461	653	839	547	3378	561.689	0.622992	0.130886	4.7598	1.93789e-06	1.82857e-05	418.605	453.805	454.4	657.411	838.608	547.305	UP_FC1_5	UP_FC1.25	P0_05	P0_05	P0_1	0.622992	3.31752	3.5541	3.59045	5.15925	6.66283	4.29434	26.5785
NM_001033261	Zfc3h1	6919	851	1095	984	1398	1595	1468	7391	1229.12	0.622391	0.0990528	6.28343	3.3118e-10	5.40076e-09	842.158	1092.12	969.912	1407.44	1594.26	1468.82	UP_FC1_5	UP_FC1.25	P0_05	P0_05	P0_1	0.622391	4.13439	5.29836	4.74735	6.84209	7.84633	7.13911	36.0076
NM_145830	Ehmt2	4020	3134	3122	2935	5053	4489	4440	23173	3854.12	0.621887	0.0774286	8.03175	9.6092e-16	2.86693e-14	3101.44	3113.8	2892.98	5087.13	4486.9	4442.48	UP_FC1_5	UP_FC1.25	P0_05	P0_05	P0_1	0.621887	26.2058	26.0003	24.3715	42.5646	38.0078	37.1636	194.314
NM_133898	N4bp2l1	1899	28	31	35	41	68	34	237	39.3985	0.621513	0.316074	1.96635	0.0492577	0.117776	27.7091	30.9186	34.4989	41.277	67.9683	34.019	UP_FC1_5	UP_FC1.25	P0_05	NA	NA	0.621513	0.495631	0.546522	0.615238	0.731112	1.2188	0.602442	4.20975
NM_199197	Rbfa	1331	742	656	738	1168	974	1104	5382	895.009	0.620788	0.0970282	6.39801	1.57417e-10	2.66851e-09	734.291	654.277	727.434	1175.89	973.545	1104.62	UP_FC1_5	UP_FC1.25	P0_05	P0_05	P0_1	0.620788	18.7392	16.5005	18.5088	29.716	24.9075	27.9095	136.281
NM_053255	Elac1	4965	119	155	130	190	231	193	1018	169.296	0.619792	0.16021	3.86863	0.000109446	0.000691814	117.764	154.593	128.139	191.283	230.892	193.108	UP_FC1_5	UP_FC1.25	P0_05	P0_05	P0_1	0.619792	0.805662	1.04516	0.874025	1.29586	1.58359	1.30797	6.91227
NM_012055	Asns	1946	4901	4476	4638	7016	7295	6976	35302	5870.13	0.619586	0.0670347	9.24276	2.40222e-20	1.04231e-18	4850.08	4464.25	4571.6	7063.39	7291.6	6979.9	UP_FC1_5	UP_FC1.25	P0_05	P0_05	P0_1	0.619586	84.6578	77.0049	79.5587	122.088	127.594	120.622	611.525
NM_001146318	Cnp	2543	330	285	286	455	444	469	2269	377.309	0.619042	0.113059	5.47537	4.36594e-08	5.43824e-07	326.571	284.252	281.905	458.074	443.793	469.262	UP_FC1_5	UP_FC1.25	P0_05	P0_05	P0_1	0.619042	4.36207	3.75206	3.75422	6.05885	5.94273	6.20566	30.0756
NM_144828	Ppp1r1b	1990	53	44	50	74	82	67	370	61.5195	0.617917	0.236316	2.61479	0.00892813	0.030201	52.4493	43.8845	49.2841	74.4999	81.9617	67.0374	UP_FC1_5	UP_FC1.25	P0_05	P0_05	P0_1	0.617917	0.895258	0.740237	0.83872	1.25923	1.40252	1.13288	6.26884
NM_010660	Krt10	2082	31	21	43	50	41	53	239	39.7259	0.617814	0.307105	2.01174	0.0442475	0.107972	30.6779	20.9449	42.3844	50.3378	40.9809	53.0296	UP_FC1_5	UP_FC1.25	P0_05	NA	NA	0.617814	0.500502	0.337683	0.689426	0.813232	0.670274	0.856558	3.86767
NM_001035122	Golm1	3545	1710	1830	1709	2571	2822	2571	13213	2197.24	0.617645	0.0767964	8.04263	8.79292e-16	2.63342e-14	1692.23	1825.19	1684.53	2588.37	2820.68	2572.44	UP_FC1_5	UP_FC1.25	P0_05	P0_05	P0_1	0.617645	16.2146	17.2825	16.0926	24.559	27.095	24.4032	125.647
NM_175562	Rab39	2967	41	37	46	63	76	49	312	51.8726	0.617178	0.264565	2.3328	0.0196587	0.0572508	40.574	36.9028	45.3414	63.4256	75.9645	49.0274	UP_FC1_5	UP_FC1.25	P0_05	NA	P0_1	0.617178	0.464506	0.417499	0.517536	0.719032	0.871857	0.555699	3.54613
NM_010139	Epha2	3913	4980	4941	4908	7495	8179	6810	37313	6204.77	0.616917	0.0771692	7.99435	1.30263e-15	3.82092e-14	4928.26	4928.03	4837.73	7545.63	8175.18	6813.8	UP_FC1_5	UP_FC1.25	P0_05	P0_05	P0_1	0.616917	42.7804	42.2743	41.8692	64.8615	71.1442	58.5597	321.489
NM_009744	Bcl6	3515	113	126	137	178	228	164	946	157.287	0.616624	0.168637	3.65651	0.000255669	0.0014637	111.826	125.669	135.039	179.202	227.894	164.092	UP_FC1_5	UP_FC1.25	P0_05	P0_05	P0_1	0.616624	1.08063	1.2001	1.30105	1.71483	2.20779	1.56993	9.07433
NM_001033211	AU022751	1836	72	56	66	81	102	111	488	81.1202	0.616215	0.215075	2.86512	0.00416858	0.0161169	71.2519	55.8529	65.0551	81.5472	101.952	111.062	UP_FC1_5	UP_FC1.25	P0_05	P0_05	P0_1	0.616215	1.31821	1.02114	1.19997	1.49395	1.89093	2.03428	8.9585
NM_170590	Cpne1	3454	1335	1359	1457	2030	2136	2122	10439	1735.77	0.615689	0.07559	8.14511	3.78931e-16	1.15926e-14	1321.13	1355.43	1436.14	2043.71	2135	2123.18	UP_FC1_5	UP_FC1.25	P0_05	P0_05	P0_1	0.615689	12.9922	13.1725	14.0811	19.9021	21.0488	20.6721	101.869
NM_001113211	Nemp1	5990	572	584	546	809	936	833	4280	711.7	0.615207	0.0957437	6.42557	1.31378e-10	2.24043e-09	566.057	582.466	538.183	814.465	935.563	833.465	UP_FC1_5	UP_FC1.25	P0_05	P0_05	P0_1	0.615207	3.20992	3.26405	3.04275	4.57348	5.31861	4.67929	24.0881
NM_001122989	Cdc14b	5579	555	575	589	840	933	829	4321	718.499	0.614475	0.0932911	6.58664	4.49885e-11	8.17491e-10	549.233	573.49	580.567	845.674	932.565	829.463	UP_FC1_5	UP_FC1.25	P0_05	P0_05	P0_1	0.614475	3.34397	3.4505	3.52419	5.09857	5.69212	4.99988	26.1092
NM_019705	Rbck1	2223	1078	1001	1038	1588	1680	1449	7834	1302.68	0.614317	0.0850215	7.22543	4.99512e-13	1.15656e-11	1066.8	998.371	1023.14	1598.73	1679.22	1449.81	UP_FC1_5	UP_FC1.25	P0_05	P0_05	P0_1	0.614317	16.3006	15.0753	15.5868	24.19	25.7228	21.9326	118.808
NM_080638	Mvp	2793	702	637	632	973	978	1031	4953	823.613	0.613839	0.0894042	6.86588	6.60828e-12	1.34514e-10	694.706	635.327	622.952	979.573	977.544	1031.58	UP_FC1_5	UP_FC1.25	P0_05	P0_05	P0_1	0.613839	8.44873	7.63553	7.55346	11.7969	11.9184	12.4208	59.7738
NM_133198	Pygl	2799	103	73	119	137	195	114	741	123.155	0.613494	0.213612	2.87201	0.00407876	0.0158255	101.93	72.8083	117.296	137.925	194.909	114.064	UP_FC1_5	UP_FC1.25	P0_05	P0_05	P0_1	0.613494	1.23697	0.873154	1.4192	1.65746	2.37127	1.37045	8.9285
NM_025474	Mrps14	2010	414	362	395	581	595	595	2942	489.179	0.613486	0.102107	6.00826	1.87522e-09	2.82972e-08	409.698	361.049	389.345	584.925	594.722	595.332	UP_FC1_5	UP_FC1.25	P0_05	P0_05	P0_1	0.613486	6.92356	6.02953	6.55996	9.78825	10.0756	9.96053	49.3374
NM_144815	Hdhd5	1898	363	338	339	487	553	533	2613	434.469	0.613291	0.10727	5.71726	1.08258e-08	1.47816e-07	359.228	337.112	334.146	490.29	552.742	533.298	UP_FC1_5	UP_FC1.25	P0_05	P0_05	P0_1	0.613291	6.42889	5.96199	5.96216	8.68876	9.91695	9.44914	46.4079
NM_025613	Eid1	2540	283	248	242	426	337	405	1941	322.815	0.612285	0.128631	4.76001	1.93587e-06	1.8272e-05	280.06	247.349	238.535	428.878	336.843	405.226	UP_FC1_5	UP_FC1.25	P0_05	P0_05	P0_1	0.612285	3.74523	3.2688	3.1804	5.67938	4.51591	5.36516	25.7549
NM_001356315	Ccdc163	2155	184	161	170	272	262	244	1293	215.014	0.611927	0.137508	4.45013	8.58188e-06	7.13494e-05	182.088	160.577	167.566	273.837	261.878	244.136	UP_FC1_5	UP_FC1.25	P0_05	P0_05	P0_1	0.611927	2.87009	2.50121	2.63331	4.27412	4.13812	3.80982	20.2267
NM_013825	Ly75	6834	912	956	1023	1401	1581	1386	7259	1206.98	0.611888	0.0875742	6.98708	2.80667e-12	5.97313e-11	902.524	953.49	1008.35	1410.46	1580.26	1386.77	UP_FC1_5	UP_FC1.25	P0_05	P0_05	P0_1	0.611888	4.48585	4.68332	4.9969	6.94206	7.87419	6.82417	35.8065
NM_173865	Slc41a1	4648	671	712	719	1085	1130	959	5276	877.367	0.611066	0.0932359	6.55397	5.60256e-11	1.00407e-09	664.028	710.13	708.706	1092.33	1129.47	959.536	UP_FC1_5	UP_FC1.25	P0_05	P0_05	P0_1	0.611066	4.85268	5.12843	5.16372	7.90476	8.27487	6.94247	38.2669
NM_001361690	Dmac2l	1601	61	66	83	110	110	97	527	87.6251	0.610985	0.204847	2.98265	0.00285767	0.0117886	60.3662	65.8267	81.8117	110.743	109.949	97.0542	UP_FC1_5	UP_FC1.25	P0_05	P0_05	P0_1	0.610985	1.28075	1.38014	1.73056	2.32663	2.33857	2.03865	11.0953
NM_021299	Ak3	2803	448	566	462	809	657	763	3705	616.305	0.610933	0.115887	5.27181	1.35088e-07	1.55585e-06	443.345	564.514	455.385	814.465	656.693	763.426	UP_FC1_5	UP_FC1.25	P0_05	P0_05	P0_1	0.610933	5.37255	6.76027	5.50198	9.77351	7.97795	9.15931	44.5456
NM_026883	Fam216a	1353	244	179	257	317	414	295	1706	283.571	0.610449	0.154421	3.95314	7.7132e-05	0.000509663	241.465	178.53	253.32	319.141	413.807	295.165	UP_FC1_5	UP_FC1.25	P0_05	P0_05	P0_1	0.610449	6.06202	4.42921	6.34067	7.9339	10.4148	7.33644	42.5171
NM_001360313	Pxk	2792	562	552	593	890	849	837	4283	712.217	0.610399	0.0908187	6.72107	1.8039e-11	3.44579e-10	556.161	550.55	584.51	896.012	848.604	837.467	UP_FC1_5	UP_FC1.25	P0_05	P0_05	P0_1	0.610399	6.76622	6.61903	7.08988	10.7944	10.35	10.0872	51.7068
NM_026470	Spata6	2423	354	334	356	525	544	506	2619	435.487	0.609847	0.104754	5.8217	5.82537e-09	8.24633e-08	350.322	333.123	350.903	528.546	543.746	506.283	UP_FC1_5	UP_FC1.25	P0_05	P0_05	P0_1	0.609847	4.91106	4.61492	4.90452	7.33721	7.64178	7.02681	36.4363
NM_007440	Alox12	3002	37	40	41	63	71	44	296	49.2234	0.609661	0.271601	2.24469	0.0247879	0.0688095	36.6156	39.895	40.413	63.4256	70.9669	44.0246	UP_FC1_5	UP_FC1.25	P0_05	NA	P0_1	0.609661	0.414301	0.446088	0.455904	0.710649	0.805002	0.493178	3.32512
NM_001039045	Pigc	3284	98	78	88	154	129	115	662	110.094	0.609323	0.189605	3.21365	0.00131059	0.00602978	96.9818	77.7952	86.7401	155.04	128.94	115.064	UP_FC1_5	UP_FC1.25	P0_05	P0_05	P0_1	0.609323	1.00311	0.795174	0.894498	1.58797	1.33701	1.1783	6.79607
NM_001362405	B3galnt2	2399	325	377	377	550	541	536	2706	450	0.608993	0.107054	5.68865	1.28048e-08	1.72255e-07	321.623	376.01	371.602	553.715	540.748	536.299	UP_FC1_5	UP_FC1.25	P0_05	P0_05	P0_1	0.608993	4.55385	5.26117	5.24579	7.7635	7.67567	7.51789	38.0179
NM_010299	Gm2a	4250	926	880	869	1264	1588	1181	6708	1115.35	0.608571	0.105222	5.78366	7.30909e-09	1.01947e-07	916.379	877.689	856.558	1272.54	1587.26	1181.66	UP_FC1_5	UP_FC1.25	P0_05	P0_05	P0_1	0.608571	7.32398	6.9321	6.82544	10.0712	12.7178	9.35023	53.2208
NM_145500	Ubtd1	1522	286	253	251	364	475	352	1981	329.367	0.608518	0.1342	4.53441	5.77658e-06	4.97835e-05	283.028	252.336	247.406	366.459	474.778	352.197	UP_FC1_5	UP_FC1.25	P0_05	P0_05	P0_1	0.608518	6.3165	5.56515	5.50502	8.09864	10.6225	7.78197	43.8898
NM_026937	Ascc1	1475	586	513	572	851	922	745	4189	696.518	0.60833	0.103648	5.8692	4.37899e-09	6.28117e-08	579.911	511.653	563.811	856.749	921.57	745.416	UP_FC1_5	UP_FC1.25	P0_05	P0_05	P0_1	0.60833	13.3546	11.6438	12.9451	19.5372	21.2759	16.9952	95.7518
NM_178624	Fbxl2	3186	99	90	83	124	147	139	682	113.399	0.608239	0.18041	3.37143	0.000747803	0.00374164	97.9714	89.7637	81.8117	124.838	146.931	139.078	UP_FC1_5	UP_FC1.25	P0_05	P0_05	P0_1	0.608239	1.04452	0.945731	0.869625	1.31796	1.57044	1.46801	7.21628
NM_019740	Foxo3	2883	782	811	716	1066	1353	1062	5790	962.776	0.608161	0.105579	5.76024	8.39967e-09	1.16124e-07	773.875	808.87	705.749	1073.2	1352.37	1062.59	UP_FC1_5	UP_FC1.25	P0_05	P0_05	P0_1	0.608161	9.11774	9.41775	8.29026	12.521	15.9736	12.3948	67.7151
NM_010021	Dazl	2951	197	211	213	245	342	349	1557	258.84	0.60787	0.145666	4.17305	3.00552e-05	0.000218454	194.953	210.446	209.95	246.655	341.84	349.195	UP_FC1_5	UP_FC1.25	P0_05	P0_05	P0_1	0.60787	2.244	2.39378	2.40941	2.8114	3.94463	3.9794	17.7826
NM_008043	Frat1	2611	61	66	61	88	80	115	471	78.3235	0.606346	0.219044	2.76815	0.00563751	0.0207066	60.3662	65.8267	60.1267	88.5944	79.9627	115.064	UP_FC1_5	UP_FC1.25	P0_05	P0_05	P0_1	0.606346	0.785323	0.846268	0.779871	1.1413	1.04287	1.48201	6.07765
NM_145907	Porcn	1866	631	526	540	867	735	951	4250	706.729	0.605955	0.111735	5.42315	5.85584e-08	7.14632e-07	624.444	524.619	532.269	872.857	734.657	951.531	UP_FC1_5	UP_FC1.25	P0_05	P0_05	P0_1	0.605955	11.3669	9.43724	9.66011	15.7338	13.4068	17.1487	76.7535
NM_001289899	Csnk1e	3163	879	845	808	1255	1392	1162	6341	1054.43	0.605493	0.0916639	6.60558	3.95971e-11	7.2499e-10	869.867	842.781	796.432	1263.48	1391.35	1162.65	UP_FC1_5	UP_FC1.25	P0_05	P0_05	P0_1	0.605493	9.34146	8.94393	8.52731	13.436	14.9792	12.3614	67.5893
NM_028611	Ndufaf7	2291	362	329	353	520	551	499	2614	434.642	0.605266	0.106425	5.68728	1.29079e-08	1.73473e-07	358.239	328.136	347.946	523.513	550.743	499.279	UP_FC1_5	UP_FC1.25	P0_05	P0_05	P0_1	0.605266	5.3114	4.80775	5.14339	7.68605	8.18607	7.32887	38.4635
NM_001034862	Erich1	1571	206	237	222	329	325	346	1665	276.887	0.604897	0.124668	4.85206	1.22185e-06	1.21419e-05	203.86	236.378	218.822	331.222	324.848	346.193	UP_FC1_5	UP_FC1.25	P0_05	P0_05	P0_1	0.604897	4.40774	5.0506	4.71712	7.09161	7.04136	7.41074	35.7192
NM_134122	Nrm	1458	453	377	417	622	649	603	3121	518.928	0.604387	0.104035	5.80947	6.26691e-09	8.83076e-08	448.293	376.01	411.03	626.202	648.697	603.337	UP_FC1_5	UP_FC1.25	P0_05	P0_05	P0_1	0.604387	10.444	8.65675	9.54725	14.4463	15.1508	13.9162	72.1614
NM_026125	C1qtnf12	1311	65	47	49	64	86	92	403	66.9905	0.604189	0.23882	2.52989	0.0114098	0.0368985	64.3246	46.8766	48.2985	64.4323	85.9599	92.0514	UP_FC1_5	UP_FC1.25	P0_05	P0_05	P0_1	0.604189	1.66662	1.20023	1.24765	1.65311	2.23277	2.36127	10.3617
NM_001160412	Triml2	1458	1229	1159	1294	1857	1743	1929	9211	1531.58	0.603331	0.0808913	7.45853	8.74901e-14	2.18391e-12	1216.23	1155.96	1275.47	1869.54	1742.19	1930.08	UP_FC1_5	UP_FC1.25	P0_05	P0_05	P0_1	0.603331	28.3348	26.6132	29.6262	43.13	40.6901	44.518	212.912
NM_001330756	Smim8	773	149	117	135	222	205	175	1003	166.786	0.603184	0.160349	3.76169	0.00016877	0.00101752	147.452	116.693	133.067	223.5	204.904	175.098	UP_FC1_5	UP_FC1.25	P0_05	P0_05	P0_1	0.603184	6.47936	5.06731	5.82981	9.7252	9.02658	7.61763	43.7459
NM_001033140	Sdhaf1	964	175	136	173	259	235	232	1210	201.186	0.60208	0.146734	4.1032	4.0748e-05	0.000286265	173.182	135.643	170.523	260.75	234.89	232.13	UP_FC1_5	UP_FC1.25	P0_05	P0_05	P0_1	0.60208	6.1022	4.72316	5.99058	9.09804	8.29736	8.0979	42.3092
NM_025580	Pnkd	630	86	57	69	114	102	102	530	88.1247	0.602023	0.207848	2.89646	0.00377398	0.0148583	85.1064	56.8503	68.0121	114.77	101.952	102.057	UP_FC1_5	UP_FC1.25	P0_05	P0_05	P0_1	0.602023	4.58863	3.02904	3.65602	6.12759	5.51072	5.4478	28.3598
NM_001294162	Kcnh2	3180	225	210	216	329	359	288	1627	270.539	0.600785	0.130292	4.61106	4.00618e-06	3.55629e-05	222.662	209.449	212.907	331.222	358.832	288.161	UP_FC1_5	UP_FC1.25	P0_05	P0_05	P0_1	0.600785	2.37838	2.21087	2.26739	3.50343	3.84252	3.04738	17.25
NM_033325	Loxl2	5164	734	740	681	997	1341	894	5387	895.715	0.600737	0.123157	4.87783	1.07261e-06	1.07457e-05	726.374	738.057	671.25	1003.73	1340.37	894.499	UP_FC1_5	UP_FC1.25	P0_05	P0_05	P0_1	0.600737	4.77788	4.79752	4.40211	6.53784	8.83877	5.82522	35.1793
NM_028749	Npl	1389	292	273	310	441	442	428	2186	363.47	0.600063	0.111965	5.35939	8.35031e-08	9.9464e-07	288.966	272.283	305.562	443.979	441.794	428.239	UP_FC1_5	UP_FC1.25	P0_05	P0_05	P0_1	0.600063	7.06652	6.58008	7.45005	10.7513	10.831	10.3682	53.0472
NM_009387	Tk1	1360	377	345	319	528	504	528	2601	432.539	0.600033	0.108715	5.51932	3.4032e-08	4.30408e-07	373.083	344.094	314.433	531.567	503.765	528.295	UP_FC1_5	UP_FC1.25	P0_05	P0_05	P0_1	0.600033	9.31811	8.49281	7.82982	13.1468	12.6136	13.0634	64.4646
NR_015476	Mtln	809	88	56	73	121	120	84	542	90.117	0.600001	0.21969	2.73113	0.00631173	0.0226882	87.0857	55.8529	71.9548	121.817	119.944	84.0469	UP_FC1_5	UP_FC1.25	P0_05	P0_05	P0_1	0.600001	3.65645	2.31745	3.01213	5.0648	5.04873	3.49375	22.5933
NM_001306071	Itga3	4608	1517	1371	1394	2200	2095	2120	10697	1778.79	0.599834	0.0770781	7.78216	7.12964e-15	1.99598e-13	1501.24	1367.4	1374.04	2214.86	2094.02	2121.18	UP_FC1_5	UP_FC1.25	P0_05	P0_05	P0_1	0.599834	11.0662	9.96084	10.0983	16.1672	15.4746	15.4805	78.2477
NM_176785	Hps6	2693	73	46	54	81	91	87	432	71.8168	0.598909	0.228397	2.62222	0.00873578	0.02964	72.2415	45.8792	53.2269	81.5472	90.9575	87.0486	UP_FC1_5	UP_FC1.25	P0_05	P0_05	P0_1	0.598909	0.911196	0.571864	0.669356	1.01853	1.15015	1.08704	5.40813
NM_001037493	Slc41a3	2213	73	43	47	76	97	71	407	67.6606	0.59863	0.247129	2.42234	0.0154208	0.0472734	72.2415	42.8871	46.3271	76.5134	96.9547	71.0396	UP_FC1_5	UP_FC1.25	P0_05	P0_05	P0_1	0.59863	1.10883	0.650516	0.708951	1.16294	1.4919	1.07954	6.20268
NM_145402	Tmem51	1869	269	240	268	393	430	340	1940	322.564	0.598588	0.125607	4.76556	1.88327e-06	1.78671e-05	266.205	239.37	264.163	395.655	429.799	340.19	UP_FC1_5	UP_FC1.25	P0_05	P0_05	P0_1	0.598588	4.83803	4.29905	4.78658	7.12047	7.83084	6.12112	34.9961
NM_145479	Klhl22	2609	891	816	805	1242	1301	1216	6271	1042.76	0.597991	0.0849113	7.04253	1.88777e-12	4.09261e-11	881.742	813.857	793.475	1250.39	1300.39	1216.68	UP_FC1_5	UP_FC1.25	P0_05	P0_05	P0_1	0.597991	11.4797	10.471	10.2996	16.1203	16.9728	15.6827	81.026
NR_151686	Stradb	2183	143	138	124	205	216	184	1010	167.961	0.595384	0.153414	3.88089	0.000104074	0.000661993	141.514	137.638	122.225	206.385	215.899	184.103	UP_FC1_5	UP_FC1.25	P0_05	P0_05	P0_1	0.595384	2.20195	2.11639	1.89613	3.17999	3.36782	2.83613	15.5984
NM_026566	Atg101	1225	732	626	640	963	991	1030	4982	828.368	0.595229	0.0926319	6.42575	1.31221e-10	2.23897e-09	724.394	624.356	630.837	969.505	990.537	1030.58	UP_FC1_5	UP_FC1.25	P0_05	P0_05	P0_1	0.595229	20.0863	17.1084	17.4399	26.6204	27.5351	28.2919	137.082
NM_001329202	Adamts10	4137	163	142	141	203	265	198	1112	184.879	0.59477	0.15773	3.77081	0.000162719	0.000985976	161.306	141.627	138.981	204.371	264.876	198.111	UP_FC1_5	UP_FC1.25	P0_05	P0_05	P0_1	0.59477	1.32442	1.14914	1.13771	1.66164	2.18027	1.61043	9.06361
NM_025988	Acbd4	2063	229	209	201	327	355	272	1593	264.898	0.59467	0.136333	4.36189	1.28945e-05	0.000102655	226.621	208.451	198.122	329.209	354.834	272.152	UP_FC1_5	UP_FC1.25	P0_05	P0_05	P0_1	0.59467	3.73131	3.3917	3.25235	5.36752	5.85704	4.4364	26.0363
NM_008989	Pura	5945	855	899	912	1246	1297	1435	6644	1104.72	0.593726	0.0867041	6.84773	7.50325e-12	1.51746e-10	846.116	896.639	898.943	1254.42	1296.39	1435.8	UP_FC1_5	UP_FC1.25	P0_05	P0_05	P0_1	0.593726	4.83437	5.06266	5.12086	7.09727	7.4257	8.12197	37.6628
NM_022992	Arl6ip5	1334	565	599	596	855	904	867	4386	729.31	0.593689	0.0896987	6.6187	3.62367e-11	6.65018e-10	559.13	597.427	587.467	860.776	903.578	867.484	UP_FC1_5	UP_FC1.25	P0_05	P0_05	P0_1	0.593689	14.237	15.0329	14.9139	21.7038	23.0654	21.8688	110.822
NM_177235	Bend6	2283	42	40	40	61	87	34	304	50.5461	0.593435	0.301605	1.96759	0.0491155	0.117543	41.5636	39.895	39.4273	61.4121	86.9594	34.019	UP_FC1_5	UP_FC1.25	P0_05	NA	NA	0.593435	0.618399	0.586577	0.584863	0.904793	1.29707	0.501112	4.49281
NM_025543	Mcts2	792	288	254	297	413	388	450	2090	347.491	0.593154	0.118686	4.99769	5.80227e-07	6.0569e-06	285.008	253.333	292.748	415.79	387.819	450.251	UP_FC1_5	UP_FC1.25	P0_05	P0_05	P0_1	0.593154	12.2234	10.7369	12.5179	17.6583	16.6746	19.1183	88.9295
NM_001076791	Zfp874b	3766	99	142	119	197	197	143	897	149.202	0.593143	0.180826	3.28018	0.0010374	0.00495934	97.9714	141.627	117.296	198.331	196.908	143.08	UP_FC1_5	UP_FC1.25	P0_05	P0_05	P0_1	0.593143	0.88365	1.26235	1.05479	1.77138	1.78047	1.27767	8.0303
NM_001252153	Tmem106c	1457	225	219	231	339	383	284	1681	279.508	0.592246	0.134558	4.40142	1.07546e-05	8.74637e-05	222.662	218.425	227.693	341.29	382.821	284.159	UP_FC1_5	UP_FC1.25	P0_05	P0_05	P0_1	0.592246	5.19097	5.03217	5.2924	7.8789	8.94722	6.55874	38.9004
NM_001308464	Smim4	1192	52	43	54	75	76	71	371	61.6807	0.592125	0.234483	2.52523	0.0115621	0.0373101	51.4597	42.8871	53.2269	75.5066	75.9645	71.0396	UP_FC1_5	UP_FC1.25	P0_05	P0_05	P0_1	0.592125	1.4664	1.20771	1.51223	2.13064	2.17013	2.00421	10.4913
NM_026686	Mettl26	803	148	103	131	199	199	171	951	158.111	0.591932	0.166089	3.56394	0.000365327	0.00200221	146.462	102.73	129.124	200.344	198.907	171.095	UP_FC1_5	UP_FC1.25	P0_05	P0_05	P0_1	0.591932	6.19543	4.2943	5.44572	8.39195	8.43503	7.16542	39.9279
NM_001361211	Nr3c1	6618	275	347	302	446	507	424	2301	382.653	0.591591	0.122526	4.8283	1.37704e-06	1.35358e-05	272.143	346.089	297.676	449.013	506.763	424.237	UP_FC1_5	UP_FC1.25	P0_05	P0_05	P0_1	0.591591	1.39679	1.75539	1.52328	2.28209	2.60754	2.15576	11.7209
NM_026058	Cers4	3655	400	381	417	595	588	601	2982	495.826	0.591167	0.099979	5.91291	3.36112e-09	4.89739e-08	395.844	380	411.03	599.019	587.726	601.336	UP_FC1_5	UP_FC1.25	P0_05	P0_05	P0_1	0.591167	3.67873	3.48986	3.80845	5.51258	5.47569	5.53284	27.4982
NM_001290660	Cd302	1342	29	43	51	65	61	57	306	50.883	0.589976	0.267891	2.2023	0.0276442	0.0750833	28.6987	42.8871	50.2698	65.4391	60.9715	57.0318	UP_FC1_5	UP_FC1.25	P0_05	NA	P0_1	0.589976	0.726391	1.07272	1.26858	1.64016	1.54713	1.42917	7.68415
NM_001355668	Klf15	4254	89	100	129	163	183	127	791	131.509	0.589741	0.188804	3.12356	0.00178678	0.00787596	88.0753	99.7374	127.153	164.101	182.915	127.071	UP_FC1_5	UP_FC1.25	P0_05	P0_05	P0_1	0.589741	0.703263	0.786998	1.01226	1.29752	1.46421	1.00454	6.26879
NM_033217	Ngfr	3398	357	339	342	540	439	565	2582	429.377	0.58958	0.117634	5.01198	5.38731e-07	5.65957e-06	353.291	338.11	337.104	543.648	438.795	565.316	UP_FC1_5	UP_FC1.25	P0_05	P0_05	P0_1	0.58958	3.53159	3.34001	3.35972	5.3814	4.39734	5.59482	25.6049
NR_144493	Pou5f1-rs6	728	70	52	40	79	72	90	403	67.019	0.589333	0.242582	2.42942	0.0151231	0.0465742	69.2727	51.8635	39.4273	79.5336	71.9664	90.0503	UP_FC1_5	UP_FC1.25	P0_05	P0_05	P0_1	0.589333	3.23215	2.39135	1.83412	3.67469	3.36628	4.1598	18.6584
NM_028865	Mettl23	1032	64	67	50	101	95	73	450	74.8537	0.587922	0.22564	2.60557	0.00917214	0.0308333	63.335	66.8241	49.2841	101.682	94.9557	73.0408	UP_FC1_5	UP_FC1.25	P0_05	P0_05	P0_1	0.587922	2.08461	2.17353	1.6173	3.31411	3.13324	2.38015	14.7029
NM_052835	Rpl10	786	92	118	111	158	139	180	798	132.708	0.587758	0.175792	3.34348	0.000827358	0.00407911	91.0441	117.69	109.411	159.067	138.935	180.101	UP_FC1_5	UP_FC1.25	P0_05	P0_05	P0_1	0.587758	3.93451	5.02609	4.71412	6.80706	6.01924	7.70569	34.2067
NM_001359882	Oxsm	3702	77	91	83	120	125	128	624	103.766	0.587734	0.184977	3.17734	0.00148633	0.00672544	76.2	90.761	81.8117	120.811	124.942	128.071	UP_FC1_5	UP_FC1.25	P0_05	P0_05	P0_1	0.587734	0.699165	0.822955	0.748413	1.09767	1.14927	1.16342	5.68089
NM_011734	Siae	3386	291	272	269	388	432	416	2068	343.844	0.587392	0.114782	5.11745	3.09699e-07	3.37929e-06	287.976	271.286	265.149	390.621	431.798	416.232	UP_FC1_5	UP_FC1.25	P0_05	P0_05	P0_1	0.587392	2.88889	2.68938	2.65195	3.88034	4.34256	4.13397	20.5871
NM_026770	Cgref1	1323	78	63	65	98	132	76	512	85.1227	0.587334	0.226316	2.59519	0.00945386	0.031604	77.1896	62.8346	64.0694	98.662	131.938	76.0424	UP_FC1_5	UP_FC1.25	P0_05	P0_05	P0_1	0.587334	1.9818	1.59423	1.64004	2.50837	3.39596	1.93293	13.0533
NM_153104	Phospho1	1905	292	283	282	412	461	400	2130	354.163	0.587279	0.114899	5.11128	3.19989e-07	3.48531e-06	288.966	282.257	277.963	414.783	460.785	400.223	UP_FC1_5	UP_FC1.25	P0_05	P0_05	P0_1	0.587279	5.15244	4.9735	4.94145	7.32365	8.23673	7.06523	37.693
NR_028364	AI450353	1499	35	31	35	42	48	60	251	41.7248	0.587024	0.285916	2.05313	0.0400595	0.0999318	34.6363	30.9186	34.4989	42.2837	47.9776	60.0335	UP_FC1_5	UP_FC1.25	P0_05	NA	P0_1	0.587024	0.784859	0.692359	0.779411	0.948796	1.08991	1.34682	5.64215
NR_015487	A930005H10Rik	625	85	73	102	116	130	140	646	107.378	0.586936	0.189824	3.092	0.0019881	0.00864295	84.1168	72.8083	100.54	116.784	129.939	140.078	UP_FC1_5	UP_FC1.25	P0_05	P0_05	P0_1	0.586936	4.57156	3.91033	5.44779	6.28497	7.07966	7.53719	34.8315
NM_025529	Nudt8	780	186	152	128	215	235	242	1158	192.552	0.586622	0.155466	3.77331	0.000161097	0.000977659	184.067	151.601	126.167	216.452	234.89	242.135	UP_FC1_5	UP_FC1.25	P0_05	P0_05	P0_1	0.586622	8.01574	6.52409	5.47791	9.33403	10.2547	10.4396	50.046
NR_130166	4930480K23Rik	3321	30	48	25	54	54	45	256	42.5948	0.586327	0.29785	1.96853	0.0490069	0.117337	29.6883	47.874	24.6421	54.3648	53.9748	45.0251	UP_FC1_5	UP_FC1.25	P0_05	NA	NA	0.586327	0.303653	0.483886	0.251288	0.550618	0.553444	0.455937	2.59883
NM_029784	Fam81a	2872	376	404	338	532	617	511	2778	461.964	0.586266	0.114719	5.11047	3.21354e-07	3.49551e-06	372.093	402.939	333.161	535.594	616.712	511.285	UP_FC1_5	UP_FC1.25	P0_05	P0_05	P0_1	0.586266	4.40077	4.70943	3.92855	6.27267	7.31223	5.98684	32.6105
NM_009886	Celsr1	11013	414	511	432	640	733	641	3371	560.585	0.585556	0.110238	5.31173	1.08592e-07	1.2703e-06	409.698	509.658	425.815	644.323	732.658	641.358	UP_FC1_5	UP_FC1.25	P0_05	P0_05	P0_1	0.585556	1.26363	1.55341	1.30942	1.96788	2.26541	1.95846	10.3182
NM_025321	Sdhc	1171	1784	1609	1766	2621	2659	2369	12808	2129.62	0.58499	0.0797507	7.33523	2.21336e-13	5.30498e-12	1765.46	1604.77	1740.72	2638.7	2657.76	2370.32	UP_FC1_5	UP_FC1.25	P0_05	P0_05	P0_1	0.58499	51.211	46.0013	50.3424	75.7941	77.2877	68.0722	368.709
NM_028281	Pcbd2	540	77	62	58	103	98	91	489	81.3179	0.58438	0.210279	2.77906	0.00545157	0.0201512	76.2	61.8372	57.1696	103.696	97.9543	91.0508	UP_FC1_5	UP_FC1.25	P0_05	P0_05	P0_1	0.58438	4.79316	3.84387	3.58537	6.45905	6.17705	5.67034	30.5288
NM_001167680	Rhbdf2	3623	789	778	769	1168	1350	944	5798	964.089	0.584002	0.112119	5.20878	1.90086e-07	2.13818e-06	780.802	775.957	757.99	1175.89	1349.37	944.527	UP_FC1_5	UP_FC1.25	P0_05	P0_05	P0_1	0.584002	7.32039	7.18923	7.08529	10.9169	12.6828	8.76728	53.9619
NM_001033164	2510002D24Rik	1227	76	95	74	125	123	115	608	101.125	0.583301	0.190918	3.05525	0.00224875	0.00960637	75.2103	94.7505	72.9405	125.844	122.943	115.064	UP_FC1_5	UP_FC1.25	P0_05	P0_05	P0_1	0.583301	2.08207	2.59209	2.0132	3.44977	3.412	3.15366	16.7028
NM_019703	Pfkp	4009	5194	5262	5297	7515	8506	7310	39084	6498.54	0.582983	0.0740491	7.87293	3.46444e-15	9.89339e-14	5140.03	5248.18	5221.16	7565.76	8502.03	7314.08	UP_FC1_5	UP_FC1.25	P0_05	P0_05	P0_1	0.582983	43.5503	43.9426	44.1056	63.4772	72.2168	61.354	328.647
NR_125722	Gm2694	459	67	54	60	88	95	85	449	74.6501	0.582907	0.215249	2.70806	0.0067677	0.0239914	66.3039	53.8582	59.141	88.5944	94.9557	85.0475	UP_FC1_5	UP_FC1.25	P0_05	P0_05	P0_1	0.582907	4.90668	3.93869	4.36353	6.49225	7.04466	6.23114	32.977
NM_197988	1190005I06Rik	736	147	133	143	205	215	206	1049	174.413	0.582102	0.146979	3.96043	7.48139e-05	0.00049602	145.473	132.651	140.953	206.385	214.9	206.115	UP_FC1_5	UP_FC1.25	P0_05	P0_05	P0_1	0.582102	6.71374	6.04985	6.48572	9.43194	9.94282	9.41783	48.0419
NM_028064	Slc39a4	2230	616	559	593	877	899	840	4384	728.936	0.581895	0.0909632	6.39704	1.58415e-10	2.68398e-09	609.6	557.532	584.51	882.924	898.58	840.469	UP_FC1_5	UP_FC1.25	P0_05	P0_05	P0_1	0.581895	9.28541	8.39224	8.87666	13.3174	13.7216	12.6746	66.2679
NM_001358624	Ndufb11	814	730	492	688	898	1041	885	4734	786.891	0.581363	0.123582	4.70428	2.54767e-06	2.35503e-05	722.415	490.708	678.15	904.066	1040.51	885.494	UP_FC1_5	UP_FC1.25	P0_05	P0_05	P0_1	0.581363	30.1456	20.2354	28.214	37.3574	43.5287	36.5831	196.064
NR_015521	1700030C10Rik	1722	61	62	48	85	79	89	424	70.5172	0.581335	0.222964	2.60731	0.00912574	0.0306992	60.3662	61.8372	47.3128	85.5742	78.9631	89.0497	UP_FC1_5	UP_FC1.25	P0_05	P0_05	P0_1	0.581335	1.19075	1.2054	0.930482	1.67152	1.5615	1.73907	8.29873
NM_001357487	Rbbp5	3442	1341	1423	1421	1925	2076	2190	10376	1725.21	0.581228	0.0795695	7.30466	2.77973e-13	6.59701e-12	1327.07	1419.26	1400.66	1938	2075.03	2191.22	UP_FC1_5	UP_FC1.25	P0_05	P0_05	P0_1	0.581228	13.0961	13.8409	13.7811	18.9385	20.5289	21.4089	101.594
NM_027093	Ndufaf5	2719	198	178	186	272	282	277	1393	231.612	0.580842	0.131243	4.4257	9.61319e-06	7.91673e-05	195.943	177.533	183.337	273.837	281.868	277.155	UP_FC1_5	UP_FC1.25	P0_05	P0_05	P0_1	0.580842	2.44783	2.1917	2.28351	3.38754	3.53012	3.42793	17.2686
NR_028418	Tmem179b	522	150	106	110	187	184	170	907	150.81	0.580549	0.168814	3.43898	0.000583904	0.00302397	148.441	105.722	108.425	188.263	183.914	170.095	UP_FC1_5	UP_FC1.25	P0_05	P0_05	P0_1	0.580549	9.65931	6.79839	7.03432	12.131	11.9977	10.9582	58.5789
NM_173737	Hmces	1398	2018	1794	2016	3183	2562	2864	14437	2400.73	0.580024	0.0904809	6.41046	1.45081e-10	2.46606e-09	1997.03	1789.29	1987.14	3204.5	2560.8	2865.6	UP_FC1_5	UP_FC1.25	P0_05	P0_05	P0_1	0.580024	48.5221	42.9622	48.1375	77.1	62.3765	68.933	348.031
NM_001285864	Pphln1	3657	785	776	832	530	493	559	3975	659.426	-0.580393	0.09495	-6.11262	9.80101e-10	1.523e-08	776.844	773.962	820.088	533.58	492.77	559.312	down_FC0_6	down_FC0_8	P0_05	P0_05	P0_1	-0.580393	7.21556	7.10408	7.59448	4.90768	4.5885	5.14338	36.5537
NM_139065	Rbm47	4682	918	914	877	639	615	537	4500	746.639	-0.580435	0.0958585	-6.05512	1.40311e-09	2.14206e-08	908.462	911.6	864.444	643.316	614.713	537.3	down_FC0_6	down_FC0_8	P0_05	P0_05	P0_1	-0.580435	6.59078	6.5356	6.25271	4.62162	4.47088	3.85926	32.3309
NM_001177323	Sept6	3535	329	293	331	202	248	180	1583	262.57	-0.580481	0.138423	-4.19352	2.74658e-05	0.000202072	325.582	292.231	326.261	203.365	247.884	180.101	down_FC0_6	down_FC0_8	P0_05	P0_05	P0_1	-0.580481	3.12847	2.77491	3.12564	1.93503	2.38787	1.71334	15.0653
NM_008555	Masp1	2959	80	87	72	58	32	68	397	65.8874	-0.580659	0.255732	-2.27058	0.0231725	0.0652047	79.1688	86.7715	70.9692	58.3918	31.9851	68.038	down_FC0_6	down_FC0_8	P0_05	NA	P0_1	-0.580659	0.908804	0.98434	0.812246	0.663756	0.36809	0.77326	4.5105
NM_001301407	Tspan33	1988	104	74	99	62	54	67	460	76.2898	-0.580893	0.221467	-2.62294	0.00871758	0.0295878	102.919	73.8057	97.5826	62.4188	53.9748	67.0374	down_FC0_6	down_FC0_8	P0_05	P0_05	P0_1	-0.580893	1.7585	1.2462	1.66234	1.05609	0.924542	1.13402	7.78168
NM_001190406	Gas2l1	3598	290	277	323	211	187	190	1478	245.18	-0.581036	0.132539	-4.3839	1.16574e-05	9.39763e-05	286.987	276.273	318.376	212.425	186.913	190.106	down_FC0_6	down_FC0_8	P0_05	P0_05	P0_1	-0.581036	2.70933	2.57745	2.99669	1.98585	1.76901	1.77686	13.8152
NM_027320	Ifi35	1351	226	201	186	153	102	150	1018	168.922	-0.581207	0.169876	-3.42136	0.000623095	0.00319419	223.652	200.472	183.337	154.034	101.952	150.084	down_FC0_6	down_FC0_8	P0_05	P0_05	P0_1	-0.581207	5.62313	4.98094	4.59576	3.83496	2.56977	3.73592	25.3405
NM_001164583	Dnajc6	5187	587	626	628	406	447	363	3057	507.167	-0.581907	0.106904	-5.44326	5.23131e-08	6.43934e-07	580.901	624.356	619.009	408.743	446.791	363.203	down_FC0_6	down_FC0_8	P0_05	P0_05	P0_1	-0.581907	3.80406	4.04044	4.04151	2.65054	2.93319	2.35479	19.8245
NM_001357490	Bcl9l	7234	820	861	842	583	585	498	4189	695.018	-0.582236	0.097173	-5.99175	2.07597e-09	3.12213e-08	811.48	858.739	829.945	586.938	584.727	498.278	down_FC0_6	down_FC0_8	P0_05	P0_05	P0_1	-0.582236	3.81031	3.9847	3.88538	2.72907	2.75249	2.31639	19.4784
NM_001271490	Tfe3	3415	3856	3525	3774	2555	2515	2294	18519	3072.17	-0.582327	0.0751673	-7.74707	9.40379e-15	2.60932e-13	3815.94	3515.74	3719.97	2572.26	2513.83	2295.28	down_FC0_6	down_FC0_8	P0_05	P0_05	P0_1	-0.582327	37.9552	34.5573	36.8902	25.3353	25.0667	22.6029	182.408
NR_033133	Plscr3	2967	664	658	647	462	411	427	3269	542.38	-0.582329	0.0992677	-5.86625	4.45757e-09	6.3851e-08	657.101	656.272	637.737	465.121	410.808	427.238	down_FC0_6	down_FC0_8	P0_05	P0_05	P0_1	-0.582329	7.52274	7.42471	7.27925	5.2729	4.71491	4.84252	37.057
NM_001368367	Tmem59l	1331	74	60	66	54	39	39	332	55.0828	-0.582331	0.253807	-2.29438	0.0217685	0.0620624	73.2311	59.8424	65.0551	54.3648	38.9818	39.0218	down_FC0_6	down_FC0_8	P0_05	NA	P0_1	-0.582331	1.86887	1.50919	1.65526	1.37385	0.997323	0.985934	8.39043
NM_194067	Ifi27	910	1708	1456	1628	1081	946	1135	7954	1319.44	-0.582856	0.0932033	-6.25359	4.01117e-10	6.45062e-09	1690.25	1452.18	1604.69	1088.3	945.558	1135.63	down_FC0_6	down_FC0_8	P0_05	P0_05	P0_1	-0.582856	63.0916	53.5662	59.719	40.2262	35.3833	41.9678	293.954
NM_001368623	Bspry	2152	523	484	455	323	336	306	2427	402.663	-0.582928	0.111207	-5.24184	1.58986e-07	1.81111e-06	517.566	482.729	448.486	325.182	335.843	306.171	down_FC0_6	down_FC0_8	P0_05	P0_05	P0_1	-0.582928	8.1693	7.52964	7.05779	5.08259	5.3143	4.78454	37.9382
NM_001163575	Parp10	3278	575	562	578	346	366	420	2847	472.279	-0.582933	0.106943	-5.4509	5.01161e-08	6.19814e-07	569.026	560.524	569.725	348.337	365.829	420.235	down_FC0_6	down_FC0_8	P0_05	P0_05	P0_1	-0.582933	5.89636	5.73982	5.88598	3.57431	3.80033	4.31124	29.208
NM_024289	Osbpl5	3970	123	103	118	73	76	78	571	94.7106	-0.582992	0.193115	-3.01889	0.00253702	0.0106381	121.722	102.73	116.311	73.4931	75.9645	78.0436	down_FC0_6	down_FC0_8	P0_05	P0_05	P0_1	-0.582992	1.04145	0.868596	0.992182	0.622669	0.651587	0.661097	4.83758
NM_001357547	Tom1l1	2428	532	527	564	365	354	352	2694	446.918	-0.583028	0.103437	-5.63657	1.73468e-08	2.28425e-07	526.472	525.616	555.925	367.466	353.835	352.197	down_FC0_6	down_FC0_8	P0_05	P0_05	P0_1	-0.583028	7.36526	7.26663	7.75408	5.0906	4.96254	4.87815	37.3173
NM_001252600	Irf7	1755	719	626	689	406	367	569	3376	559.985	-0.583312	0.133564	-4.36728	1.25805e-05	0.000100359	711.529	624.356	679.135	408.743	366.829	569.318	down_FC0_6	down_FC0_8	P0_05	P0_05	P0_1	-0.583312	13.7714	11.9418	13.1051	7.83383	7.11767	10.9093	64.6791
NM_009951	Igf2bp1	8364	10454	10659	9846	6828	6139	7463	51389	8526.48	-0.583328	0.0808177	-7.21783	5.28235e-13	1.21856e-11	10345.4	10631	9705.03	6874.12	6136.13	7467.17	down_FC0_6	down_FC0_8	P0_05	P0_05	P0_1	-0.583328	42.014	42.6652	39.2958	27.6442	24.9823	30.0235	206.625
NM_001329622	Enpp5	4610	146	125	155	96	107	78	707	117.263	-0.583352	0.184106	-3.16856	0.00153198	0.00689841	144.483	124.672	152.781	96.6485	106.95	78.0436	down_FC0_6	down_FC0_8	P0_05	P0_05	P0_1	-0.583352	1.06458	0.907779	1.12236	0.705173	0.790009	0.569318	5.15921
NM_013871	Mapk12	1876	202	208	210	153	165	91	1029	170.726	-0.583482	0.180933	-3.22485	0.00126038	0.00583475	199.901	207.454	206.993	154.034	164.923	91.0508	down_FC0_6	down_FC0_8	P0_05	P0_05	P0_1	-0.583482	3.61946	3.71194	3.73668	2.76175	2.99364	1.63219	18.4557
NM_001359536	Mettl27	2696	287	267	263	190	214	135	1356	224.968	-0.583494	0.155373	-3.75544	0.000173039	0.00104146	284.018	266.299	259.235	191.283	213.9	135.075	down_FC0_6	down_FC0_8	P0_05	P0_05	P0_1	-0.583494	3.57839	3.3156	3.25638	2.38649	2.70174	1.6849	16.9235
NM_001357013	Asphd2	3107	165	147	161	107	123	82	785	130.218	-0.583591	0.178709	-3.26559	0.00109235	0.0051786	163.286	146.614	158.695	107.723	122.943	82.0458	down_FC0_6	down_FC0_8	P0_05	P0_05	P0_1	-0.583591	1.78512	1.58397	1.72975	1.16619	1.34745	0.888043	8.50053
NM_001364199	Eml1	3374	103	97	123	71	69	73	536	88.9004	-0.583754	0.200717	-2.90834	0.00363355	0.0143741	101.93	96.7453	121.239	71.4796	68.9678	73.0408	down_FC0_6	down_FC0_8	P0_05	P0_05	P0_1	-0.583754	1.02617	0.962493	1.21691	0.712588	0.69607	0.728013	5.34224
NM_013605	Muc1	2234	119	107	109	61	83	77	556	92.2231	-0.583863	0.199244	-2.93039	0.0033854	0.0135689	117.764	106.719	107.439	61.4121	82.9613	77.043	down_FC0_6	down_FC0_8	P0_05	P0_05	P0_1	-0.583863	1.79056	1.60351	1.62871	0.924638	1.26457	1.15976	8.37175
NM_007471	App	3114	950	913	950	642	601	612	4668	774.421	-0.584002	0.0881459	-6.62541	3.46295e-11	6.36642e-10	940.129	910.603	936.399	646.337	600.72	612.342	down_FC0_6	down_FC0_8	P0_05	P0_05	P0_1	-0.584002	10.2549	9.81574	10.1837	6.98139	6.56909	6.61293	50.4177
NM_175437	Gsap	3712	62	46	68	40	44	32	292	48.4215	-0.584204	0.272446	-2.1443	0.0320092	0.0841236	61.3558	45.8792	67.0264	40.2702	43.9795	32.0179	down_FC0_6	down_FC0_8	P0_05	NA	P0_1	-0.584204	0.561447	0.414878	0.611506	0.364903	0.403454	0.29007	2.64626
NM_011019	Osmr	4815	92	146	129	95	67	80	609	101.078	-0.584339	0.211981	-2.75657	0.00584114	0.0213419	91.0441	145.617	127.153	95.6417	66.9687	80.0447	down_FC0_6	down_FC0_8	P0_05	P0_05	P0_1	-0.584339	0.642269	1.01514	0.894321	0.668117	0.473617	0.559056	4.25252
NM_010286	Tsc22d3	2567	78	67	63	56	43	38	345	57.2485	-0.585552	0.250774	-2.33498	0.0195445	0.0569607	77.1896	66.8241	62.098	56.3783	42.9799	38.0212	down_FC0_6	down_FC0_8	P0_05	NA	P0_1	-0.585552	1.0214	0.873816	0.819246	0.738733	0.570153	0.498103	4.52145
NM_030263	Psd3	9537	68	111	82	66	55	51	433	71.8794	-0.58566	0.238422	-2.4564	0.0140337	0.0437702	67.2935	110.709	80.826	66.4458	54.9743	51.0285	down_FC0_6	down_FC0_8	P0_05	P0_05	P0_1	-0.58566	0.239675	0.389657	0.287013	0.234346	0.196291	0.179937	1.52692
NM_009778	C3	5096	87	125	128	65	70	89	564	93.5652	-0.585855	0.212645	-2.75508	0.00586769	0.0214189	86.0961	124.672	126.167	65.4391	69.9673	89.0497	down_FC0_6	down_FC0_8	P0_05	P0_05	P0_1	-0.585855	0.573872	0.821205	0.838456	0.431926	0.467539	0.587654	3.72065
NM_054044	Adgra2	5496	203	240	248	164	125	166	1146	190.142	-0.586118	0.155847	-3.76085	0.000169339	0.00102056	200.891	239.37	244.449	165.108	124.942	166.093	down_FC0_6	down_FC0_8	P0_05	P0_05	P0_1	-0.586118	1.24158	1.46196	1.50628	1.01047	0.774127	1.0163	7.01071
NM_001162417	Myef2	2381	621	663	688	412	400	486	3270	542.471	-0.586904	0.106372	-5.51746	3.43934e-08	4.34627e-07	614.548	661.259	678.15	414.783	399.813	486.271	down_FC0_6	down_FC0_8	P0_05	P0_05	P0_1	-0.586904	8.76713	9.32234	9.64559	5.85953	5.71807	6.86813	46.1808
NM_001302383	March8	4443	395	399	446	261	280	275	2056	341.041	-0.587082	0.115795	-5.07003	3.97756e-07	4.26291e-06	390.896	397.952	439.615	262.763	279.869	275.154	down_FC0_6	down_FC0_8	P0_05	P0_05	P0_1	-0.587082	2.98845	3.00654	3.35088	1.98925	2.14502	2.08266	15.5628
NR_132643	Tpcn2	2630	56	54	74	43	30	48	305	50.5867	-0.587455	0.270995	-2.16777	0.0301762	0.0804399	55.4182	53.8582	72.9405	43.2905	29.986	48.0268	down_FC0_6	down_FC0_8	P0_05	NA	P0_1	-0.587455	0.715744	0.687399	0.939238	0.553653	0.388253	0.614111	3.8984
NM_173388	Slc43a2	6876	381	362	347	257	240	220	1807	299.812	-0.587696	0.122611	-4.79319	1.64149e-06	1.58079e-05	377.041	361.049	342.032	258.736	239.888	220.123	down_FC0_6	down_FC0_8	P0_05	P0_05	P0_1	-0.587696	1.86258	1.76256	1.68459	1.26568	1.18802	1.07658	8.84001
NM_001311074	Flnc	8916	961	1084	989	692	692	612	5030	834.617	-0.587799	0.0947069	-6.20651	5.41747e-10	8.59742e-09	951.015	1081.15	974.84	696.674	691.677	612.342	down_FC0_6	down_FC0_8	P0_05	P0_05	P0_1	-0.587799	3.62309	4.07034	3.70276	2.62822	2.64171	2.30963	18.9757
NM_007574	C1qc	1049	208	188	194	114	119	155	978	162.228	-0.588253	0.161274	-3.64754	0.000264762	0.00150831	205.839	187.506	191.222	114.77	118.944	155.087	down_FC0_6	down_FC0_8	P0_05	P0_05	P0_1	-0.588253	6.6652	6.00003	6.17342	3.68006	3.86118	4.97185	31.3517
NM_029857	Tmco4	3303	174	140	162	88	117	108	789	130.851	-0.588279	0.175303	-3.35579	0.000791376	0.00392515	172.192	139.632	159.681	88.5944	116.945	108.06	down_FC0_6	down_FC0_8	P0_05	P0_05	P0_1	-0.588279	1.77079	1.41903	1.63722	0.902193	1.20566	1.10021	8.0351
NM_145978	Pdlim2	1502	142	108	135	103	89	61	638	105.833	-0.588315	0.206359	-2.85093	0.00435912	0.0167172	140.525	107.716	133.067	103.696	88.9585	61.0341	down_FC0_6	down_FC0_8	P0_05	P0_05	P0_1	-0.588315	3.17793	2.40727	3.00029	2.32216	2.01683	1.36654	14.291
NM_172671	Lgr4	5040	2529	2964	2685	1863	1711	1804	13556	2249.38	-0.588391	0.0830168	-7.0876	1.36453e-12	3.00398e-11	2502.72	2956.22	2646.56	1875.58	1710.2	1805.01	down_FC0_6	down_FC0_8	P0_05	P0_05	P0_1	-0.588391	16.8672	19.6888	17.7834	12.5172	11.555	12.0439	90.4554
NM_008729	Ctnnd2	5980	82	80	89	54	53	58	416	69.006	-0.588561	0.221226	-2.66045	0.00780366	0.0270191	81.148	79.7899	87.7258	54.3648	52.9753	58.0324	down_FC0_6	down_FC0_8	P0_05	P0_05	P0_1	-0.588561	0.460933	0.447878	0.496808	0.305786	0.301664	0.326353	2.33942
NM_029035	Spsb1	3049	704	722	716	499	521	388	3550	588.98	-0.588743	0.111964	-5.2583	1.4539e-07	1.66897e-06	696.685	720.104	705.749	502.371	520.757	388.217	down_FC0_6	down_FC0_8	P0_05	P0_05	P0_1	-0.588743	7.76141	7.92776	7.83891	5.54202	5.81607	4.28189	39.1681
NM_022019	Dusp10	2786	186	196	187	123	135	116	943	156.451	-0.58904	0.155265	-3.79377	0.000148378	0.000910173	184.067	195.485	184.323	123.831	134.937	116.065	down_FC0_6	down_FC0_8	P0_05	P0_05	P0_1	-0.58904	2.24418	2.3553	2.24058	1.49503	1.64931	1.401	11.3854
NM_001013829	Shf	1550	278	265	311	206	187	168	1415	234.727	-0.589231	0.137499	-4.28535	1.82449e-05	0.000140294	275.112	264.304	306.547	207.392	186.913	168.094	down_FC0_6	down_FC0_8	P0_05	P0_05	P0_1	-0.589231	6.0289	5.72381	6.69774	4.5005	4.10638	3.64703	30.7044
NM_133962	Arhgef18	5279	1425	1356	1434	884	1078	807	6984	1158.5	-0.589697	0.100732	-5.85412	4.79555e-09	6.82864e-08	1410.19	1352.44	1413.47	889.971	1077.5	807.451	down_FC0_6	down_FC0_8	P0_05	P0_05	P0_1	-0.589697	9.07378	8.59961	9.0677	5.67056	6.9505	5.14379	44.506
NM_001033167	Slc22a23	6238	210	223	228	126	193	115	1095	181.632	-0.590825	0.173817	-3.39912	0.000676021	0.00342349	207.818	222.414	224.736	126.851	192.91	115.064	down_FC0_6	down_FC0_8	P0_05	P0_05	P0_1	-0.590825	1.13162	1.19682	1.22008	0.683991	1.05308	0.620317	5.90591
NM_001364087	Prpsap2	1852	325	322	351	220	226	209	1653	274.208	-0.590884	0.123753	-4.77472	1.7996e-06	1.71826e-05	321.623	321.154	345.975	221.486	225.895	209.117	down_FC0_6	down_FC0_8	P0_05	P0_05	P0_1	-0.590884	5.89885	5.82084	6.32654	4.0226	4.15352	3.79723	30.0196
NM_207663	Synm	6953	128	195	126	76	134	85	744	123.475	-0.591276	0.220947	-2.6761	0.00744851	0.0259898	126.67	194.488	124.196	76.5134	133.937	85.0475	down_FC0_6	down_FC0_8	P0_05	P0_05	P0_1	-0.591276	0.618818	0.93893	0.60492	0.37014	0.655967	0.411347	3.60012
NM_019472	Myo10	8055	6702	7037	6667	4166	4769	4455	33796	5606.81	-0.591723	0.0725557	-8.15543	3.47927e-16	1.06858e-14	6632.37	7018.52	6571.55	4194.14	4766.77	4457.49	down_FC0_6	down_FC0_8	P0_05	P0_05	P0_1	-0.591723	27.9682	29.2478	27.629	17.5137	20.1517	18.6099	141.12
NM_009777	C1qb	1099	240	152	174	133	108	130	937	155.423	-0.592247	0.181473	-3.26356	0.00110022	0.00521194	237.506	151.601	171.509	133.898	107.95	130.073	down_FC0_6	down_FC0_8	P0_05	P0_05	P0_1	-0.592247	7.34072	4.63038	5.28508	4.09807	3.34484	3.98022	28.6793
NM_009239	Sp4	9009	355	490	468	271	278	312	2174	360.7	-0.592654	0.132935	-4.45823	8.26392e-06	6.89071e-05	351.312	488.713	461.3	272.831	277.87	312.174	down_FC0_6	down_FC0_8	P0_05	P0_05	P0_1	-0.592654	1.32458	1.82092	1.73408	1.01863	1.05031	1.1653	8.11382
NM_001347088	Fbln1	2312	1780	1599	1572	1061	1249	936	8197	1359.82	-0.592655	0.101934	-5.81408	6.09683e-09	8.60727e-08	1761.51	1594.8	1549.49	1068.17	1248.42	936.523	down_FC0_6	down_FC0_8	P0_05	P0_05	P0_1	-0.592655	25.8796	23.1543	22.6968	15.5401	18.3875	13.6223	119.281
NM_001109989	Nrep	2101	212	200	215	129	146	136	1038	172.179	-0.592801	0.148529	-3.99114	6.57575e-05	0.000441205	209.797	199.475	211.922	129.871	145.932	136.076	down_FC0_6	down_FC0_8	P0_05	P0_05	P0_1	-0.592801	3.39184	3.18695	3.41596	2.07916	2.36524	2.17808	16.6172
NM_001308040	Ttyh3	4568	1236	1243	1254	833	869	744	6179	1025.1	-0.593374	0.0873692	-6.79157	1.1092e-11	2.18267e-10	1223.16	1239.74	1236.05	838.627	868.594	744.415	down_FC0_6	down_FC0_8	P0_05	P0_05	P0_1	-0.593374	9.09531	9.10995	9.16371	6.1751	6.47504	5.48035	45.4995
NM_001271419	Ly6a	950	218	184	201	140	102	153	998	165.56	-0.59338	0.167242	-3.54804	0.000388108	0.00210935	215.735	183.517	198.122	140.946	101.952	153.085	down_FC0_6	down_FC0_8	P0_05	P0_05	P0_1	-0.59338	7.71362	6.48433	7.06273	4.99033	3.65448	5.41913	35.3246
NR_003523	H2afy3	1910	53	44	45	35	36	22	235	38.9869	-0.593814	0.300015	-1.97929	0.0477839	0.114883	52.4493	43.8845	44.3557	35.2364	35.9832	22.0123	down_FC0_6	down_FC0_8	P0_05	NA	NA	-0.593814	0.932755	0.771241	0.786464	0.620526	0.641532	0.38757	4.14009
NM_008401	Itgam	4647	102	107	107	54	55	98	523	86.7535	-0.594165	0.228023	-2.60572	0.00916815	0.0308232	100.94	106.719	105.468	54.3648	54.9743	98.0547	down_FC0_6	down_FC0_8	P0_05	P0_05	P0_1	-0.594165	0.737824	0.770872	0.768619	0.393501	0.402846	0.709602	3.78326
NM_016663	Syt3	2485	120	99	114	71	78	69	551	91.3905	-0.594454	0.197344	-3.01227	0.002593	0.0108424	118.753	98.74	112.368	71.4796	77.9636	69.0385	down_FC0_6	down_FC0_8	P0_05	P0_05	P0_1	-0.594454	1.62323	1.33377	1.53136	0.967514	1.06836	0.934295	7.45853
NM_001033533	Ccdc102a	2293	283	253	274	190	165	175	1340	222.296	-0.59509	0.136099	-4.37247	1.22847e-05	9.81741e-05	280.06	252.336	270.077	191.283	164.923	175.098	down_FC0_6	down_FC0_8	P0_05	P0_05	P0_1	-0.59509	4.14866	3.69392	3.98884	2.80592	2.44923	2.568	19.6546
NM_001033205	Zfp575	2735	84	69	64	43	51	48	359	59.5539	-0.595502	0.242173	-2.45899	0.0139327	0.0434991	83.1272	68.8188	63.0837	43.2905	50.9762	48.0268	down_FC0_6	down_FC0_8	P0_05	P0_05	P0_1	-0.595502	1.0324	0.844623	0.781129	0.532398	0.63469	0.590535	4.41577
NM_001253904	Ncor2	8647	5484	5733	5354	3638	4048	3158	27415	4548.46	-0.595502	0.0880796	-6.76095	1.37087e-11	2.6608e-10	5427.02	5717.95	5277.35	3662.57	4046.11	3159.76	down_FC0_6	down_FC0_8	P0_05	P0_05	P0_1	-0.595502	21.3185	22.1967	20.6687	14.247	15.934	12.2888	106.654
NM_028493	Rhobtb3	4923	398	435	408	282	294	236	2053	340.63	-0.595566	0.121485	-4.90239	9.46782e-07	9.58005e-06	393.865	433.858	402.159	283.905	293.863	236.132	down_FC0_6	down_FC0_8	P0_05	P0_05	P0_1	-0.595566	2.71756	2.95822	2.7665	1.93974	2.03267	1.61303	14.0277
NM_027164	Lrrc27	2094	84	81	72	62	45	48	392	65.0514	-0.595931	0.234142	-2.54517	0.0109225	0.0355754	83.1272	80.7873	70.9692	62.4188	44.979	48.0268	down_FC0_6	down_FC0_8	P0_05	P0_05	P0_1	-0.595931	1.34843	1.29503	1.14777	1.00263	0.73145	0.771305	6.29661
NM_008001	Fgd1	4146	4173	4163	4026	2769	2779	2537	20447	3392.32	-0.596115	0.0714672	-8.3411	7.36041e-17	2.4094e-15	4129.64	4152.07	3968.36	2787.7	2777.7	2538.42	down_FC0_6	down_FC0_8	P0_05	P0_05	P0_1	-0.596115	33.8333	33.6162	32.4149	22.6162	22.8144	20.5898	165.885
NM_001002268	Adgrg6	6478	50	65	47	33	27	46	268	44.4788	-0.596152	0.289573	-2.05873	0.0395206	0.0987999	49.4805	64.8293	46.3271	33.2229	26.9874	46.0257	down_FC0_6	down_FC0_8	P0_05	NA	P0_1	-0.596152	0.25945	0.335926	0.24219	0.172504	0.141864	0.238934	1.39087
NM_009655	Alcam	5025	143	141	172	106	69	123	754	125.072	-0.5966	0.197414	-3.02207	0.00251052	0.0105453	141.514	140.63	169.537	106.716	68.9678	123.069	down_FC0_6	down_FC0_8	P0_05	P0_05	P0_1	-0.5966	0.956589	0.939407	1.14259	0.714324	0.467371	0.823627	5.04391
NM_001277954	Sh3gl3	1630	395	378	402	256	256	256	1943	322.317	-0.596855	0.11518	-5.18194	2.19594e-07	2.45074e-06	390.896	377.007	396.245	257.729	255.881	256.143	down_FC0_6	down_FC0_8	P0_05	P0_05	P0_1	-0.596855	8.14582	7.76381	8.23262	5.31836	5.34566	5.28462	40.0909
NM_001042580	Cd63	930	532	351	434	285	311	264	2177	361.044	-0.597786	0.140257	-4.26209	2.02525e-05	0.00015403	526.472	350.078	427.786	286.925	310.855	264.147	down_FC0_6	down_FC0_8	P0_05	P0_05	P0_1	-0.597786	19.2289	12.6356	15.5778	10.3774	11.3822	9.55174	78.7536
NM_013680	Syn1	3198	585	564	500	363	371	343	2726	452.292	-0.598274	0.108854	-5.49614	3.88203e-08	4.87229e-07	578.922	562.519	492.841	365.452	370.827	343.192	down_FC0_6	down_FC0_8	P0_05	P0_05	P0_1	-0.598274	6.14897	5.90434	5.21905	3.84373	3.94861	3.60892	28.6736
NM_028572	Vgll3	7071	243	283	261	174	167	173	1301	215.865	-0.598275	0.137619	-4.34732	1.37811e-05	0.000108718	240.475	282.257	257.263	175.175	166.922	173.097	down_FC0_6	down_FC0_8	P0_05	P0_05	P0_1	-0.598275	1.15518	1.33991	1.23214	0.833285	0.803868	0.82324	6.18763
NR_104340	Adamtsl5	3544	95	61	60	57	47	37	357	59.2296	-0.598276	0.263851	-2.26747	0.0233615	0.0656127	94.0129	60.8398	59.141	57.385	46.9781	37.0207	down_FC0_6	down_FC0_8	P0_05	NA	P0_1	-0.598276	0.901063	0.576245	0.565142	0.544636	0.451391	0.351293	3.38977
NM_013469	Anxa11	2378	1493	1444	1402	951	945	937	7172	1189.85	-0.598564	0.0794655	-7.53238	4.98248e-14	1.27521e-12	1477.49	1440.21	1381.93	957.424	944.559	937.523	down_FC0_6	down_FC0_8	P0_05	P0_05	P0_1	-0.598564	21.1044	20.3295	19.6805	13.5423	13.526	13.2583	101.441
NM_001177794	Sertad4	3085	163	143	152	97	122	80	757	125.566	-0.598658	0.182505	-3.28023	0.00103724	0.00495933	161.306	142.624	149.824	97.6552	121.943	80.0447	down_FC0_6	down_FC0_8	P0_05	P0_05	P0_1	-0.598658	1.77606	1.55186	1.64471	1.06474	1.34603	0.872562	8.25595
NM_010266	Gda	5401	46	71	53	37	28	46	281	46.6399	-0.599133	0.286382	-2.09208	0.0364314	0.0927876	45.5221	70.8136	52.2412	37.2499	27.9869	46.0257	down_FC0_6	down_FC0_8	P0_05	NA	P0_1	-0.599133	0.286292	0.440104	0.327568	0.231981	0.176455	0.286579	1.74898
NM_029537	Tmem98	1433	182	148	168	92	134	99	823	136.488	-0.599251	0.178625	-3.3548	0.000794237	0.0039375	180.109	147.611	165.595	92.6215	133.937	99.0553	down_FC0_6	down_FC0_8	P0_05	P0_05	P0_1	-0.599251	4.26924	3.45769	3.91348	2.17404	3.18279	2.32461	19.3218
NM_001357102	Clcn4	5021	278	274	297	167	183	204	1403	232.716	-0.5994	0.134746	-4.44837	8.65229e-06	7.19157e-05	275.112	273.28	292.748	168.128	182.915	204.114	down_FC0_6	down_FC0_8	P0_05	P0_05	P0_1	-0.5994	1.86114	1.82697	1.97454	1.12629	1.24054	1.3671	9.39659
NM_010276	Gem	2250	107	107	114	68	75	71	542	89.9065	-0.59957	0.195861	-3.0612	0.00220452	0.00943454	105.888	106.719	112.368	68.4593	74.965	71.0396	down_FC0_6	down_FC0_8	P0_05	P0_05	P0_1	-0.59957	1.59855	1.59211	1.69131	1.02341	1.13456	1.06179	8.10173
NM_133738	Antxr2	3787	69	71	50	35	34	55	314	52.1053	-0.599961	0.273651	-2.19243	0.0283483	0.0766037	68.2831	70.8136	49.2841	35.2364	33.9841	55.0307	down_FC0_6	down_FC0_8	P0_05	NA	P0_1	-0.599961	0.612462	0.627674	0.440732	0.312967	0.305585	0.488685	2.7881
NM_199200	Fam171a2	3089	185	200	213	123	147	120	988	163.889	-0.600224	0.156236	-3.84177	0.00012215	0.000764859	183.078	199.475	209.95	123.831	146.931	120.067	down_FC0_6	down_FC0_8	P0_05	P0_05	P0_1	-0.600224	2.01316	2.16762	2.30177	1.34838	1.61975	1.30715	10.7578
NM_001177988	Zmym3	1508	516	485	488	321	290	360	2460	408.102	-0.600244	0.113511	-5.28797	1.2368e-07	1.43554e-06	510.639	483.726	481.013	323.168	289.865	360.201	down_FC0_6	down_FC0_8	P0_05	P0_05	P0_1	-0.600244	11.502	10.7674	10.8024	7.20823	6.54554	8.03272	54.8583
NM_009593	Abcg1	5801	488	489	487	274	414	267	2419	401.247	-0.600301	0.141352	-4.24686	2.16792e-05	0.00016361	482.93	487.716	480.028	275.851	413.807	267.149	down_FC0_6	down_FC0_8	P0_05	P0_05	P0_1	-0.600301	2.82776	2.82213	2.80237	1.59946	2.42911	1.54871	14.0295
NM_133664	Lad1	2980	484	477	507	364	365	228	2425	402.313	-0.600347	0.14419	-4.1636	3.13273e-05	0.000226911	478.971	475.747	499.741	366.459	364.83	228.127	down_FC0_6	down_FC0_8	P0_05	P0_05	P0_1	-0.600347	5.45952	5.35887	5.67926	4.13628	4.16894	2.57442	27.3773
NM_001364407	Prkar2b	1690	109	135	115	71	81	82	593	98.3923	-0.601505	0.19338	-3.11048	0.00186783	0.00818257	107.867	134.645	113.354	71.4796	80.9622	82.0458	down_FC0_6	down_FC0_8	P0_05	P0_05	P0_1	-0.601505	2.16803	2.67435	2.27149	1.42265	1.63135	1.63263	11.8005
NM_177092	Msrb3	3699	126	115	109	88	74	66	578	95.9042	-0.601598	0.196714	-3.05823	0.00222648	0.00951553	124.691	114.698	107.439	88.5944	73.9655	66.0369	down_FC0_6	down_FC0_8	P0_05	P0_05	P0_1	-0.601598	1.14502	1.04084	0.983653	0.805608	0.680921	0.600373	5.25641
NM_001163752	4930432K21Rik	2379	80	83	75	57	67	31	393	65.208	-0.602294	0.255663	-2.35581	0.0184824	0.0544786	79.1688	82.782	73.9262	57.385	66.9687	31.0173	down_FC0_6	down_FC0_8	P0_05	NA	P0_1	-0.602294	1.13037	1.16803	1.05237	0.811345	0.958582	0.438459	5.55915
NR_045710	Gm9833	1658	422	485	511	320	281	322	2341	388.373	-0.602802	0.117944	-5.11093	3.20574e-07	3.48823e-06	417.615	483.726	503.684	322.162	280.869	322.18	down_FC0_6	down_FC0_8	P0_05	P0_05	P0_1	-0.602802	8.55565	9.79328	10.2881	6.53568	5.76861	6.53481	47.4761
NM_145222	B3gnt7	2591	3261	2859	3115	2112	2087	1811	15245	2528.89	-0.602853	0.08423	-7.15723	8.23246e-13	1.85272e-11	3227.12	2851.49	3070.4	2126.27	2086.03	1812.01	down_FC0_6	down_FC0_8	P0_05	P0_05	P0_1	-0.602853	42.3067	36.9418	40.132	27.6027	27.416	23.5187	197.918
NM_010809	Mmp3	1788	64	75	53	47	32	46	317	52.6179	-0.603048	0.265167	-2.27422	0.0229526	0.0647056	63.335	74.8031	52.2412	47.3175	31.9851	46.0257	down_FC0_6	down_FC0_8	P0_05	NA	P0_1	-0.603048	1.2032	1.40432	0.989483	0.890134	0.60916	0.865669	5.96196
NM_013831	Pstpip2	2245	161	205	201	133	141	95	936	155.299	-0.603266	0.175344	-3.44048	0.000580682	0.00301176	159.327	204.462	198.122	133.898	140.934	95.053	down_FC0_6	down_FC0_8	P0_05	P0_05	P0_1	-0.603266	2.41065	3.05709	2.98868	2.00614	2.13773	1.42386	14.0242
NM_009502	Vcl	5244	3908	4174	4020	2596	2585	2694	19977	3314.29	-0.603549	0.0692043	-8.72127	2.75104e-18	9.96321e-17	3867.4	4163.04	3962.45	2613.54	2583.79	2695.5	down_FC0_6	down_FC0_8	P0_05	P0_05	P0_1	-0.603549	25.0505	26.6478	25.5896	16.7636	16.7783	17.2861	128.116
NM_001134460	Prickle2	8190	95	105	126	73	64	75	538	89.2397	-0.60394	0.203867	-2.96242	0.00305232	0.0124376	94.0129	104.724	124.196	73.4931	63.9701	75.0419	down_FC0_6	down_FC0_8	P0_05	P0_05	P0_1	-0.60394	0.389911	0.429216	0.513554	0.301831	0.265978	0.308133	2.20862
NM_001347382	H2-T22	2854	149	142	155	104	94	92	736	122.095	-0.604196	0.172099	-3.51075	0.000446845	0.00239369	147.452	141.627	152.781	104.703	93.9561	92.0514	down_FC0_6	down_FC0_8	P0_05	P0_05	P0_1	-0.604196	1.75492	1.66573	1.81292	1.23397	1.12104	1.08466	8.67325
NM_001033298	Kiz	2150	287	320	308	212	182	201	1510	250.538	-0.604351	0.131074	-4.61076	4.01193e-06	3.55938e-05	284.018	319.16	303.59	213.432	181.915	201.112	down_FC0_6	down_FC0_8	P0_05	P0_05	P0_1	-0.604351	4.48713	4.9829	4.78203	3.33905	2.88126	3.14571	23.6181
NM_001357432	Ildr2	7552	42	62	59	35	30	41	269	44.6336	-0.604522	0.283316	-2.13374	0.0328642	0.085809	41.5636	61.8372	58.1553	35.2364	29.986	41.0229	down_FC0_6	down_FC0_8	P0_05	NA	P0_1	-0.604522	0.186944	0.274853	0.260789	0.156939	0.13521	0.182677	1.19741
NM_172870	Bnc2	12497	756	875	827	590	450	558	4056	673.016	-0.60461	0.111367	-5.429	5.66716e-08	6.94039e-07	748.145	872.702	815.16	593.985	449.79	558.312	down_FC0_6	down_FC0_8	P0_05	P0_05	P0_1	-0.60461	2.03349	2.34408	2.20902	1.59872	1.22562	1.50241	10.9133
NM_009396	Tnfaip2	3556	225	203	195	144	115	146	1028	170.556	-0.60467	0.156241	-3.8701	0.00010879	0.000688082	222.662	202.467	192.208	144.973	114.946	146.082	down_FC0_6	down_FC0_8	P0_05	P0_05	P0_1	-0.60467	2.12689	1.9112	1.83051	1.37128	1.10074	1.38151	9.72213
NM_008872	Plat	2538	56	60	64	43	33	41	297	49.2737	-0.604709	0.261896	-2.30897	0.0209454	0.0601528	55.4182	59.8424	63.0837	43.2905	32.9846	41.0229	down_FC0_6	down_FC0_8	P0_05	NA	P0_1	-0.604709	0.741689	0.791463	0.84176	0.573723	0.442559	0.543568	3.93476
NM_133694	Fbxl15	1342	77	64	76	48	50	43	358	59.3781	-0.605148	0.239553	-2.52615	0.011532	0.0372282	76.2	63.8319	74.9119	48.3242	49.9767	43.024	down_FC0_6	down_FC0_8	P0_05	P0_05	P0_1	-0.605148	1.92869	1.59661	1.89043	1.21119	1.26814	1.07815	8.97321
NR_015597	Zfp862-ps	6182	139	135	123	92	93	73	655	108.677	-0.605315	0.185491	-3.26332	0.00110116	0.00521482	137.556	134.645	121.239	92.6215	92.9566	73.0408	down_FC0_6	down_FC0_8	P0_05	P0_05	P0_1	-0.605315	0.755807	0.731098	0.664165	0.503946	0.512039	0.397334	3.56439
NM_133833	Dst	17339	5316	7565	6070	3785	4877	3659	31272	5189.22	-0.605798	0.20473	-2.95901	0.00308626	0.0125546	5260.77	7545.13	5983.1	3810.57	4874.72	3661.04	down_FC0_6	down_FC0_8	P0_05	P0_05	P0_1	-0.605798	10.3059	14.6068	11.686	7.39209	9.57366	7.10068	60.6651
NM_133754	Fblim1	3080	5493	5241	5287	3673	3419	3314	26427	4384.26	-0.605838	0.0707519	-8.56285	1.10108e-17	3.7822e-16	5435.93	5227.24	5211.31	3697.81	3417.4	3315.85	down_FC0_6	down_FC0_8	P0_05	P0_05	P0_1	-0.605838	59.9493	56.9685	57.3005	40.3827	37.7831	36.2046	288.589
NR_153849	A930037H05Rik	2895	415	424	382	270	215	308	2014	334.167	-0.606281	0.132808	-4.56509	4.99292e-06	4.35085e-05	410.688	422.887	376.531	271.824	214.9	308.172	down_FC0_6	down_FC0_8	P0_05	P0_05	P0_1	-0.606281	4.81864	4.9033	4.40468	3.15821	2.52778	3.57984	23.3924
NM_028195	Cyth4	2776	60	57	57	34	31	48	287	47.6088	-0.606353	0.271115	-2.23651	0.0253181	0.0700097	59.3766	56.8503	56.1839	34.2297	30.9855	48.0268	down_FC0_6	down_FC0_8	P0_05	NA	P0_1	-0.606353	0.726536	0.687427	0.685418	0.414748	0.380094	0.581813	3.47604
NM_019391	Lsp1	2084	59	55	57	39	30	42	282	46.7832	-0.606721	0.269074	-2.25484	0.0241431	0.067337	58.387	54.8556	56.1839	39.2634	29.986	42.0235	down_FC0_6	down_FC0_8	P0_05	NA	P0_1	-0.606721	0.951655	0.88356	0.913013	0.633712	0.489974	0.67813	4.55004
NM_010264	Nr6a1	6172	3758	4244	4003	2493	2587	2715	19800	3284.94	-0.606841	0.0757242	-8.01383	1.11189e-15	3.28914e-14	3718.95	4232.86	3945.69	2509.84	2585.79	2716.52	down_FC0_6	down_FC0_8	P0_05	P0_05	P0_1	-0.606841	20.4671	23.0208	21.6501	13.678	14.2666	14.8015	107.884
NM_026162	Plxdc2	6931	318	322	357	226	207	214	1644	272.715	-0.607045	0.125488	-4.83748	1.31496e-06	1.29581e-05	314.696	321.154	351.889	227.527	206.903	214.12	down_FC0_6	down_FC0_8	P0_05	P0_05	P0_1	-0.607045	1.54226	1.55536	1.71938	1.10417	1.01654	1.03891	7.97662
NM_133888	Smpdl3b	1915	222	216	214	159	116	148	1075	178.361	-0.607433	0.154612	-3.92876	8.53848e-05	0.000557493	219.693	215.433	210.936	160.074	115.946	148.083	down_FC0_6	down_FC0_8	P0_05	P0_05	P0_1	-0.607433	3.89681	3.77621	3.73031	2.8116	2.06176	2.60048	18.8772
NM_008377	Lrig1	4945	567	645	616	390	442	354	3014	500.037	-0.607898	0.110908	-5.48112	4.22649e-08	5.27503e-07	561.109	643.306	607.181	392.634	441.794	354.198	down_FC0_6	down_FC0_8	P0_05	P0_05	P0_1	-0.607898	3.85427	4.36681	4.15829	2.67069	3.04232	2.40879	20.5012
NM_001347422	Peli3	3949	80	78	81	52	48	55	394	65.3606	-0.608145	0.226764	-2.68184	0.00732193	0.0256084	79.1688	77.7952	79.8403	52.3513	47.9776	55.0307	down_FC0_6	down_FC0_8	P0_05	P0_05	P0_1	-0.608145	0.68097	0.661269	0.684696	0.445904	0.413717	0.468637	3.35519
NM_001177790	Phactr3	4843	48	42	38	31	23	29	211	35.0103	-0.608325	0.309298	-1.96679	0.049207	0.117689	47.5013	41.8897	37.4559	31.2094	22.9893	29.0162	down_FC0_6	down_FC0_8	P0_05	NA	NA	-0.608325	0.333159	0.290339	0.26192	0.216757	0.161645	0.201486	1.46531
NM_153150	Slc25a1	1667	2987	2582	2620	1834	1854	1620	13497	2239.02	-0.60883	0.085964	-7.08239	1.41694e-12	3.11498e-11	2955.96	2575.22	2582.49	1846.39	1853.13	1620.9	down_FC0_6	down_FC0_8	P0_05	P0_05	P0_1	-0.60883	60.2317	51.8551	52.4645	37.2554	37.855	32.6995	272.361
NM_001081300	Tshz1	5713	96	83	105	72	59	53	468	77.6283	-0.608941	0.217835	-2.79543	0.00518309	0.0193575	95.0025	82.782	103.497	72.4864	58.9725	53.0296	down_FC0_6	down_FC0_8	P0_05	P0_05	P0_1	-0.608941	0.564849	0.48639	0.613515	0.42677	0.351509	0.312157	2.75519
NM_001355253	Gata2	3127	129	105	90	69	64	77	534	88.5958	-0.609252	0.209164	-2.91279	0.00358215	0.0142048	127.66	104.724	88.7115	69.4661	63.9701	77.043	down_FC0_6	down_FC0_8	P0_05	P0_05	P0_1	-0.609252	1.38671	1.12417	0.960759	0.747216	0.696628	0.82856	5.74405
NM_001161746	Tnfrsf12a	855	345	259	315	221	199	175	1514	251.121	-0.609961	0.14364	-4.24646	2.17171e-05	0.000163857	341.415	258.32	310.49	222.493	198.907	175.098	down_FC0_6	down_FC0_8	P0_05	P0_05	P0_1	-0.609961	13.5637	10.1416	12.2983	8.75289	7.92202	6.88705	59.5655
NR_033510	Hectd2os	2657	44	49	46	31	40	19	229	37.9928	-0.610778	0.311143	-1.96302	0.0496443	0.118492	43.5428	48.8713	45.3414	31.2094	39.9813	19.0106	down_FC0_6	down_FC0_8	P0_05	NA	NA	-0.610778	0.556655	0.617413	0.577918	0.395089	0.51241	0.240615	2.9001
NM_001368738	Cfap74	5599	65	66	45	34	38	42	290	48.1237	-0.610811	0.272812	-2.23895	0.0251594	0.0696911	64.3246	65.8267	44.3557	34.2297	37.9823	42.0235	down_FC0_6	down_FC0_8	P0_05	NA	P0_1	-0.610811	0.390237	0.394643	0.268288	0.205633	0.231005	0.252406	1.74221
NM_001356459	Limd2	2968	865	738	739	540	520	455	3857	639.859	-0.611695	0.105674	-5.78852	7.10103e-09	9.93985e-08	856.013	736.062	728.42	543.648	519.757	455.254	down_FC0_6	down_FC0_8	P0_05	P0_05	P0_1	-0.611695	9.79665	8.3246	8.31152	6.16105	5.96333	5.15833	43.7155
NM_010928	Notch2	10470	1362	1559	1488	932	970	950	7261	1204.64	-0.612214	0.0846931	-7.22862	4.87937e-13	1.13143e-11	1347.85	1554.91	1466.7	938.296	969.547	950.53	down_FC0_6	down_FC0_8	P0_05	P0_05	P0_1	-0.612214	4.37276	4.98506	4.74412	3.01436	3.15336	3.05308	23.3227
NM_001252442	Phldb2	5633	425	505	446	310	283	297	2266	376	-0.612331	0.116564	-5.25318	1.49495e-07	1.71171e-06	420.584	503.674	439.615	312.094	282.868	297.166	down_FC0_6	down_FC0_8	P0_05	P0_05	P0_1	-0.612331	2.53615	3.00139	2.64299	1.86358	1.71	1.7741	13.5282
NM_013473	Anxa8	1865	170	136	158	100	108	92	764	126.715	-0.612351	0.173902	-3.52124	0.000429538	0.00231205	168.234	135.643	155.738	100.676	107.95	92.0514	down_FC0_6	down_FC0_8	P0_05	P0_05	P0_1	-0.612351	3.06405	2.44136	2.82799	1.81571	1.97103	1.65986	13.78
NM_175092	Rhof	2136	136	127	105	75	81	82	606	100.544	-0.612614	0.192323	-3.18535	0.0014458	0.00656416	134.587	126.667	103.497	75.5066	80.9622	82.0458	down_FC0_6	down_FC0_8	P0_05	P0_05	P0_1	-0.612614	2.14024	1.99055	1.64092	1.18901	1.29072	1.29174	9.54318
NR_151602	Bicdl1	2473	254	232	266	175	166	145	1238	205.355	-0.612861	0.142484	-4.30125	1.69837e-05	0.000131435	251.361	231.391	262.192	176.182	165.923	145.081	down_FC0_6	down_FC0_8	P0_05	P0_05	P0_1	-0.612861	3.45251	3.14076	3.59052	2.39629	2.28472	1.9729	16.8377
NM_029005	Mlkl	1993	54	63	47	44	29	33	270	44.8171	-0.613233	0.282484	-2.17086	0.0299419	0.0800402	53.4389	62.8346	46.3271	44.2972	28.9865	33.0184	down_FC0_6	down_FC0_8	P0_05	NA	P0_1	-0.613233	0.910776	1.05829	0.78721	0.747602	0.495267	0.557145	4.55629
NM_001358959	Nrp1	5880	122	151	131	106	59	96	665	110.367	-0.61366	0.207177	-2.96201	0.00305638	0.012446	120.732	150.603	129.124	106.716	58.9725	96.0536	down_FC0_6	down_FC0_8	P0_05	P0_05	P0_1	-0.61366	0.697441	0.859747	0.743693	0.610455	0.341526	0.549358	3.80222
NM_011824	Grem1	1635	314	388	380	246	198	255	1781	295.498	-0.613815	0.136049	-4.51172	6.43051e-06	5.50255e-05	310.737	386.981	374.559	247.662	197.908	255.142	down_FC0_6	down_FC0_8	P0_05	P0_05	P0_1	-0.613815	6.45561	7.94484	7.75828	5.09498	4.12189	5.24788	36.6235
NM_007912	Egfr	2660	74	74	78	45	49	52	372	61.705	-0.613889	0.233039	-2.63428	0.00843164	0.0287857	73.2311	73.8057	76.8833	45.304	48.9771	52.029	down_FC0_6	down_FC0_8	P0_05	P0_05	P0_1	-0.613889	0.935137	0.931367	0.978843	0.57287	0.626994	0.657784	4.703
NM_144914	Tmem184a	1849	50	43	51	31	37	25	237	39.3073	-0.613994	0.293912	-2.08904	0.0367043	0.0932951	49.4805	42.8871	50.2698	31.2094	36.9827	25.014	down_FC0_6	down_FC0_8	P0_05	NA	P0_1	-0.613994	0.908988	0.778579	0.920732	0.567741	0.681105	0.454951	4.3121
NM_001361582	Snx10	2574	957	971	1020	617	649	638	4852	804.854	-0.614181	0.0871276	-7.04921	1.79942e-12	3.91461e-11	947.057	968.45	1005.4	621.168	648.697	638.356	down_FC0_6	down_FC0_8	P0_05	P0_05	P0_1	-0.614181	12.4977	12.6294	13.2279	8.11712	8.58194	8.34014	63.3941
NM_001277876	Tpm2	2097	652	620	690	489	425	351	3227	535.337	-0.616076	0.117781	-5.23067	1.68894e-07	1.91631e-06	645.226	618.372	680.121	492.303	424.802	351.196	down_FC0_6	down_FC0_8	P0_05	P0_05	P0_1	-0.616076	10.4514	9.89838	10.9837	7.89652	6.89826	5.6321	51.7604
NM_009332	Tcf7l1	2826	4494	4478	4298	2978	2716	2865	21829	3621.58	-0.616115	0.0710186	-8.6754	4.12085e-18	1.46531e-16	4447.31	4466.24	4236.46	2998.12	2714.73	2866.6	down_FC0_6	down_FC0_8	P0_05	P0_05	P0_1	-0.616115	53.4547	53.0497	50.7685	35.6843	32.712	34.1125	259.782
NM_145070	Hip1r	4358	703	686	667	430	527	369	3382	561.035	-0.616448	0.118075	-5.22082	1.78137e-07	2.01389e-06	695.696	684.199	657.45	432.905	526.754	369.206	down_FC0_6	down_FC0_8	P0_05	P0_05	P0_1	-0.616448	5.42242	5.26997	5.10903	3.34123	4.11597	2.84905	26.1077
NM_001357337	Emilin2	3947	75	71	68	45	50	43	352	58.3942	-0.616544	0.239759	-2.57151	0.0101256	0.0334323	74.2207	70.8136	67.0264	45.304	49.9767	43.024	down_FC0_6	down_FC0_8	P0_05	P0_05	P0_1	-0.616544	0.638733	0.60223	0.575098	0.386074	0.431173	0.366575	2.99988
NM_145495	Rin1	4164	158	168	161	112	116	86	801	132.894	-0.616669	0.172149	-3.58219	0.00034073	0.00188221	156.358	167.559	158.695	112.757	115.946	86.048	down_FC0_6	down_FC0_8	P0_05	P0_05	P0_1	-0.616669	1.27547	1.35073	1.29067	0.91082	0.948192	0.694943	6.47083
NM_146151	Tesk2	3019	690	707	717	446	470	447	3477	576.792	-0.616725	0.0951869	-6.4791	9.22722e-11	1.61397e-09	682.831	705.143	706.735	449.013	469.781	447.25	down_FC0_6	down_FC0_8	P0_05	P0_05	P0_1	-0.616725	7.68265	7.8402	7.92786	5.00261	5.29888	4.98202	38.7342
NM_026815	Upk1a	1298	67	39	57	41	29	35	268	44.4447	-0.616871	0.291034	-2.11958	0.0340411	0.088025	66.3039	38.8976	56.1839	41.277	28.9865	35.0195	down_FC0_6	down_FC0_8	P0_05	NA	P0_1	-0.616871	1.7351	1.00591	1.46589	1.06963	0.760453	0.907308	6.9443
NM_008538	Marcks	4182	1775	1910	1867	1259	1160	1160	9131	1514.9	-0.6169	0.0798443	-7.72629	1.10724e-14	3.05878e-13	1756.56	1904.98	1840.27	1267.5	1159.46	1160.65	down_FC0_6	down_FC0_8	P0_05	P0_05	P0_1	-0.6169	14.2672	15.2905	14.9025	10.1945	9.44111	9.3333	73.4291
NM_001253890	Prkar1b	2617	54	66	63	34	52	32	301	49.9312	-0.617034	0.271266	-2.27465	0.022927	0.0646593	53.4389	65.8267	62.098	34.2297	51.9757	32.0179	down_FC0_6	down_FC0_8	P0_05	NA	P0_1	-0.617034	0.69361	0.844328	0.803594	0.439947	0.676315	0.411441	3.86923
NM_001359139	Clvs2	2110	39	60	39	30	26	33	227	37.6813	-0.617178	0.308948	-1.99768	0.0457516	0.11089	38.5948	59.8424	38.4416	30.2027	25.9879	33.0184	down_FC0_6	down_FC0_8	P0_05	NA	NA	-0.617178	0.621309	0.952006	0.616996	0.481464	0.419411	0.526251	3.61744
NM_001033225	Pnrc1	1921	2621	2434	2588	1628	1699	1598	12568	2084.74	-0.617378	0.0733116	-8.42129	3.72376e-17	1.23706e-15	2593.77	2427.61	2550.95	1639	1698.21	1598.89	down_FC0_6	down_FC0_8	P0_05	P0_05	P0_1	-0.617378	45.8633	42.4194	44.9714	28.698	30.1034	27.9905	220.046
NR_146211	Snhg14	24034	2627	2419	2649	1766	1495	1696	12652	2098.77	-0.617483	0.0836092	-7.38535	1.52056e-13	3.70987e-12	2599.71	2412.65	2611.07	1777.93	1494.3	1696.95	down_FC0_6	down_FC0_8	P0_05	P0_05	P0_1	-0.617483	3.67417	3.36962	3.67922	2.48823	2.11721	2.37444	17.7029
NM_001285881	D630023F18Rik	2173	129	140	144	105	101	60	679	112.654	-0.617894	0.201615	-3.06472	0.00217874	0.00934056	127.66	139.632	141.938	105.709	100.953	60.0335	down_FC0_6	down_FC0_8	P0_05	P0_05	P0_1	-0.617894	1.99552	2.15695	2.21209	1.63627	1.58202	0.92908	10.5119
NM_010284	Ghr	4289	118	130	125	104	75	61	613	101.724	-0.619191	0.205051	-3.01969	0.00253032	0.0106151	116.774	129.659	123.21	104.703	74.965	61.0341	down_FC0_6	down_FC0_8	P0_05	P0_05	P0_1	-0.619191	0.924807	1.01475	0.972868	0.821112	0.595188	0.478559	4.80728
NM_133186	Steap3	2748	539	491	515	310	369	315	2539	421.139	-0.619826	0.111444	-5.56177	2.67048e-08	3.42159e-07	533.4	489.711	507.627	312.094	368.828	315.176	down_FC0_6	down_FC0_8	P0_05	P0_05	P0_1	-0.619826	6.59322	5.98185	6.25591	3.82006	4.57045	3.85705	31.0785
NR_040421	Gm15401	1458	129	157	129	94	82	91	682	113.175	-0.620084	0.18293	-3.38973	0.000699611	0.00352586	127.66	156.588	127.153	94.635	81.9617	91.0508	down_FC0_6	down_FC0_8	P0_05	P0_05	P0_1	-0.620084	2.97411	3.60507	2.95347	2.18321	1.91428	2.10013	15.7303
NM_001276398	Ms4a7	1567	50	57	47	32	25	42	253	41.981	-0.621289	0.29068	-2.13736	0.0325687	0.0852648	49.4805	56.8503	46.3271	32.2162	24.9883	42.0235	down_FC0_6	down_FC0_8	P0_05	NA	P0_1	-0.621289	1.07257	1.2178	1.00122	0.691522	0.543025	0.901865	5.42801
NM_008630	Mt2	551	4514	3091	3477	2256	2505	2358	18201	3018.6	-0.621656	0.109635	-5.67022	1.42614e-08	1.90502e-07	4467.1	3082.88	3427.22	2271.24	2503.83	2359.32	down_FC0_6	down_FC0_8	P0_05	P0_05	P0_1	-0.621656	275.382	187.81	210.646	138.648	154.741	143.997	1111.22
NM_011161	Mapk11	2428	303	272	300	208	194	160	1437	238.374	-0.621791	0.138341	-4.49463	6.96903e-06	5.9181e-05	299.852	271.286	295.705	209.405	193.909	160.089	down_FC0_6	down_FC0_8	P0_05	P0_05	P0_1	-0.621791	4.19488	3.75052	4.12451	2.90095	2.71958	2.21734	19.9078
NM_029999	Lbh	3063	194	188	216	143	116	125	982	162.897	-0.62205	0.156637	-3.97127	7.14896e-05	0.000475893	191.984	187.506	212.907	143.966	115.946	125.07	down_FC0_6	down_FC0_8	P0_05	P0_05	P0_1	-0.62205	2.12902	2.05486	2.354	1.58094	1.28902	1.37317	10.781
NR_045324	Gm19705	411	57	42	60	34	29	39	261	43.2794	-0.623253	0.284682	-2.18929	0.0285756	0.0771116	56.4078	41.8897	59.141	34.2297	28.9865	39.0218	down_FC0_6	down_FC0_8	P0_05	NA	P0_1	-0.623253	4.66185	3.4212	4.87314	2.80132	2.40163	3.19289	21.352
NM_001358846	Fkrp	2798	554	513	499	338	351	316	2571	426.508	-0.623404	0.108171	-5.76312	8.2571e-09	1.14254e-07	548.244	511.653	491.856	340.283	350.836	316.176	down_FC0_6	down_FC0_8	P0_05	P0_05	P0_1	-0.623404	6.6556	6.13819	5.95323	4.09067	4.26981	3.80015	30.9077
NM_153319	Amot	6946	490	574	529	386	338	298	2615	433.907	-0.623816	0.119563	-5.21747	1.81384e-07	2.04838e-06	484.909	572.493	521.426	388.607	337.842	298.166	down_FC0_6	down_FC0_8	P0_05	P0_05	P0_1	-0.623816	2.3713	2.76661	2.54226	1.88182	1.65627	1.44359	12.6619
NM_008297	Hsf2	2609	1621	1765	1700	1080	1104	1079	8349	1385.09	-0.623989	0.0786368	-7.93508	2.10367e-15	6.07388e-14	1604.16	1760.37	1675.66	1087.3	1103.48	1079.6	down_FC0_6	down_FC0_8	P0_05	P0_05	P0_1	-0.623989	20.885	22.6486	21.7508	14.0176	14.4027	13.9158	107.621
NM_001038621	Rabgap1l	6327	328	349	294	187	250	186	1594	264.453	-0.624378	0.142023	-4.39632	1.101e-05	8.93018e-05	324.592	348.084	289.791	188.263	249.883	186.104	down_FC0_6	down_FC0_8	P0_05	P0_05	P0_1	-0.624378	1.74261	1.84671	1.55113	1.00085	1.3449	0.989183	8.47539
NM_025944	Tmem246	2985	99	99	103	71	69	53	494	81.9523	-0.624449	0.209099	-2.98638	0.00282304	0.0116657	97.9714	98.74	101.525	71.4796	68.9678	53.0296	down_FC0_6	down_FC0_8	P0_05	P0_05	P0_1	-0.624449	1.11485	1.11035	1.15184	0.805451	0.786781	0.597438	5.56672
NM_052976	Ophn1	7180	71	75	63	50	44	40	343	56.9172	-0.624879	0.245556	-2.54475	0.0109357	0.0356079	70.2623	74.8031	62.098	50.3378	43.9795	40.0223	down_FC0_6	down_FC0_8	P0_05	P0_05	P0_1	-0.624879	0.332399	0.34971	0.292898	0.235815	0.208582	0.187455	1.60686
NM_001286181	Lox	4510	433	532	523	317	303	334	2442	405.134	-0.62494	0.117105	-5.33657	9.47225e-08	1.11765e-06	428.501	530.603	515.512	319.141	302.859	334.187	down_FC0_6	down_FC0_8	P0_05	P0_05	P0_1	-0.62494	3.22728	3.94917	3.87102	2.38017	2.28673	2.4919	18.2063
NM_027495	Tmem144	2278	124	114	102	62	77	79	558	92.5632	-0.625109	0.19967	-3.13071	0.00174384	0.00771373	122.712	113.701	100.54	62.4188	76.9641	79.0441	down_FC0_6	down_FC0_8	P0_05	P0_05	P0_1	-0.625109	1.82976	1.67541	1.49467	0.921644	1.1505	1.1669	8.23889
NM_001081120	Fam89a	1368	69	64	48	48	39	29	297	49.2917	-0.625377	0.276877	-2.25868	0.0239031	0.066763	68.2831	63.8319	47.3128	48.3242	38.9818	29.0162	down_FC0_6	down_FC0_8	P0_05	NA	P0_1	-0.625377	1.69546	1.56626	1.17126	1.18817	0.970348	0.713302	7.30482
NM_007909	Efna2	2125	373	363	355	224	256	219	1790	296.934	-0.62592	0.122252	-5.11992	3.05663e-07	3.3399e-06	369.124	362.047	349.917	225.513	255.881	219.122	down_FC0_6	down_FC0_8	P0_05	P0_05	P0_1	-0.62592	5.90031	5.71898	5.5766	3.56956	4.10044	3.46774	28.3336
NM_001039039	Kctd21	2969	102	87	100	82	59	44	474	78.6385	-0.626127	0.231194	-2.70823	0.00676424	0.0239818	100.94	86.7715	98.5683	82.5539	58.9725	44.0246	down_FC0_6	down_FC0_8	P0_05	P0_05	P0_1	-0.626127	1.15482	0.981025	1.12432	0.935252	0.67638	0.498659	5.37046
NM_001311123	Trpc1	4433	59	74	73	29	54	49	338	56.0576	-0.626379	0.263991	-2.37273	0.0176571	0.0525651	58.387	73.8057	71.9548	29.1959	53.9748	49.0274	down_FC0_6	down_FC0_8	P0_05	NA	P0_1	-0.626379	0.447383	0.558862	0.549699	0.221526	0.414615	0.371929	2.56401
NM_007601	Capn3	3140	71	71	61	48	28	54	333	55.2573	-0.626438	0.2658	-2.3568	0.018433	0.0543737	70.2623	70.8136	60.1267	48.3242	27.9869	54.0302	down_FC0_6	down_FC0_8	P0_05	NA	P0_1	-0.626438	0.760071	0.757007	0.648485	0.517651	0.303513	0.578663	3.56539
NM_146239	Cdk17	3624	1145	1256	1223	730	784	807	5945	986.219	-0.626581	0.0868284	-7.21631	5.34161e-13	1.23042e-11	1133.1	1252.7	1205.49	734.931	783.634	807.451	down_FC0_6	down_FC0_8	P0_05	P0_05	P0_1	-0.626581	10.6204	11.6031	11.2652	6.82119	7.36338	7.49284	55.1661
NM_008255	Hmgcr	4408	3893	4070	3762	2307	2678	2516	19226	3189.46	-0.628393	0.0775131	-8.10692	5.19173e-16	1.56687e-14	3852.55	4059.31	3708.14	2322.58	2676.75	2517.4	down_FC0_6	down_FC0_8	P0_05	P0_05	P0_1	-0.628393	29.6871	30.9118	28.489	17.7228	20.6785	19.2057	146.695
NM_010848	Myb	3403	114	105	111	79	76	56	541	89.7467	-0.628415	0.203593	-3.08662	0.00202446	0.0087864	112.816	104.724	109.411	79.5336	75.9645	56.0313	down_FC0_6	down_FC0_8	P0_05	P0_05	P0_1	-0.628415	1.12608	1.033	1.08883	0.786123	0.760153	0.553716	5.3479
NM_001039376	Pde4dip	8312	248	260	246	188	152	142	1236	205.083	-0.628824	0.1465	-4.29231	1.76822e-05	0.000136369	245.423	259.317	242.478	189.27	151.929	142.079	down_FC0_6	down_FC0_8	P0_05	P0_05	P0_1	-0.628824	1.00293	1.04722	0.987937	0.76591	0.622425	0.574836	5.00126
NM_207208	Clca4a	2982	47	46	40	37	20	28	218	36.1791	-0.629034	0.313381	-2.00725	0.0447232	0.108836	46.5117	45.8792	39.4273	37.2499	19.9907	28.0156	down_FC0_6	down_FC0_8	P0_05	NA	NA	-0.629034	0.529804	0.516442	0.447767	0.420164	0.228282	0.315945	2.4584
NM_001024955	Pik3r1	5814	426	454	464	270	294	295	2203	365.432	-0.62941	0.112351	-5.60217	2.11681e-08	2.75731e-07	421.574	452.808	457.357	271.824	293.863	295.165	down_FC0_6	down_FC0_8	P0_05	P0_05	P0_1	-0.62941	2.46297	2.61428	2.66405	1.57258	1.72116	1.70729	12.7423
NM_001290542	Plekhg2	5251	833	948	875	580	632	485	4353	722.204	-0.630007	0.107456	-5.86295	4.54727e-09	6.50468e-08	824.345	945.511	862.473	583.918	631.705	485.271	down_FC0_6	down_FC0_8	P0_05	P0_05	P0_1	-0.630007	5.33247	6.04418	5.56245	3.74034	4.09661	3.10786	27.8839
NM_001285520	St3gal3	2578	407	375	430	274	265	235	1986	329.415	-0.630083	0.120158	-5.24379	1.57314e-07	1.79336e-06	402.771	374.015	423.844	275.851	264.876	235.131	down_FC0_6	down_FC0_8	P0_05	P0_05	P0_1	-0.630083	5.30685	4.86989	5.56782	3.59909	3.49874	3.06723	25.9096
NM_011520	Sdc3	4965	554	558	559	358	336	373	2738	454.208	-0.630623	0.103705	-6.08091	1.19499e-09	1.84049e-08	548.244	556.535	550.997	360.418	335.843	373.208	down_FC0_6	down_FC0_8	P0_05	P0_05	P0_1	-0.630623	3.75073	3.76258	3.75831	2.44168	2.3034	2.52785	18.5445
NM_008398	Itga7	3993	101	95	100	55	78	56	485	80.4393	-0.630878	0.214257	-2.94449	0.00323483	0.0130792	99.9506	94.7505	98.5683	55.3715	77.9636	56.0313	down_FC0_6	down_FC0_8	P0_05	P0_05	P0_1	-0.630878	0.850251	0.796517	0.835989	0.466432	0.664882	0.4719	4.08597
NM_001033380	Itpripl2	6861	207	251	241	175	136	135	1145	189.989	-0.631554	0.155294	-4.06682	4.76595e-05	0.000329273	204.849	250.341	237.55	176.182	135.937	135.075	down_FC0_6	down_FC0_8	P0_05	P0_05	P0_1	-0.631554	1.01416	1.22478	1.17254	0.863726	0.674684	0.662076	5.61197
NM_001347112	Camsap3	4321	1611	1548	1513	1042	1073	866	7653	1269.59	-0.631689	0.0926554	-6.81761	9.25667e-12	1.85175e-10	1594.26	1543.94	1491.34	1049.04	1072.5	866.484	down_FC0_6	down_FC0_8	P0_05	P0_05	P0_1	-0.631689	12.5325	11.9938	11.6884	8.16599	8.4521	6.74365	59.5764
NM_001358821	Slc6a15	3663	176	212	178	123	107	131	927	153.82	-0.632634	0.163135	-3.87798	0.000105326	0.000668856	174.171	211.443	175.452	123.831	106.95	131.073	down_FC0_6	down_FC0_8	P0_05	P0_05	P0_1	-0.632634	1.61511	1.93763	1.62212	1.13709	0.994251	1.20336	8.50955
NM_011141	Pou3f1	3007	1603	1500	1550	1104	936	926	7619	1263.96	-0.632729	0.0899025	-7.03795	1.95095e-12	4.22372e-11	1586.34	1496.06	1527.81	1111.46	935.563	926.517	down_FC0_6	down_FC0_8	P0_05	P0_05	P0_1	-0.632729	17.9195	16.7005	17.2067	12.4326	10.5948	10.3619	85.2159
NM_145833	Lin28a	3474	9574	9811	9658	6275	5802	6441	47561	7890.13	-0.632747	0.0681336	-9.28685	1.58925e-20	7.03199e-19	9474.52	9785.24	9519.73	6317.39	5799.29	6444.6	down_FC0_6	down_FC0_8	P0_05	P0_05	P0_1	-0.632747	92.6379	94.5485	92.802	61.1659	56.8456	62.3857	460.386
NM_013770	Slc25a10	3987	193	163	181	120	95	127	879	145.802	-0.634034	0.167712	-3.78049	0.000156523	0.000953809	190.995	162.572	178.409	120.811	94.9557	127.071	down_FC0_6	down_FC0_8	P0_05	P0_05	P0_1	-0.634034	1.62718	1.36871	1.51542	1.0192	0.81101	1.07181	7.41334
NM_001285833	Nox4	3842	37	66	35	27	30	31	226	37.5211	-0.634167	0.322253	-1.96791	0.0490778	0.117471	36.6156	65.8267	34.4989	27.1824	29.986	31.0173	down_FC0_6	down_FC0_8	P0_05	NA	NA	-0.634167	0.32372	0.575119	0.304096	0.237975	0.265774	0.271497	1.97818
NM_008984	Ptprm	5536	49	46	40	26	30	30	221	36.6626	-0.634387	0.299992	-2.11468	0.034457	0.0887838	48.4909	45.8792	39.4273	26.1756	29.986	30.0168	down_FC0_6	down_FC0_8	P0_05	NA	P0_1	-0.634387	0.297526	0.278184	0.241192	0.159039	0.184448	0.182342	1.34273
NM_145616	Lrrc49	2968	171	133	160	119	82	94	759	125.9	-0.636052	0.185023	-3.43769	0.000586708	0.00303577	169.223	132.651	157.709	119.804	81.9617	94.0525	down_FC0_6	down_FC0_8	P0_05	P0_05	P0_1	-0.636052	1.93668	1.50023	1.79952	1.35771	0.940371	1.06568	8.60019
NM_013912	Apln	3144	84	61	69	51	46	39	350	58.054	-0.636991	0.248724	-2.56103	0.0104361	0.0342553	83.1272	60.8398	68.0121	51.3445	45.9785	39.0218	down_FC0_6	down_FC0_8	P0_05	P0_05	P0_1	-0.636991	0.898094	0.649558	0.732599	0.549304	0.497994	0.417391	3.74494
NM_028194	Fryl	11405	1216	1544	1309	770	944	874	6657	1104.47	-0.637188	0.105454	-6.04235	1.51883e-09	2.30636e-08	1203.37	1539.95	1290.26	775.201	943.559	874.488	down_FC0_6	down_FC0_8	P0_05	P0_05	P0_1	-0.637188	3.58396	4.53235	3.83128	2.28623	2.81725	2.57856	19.6296
NR_040539	Platr10	1028	740	733	827	523	427	511	3761	623.861	-0.637708	0.105496	-6.04485	1.49546e-09	2.2753e-08	732.311	731.075	815.16	526.533	426.801	511.285	down_FC0_6	down_FC0_8	P0_05	P0_05	P0_1	-0.637708	24.1971	23.8716	26.8542	17.228	14.1379	16.7259	123.015
NM_033174	Snurf	2008	2569	2240	2492	1668	1388	1580	11937	1980.04	-0.638145	0.0885519	-7.20646	5.74266e-13	1.31795e-11	2542.31	2234.12	2456.32	1679.27	1387.35	1580.88	down_FC0_6	down_FC0_8	P0_05	P0_05	P0_1	-0.638145	43.0057	37.347	41.4271	28.1292	23.5274	26.4761	199.912
NM_013670	Snrpn	2008	2568	2240	2492	1668	1387	1580	11935	1979.71	-0.638258	0.0886071	-7.20324	5.88e-13	1.34848e-11	2541.32	2234.12	2456.32	1679.27	1386.35	1580.88	down_FC0_6	down_FC0_8	P0_05	P0_05	P0_1	-0.638258	42.9889	37.347	41.4271	28.1292	23.5105	26.4761	199.879
NM_027207	1600002K03Rik	646	71	50	54	42	37	32	286	47.4404	-0.639822	0.273713	-2.33756	0.0194099	0.0566421	70.2623	49.8687	53.2269	42.2837	36.9827	32.0179	down_FC0_6	down_FC0_8	P0_05	NA	P0_1	-0.639822	3.69446	2.59124	2.79037	2.20162	1.94948	1.66678	14.8939
NM_001145999	Zfp710	4442	5502	5339	5542	3560	3924	2908	26775	4441.38	-0.640107	0.0941927	-6.79572	1.07775e-11	2.12879e-10	5444.83	5324.98	5462.65	3584.05	3922.17	2909.62	down_FC0_6	down_FC0_8	P0_05	P0_05	P0_1	-0.640107	41.6358	40.2395	41.6474	27.1392	30.0677	22.0281	202.758
NM_175687	A230050P20Rik	1673	838	681	789	510	496	457	3771	625.446	-0.640724	0.104333	-6.14114	8.19323e-10	1.28399e-08	829.293	679.212	777.704	513.445	495.769	457.255	down_FC0_6	down_FC0_8	P0_05	P0_05	P0_1	-0.640724	16.8373	13.6277	15.7428	10.3228	10.091	9.1914	75.813
NM_009903	Cldn4	1808	2726	2443	2717	1747	2115	1137	12885	2137.14	-0.640821	0.25013	-2.56195	0.0104086	0.0341935	2697.68	2436.58	2678.1	1758.8	2114.01	1137.63	down_FC0_6	down_FC0_8	P0_05	P0_05	P0_1	-0.640821	50.6819	45.2372	50.1639	32.7205	39.8163	21.1604	239.78
NM_001048139	Bdnf	4157	83	99	64	57	44	55	402	66.7261	-0.641224	0.241367	-2.65663	0.00789251	0.027236	82.1376	98.74	63.0837	57.385	43.9795	55.0307	down_FC0_6	down_FC0_8	P0_05	P0_05	P0_1	-0.641224	0.671156	0.797308	0.513925	0.464323	0.360265	0.445189	3.25217
NM_001347639	Msra	1324	122	107	120	73	71	77	570	94.5394	-0.642452	0.192769	-3.33276	0.000859877	0.00422216	120.732	106.719	118.282	73.4931	70.9669	77.043	down_FC0_6	down_FC0_8	P0_05	P0_05	P0_1	-0.642452	3.0974	2.70562	3.02547	1.86707	1.82524	1.95688	14.4777
NM_153143	Kctd11	2719	59	73	67	48	39	39	325	53.9273	-0.642832	0.252992	-2.54092	0.0110561	0.0359177	58.387	72.8083	66.0408	48.3242	38.9818	39.0218	down_FC0_6	down_FC0_8	P0_05	P0_05	P0_1	-0.642832	0.729404	0.898845	0.822556	0.597802	0.488208	0.482633	4.01945
NM_001206851	Usp44	4647	930	1023	934	592	638	598	4715	782.219	-0.643129	0.0916445	-7.01765	2.25625e-12	4.86452e-11	920.337	1020.31	920.628	595.999	637.702	598.334	down_FC0_6	down_FC0_8	P0_05	P0_05	P0_1	-0.643129	6.72722	7.37011	6.70925	4.31394	4.67301	4.33002	34.1236
NM_011427	Snai1	1613	262	220	226	148	139	161	1156	191.748	-0.643625	0.147085	-4.37588	1.20945e-05	9.69507e-05	259.278	219.422	222.764	149	138.935	161.09	down_FC0_6	down_FC0_8	P0_05	P0_05	P0_1	-0.643625	5.45999	4.56625	4.67707	3.10708	2.93312	3.35856	24.1021
NM_016678	Reck	4410	331	321	295	189	216	194	1546	256.463	-0.644568	0.12968	-4.97046	6.67939e-07	6.89668e-06	327.561	320.157	290.776	190.277	215.899	194.108	down_FC0_6	down_FC0_8	P0_05	P0_05	P0_1	-0.644568	2.52298	2.4369	2.23297	1.45127	1.66711	1.48021	11.7915
NM_001109752	Dlg4	3295	391	362	327	229	244	210	1763	292.476	-0.644734	0.127215	-5.06807	4.01872e-07	4.30549e-06	386.937	361.049	322.318	230.547	243.886	210.117	down_FC0_6	down_FC0_8	P0_05	P0_05	P0_1	-0.644734	3.98884	3.6781	3.31278	2.35345	2.52048	2.1445	17.9982
NM_001347362	Aig1	1522	85	74	83	50	61	42	395	65.5112	-0.644821	0.233679	-2.75943	0.00579016	0.0211864	84.1168	73.8057	81.8117	50.3378	60.9715	42.0235	down_FC0_6	down_FC0_8	P0_05	P0_05	P0_1	-0.644821	1.87728	1.62775	1.82039	1.11245	1.36416	0.92853	8.73056
NM_177353	Slc9a7	9417	42	52	50	29	30	32	235	38.9852	-0.64584	0.291476	-2.21575	0.0267083	0.0730281	41.5636	51.8635	49.2841	29.1959	29.986	32.0179	down_FC0_6	down_FC0_8	P0_05	NA	P0_1	-0.64584	0.149921	0.184868	0.177238	0.104282	0.108432	0.11434	0.839082
NM_001166650	Zfp280c	4640	970	1193	1037	701	657	664	5222	866.457	-0.646118	0.0986603	-6.54892	5.79551e-11	1.03628e-09	959.922	1189.87	1022.15	705.735	656.693	664.371	down_FC0_6	down_FC0_8	P0_05	P0_05	P0_1	-0.646118	7.02715	8.60783	7.46037	5.11594	4.81944	4.81517	37.8459
NM_170673	Cpne9	2757	77	80	71	54	42	48	372	61.7242	-0.646444	0.236376	-2.73481	0.00624158	0.0224876	76.2	79.7899	69.9835	54.3648	41.9804	48.0268	down_FC0_6	down_FC0_8	P0_05	P0_05	P0_1	-0.646444	0.938813	0.971458	0.85965	0.663257	0.518515	0.585822	4.53752
NM_001166584	Tead1	9889	5409	6784	5931	3554	4287	3600	29565	4905.01	-0.647933	0.0958714	-6.75835	1.39569e-11	2.70228e-10	5352.8	6766.19	5846.09	3578.01	4285	3602.01	down_FC0_6	down_FC0_8	P0_05	P0_05	P0_1	-0.647933	18.3861	22.967	20.0205	12.17	14.7554	12.2493	100.548
NM_001001333	Hexdc	2145	118	113	132	67	88	74	592	98.1734	-0.648086	0.194151	-3.33805	0.000843692	0.00414984	116.774	112.703	130.11	67.4526	87.9589	74.0413	down_FC0_6	down_FC0_8	P0_05	P0_05	P0_1	-0.648086	1.84918	1.76369	2.05422	1.05772	1.39638	1.16082	9.28202
NM_011772	Ikzf4	5142	71	55	58	53	36	27	300	49.774	-0.648228	0.281043	-2.30651	0.0210824	0.0604585	70.2623	54.8556	57.1696	53.358	35.9832	27.0151	down_FC0_6	down_FC0_8	P0_05	NA	P0_1	-0.648228	0.464143	0.358098	0.376527	0.349035	0.238298	0.176682	1.96278
NM_001312903	Ptch2	5090	852	880	899	631	501	527	4290	711.715	-0.648413	0.102618	-6.3187	2.63774e-10	4.35366e-09	843.148	877.689	886.129	635.262	500.766	527.294	down_FC0_6	down_FC0_8	P0_05	P0_05	P0_1	-0.648413	5.62661	5.7881	5.89579	4.19795	3.35019	3.48381	28.3424
NM_029734	Wdyhv1	1386	238	176	227	141	121	142	1045	173.298	-0.648782	0.160655	-4.03836	5.38271e-05	0.000367693	235.527	175.538	223.75	141.952	120.944	142.079	down_FC0_6	down_FC0_8	P0_05	P0_05	P0_1	-0.648782	5.77217	4.25129	5.46717	3.44494	2.97147	3.44736	25.3544
NM_172122	Crocc	6482	604	628	598	371	433	350	2984	495.002	-0.64894	0.108035	-6.00677	1.89252e-09	2.85308e-08	597.724	626.351	589.438	373.506	432.798	350.195	down_FC0_6	down_FC0_8	P0_05	P0_05	P0_1	-0.64894	3.13223	3.24356	3.07958	1.93816	2.27367	1.81686	15.4841
NM_001360108	Fgf17	1649	718	633	685	473	383	427	3319	550.554	-0.649231	0.107364	-6.04701	1.4756e-09	2.24616e-08	710.54	631.338	675.193	476.195	382.821	427.238	down_FC0_6	down_FC0_8	P0_05	P0_05	P0_1	-0.649231	14.6362	12.8515	13.8666	9.71327	7.90546	8.71302	67.6861
NM_145475	Cerk	4531	147	173	194	99	130	95	838	138.984	-0.649337	0.177973	-3.64851	0.000263762	0.00150371	145.473	172.546	191.222	99.6687	129.939	95.053	down_FC0_6	down_FC0_8	P0_05	P0_05	P0_1	-0.649337	1.09056	1.27827	1.42925	0.739889	0.976559	0.70549	6.22001
NM_009779	C3ar1	4295	154	143	133	73	85	113	701	116.273	-0.649964	0.189817	-3.42416	0.000616693	0.00316759	152.4	142.624	131.096	73.4931	84.9603	113.063	down_FC0_6	down_FC0_8	P0_05	P0_05	P0_1	-0.649964	1.20527	1.11466	1.03369	0.575552	0.673604	0.885272	5.48804
NM_027423	Polr3b	4939	2028	2273	2066	1080	976	1955	10378	1721.55	-0.650908	0.321195	-2.02652	0.0427117	0.1051	2006.93	2267.03	2036.42	1087.3	975.544	1956.09	down_FC0_6	down_FC0_8	P0_05	NA	NA	-0.650908	13.8024	15.4075	13.9634	7.40474	6.72605	13.3189	70.623
NM_144926	Sez6l2	3779	46	48	41	26	42	17	220	36.4958	-0.651494	0.327601	-1.98868	0.0467361	0.112797	45.5221	47.874	40.413	26.1756	41.9804	17.0095	down_FC0_6	down_FC0_8	P0_05	NA	NA	-0.651494	0.409172	0.425241	0.362165	0.232982	0.378287	0.151368	1.95922
NM_133662	Ier3	1086	468	342	438	276	252	257	2033	337.143	-0.651618	0.130853	-4.97976	6.36642e-07	6.59526e-06	463.137	341.102	431.729	277.864	251.882	257.144	down_FC0_6	down_FC0_8	P0_05	P0_05	P0_1	-0.651618	14.4858	10.5431	13.4631	8.60606	7.89805	7.96278	62.9588
NM_172589	Lhfpl2	4342	200	193	192	125	131	112	953	158.085	-0.652213	0.154782	-4.21376	2.51156e-05	0.000186799	197.922	192.493	189.251	125.844	130.939	112.063	down_FC0_6	down_FC0_8	P0_05	P0_05	P0_1	-0.652213	1.54834	1.48812	1.47608	0.974867	1.02691	0.86794	7.38226
NM_011452	Serpinb9b	1950	97	97	81	60	45	68	448	74.3333	-0.652329	0.225307	-2.89529	0.00378811	0.0149021	95.9922	96.7453	79.8403	60.4053	44.979	68.038	down_FC0_6	down_FC0_8	P0_05	P0_05	P0_1	-0.652329	1.6721	1.66536	1.3866	1.04194	0.785465	1.17337	7.72483
NM_001357769	Zfp719	5030	185	231	188	115	135	130	984	163.261	-0.652719	0.160439	-4.06833	4.73508e-05	0.000327742	183.078	230.393	185.308	115.777	134.937	130.073	down_FC0_6	down_FC0_8	P0_05	P0_05	P0_1	-0.652719	1.23631	1.5375	1.24764	0.774203	0.913513	0.869634	6.57881
NM_030711	Erap1	5342	227	233	243	156	121	165	1145	189.94	-0.652752	0.151466	-4.30955	1.6359e-05	0.000126977	224.641	232.388	239.521	157.054	120.944	165.092	down_FC0_6	down_FC0_8	P0_05	P0_05	P0_1	-0.652752	1.42839	1.46024	1.51846	0.988885	0.770958	1.0393	7.20623
NM_010358	Gstm1	1284	823	728	835	550	571	378	3885	644.374	-0.653538	0.128819	-5.07329	3.90991e-07	4.19472e-06	814.449	726.088	823.045	553.715	570.734	378.211	down_FC0_6	down_FC0_8	P0_05	P0_05	P0_1	-0.653538	21.5457	18.9818	21.7081	14.5052	15.1363	9.90577	101.783
NM_008748	Dusp8	4810	182	171	180	89	158	88	868	143.943	-0.65391	0.196679	-3.32476	0.00088496	0.00433039	180.109	170.551	177.423	89.6012	157.926	88.0491	down_FC0_6	down_FC0_8	P0_05	P0_05	P0_1	-0.65391	1.2719	1.19021	1.24919	0.626571	1.11805	0.615601	6.07151
NM_001286376	Stox2	10514	368	395	386	233	256	233	1871	310.366	-0.653963	0.11894	-5.49826	3.83566e-08	4.81989e-07	364.176	393.963	380.474	234.574	255.881	233.13	down_FC0_6	down_FC0_8	P0_05	P0_05	P0_1	-0.653963	1.17654	1.25777	1.22552	0.750435	0.828745	0.745675	5.98467
NM_021384	Rsad2	3777	139	157	172	90	71	133	762	126.388	-0.654136	0.202135	-3.23613	0.00121162	0.00564493	137.556	156.588	169.537	90.608	70.9669	133.074	down_FC0_6	down_FC0_8	P0_05	P0_05	P0_1	-0.654136	1.23707	1.39163	1.52013	0.806902	0.639824	1.18486	6.78041
NR_002870	Dnm3os	7927	46	77	49	39	43	26	280	46.4794	-0.655885	0.29604	-2.21553	0.0267236	0.0730515	45.5221	76.7978	48.2985	39.2634	42.9799	26.0145	down_FC0_6	down_FC0_8	P0_05	NA	P0_1	-0.655885	0.195063	0.325202	0.206342	0.166602	0.184633	0.110364	1.1882
NM_001205336	Arap3	5390	224	215	212	162	127	119	1059	175.696	-0.657229	0.156367	-4.20311	2.63268e-05	0.000194744	221.673	214.435	208.965	163.094	126.941	119.066	down_FC0_6	down_FC0_8	P0_05	P0_05	P0_1	-0.657229	1.39696	1.33543	1.31295	1.01777	0.801981	0.742882	6.60797
NM_001040005	Rnf213	16681	6484	8533	6878	4330	3979	5424	35628	5911.7	-0.657299	0.187307	-3.5092	0.000449451	0.0024056	6416.63	8510.59	6779.53	4359.25	3977.14	5427.03	down_FC0_6	down_FC0_8	P0_05	P0_05	P0_1	-0.657299	13.0661	17.1258	13.7639	8.79004	8.11897	10.941	71.8058
NM_133927	Itfg2	2285	597	583	566	393	337	364	2840	471.144	-0.657807	0.105654	-6.22607	4.78265e-10	7.63251e-09	590.797	581.469	557.897	395.655	336.843	364.203	down_FC0_6	down_FC0_8	P0_05	P0_05	P0_1	-0.657807	8.7824	8.54188	8.26856	5.82414	5.01987	5.36015	41.797
NM_009194	Slc12a2	6491	1138	1458	1297	777	745	918	6333	1050.7	-0.658007	0.107787	-6.10469	1.03003e-09	1.59663e-08	1126.18	1454.17	1278.43	782.249	744.652	918.513	down_FC0_6	down_FC0_8	P0_05	P0_05	P0_1	-0.658007	5.89326	7.51998	6.67004	4.05354	3.90655	4.75875	32.8021
NM_144839	Ube2e2	1521	174	192	196	125	105	122	914	151.624	-0.658359	0.159894	-4.11746	3.83065e-05	0.000270398	172.192	191.496	193.194	125.844	104.951	122.068	down_FC0_6	down_FC0_8	P0_05	P0_05	P0_1	-0.658359	3.84543	4.22613	4.30157	2.78295	2.34968	2.69893	20.2047
NM_001145835	Ralgds	3606	1503	1379	1452	902	1085	727	7048	1168.99	-0.658711	0.114387	-5.75861	8.48078e-09	1.17193e-07	1487.38	1375.38	1431.21	908.093	1084.49	727.406	down_FC0_6	down_FC0_8	P0_05	P0_05	P0_1	-0.658711	14.0107	12.8029	13.4413	8.47044	10.2413	6.78375	65.7503
NM_001368413	Adcy6	5843	226	222	263	146	160	139	1156	191.715	-0.659282	0.146608	-4.49691	6.89467e-06	5.8645e-05	223.652	221.417	259.235	146.986	159.925	139.078	down_FC0_6	down_FC0_8	P0_05	P0_05	P0_1	-0.659282	1.30016	1.272	1.50252	0.84614	0.932037	0.800461	6.65332
NM_008572	Mcpt8	831	54	59	58	47	25	35	278	46.1298	-0.659348	0.282533	-2.33371	0.0196111	0.0571282	53.4389	58.8451	57.1696	47.3175	24.9883	35.0195	down_FC0_6	down_FC0_8	P0_05	NA	P0_1	-0.659348	2.18433	2.37696	2.32984	1.91523	1.02397	1.41719	11.2475
NM_001081298	Adgrl2	6027	1152	1271	1159	760	817	665	5824	966.204	-0.65974	0.0963941	-6.8442	7.69055e-12	1.55333e-10	1140.03	1267.66	1142.41	765.134	816.619	665.371	down_FC0_6	down_FC0_8	P0_05	P0_05	P0_1	-0.65974	6.42505	7.06017	6.41922	4.2701	4.61392	3.71263	32.5011
NM_026247	Alg13	1634	418	431	418	261	250	281	2059	341.557	-0.661422	0.114785	-5.76227	8.29892e-09	1.14782e-07	413.657	429.868	412.015	262.763	249.883	281.157	down_FC0_6	down_FC0_8	P0_05	P0_05	P0_1	-0.661422	8.59903	8.83072	8.53934	5.40896	5.20759	5.7865	42.3721
NM_029875	Slc35e3	3476	156	168	156	105	96	99	780	129.404	-0.661637	0.167903	-3.94058	8.12834e-05	0.000533767	154.379	167.559	153.767	105.709	95.9552	99.0553	down_FC0_6	down_FC0_8	P0_05	P0_05	P0_1	-0.661637	1.50859	1.61808	1.49811	1.0229	0.940028	0.958334	7.54605
NM_001271727	Trim2	7382	980	1185	1122	718	626	710	5341	886.099	-0.661916	0.0997658	-6.6347	3.25164e-11	5.98497e-10	969.818	1181.89	1105.94	722.85	625.708	710.396	down_FC0_6	down_FC0_8	P0_05	P0_05	P0_1	-0.661916	4.46249	5.37422	5.07363	3.29364	2.88635	3.23628	24.3266
NM_145489	AI661453	5025	357	366	329	233	235	189	1709	283.532	-0.662783	0.12995	-5.1003	3.39112e-07	3.67972e-06	353.291	365.039	324.29	234.574	234.89	189.106	down_FC0_6	down_FC0_8	P0_05	P0_05	P0_1	-0.662783	2.38813	2.43846	2.18554	1.57016	1.59177	1.26557	11.4396
NM_001033408	Rbm44	3833	105	116	125	76	78	62	562	93.2211	-0.663082	0.198281	-3.34416	0.000825322	0.00407017	103.909	115.695	123.21	76.5134	77.9636	62.0346	down_FC0_6	down_FC0_8	P0_05	P0_05	P0_1	-0.663082	0.920822	1.01319	1.08861	0.671429	0.692636	0.54427	4.93095
NM_177460	Parp16	2474	389	348	391	208	251	245	1832	303.812	-0.663597	0.124428	-5.33317	9.65121e-08	1.13791e-06	384.958	347.086	385.402	209.405	250.883	245.137	down_FC0_6	down_FC0_8	P0_05	P0_05	P0_1	-0.663597	5.28537	4.70924	5.27566	2.84701	3.45321	3.33217	24.9027
NR_110520	Aopep	1644	205	204	210	128	124	134	1005	166.702	-0.664787	0.149764	-4.43889	9.04256e-06	7.48814e-05	202.87	203.464	206.993	128.865	123.942	134.075	down_FC0_6	down_FC0_8	P0_05	P0_05	P0_1	-0.664787	4.19158	4.15431	4.264	2.63653	2.56725	2.74261	20.5563
NM_178395	Zdhhc2	3367	167	183	184	107	122	104	867	143.812	-0.664935	0.162289	-4.09722	4.18138e-05	0.000292846	165.265	182.519	181.366	107.723	121.943	104.058	down_FC0_6	down_FC0_8	P0_05	P0_05	P0_1	-0.664935	1.66724	1.81961	1.82421	1.07613	1.23329	1.03933	8.65981
NM_001083904	Fetub	1331	58	84	60	47	33	46	328	54.4409	-0.664944	0.264527	-2.51371	0.011947	0.038386	57.3974	83.7794	59.141	47.3175	32.9846	46.0257	down_FC0_6	down_FC0_8	P0_05	P0_05	P0_1	-0.664944	1.46479	2.11287	1.50478	1.19576	0.843888	1.1629	8.28498
NM_020606	Parva	4435	327	347	319	251	211	157	1612	267.468	-0.665107	0.149792	-4.4402	8.9874e-06	7.4464e-05	323.602	346.089	314.433	252.696	210.902	157.088	down_FC0_6	down_FC0_8	P0_05	P0_05	P0_1	-0.665107	2.47845	2.61943	2.40103	1.91648	1.61934	1.19115	12.2259
NM_013541	Gstp1	735	448	339	399	257	238	244	1925	319.251	-0.665434	0.12835	-5.18451	2.16582e-07	2.41885e-06	443.345	338.11	393.287	258.736	237.889	244.136	down_FC0_6	down_FC0_8	P0_05	P0_05	P0_1	-0.665434	20.4888	15.4413	18.1211	11.8405	11.0214	11.1703	88.0834
NM_001113420	Schip1	1526	978	953	970	642	602	564	4709	781.136	-0.665467	0.0906971	-7.33725	2.18021e-13	5.23368e-12	967.838	950.497	956.112	646.337	601.719	564.315	down_FC0_6	down_FC0_8	P0_05	P0_05	P0_1	-0.665467	21.5432	20.9078	21.2186	14.2464	13.4274	12.4361	103.78
NM_133191	Eps8l2	3042	347	330	334	213	255	162	1641	272.193	-0.665859	0.145989	-4.56101	5.0909e-06	4.42884e-05	343.395	329.133	329.218	214.439	254.881	162.09	down_FC0_6	down_FC0_8	P0_05	P0_05	P0_1	-0.665859	3.83438	3.63183	3.66511	2.37108	2.85319	1.79191	18.1475
NM_001034101	Gm13119	2066	39	43	40	23	17	36	198	32.8461	-0.666535	0.332872	-2.00237	0.0452446	0.109917	38.5948	42.8871	39.4273	23.1554	16.9921	36.0201	down_FC0_6	down_FC0_8	P0_05	NA	NA	-0.666535	0.634541	0.696802	0.646293	0.376984	0.280071	0.586318	3.22101
NM_007743	Col1a2	5168	476	455	455	313	228	322	2249	373.089	-0.666712	0.129129	-5.16316	2.4281e-07	2.69065e-06	471.054	453.805	448.486	315.114	227.894	322.18	down_FC0_6	down_FC0_8	P0_05	P0_05	P0_1	-0.666712	3.09606	2.94754	2.93893	2.05091	1.50162	2.0965	14.6316
NR_003633	Meg3	11467	2226	2436	2158	1425	1508	1311	11064	1835.54	-0.668196	0.0847628	-7.88312	3.19297e-15	9.12785e-14	2202.87	2429.6	2127.1	1434.63	1507.3	1311.73	down_FC0_6	down_FC0_8	P0_05	P0_05	P0_1	-0.668196	6.5253	7.11211	6.28205	4.20814	4.47611	3.84693	32.4506
NM_010288	Gja1	3101	6094	6175	6532	3713	4070	3913	30497	5058.22	-0.668322	0.0687471	-9.72146	2.44261e-22	1.20184e-20	6030.68	6158.78	6438.48	3738.08	4068.1	3915.19	down_FC0_6	down_FC0_8	P0_05	P0_05	P0_1	-0.668322	66.0581	66.6663	70.3144	40.546	44.6727	42.459	330.716
NM_001039530	Parp14	7232	776	951	885	536	413	676	4237	702.929	-0.668435	0.137236	-4.87069	1.11208e-06	1.11197e-05	767.937	948.503	872.329	539.621	412.807	676.377	down_FC0_6	down_FC0_8	P0_05	P0_05	P0_1	-0.668435	3.60685	4.40244	4.08493	2.50976	1.94375	3.14521	19.6929
NM_001359852	Gtf2ird2	3394	87	92	75	59	49	50	412	68.364	-0.668548	0.227223	-2.94225	0.00325833	0.0131556	86.0961	91.7584	73.9262	59.3985	48.9771	50.0279	down_FC0_6	down_FC0_8	P0_05	P0_05	P0_1	-0.668548	0.861654	0.907501	0.737648	0.588661	0.491398	0.495701	4.08256
NM_001360386	Stx3	2910	729	697	737	460	463	422	3508	581.862	-0.668758	0.0967661	-6.91108	4.80987e-12	9.97873e-11	721.426	695.17	726.448	463.107	462.784	422.236	down_FC0_6	down_FC0_8	P0_05	P0_05	P0_1	-0.668758	8.42093	8.01883	8.45424	5.35291	5.41548	4.87956	40.5419
NM_173390	Nhsl1	7311	583	623	613	358	414	359	2950	489.326	-0.66925	0.105141	-6.36527	1.94953e-10	3.27293e-09	576.943	621.364	604.224	360.418	413.807	359.2	down_FC0_6	down_FC0_8	P0_05	P0_05	P0_1	-0.66925	2.68051	2.85287	2.79888	1.65818	1.9274	1.65226	13.5701
NM_021704	Cxcl12	1873	65	68	52	32	43	40	300	49.77	-0.670129	0.265566	-2.5234	0.0116227	0.0374546	64.3246	67.8214	51.2555	32.2162	42.9799	40.0223	down_FC0_6	down_FC0_8	P0_05	P0_05	P0_1	-0.670129	1.16654	1.21546	0.926756	0.578545	0.781411	0.718594	5.38731
NM_013807	Plk3	2361	1209	1165	1239	800	711	733	5857	971.52	-0.670303	0.086838	-7.71901	1.17239e-14	3.2302e-13	1196.44	1161.94	1221.26	805.404	710.668	733.409	down_FC0_6	down_FC0_8	P0_05	P0_05	P0_1	-0.670303	17.213	16.5197	17.5176	11.4741	10.25	10.4465	83.4208
NM_001290540	Pdzd4	3619	2341	2204	2190	1532	1321	1330	10918	1811.17	-0.67035	0.0838134	-7.99813	1.26328e-15	3.72292e-14	2316.68	2198.21	2158.65	1542.35	1320.38	1330.74	down_FC0_6	down_FC0_8	P0_05	P0_05	P0_1	-0.67035	21.7439	20.3889	20.2002	14.3349	12.4241	12.3659	101.458
NM_001271679	Wnk3	10235	810	1202	1072	620	597	699	5000	829.563	-0.670764	0.124494	-5.38794	7.12699e-08	8.5839e-07	801.584	1198.84	1056.65	624.188	596.721	699.39	down_FC0_6	down_FC0_8	P0_05	P0_05	P0_1	-0.670764	2.66025	3.93177	3.49628	2.0513	1.98534	2.298	16.4229
NM_001362046	Ap5b1	2781	78	95	91	45	62	57	428	70.9907	-0.67082	0.225897	-2.96958	0.00298203	0.0122099	77.1896	94.7505	89.6971	45.304	61.9711	57.0318	down_FC0_6	down_FC0_8	P0_05	P0_05	P0_1	-0.67082	0.942798	1.14365	1.0923	0.547945	0.758822	0.68966	5.17517
NM_177305	Arl4c	3963	770	752	722	512	472	408	3636	603.192	-0.672267	0.104611	-6.42635	1.30701e-10	2.23253e-09	762	750.025	711.663	515.459	471.78	408.228	down_FC0_6	down_FC0_8	P0_05	P0_05	P0_1	-0.672267	6.53118	6.35279	6.08153	4.37493	4.05384	3.46416	30.8584
NM_001085390	Dusp5	1809	874	760	828	530	513	484	3989	661.613	-0.672309	0.0969162	-6.93701	4.00473e-12	8.37492e-11	864.919	758.004	816.145	533.58	512.761	484.27	down_FC0_6	down_FC0_8	P0_05	P0_05	P0_1	-0.672309	16.2405	14.0652	15.2789	9.92116	9.65224	9.0026	74.1605
NM_001358205	Rlim	7423	6265	7891	7393	4348	4754	4266	34917	5792.48	-0.672752	0.0887542	-7.57995	3.45699e-14	8.98731e-13	6199.91	7870.28	7287.15	4377.37	4751.78	4268.38	down_FC0_6	down_FC0_8	P0_05	P0_05	P0_1	-0.672752	28.3705	35.5896	33.2461	19.8351	21.7986	19.3376	158.178
NM_001159532	Tex21	1970	102	87	121	76	49	67	502	83.2512	-0.67362	0.221466	-3.04164	0.00235292	0.00998507	100.94	86.7715	119.268	76.5134	48.9771	67.0374	down_FC0_6	down_FC0_8	P0_05	P0_05	P0_1	-0.67362	1.74044	1.47851	2.05031	1.30639	0.846601	1.14438	8.56663
NM_001013779	Aim2	2526	707	729	741	462	426	461	3526	584.885	-0.673863	0.0963068	-6.99704	2.61427e-12	5.59407e-11	699.654	727.086	730.391	465.121	425.801	461.257	down_FC0_6	down_FC0_8	P0_05	P0_05	P0_1	-0.673863	9.4083	9.66196	9.7923	6.19347	5.74018	6.14086	46.9371
NM_145359	Ubald1	1381	2110	1824	1964	1238	1232	1184	9552	1584.27	-0.673978	0.0813218	-8.28779	1.15371e-16	3.71453e-15	2088.08	1819.21	1935.88	1246.36	1231.43	1184.66	down_FC0_6	down_FC0_8	P0_05	P0_05	P0_1	-0.673978	51.3587	44.2183	47.4731	30.3565	30.3645	28.8482	232.619
NM_001253814	Ankle2	5244	2083	2298	2169	1298	1338	1423	10609	1759.87	-0.674161	0.0791871	-8.51352	1.68735e-17	5.71455e-16	2061.36	2291.97	2137.95	1306.77	1337.38	1423.79	down_FC0_6	down_FC0_8	P0_05	P0_05	P0_1	-0.674161	13.3522	14.671	13.8069	8.3818	8.68445	9.13069	68.027
NM_001045524	Cep126	3787	202	264	223	132	149	146	1116	185.153	-0.674365	0.153946	-4.38053	1.18393e-05	9.52216e-05	199.901	263.307	219.807	132.892	148.93	146.082	down_FC0_6	down_FC0_8	P0_05	P0_05	P0_1	-0.674365	1.793	2.33389	1.96566	1.18033	1.33918	1.29724	9.9093
NM_001039543	Mlf1	1151	109	109	121	64	78	68	549	91.0471	-0.674389	0.197691	-3.41133	0.000646471	0.00329247	107.867	108.714	119.268	64.4323	77.9636	68.038	down_FC0_6	down_FC0_8	P0_05	P0_05	P0_1	-0.674389	3.18329	3.17046	3.50921	1.88291	2.30658	1.9879	16.0404
NM_001302939	Sh2b2	1886	57	65	62	35	42	37	298	49.4311	-0.674447	0.26044	-2.58964	0.00960756	0.0320119	56.4078	64.8293	61.1123	35.2364	41.9804	37.0207	down_FC0_6	down_FC0_8	P0_05	P0_05	P0_1	-0.674447	1.01592	1.15383	1.09736	0.628422	0.757978	0.660118	5.31363
NM_001033322	Gucy1a2	13713	47	100	79	48	43	49	366	60.7416	-0.675151	0.271134	-2.4901	0.0127709	0.0405219	46.5117	99.7374	77.8689	48.3242	42.9799	49.0274	down_FC0_6	down_FC0_8	P0_05	P0_05	P0_1	-0.675151	0.11521	0.24414	0.192307	0.118532	0.10673	0.120233	0.897151
NM_172689	Ddx58	4923	3032	3161	3198	1822	1681	2310	15204	2521.87	-0.675602	0.100681	-6.71033	1.94189e-11	3.68845e-10	3000.5	3152.7	3152.21	1834.31	1680.22	2311.29	down_FC0_6	down_FC0_8	P0_05	P0_05	P0_1	-0.675602	20.7026	21.4964	21.6845	12.5327	11.6222	15.7886	103.827
NM_172775	Plxnb1	8560	704	718	739	455	482	400	3498	580.215	-0.676138	0.101432	-6.6659	2.63053e-11	4.89641e-10	696.685	716.115	728.42	458.074	481.775	400.223	down_FC0_6	down_FC0_8	P0_05	P0_05	P0_1	-0.676138	2.76455	2.80816	2.88184	1.79996	1.91656	1.57234	13.7434
NM_019877	Copz2	918	116	67	66	47	69	38	403	66.8301	-0.676742	0.272779	-2.48091	0.0131046	0.0413756	114.795	66.8241	65.0551	47.3175	68.9678	38.0212	down_FC0_6	down_FC0_8	P0_05	P0_05	P0_1	-0.676742	4.24757	2.44345	2.39994	1.73373	2.55832	1.39284	14.7759
NM_001359066	Gtf2i	4064	5576	5819	5481	3740	3284	3410	27310	4530.66	-0.677123	0.074903	-9.04001	1.56658e-19	6.25973e-18	5518.06	5803.72	5402.53	3765.26	3282.47	3411.9	down_FC0_6	down_FC0_8	P0_05	P0_05	P0_1	-0.677123	46.1205	47.9364	45.02	31.1633	27.5042	28.2333	225.978
NR_102721	4930526I15Rik	949	80	69	71	33	56	47	356	59.0324	-0.677802	0.250714	-2.70349	0.00686165	0.0242575	79.1688	68.8188	69.9835	33.2229	55.9739	47.0262	down_FC0_6	down_FC0_8	P0_05	P0_05	P0_1	-0.677802	2.83367	2.43419	2.49742	1.17753	2.0085	1.66645	12.6178
NM_080448	Srgap3	8862	331	429	410	240	279	204	1893	314.028	-0.678235	0.140087	-4.84153	1.28842e-06	1.27286e-05	327.561	427.873	404.13	241.621	278.87	204.114	down_FC0_6	down_FC0_8	P0_05	P0_05	P0_1	-0.678235	1.25551	1.62068	1.54437	0.917075	1.07157	0.774568	7.18378
NM_020596	Egr4	2144	38	48	37	30	28	18	199	33.0248	-0.678361	0.326103	-2.0802	0.0375069	0.0948863	37.6052	47.874	36.4703	30.2027	27.9869	18.0101	down_FC0_6	down_FC0_8	P0_05	NA	P0_1	-0.678361	0.595777	0.749527	0.576072	0.473829	0.444511	0.282494	3.12221
NM_001362883	Zfp469	12910	84	94	73	50	53	52	406	67.3629	-0.679436	0.228219	-2.97712	0.00290966	0.0119699	83.1272	93.7532	71.9548	50.3378	52.9753	52.029	down_FC0_6	down_FC0_8	P0_05	P0_05	P0_1	-0.679436	0.218715	0.243766	0.188754	0.13115	0.139733	0.135531	1.05765
NR_033144	4921524J17Rik	1495	536	532	543	339	342	313	2605	432.094	-0.680065	0.105212	-6.46376	1.02136e-10	1.77559e-09	530.431	530.603	535.226	341.29	341.84	313.175	down_FC0_6	down_FC0_8	P0_05	P0_05	P0_1	-0.680065	12.0517	11.9136	12.1244	7.67863	7.78635	7.04473	58.5993
NM_001099792	Trmt61a	2125	474	432	451	317	249	271	2194	363.943	-0.680188	0.120353	-5.6516	1.5896e-08	2.11006e-07	469.075	430.866	444.543	319.141	248.884	271.151	down_FC0_6	down_FC0_8	P0_05	P0_05	P0_1	-0.680188	7.49799	6.80606	7.08463	5.05156	3.98832	4.29113	34.7197
NM_009154	Sema5a	10784	98	130	109	59	64	85	545	90.416	-0.680356	0.211074	-3.22331	0.00126718	0.00586019	96.9818	129.659	107.439	59.3985	63.9701	85.0475	down_FC0_6	down_FC0_8	P0_05	P0_05	P0_1	-0.680356	0.305472	0.403584	0.337401	0.185267	0.201999	0.265216	1.69894
NM_001317174	Ago1	7287	2113	2249	2111	1317	1347	1328	10465	1735.99	-0.681035	0.0751423	-9.06326	1.26607e-19	5.10455e-18	2091.05	2243.09	2080.78	1325.9	1346.37	1328.74	down_FC0_6	down_FC0_8	P0_05	P0_05	P0_1	-0.681035	9.74711	10.3326	9.67029	6.12015	6.2917	6.13212	48.294
NM_001014836	4930404N11Rik	689	85	87	86	46	54	59	417	69.1626	-0.682083	0.223415	-3.05299	0.00226572	0.00966742	84.1168	86.7715	84.7687	46.3107	53.9748	59.0329	down_FC0_6	down_FC0_8	P0_05	P0_05	P0_1	-0.682083	4.14691	4.22738	4.16657	2.26081	2.66762	2.88134	20.3506
NM_001363383	Zfp821	2004	250	235	234	140	150	153	1162	192.733	-0.68226	0.141907	-4.8078	1.52598e-06	1.48231e-05	247.402	234.383	230.65	140.946	149.93	153.085	down_FC0_6	down_FC0_8	P0_05	P0_05	P0_1	-0.68226	4.19341	3.92592	3.89779	2.36568	2.54767	2.56895	19.4994
NM_028584	Marveld3	2446	52	65	60	41	39	29	286	47.4508	-0.682966	0.271353	-2.51689	0.0118397	0.0380844	51.4597	64.8293	59.141	41.277	38.9818	29.0162	down_FC0_6	down_FC0_8	P0_05	P0_05	P0_1	-0.682966	0.714615	0.889668	0.818832	0.567613	0.542697	0.398936	3.93236
NM_194355	Spire1	5637	1358	1549	1498	881	964	868	7118	1180.73	-0.682993	0.087815	-7.77763	7.38944e-15	2.06502e-13	1343.89	1544.93	1476.55	886.951	963.55	868.485	down_FC0_6	down_FC0_8	P0_05	P0_05	P0_1	-0.682993	8.09799	9.19971	8.87082	5.2924	5.82074	5.18123	42.4629
NM_001033293	Uap1l1	1718	786	651	678	457	470	373	3415	566.415	-0.685377	0.114184	-6.0024	1.94425e-09	2.92825e-08	777.833	649.291	668.293	460.087	469.781	373.208	down_FC0_6	down_FC0_8	P0_05	P0_05	P0_1	-0.685377	15.3789	12.6861	13.1737	9.00779	9.31159	7.30545	66.8635
NM_018777	Cldn6	1501	1554	1290	1516	962	1035	682	7039	1167.36	-0.685529	0.124307	-5.5148	3.49169e-08	4.41066e-07	1537.85	1286.61	1494.3	968.498	1034.52	682.381	down_FC0_6	down_FC0_8	P0_05	P0_05	P0_1	-0.685529	34.8013	28.7727	33.7146	21.703	23.4698	15.2885	157.75
NM_029779	Ccdc116	3867	61	53	52	42	21	39	268	44.463	-0.685587	0.292349	-2.3451	0.019022	0.0557544	60.3662	52.8608	51.2555	42.2837	20.9902	39.0218	down_FC0_6	down_FC0_8	P0_05	NA	P0_1	-0.685587	0.53025	0.458852	0.448879	0.36779	0.184839	0.339353	2.32996
NM_001347073	Ccdc136	1755	418	445	453	251	313	245	2125	352.448	-0.685638	0.122511	-5.59653	2.1868e-08	2.84256e-07	413.657	443.831	446.514	252.696	312.854	245.137	down_FC0_6	down_FC0_8	P0_05	P0_05	P0_1	-0.685638	8.00616	8.48895	8.6163	4.84308	6.07039	4.69732	40.7222
NM_014193	Cacna1s	6233	31	51	53	23	35	25	218	36.1564	-0.68574	0.322707	-2.12496	0.03359	0.0872388	30.6779	50.8661	52.2412	23.1554	34.9837	25.014	down_FC0_6	down_FC0_8	P0_05	NA	P0_1	-0.68574	0.167182	0.273933	0.283843	0.124956	0.191126	0.13496	1.176
NM_001362900	Ggt7	2636	43	34	32	21	30	16	176	29.1904	-0.685772	0.348518	-1.96768	0.0491047	0.117526	42.5532	33.9107	31.5419	21.1419	29.986	16.0089	down_FC0_6	down_FC0_8	P0_05	NA	NA	-0.685772	0.548338	0.431822	0.405233	0.269773	0.387369	0.204238	2.24677
NM_010212	Fhl2	1558	95	106	69	61	60	45	436	72.3593	-0.685901	0.236028	-2.90602	0.00366061	0.0144665	94.0129	105.722	68.0121	61.4121	59.972	45.0251	down_FC0_6	down_FC0_8	P0_05	P0_05	P0_1	-0.685901	2.04966	2.27777	1.47836	1.32583	1.31079	0.971866	9.41427
NM_008591	Met	6628	192	232	181	110	133	129	977	162.093	-0.685907	0.162757	-4.21429	2.5056e-05	0.000186444	190.005	231.391	178.409	110.743	132.938	129.072	down_FC0_6	down_FC0_8	P0_05	P0_05	P0_1	-0.685907	0.973742	1.17186	0.911582	0.561999	0.682996	0.65489	4.95707
NM_001098226	Tead3	2435	238	242	236	151	168	121	1156	191.754	-0.686002	0.150908	-4.54583	5.4718e-06	4.7313e-05	235.527	241.365	232.621	152.02	167.922	121.068	down_FC0_6	down_FC0_8	P0_05	P0_05	P0_1	-0.686002	3.28551	3.32726	3.23529	2.09992	2.34833	1.67204	15.9684
NM_175638	Wnk4	4127	60	75	57	39	37	42	310	51.4389	-0.686368	0.259735	-2.64257	0.00822785	0.0281822	59.3766	74.8031	56.1839	39.2634	36.9827	42.0235	down_FC0_6	down_FC0_8	P0_05	P0_05	P0_1	-0.686368	0.4887	0.608412	0.461042	0.320004	0.305152	0.342433	2.52574
NM_001368706	Cecr2	9383	3775	4302	4174	2537	2456	2532	19776	3280.52	-0.686751	0.0753274	-9.11688	7.73166e-20	3.21198e-18	3735.78	4290.7	4114.24	2554.14	2454.85	2533.41	down_FC0_6	down_FC0_8	P0_05	P0_05	P0_1	-0.686751	13.5239	15.3497	14.8495	9.15596	8.90914	9.07995	70.8681
NM_001039554	Angptl7	2055	156	148	157	107	66	110	744	123.416	-0.686992	0.191291	-3.59134	0.000328981	0.00182569	154.379	147.611	154.752	107.723	65.9692	110.061	down_FC0_6	down_FC0_8	P0_05	P0_05	P0_1	-0.686992	2.55175	2.41113	2.55028	1.76318	1.09315	1.80112	12.1706
NM_008137	Gna14	3374	70	91	80	58	55	35	389	64.5457	-0.687019	0.246073	-2.79193	0.00523948	0.0195262	69.2727	90.761	78.8546	58.3918	54.9743	35.0195	down_FC0_6	down_FC0_8	P0_05	P0_05	P0_1	-0.687019	0.697394	0.902957	0.791489	0.582114	0.554839	0.349047	3.87784
NM_010399	H2-T9	1627	135	124	145	83	82	83	652	108.127	-0.687216	0.18202	-3.7755	0.000159684	0.000970027	133.597	123.674	142.924	83.5607	81.9617	83.0463	down_FC0_6	down_FC0_8	P0_05	P0_05	P0_1	-0.687216	2.78915	2.55156	2.97495	1.72749	1.71544	1.71653	13.4751
NM_178045	Rassf4	6331	114	122	119	65	73	80	573	95.0402	-0.68723	0.193582	-3.55007	0.000385131	0.00209607	112.816	121.68	117.296	65.4391	72.9659	80.0447	down_FC0_6	down_FC0_8	P0_05	P0_05	P0_1	-0.68723	0.605282	0.645147	0.627443	0.347669	0.392464	0.425186	3.04319
NM_001205133	Yes1	2417	725	841	944	542	481	517	4050	671.745	-0.687915	0.108992	-6.31163	2.76117e-10	4.55499e-09	717.467	838.792	930.485	545.661	480.776	517.289	down_FC0_6	down_FC0_8	P0_05	P0_05	P0_1	-0.687915	10.0829	11.649	13.0375	7.5936	6.77357	7.19739	56.3341
NM_183221	Fat4	16088	50	53	42	31	24	34	234	38.8262	-0.687949	0.297042	-2.316	0.0205585	0.0592707	49.4805	52.8608	41.3987	31.2094	23.9888	34.019	down_FC0_6	down_FC0_8	P0_05	NA	P0_1	-0.687949	0.10447	0.110292	0.0871459	0.0652506	0.050776	0.0711112	0.489046
NM_153125	Sec16a	8707	5078	5790	5067	3263	3545	2974	25717	4266.42	-0.687954	0.0857515	-8.02265	1.0349e-15	3.07302e-14	5025.24	5774.8	4994.46	3285.04	3543.35	2975.66	down_FC0_6	down_FC0_8	P0_05	P0_05	P0_1	-0.687954	19.6042	22.2629	19.4259	12.6904	13.8579	11.493	99.3343
NM_146261	Fam199x	8289	165	264	211	110	153	130	1033	171.386	-0.688159	0.181655	-3.78828	0.000151694	0.000927425	163.286	263.307	207.979	110.743	152.929	130.073	down_FC0_6	down_FC0_8	P0_05	P0_05	P0_1	-0.688159	0.669125	1.06628	0.849728	0.449382	0.628259	0.527719	4.1905
NM_201642	Ugt1a7c	3287	78	94	79	55	45	54	405	67.1987	-0.688484	0.229369	-3.00165	0.00268525	0.0111744	77.1896	93.7532	77.8689	55.3715	44.979	54.0302	down_FC0_6	down_FC0_8	P0_05	P0_05	P0_1	-0.688484	0.797664	0.957413	0.802282	0.566615	0.465974	0.552784	4.14273
NM_001141949	Nmi	1357	70	51	70	40	35	42	308	51.069	-0.689889	0.262698	-2.62616	0.0086353	0.0293531	69.2727	50.8661	68.9978	40.2702	34.9837	42.0235	down_FC0_6	down_FC0_8	P0_05	P0_05	P0_1	-0.689889	1.73398	1.25823	1.72194	0.998172	0.877884	1.04143	7.63164
NM_001081212	Irs2	6790	1662	1774	1746	993	1170	1013	8358	1386.3	-0.690071	0.0862891	-7.9972	1.27284e-15	3.74759e-14	1644.73	1769.34	1721	999.708	1169.45	1013.57	down_FC0_6	down_FC0_8	P0_05	P0_05	P0_1	-0.690071	8.22785	8.74691	8.5837	4.95227	5.86496	5.01997	41.3957
NM_009230	Soat1	4767	1386	1421	1371	868	939	753	6738	1117.68	-0.690266	0.0925738	-7.45638	8.89287e-14	2.21805e-12	1371.6	1417.27	1351.37	873.863	938.562	753.42	down_FC0_6	down_FC0_8	P0_05	P0_05	P0_1	-0.690266	9.77335	9.97976	9.60046	6.16595	6.70455	5.3151	47.5392
NM_023815	Trp53rkb	4409	39	42	48	30	14	35	208	34.5022	-0.690369	0.335058	-2.06045	0.0393558	0.0984193	38.5948	41.8897	47.3128	30.2027	13.9935	35.0195	down_FC0_6	down_FC0_8	P0_05	NA	P0_1	-0.690369	0.297338	0.318919	0.363413	0.230413	0.108078	0.267109	1.58527
NM_018827	Crlf1	1660	222	172	207	134	100	134	969	160.702	-0.690496	0.16782	-4.11451	3.88006e-05	0.000273578	219.693	171.548	204.036	134.905	99.9533	134.075	down_FC0_6	down_FC0_8	P0_05	P0_05	P0_1	-0.690496	4.49542	3.4689	4.16258	2.73352	2.05041	2.71618	19.627
NM_008873	Plau	2330	92	92	102	52	52	71	461	76.4515	-0.692133	0.218473	-3.16805	0.00153466	0.00690752	91.0441	91.7584	100.54	52.3513	51.9757	71.0396	down_FC0_6	down_FC0_8	P0_05	P0_05	P0_1	-0.692133	1.32726	1.32191	1.46132	0.75574	0.75962	1.02533	6.65118
NR_038026	4933412E12Rik	1508	94	84	77	53	64	39	411	68.175	-0.692577	0.236601	-2.92719	0.00342038	0.0136828	93.0233	83.7794	75.8976	53.358	63.9701	39.0218	down_FC0_6	down_FC0_8	P0_05	P0_05	P0_1	-0.692577	2.09533	1.86487	1.70447	1.19014	1.44453	0.870211	9.16956
NM_146244	Rps6kl1	2521	226	213	237	149	119	145	1089	180.622	-0.693985	0.150753	-4.60346	4.15538e-06	3.68248e-05	223.652	212.441	233.607	150.006	118.944	145.081	down_FC0_6	down_FC0_8	P0_05	P0_05	P0_1	-0.693985	3.01343	2.82864	3.13816	2.00142	1.60666	1.93534	14.5236
NM_033073	Krt7	1575	86	71	64	46	62	27	356	59.0501	-0.694746	0.27334	-2.54169	0.0110317	0.0358571	85.1064	70.8136	63.0837	46.3107	61.9711	27.0151	down_FC0_6	down_FC0_8	P0_05	P0_05	P0_1	-0.694746	1.83545	1.50921	1.35644	0.989014	1.33986	0.576826	7.6068
NM_001123327	Qser1	8961	3193	4209	3701	2248	2289	2246	17886	2967.36	-0.694976	0.0936468	-7.42125	1.1602e-13	2.87089e-12	3159.82	4197.95	3648.01	2263.19	2287.93	2247.25	down_FC0_6	down_FC0_8	P0_05	P0_05	P0_1	-0.694976	11.9775	15.7251	13.7868	8.49503	8.69438	8.43363	67.1125
NM_019656	Tspan6	1753	170	178	176	109	98	113	844	140	-0.694977	0.162806	-4.26873	1.96587e-05	0.000150139	168.234	177.533	173.48	109.736	97.9543	113.063	down_FC0_6	down_FC0_8	P0_05	P0_05	P0_1	-0.694977	3.25981	3.39945	3.35143	2.10557	1.9028	2.16899	16.1881
NM_148948	Dicer1	9822	3690	4354	4123	2407	2491	2533	19598	3250.95	-0.695162	0.0792747	-8.76902	1.80223e-18	6.64998e-17	3651.66	4342.57	4063.97	2423.26	2489.84	2534.41	down_FC0_6	down_FC0_8	P0_05	P0_05	P0_1	-0.695162	12.6285	14.8409	14.0124	8.29853	8.63223	8.67754	67.0901
NM_144797	Metrnl	2462	68	61	61	41	37	38	306	50.7568	-0.695231	0.256466	-2.71081	0.00671192	0.0238368	67.2935	60.8398	60.1267	41.277	36.9827	38.0212	down_FC0_6	down_FC0_8	P0_05	P0_05	P0_1	-0.695231	0.928424	0.829493	0.827069	0.563925	0.51152	0.519346	4.17978
NM_001290684	Shroom2	7489	939	1054	975	630	605	577	4780	792.969	-0.695544	0.0926781	-7.50494	6.14562e-14	1.55136e-12	929.244	1051.23	961.041	634.256	604.718	577.322	down_FC0_6	down_FC0_8	P0_05	P0_05	P0_1	-0.695544	4.2147	4.71181	4.34591	2.84867	2.74967	2.59247	21.4632
NM_178114	Amigo2	3211	147	138	123	76	76	97	657	108.98	-0.696205	0.187808	-3.70701	0.000209719	0.00123275	145.473	137.638	121.239	76.5134	75.9645	97.0542	down_FC0_6	down_FC0_8	P0_05	P0_05	P0_1	-0.696205	1.53887	1.43883	1.27869	0.801491	0.805605	1.01647	6.87995
NM_001082974	Neurl2	1152	39	58	39	28	22	33	219	36.3469	-0.696721	0.316244	-2.20311	0.0275868	0.0749532	38.5948	57.8477	38.4416	28.1891	21.9897	33.0184	down_FC0_6	down_FC0_8	P0_05	NA	P0_1	-0.696721	1.13799	1.68557	1.13009	0.823059	0.650009	0.96388	6.39059
NM_001042699	Syne3	5431	56	74	75	44	39	42	330	54.7421	-0.697173	0.25326	-2.7528	0.00590888	0.0215241	55.4182	73.8057	73.9262	44.2972	38.9818	42.0235	down_FC0_6	down_FC0_8	P0_05	P0_05	P0_1	-0.697173	0.346604	0.456166	0.460979	0.274346	0.244418	0.260214	2.04273
NM_001190332	Frmd7	4634	38	41	44	21	25	29	198	32.8357	-0.697348	0.317874	-2.19379	0.0282509	0.0763865	37.6052	40.8923	43.37	21.1419	24.9883	29.0162	down_FC0_6	down_FC0_8	P0_05	NA	P0_1	-0.697348	0.275647	0.296209	0.316954	0.153458	0.183626	0.210573	1.43647
NM_010235	Fosl1	1699	174	171	185	121	111	91	853	141.485	-0.697611	0.167038	-4.17635	2.96218e-05	0.000215855	172.192	170.551	182.351	121.817	110.948	91.0508	down_FC0_6	down_FC0_8	P0_05	P0_05	P0_1	-0.697611	3.44256	3.36956	3.63478	2.41167	2.22371	1.80223	16.8845
NM_001242940	Grin1os	2888	84	67	59	47	51	30	338	56.0695	-0.697725	0.264707	-2.63584	0.00839305	0.0286665	83.1272	66.8241	58.1553	47.3175	50.9762	30.0168	down_FC0_6	down_FC0_8	P0_05	P0_05	P0_1	-0.697725	0.977704	0.776692	0.681953	0.551094	0.601066	0.349531	3.93804
NM_009727	Atp8a1	8093	459	528	517	259	324	334	2421	401.538	-0.697769	0.120958	-5.7687	7.98849e-09	1.10831e-07	454.231	526.613	509.598	260.75	323.849	334.187	down_FC0_6	down_FC0_8	P0_05	P0_05	P0_1	-0.697769	1.90646	2.18421	2.13246	1.08372	1.36265	1.38867	10.0582
NM_011670	Uchl1	1136	1570	1307	1488	871	872	916	7024	1164.82	-0.698265	0.0890804	-7.83859	4.55635e-15	1.29291e-13	1553.69	1303.57	1466.7	876.884	871.593	916.512	down_FC0_6	down_FC0_8	P0_05	P0_05	P0_1	-0.698265	46.4565	38.5184	43.7245	25.9636	26.1269	27.1318	207.922
NM_001289619	Zyx	2501	1524	1451	1435	938	874	874	7096	1177.04	-0.698702	0.0818571	-8.53562	1.39402e-17	4.74164e-16	1508.17	1447.19	1414.45	944.336	873.592	874.488	down_FC0_6	down_FC0_8	P0_05	P0_05	P0_1	-0.698702	20.4831	19.4234	19.1531	12.7003	11.8945	11.7587	95.4131
NM_198191	Pip5kl1	1566	65	58	51	34	39	33	280	46.4453	-0.698754	0.270603	-2.58221	0.00981688	0.0326077	64.3246	57.8477	50.2698	34.2297	38.9818	33.0184	down_FC0_6	down_FC0_8	P0_05	P0_05	P0_1	-0.698754	1.39523	1.23996	1.08712	0.735212	0.84766	0.709061	6.01425
NR_110337	Spn	2166	159	147	144	104	71	99	724	120.104	-0.698945	0.184202	-3.79445	0.000147968	0.000908012	157.348	146.614	141.938	104.703	70.9669	99.0553	down_FC0_6	down_FC0_8	P0_05	P0_05	P0_1	-0.698945	2.46754	2.27211	2.21924	1.62592	1.1157	1.53794	11.2385
NM_010228	Flt1	6863	84	87	107	62	66	41	447	74.1296	-0.701076	0.231194	-3.03242	0.00242604	0.0102399	83.1272	86.7715	105.468	62.4188	65.9692	41.0229	down_FC0_6	down_FC0_8	P0_05	P0_05	P0_1	-0.701076	0.411425	0.424401	0.520439	0.305916	0.327325	0.201016	2.19052
NM_001177871	Filip1l	3249	167	160	211	118	105	104	865	143.438	-0.701135	0.170114	-4.12157	3.763e-05	0.000266343	165.265	159.58	207.979	118.797	104.951	104.058	down_FC0_6	down_FC0_8	P0_05	P0_05	P0_1	-0.701135	1.72779	1.6487	2.16787	1.22987	1.09999	1.07707	8.95129
NM_007742	Col1a1	5877	858	889	721	606	414	480	3968	658.433	-0.701769	0.128183	-5.47476	4.38099e-08	5.45265e-07	849.085	886.666	710.677	610.094	413.807	480.268	down_FC0_6	down_FC0_8	P0_05	P0_05	P0_1	-0.701769	4.90746	5.06427	4.09524	3.49174	2.39769	2.74819	22.7046
NM_031170	Krt8	1794	436	385	405	270	289	186	1971	326.909	-0.701853	0.143116	-4.90407	9.38694e-07	9.5105e-06	431.47	383.989	399.202	271.824	288.865	186.104	down_FC0_6	down_FC0_8	P0_05	P0_05	P0_1	-0.701853	8.16938	7.18471	7.53585	5.09644	5.48308	3.48861	36.9581
NM_001276250	Cp	4690	61	33	36	19	27	33	209	34.6497	-0.702177	0.338832	-2.07234	0.0382335	0.0962195	60.3662	32.9133	35.4846	19.1283	26.9874	33.0184	down_FC0_6	down_FC0_8	P0_05	NA	P0_1	-0.702177	0.437202	0.235566	0.25623	0.137185	0.195948	0.236757	1.49889
NM_022017	Trpv4	3208	98	102	88	69	72	34	463	76.8176	-0.702237	0.244479	-2.87239	0.00407381	0.0158141	96.9818	101.732	86.7401	69.4661	71.9664	34.019	down_FC0_6	down_FC0_8	P0_05	P0_05	P0_1	-0.702237	1.02687	1.06448	0.915689	0.72835	0.763919	0.35662	4.85593
NM_028966	Samd4	6842	131	146	130	99	73	75	654	108.512	-0.703896	0.189693	-3.71071	0.000206682	0.00121751	129.639	145.617	128.139	99.6687	72.9659	75.0419	down_FC0_6	down_FC0_8	P0_05	P0_05	P0_1	-0.703896	0.643596	0.714399	0.63425	0.489979	0.363152	0.368841	3.21422
NM_010101	S1pr3	4480	104	81	130	64	59	68	506	83.8814	-0.704331	0.219687	-3.20607	0.00134562	0.00617193	102.919	80.7873	128.139	64.4323	58.9725	68.038	down_FC0_6	down_FC0_8	P0_05	P0_05	P0_1	-0.704331	0.780334	0.60531	0.968646	0.483757	0.448253	0.510731	3.79703
NM_001310708	Sorbs2	4166	35	41	46	27	20	27	196	32.5097	-0.704454	0.322423	-2.18487	0.0288981	0.0777808	34.6363	40.8923	45.3414	27.1824	19.9907	27.0151	down_FC0_6	down_FC0_8	P0_05	NA	P0_1	-0.704454	0.282406	0.329485	0.368586	0.219467	0.163403	0.218075	1.58142
NM_172893	Parp12	3215	2647	2688	2550	1599	1284	1899	12667	2101.2	-0.705041	0.109619	-6.43176	1.26132e-10	2.16038e-09	2619.5	2680.94	2513.49	1609.8	1283.4	1900.06	down_FC0_6	down_FC0_8	P0_05	P0_05	P0_1	-0.705041	27.6757	27.9911	26.4764	16.842	13.5936	19.8749	132.454
NM_145155	Wasf3	2673	1165	1339	1178	792	830	611	5915	981.303	-0.705277	0.111134	-6.34622	2.20676e-10	3.68897e-09	1152.9	1335.48	1161.13	797.35	829.613	611.341	down_FC0_6	down_FC0_8	P0_05	P0_05	P0_1	-0.705277	14.6505	16.7708	14.7111	10.0335	10.5689	7.69137	74.4261
NM_194061	D630045J12Rik	11078	521	624	584	389	360	299	2777	460.702	-0.705801	0.120013	-5.88101	4.07765e-09	5.86773e-08	515.587	622.361	575.639	391.628	359.832	299.167	down_FC0_6	down_FC0_8	P0_05	P0_05	P0_1	-0.705801	1.58089	1.88579	1.75975	1.18909	1.10609	0.908178	8.42979
NM_001001454	Ttyh1	2996	289	291	288	169	181	176	1394	231.211	-0.706226	0.131162	-5.38437	7.26971e-08	8.7256e-07	285.997	290.236	283.877	170.142	180.916	176.098	down_FC0_6	down_FC0_8	P0_05	P0_05	P0_1	-0.706226	3.24251	3.25179	3.20886	1.91016	2.0563	1.97666	15.6463
NM_153535	Fam149a	5463	56	39	47	30	25	31	228	37.8085	-0.706464	0.301602	-2.34237	0.0191617	0.0560545	55.4182	38.8976	46.3271	30.2027	24.9883	31.0173	down_FC0_6	down_FC0_8	P0_05	NA	P0_1	-0.706464	0.344574	0.239004	0.287188	0.185958	0.155761	0.190938	1.40342
NM_010730	Anxa1	1380	365	350	370	218	203	236	1742	288.917	-0.707099	0.122917	-5.75264	8.78603e-09	1.21144e-07	361.208	349.081	364.703	219.473	202.905	236.132	down_FC0_6	down_FC0_8	P0_05	P0_05	P0_1	-0.707099	8.89076	8.49102	8.94999	5.34937	5.00687	5.75432	42.4423
NM_152894	Pop1	3374	1791	1787	1734	1165	826	1222	8525	1414.17	-0.708572	0.115298	-6.14557	7.9675e-10	1.25049e-08	1772.39	1782.31	1709.17	1172.87	825.614	1222.68	down_FC0_6	down_FC0_8	P0_05	P0_05	P0_1	-0.708572	17.8433	17.7317	17.1555	11.6925	8.33267	12.1867	84.9424
NM_178911	Pld4	1965	79	79	80	41	51	52	382	63.3514	-0.708613	0.232736	-3.04471	0.00232908	0.00990406	78.1792	78.7925	78.8546	41.277	50.9762	52.029	down_FC0_6	down_FC0_8	P0_05	P0_05	P0_1	-0.708613	1.35142	1.34597	1.35902	0.706556	0.883399	0.890435	6.5368
NM_033563	Klf7	1330	113	129	135	87	83	58	605	100.356	-0.708779	0.200428	-3.53634	0.000405719	0.00219591	111.826	128.661	133.067	87.5877	82.9613	58.0324	down_FC0_6	down_FC0_8	P0_05	P0_05	P0_1	-0.708779	2.85596	3.2472	3.3883	2.2151	2.1241	1.46736	15.298
NM_001356350	Wls	2124	293	258	281	176	154	173	1335	221.411	-0.709212	0.13716	-5.1707	2.33217e-07	2.59224e-06	289.956	257.323	276.977	177.189	153.928	173.097	down_FC0_6	down_FC0_8	P0_05	P0_05	P0_1	-0.709212	4.63701	4.06664	4.41623	2.80597	2.46783	2.74065	21.1343
NM_001290421	Flna	8320	11909	12765	11949	7789	6919	7437	58768	9748.87	-0.709295	0.0722554	-9.8165	9.56097e-23	4.8544e-21	11785.3	12731.5	11777.9	7841.61	6915.77	7441.15	down_FC0_6	down_FC0_8	P0_05	P0_05	P0_1	-0.709295	48.1146	51.3651	47.9411	31.7018	28.3054	30.0771	237.505
NM_028657	Mfsd12	3959	460	418	448	264	258	279	2127	352.755	-0.71055	0.113697	-6.24949	4.11805e-10	6.61571e-09	455.221	416.902	441.586	265.783	257.88	279.156	down_FC0_6	down_FC0_8	P0_05	P0_05	P0_1	-0.71055	3.90569	3.53477	3.77739	2.2581	2.21811	2.37126	18.0653
NM_021793	Tmem8	3448	1476	1368	1389	937	755	863	6788	1125.94	-0.711497	0.0934859	-7.61074	2.72521e-14	7.19231e-13	1460.66	1364.41	1369.11	943.329	754.648	863.482	down_FC0_6	down_FC0_8	P0_05	P0_05	P0_1	-0.711497	14.3895	13.2828	13.4473	9.20232	7.45296	8.4218	66.1966
NM_009829	Ccnd2	5764	1355	1614	1425	940	673	1040	7047	1169.15	-0.71155	0.125894	-5.65199	1.586e-08	2.10707e-07	1340.92	1609.76	1404.6	946.35	672.686	1040.58	down_FC0_6	down_FC0_8	P0_05	P0_05	P0_1	-0.71155	7.90206	9.37455	8.2526	5.52242	3.97411	6.07115	41.0969
NM_183027	Ap1s3	2869	169	148	142	100	88	89	736	122.084	-0.711969	0.175704	-4.0521	5.07607e-05	0.000348877	167.244	147.611	139.967	100.676	87.9589	89.0497	down_FC0_6	down_FC0_8	P0_05	P0_05	P0_1	-0.711969	1.98007	1.72704	1.65218	1.18031	1.044	1.04381	8.62741
NM_028447	Prrc1	4790	1488	1278	1370	849	906	738	6629	1099.38	-0.713608	0.0963339	-7.40766	1.2855e-13	3.16843e-12	1472.54	1274.64	1350.39	854.735	905.577	738.412	down_FC0_6	down_FC0_8	P0_05	P0_05	P0_1	-0.713608	10.4422	8.93236	9.5474	6.00202	6.43786	5.18421	46.5461
NM_019456	Apbb1ip	2524	69	70	65	38	43	42	327	54.2381	-0.713656	0.248446	-2.87248	0.00407259	0.0158114	68.2831	69.8162	64.0694	38.2567	42.9799	42.0235	down_FC0_6	down_FC0_8	P0_05	P0_05	P0_1	-0.713656	0.918935	0.928495	0.859654	0.509823	0.579867	0.559914	4.35669
NM_010174	Fabp3	674	422	304	388	218	299	154	1785	295.947	-0.714359	0.296152	-2.41214	0.0158593	0.0483244	417.615	303.202	382.445	219.473	298.86	154.086	down_FC0_6	down_FC0_8	P0_05	P0_05	P0_1	-0.714359	21.0464	15.1003	19.2164	10.9527	15.0994	7.68816	89.1033
NM_013631	Pklr	2774	35	31	32	18	26	15	157	26.0358	-0.71568	0.360795	-1.98362	0.0472984	0.113926	34.6363	30.9186	31.5419	18.1216	25.9879	15.0084	down_FC0_6	down_FC0_8	P0_05	NA	NA	-0.71568	0.424118	0.374133	0.385073	0.219731	0.319019	0.181948	1.90402
NM_001163567	Fam102b	5689	215	257	224	142	127	150	1115	184.978	-0.715918	0.150609	-4.75348	1.99948e-06	1.88215e-05	212.766	256.325	220.793	142.959	126.941	150.084	down_FC0_6	down_FC0_8	P0_05	P0_05	P0_1	-0.715918	1.27036	1.51241	1.31435	0.845235	0.759831	0.88719	6.58938
NM_183030	Smim10l2a	3129	70	83	68	46	46	41	354	58.7322	-0.716473	0.242536	-2.95409	0.00313594	0.0127253	69.2727	82.782	67.0264	46.3107	45.9785	41.0229	down_FC0_6	down_FC0_8	P0_05	P0_05	P0_1	-0.716473	0.752	0.888062	0.725443	0.497826	0.500382	0.4409	3.80461
NM_010130	Adgre1	3221	126	141	137	80	81	82	647	107.318	-0.717014	0.182279	-3.93361	8.36804e-05	0.000547849	124.691	140.63	135.039	80.5404	80.9622	82.0458	down_FC0_6	down_FC0_8	P0_05	P0_05	P0_1	-0.717014	1.31494	1.46555	1.41981	0.841055	0.85594	0.856613	6.7539
[truncated: 1,324 more rows]
