# Supplementary material for: Lamin A/C-dependent chromatin architecture safeguards naïve pluripotency to prevent aberrant cardiovascular cell fate and function
Source: Nat Commun. 2022 Nov 4;13:6663. doi: 10.1038/s41467-022-34366-7 (PMC9636150; doi:10.1038/s41467-022-34366-7)
Supplement: Supplementary file 7 — Supplementary Data 4 [file 41467_2022_34366_MOESM7_ESM.xlsx]

## Sheet: DE_list_KO_vs_Ctr
Supplementary information, Table S3. ATAC-Seq peaks in mESCs (n=3).
seqnames	start	end	ENSEMBL	SYMBOL
chr14	77518217	77520551	ENSMUSG00000067973	Gm6994
chr14	94796216	94797474	ENSMUSG00000055421	Pcdh9
chr14	105858907	105862516	ENSMUSG00000022114	Spry2
chr14	99324425	99326174	ENSMUSG00000005148	Klf5
chr14	99509834	99511016	ENSMUSG00000005148	Klf5
chr14	79768286	79771659	ENSMUSG00000102774	Gm9748
chr14	101607607	101609394	ENSMUSG00000033083	Tbc1d4
chr14	121504686	121507216	ENSMUSG00000025557	Slc15a1
chr14	87415628	87418009	ENSMUSG00000022019	Tdrd3
chr14	102980734	102983358	ENSMUSG00000092901	Mir5130
chr14	97543042	97546687	ENSMUSG00000055639	Dach1
chr14	118976642	118978056	ENSMUSG00000042104	Uggt2
chr14	103077799	103080705	ENSMUSG00000022125	Cln5
chr14	105894955	105899253	ENSMUSG00000022114	Spry2
chr14	89324749	89326000	ENSMUSG00000115001	4930474H20Rik
chr14	116924983	116927353	ENSMUSG00000058571	Gpc6
chr14	122415923	122417101	ENSMUSG00000064052	Gm5089
chr14	84442652	84448319	ENSMUSG00000035566	Pcdh17
chr14	103098590	103102874	ENSMUSG00000022124	Fbxl3
chr14	101729234	101730461	ENSMUSG00000033060	Lmo7
chr14	105258153	105259443	ENSMUSG00000053253	Ndfip2
chr14	91478016	91479214	ENSMUSG00000115001	4930474H20Rik
chr14	111427349	111430180	ENSMUSG00000033214	Slitrk5
chrY	90807188	90811853	ENSMUSG00000096768	Erdr1
chr14	118234546	118237403	ENSMUSG00000090534	LOC105245869
chr14	79139622	79141157	ENSMUSG00000058997	Vwa8
chr14	99053860	99055640	ENSMUSG00000022070	Bora
chr14	99037773	99039767	ENSMUSG00000033186	Mzt1
chr14	99353192	99355781	ENSMUSG00000005148	Klf5
chr14	79582810	79584309	ENSMUSG00000022024	Sugt1
chr14	120477236	120479272	ENSMUSG00000051615	Rap2a
chr14	92826501	92827322	ENSMUSG00000055421	Pcdh9
chr14	78724343	78726262	ENSMUSG00000034731	Dgkh
chr14	99298321	99299480	ENSMUSG00000005148	Klf5
chr14	103649913	103651065	ENSMUSG00000055717	Slain1
chr14	78848780	78851112	ENSMUSG00000058997	Vwa8
chr14	99338836	99340961	ENSMUSG00000005148	Klf5
chr14	77250457	77251622	ENSMUSG00000022012	Enox1
chr14	120845248	120847474	ENSMUSG00000030662	Ipo5
chr14	100283461	100287000	ENSMUSG00000072294	Klf12
chr14	79109569	79110959	ENSMUSG00000058997	Vwa8
chr14	107447310	107448755	ENSMUSG00000099794	1700128A07Rik
chr14	122982399	122983784	ENSMUSG00000041594	Tmtc4
chr14	86395508	86397148	ENSMUSG00000115271	4930529K09Rik
chr14	103906311	103907404	ENSMUSG00000022122	Ednrb
chr14	120830245	120832750	ENSMUSG00000030662	Ipo5
chr14	124033025	124034086	ENSMUSG00000099994	1700024B18Rik
chr14	76110384	76111330	ENSMUSG00000022008	Gpalpp1
chr14	114038511	114039888	ENSMUSG00000115320	4930524C18Rik
chr14	123587316	123588175	ENSMUSG00000000197	Nalcn
chr14	76081189	76082005	ENSMUSG00000022008	Gpalpp1
chr14	79390020	79391165	ENSMUSG00000022020	Naa16
chr14	122276813	122277894	ENSMUSG00000025545	Clybl
chr14	116869192	116870557	ENSMUSG00000058571	Gpc6
chr14	119137383	119139049	ENSMUSG00000053465	Hs6st3
chr14	93889962	93891746	ENSMUSG00000055421	Pcdh9
chr14	79425895	79427542	ENSMUSG00000043881	Kbtbd7
chr14	103069613	103070852	ENSMUSG00000022125	Cln5
chr14	118695690	118698622	ENSMUSG00000032849	Abcc4
chr14	121675386	121677218	ENSMUSG00000025558	Dock9
chr14	121797432	121798883	ENSMUSG00000025558	Dock9
chr14	122180604	122182461	ENSMUSG00000025545	Clybl
chr14	115091922	115093048	ENSMUSG00000022112	Gpc5
chr14	99308284	99311782	ENSMUSG00000005148	Klf5
chr14	99206580	99207200	ENSMUSG00000022064	Pibf1
chr14	118713155	118714134	ENSMUSG00000032849	Abcc4
chr14	77579796	77581050	ENSMUSG00000022012	Enox1
chr14	123626193	123627368	ENSMUSG00000000197	Nalcn
chr14	122473758	122476493	ENSMUSG00000085555	2610035F20Rik
chr14	111260656	111262427	ENSMUSG00000033214	Slitrk5
chr14	121945964	121947538	ENSMUSG00000041765	Ubac2
chr14	119005901	119008055	ENSMUSG00000042104	Uggt2
chr14	122106780	122107729	NA	A330035P11Rik
chr14	79480795	79482109	ENSMUSG00000022023	Wbp4
chr14	98167523	98169927	ENSMUSG00000055639	Dach1
chr14	95833364	95834478	ENSMUSG00000034689	Spertl
chr14	95659325	95661839	ENSMUSG00000034689	Spertl
chr14	87140561	87141683	ENSMUSG00000022021	Diaph3
chr14	99777545	99779096	ENSMUSG00000072294	Klf12
chr14	99045508	99046744	ENSMUSG00000033186	Mzt1
chrY	90739593	90744707	ENSMUSG00000072844	G530011O06Rik
chr14	118136598	118137918	ENSMUSG00000022131	Gpr180
chr14	120362342	120363893	ENSMUSG00000022139	Mbnl2
chr14	121878170	121879323	ENSMUSG00000102112	1810041H14Rik
chr14	85298712	85299558	ENSMUSG00000115529	9630013A20Rik
chr14	79564620	79565329	ENSMUSG00000022024	Sugt1
chr14	87086840	87089343	ENSMUSG00000022021	Diaph3
chr14	78216464	78218068	ENSMUSG00000087932	Mir1971
chr14	99099185	99100210	ENSMUSG00000033166	Dis3
chr14	76387390	76388347	ENSMUSG00000022010	Tsc22d1
chr14	99786218	99787010	ENSMUSG00000072294	Klf12
chr14	77156077	77157885	ENSMUSG00000022012	Enox1
chr14	79487092	79489456	ENSMUSG00000022023	Wbp4
chr14	91975728	91976919	ENSMUSG00000115001	4930474H20Rik
chr14	121303386	121305951	ENSMUSG00000063410	Stk24
chr14	77626187	77627786	ENSMUSG00000022012	Enox1
chr14	118088653	118090622	ENSMUSG00000022129	Dct
chr14	98589694	98590907	ENSMUSG00000055639	Dach1
chr14	120910185	120911389	ENSMUSG00000030662	Ipo5
chr14	84222821	84224287	ENSMUSG00000115043	Gm32455
chr14	94895033	94896010	ENSMUSG00000034689	Spertl
chr14	104789025	104791054	ENSMUSG00000115432	D130009I18Rik
chr14	120312704	120313911	ENSMUSG00000022139	Mbnl2
chr14	118937328	118938698	ENSMUSG00000022136	Dnajc3
chr14	79587201	79588761	ENSMUSG00000022024	Sugt1
chr14	78731517	78734850	ENSMUSG00000034731	Dgkh
chr14	91655833	91656602	ENSMUSG00000115001	4930474H20Rik
chr14	120137532	120138309	ENSMUSG00000044819	Oxgr1
chr14	105008201	105009717	ENSMUSG00000022119	Rbm26
chr14	100458853	100460095	ENSMUSG00000072294	Klf12
chr14	105176304	105177793	ENSMUSG00000022119	Rbm26
chr14	76266434	76267626	ENSMUSG00000115625	2900040C04Rik
chr14	76151996	76153443	ENSMUSG00000022009	Nufip1
chr14	115040047	115042832	ENSMUSG00000065508	Mir17
chr14	101516316	101517722	ENSMUSG00000033083	Tbc1d4
chr14	75303568	75304677	ENSMUSG00000022000	Zc3h13
chr14	84156215	84158054	ENSMUSG00000115043	Gm32455
chr14	122104636	122106031	NA	A330035P11Rik
chr14	103345563	103347283	ENSMUSG00000033004	Mycbp2
chr14	100212628	100213542	ENSMUSG00000072294	Klf12
chr14	89385172	89386506	ENSMUSG00000115001	4930474H20Rik
chr11	55682519	55685491	ENSMUSG00000000263	Glra1
chr14	122340620	122342501	ENSMUSG00000064052	Gm5089
chr14	99348019	99350260	ENSMUSG00000005148	Klf5
chr14	124414531	124416290	ENSMUSG00000025551	Fgf14
chr14	122533791	122534911	ENSMUSG00000041650	Pcca
chr14	79300659	79302005	ENSMUSG00000022018	Rgcc
chr14	78683785	78684575	ENSMUSG00000034731	Dgkh
chr14	101639786	101641110	ENSMUSG00000075486	Commd6
chr14	76424712	76426775	ENSMUSG00000022010	Tsc22d1
chr14	103718779	103721093	ENSMUSG00000089707	Slain1os
chr14	100349871	100351497	ENSMUSG00000072294	Klf12
chr14	111674408	111677211	ENSMUSG00000033214	Slitrk5
chr14	122432287	122434697	ENSMUSG00000064052	Gm5089
chr14	78307147	78308603	ENSMUSG00000022015	Tnfsf11
chr14	96760582	96762124	ENSMUSG00000022076	Klhl1
chr8	65193810	65195067	ENSMUSG00000074300	Smim31
chr3	88492472	88493370	ENSMUSG00000028063	Lmna
chr14	107849565	107850409	ENSMUSG00000075478	Slitrk1
chr14	87463787	87464793	ENSMUSG00000022019	Tdrd3
chr14	87129431	87130857	ENSMUSG00000022021	Diaph3
chr14	105426683	105427986	ENSMUSG00000115548	5430440P10Rik
chr14	117837384	117838217	ENSMUSG00000098648	Mir6239
chr14	105628411	105629555	ENSMUSG00000098780	Mir6390
chr14	117851654	117853382	ENSMUSG00000098648	Mir6239
chr14	113372854	113373724	ENSMUSG00000115320	4930524C18Rik
chr14	124445075	124446957	ENSMUSG00000025551	Fgf14
chr14	99536688	99537934	ENSMUSG00000005148	Klf5
chr14	123066373	123067566	ENSMUSG00000041594	Tmtc4
chr8	23162798	23163566	ENSMUSG00000063672	Nkx6-3
chr14	75954491	75955666	ENSMUSG00000046523	Kctd4
chr14	115205990	115208707	ENSMUSG00000022112	Gpc5
chr14	103093008	103093928	ENSMUSG00000022124	Fbxl3
chr14	118924524	118925998	ENSMUSG00000042156	Dzip1
chr14	90345351	90346284	ENSMUSG00000115001	4930474H20Rik
chr14	99107567	99109063	ENSMUSG00000022064	Pibf1
chr14	124329494	124330151	ENSMUSG00000025551	Fgf14
chr14	87110390	87111621	ENSMUSG00000022021	Diaph3
chr14	77847987	77848813	ENSMUSG00000022013	Dnajc15
chr14	120278344	120279271	ENSMUSG00000022139	Mbnl2
chr14	96517763	96519768	ENSMUSG00000022076	Klhl1
chr14	121588616	121592021	ENSMUSG00000025558	Dock9
chr14	120306321	120308535	ENSMUSG00000022139	Mbnl2
chr14	87044293	87045985	ENSMUSG00000022021	Diaph3
chr14	77036193	77037072	ENSMUSG00000044350	Lacc1
chr14	91806310	91807315	ENSMUSG00000115001	4930474H20Rik
chr14	118709633	118710311	ENSMUSG00000032849	Abcc4
chr14	103131898	103133617	ENSMUSG00000033004	Mycbp2
chr14	75283835	75284911	ENSMUSG00000022000	Zc3h13
chr14	92862593	92863746	ENSMUSG00000055421	Pcdh9
chr14	121218613	121219730	ENSMUSG00000025555	Farp1
chr14	122462754	122465736	ENSMUSG00000041703	Zic5
chr14	121034864	121036941	ENSMUSG00000025555	Farp1
chr14	105920101	105921158	ENSMUSG00000022114	Spry2
chr14	79451695	79452878	ENSMUSG00000075502	Kbtbd6
chr14	118473332	118474733	ENSMUSG00000032849	Abcc4
chr14	105747671	105749016	ENSMUSG00000098780	Mir6390
chr14	89896508	89899019	ENSMUSG00000115001	4930474H20Rik
chr14	75366741	75368282	ENSMUSG00000022000	Zc3h13
chr14	82893246	82894090	ENSMUSG00000115043	Gm32455
chr14	99219607	99220368	ENSMUSG00000022064	Pibf1
chr14	118565122	118566647	ENSMUSG00000098433	Mir6391
chr14	82972768	82974834	ENSMUSG00000115043	Gm32455
chr14	77874361	77875449	ENSMUSG00000022013	Dnajc15
chr14	105500848	105503000	ENSMUSG00000022116	4930449E01Rik
chr14	116897568	116899307	ENSMUSG00000058571	Gpc6
chr14	122912274	122913742	ENSMUSG00000075463	4930594M22Rik
chr14	91534924	91536414	ENSMUSG00000115001	4930474H20Rik
chr6	118769566	118770852	ENSMUSG00000051331	Cacna1c
chr14	105193368	105194785	ENSMUSG00000022119	Rbm26
chr3	18695357	18698373	ENSMUSG00000102699	4930433B08Rik
chr14	121930961	121932212	ENSMUSG00000041765	Ubac2
chr14	121731288	121732653	ENSMUSG00000025558	Dock9
chr14	78536306	78538823	ENSMUSG00000022016	Akap11
chr14	116933701	116934482	ENSMUSG00000058571	Gpc6
chr14	103728802	103729824	ENSMUSG00000089707	Slain1os
chr6	131609680	131610611	ENSMUSG00000054497	Tas2r130
chr14	120948178	120949920	ENSMUSG00000030662	Ipo5
chr14	121426976	121431020	ENSMUSG00000063410	Stk24
chr14	118490100	118491394	ENSMUSG00000032849	Abcc4
chr14	101653279	101654668	ENSMUSG00000022111	Uchl3
chr14	103469543	103471367	ENSMUSG00000022123	Scel
chr14	77635137	77635929	ENSMUSG00000022012	Enox1
chr14	123670886	123671864	ENSMUSG00000032925	Itgbl1
chr14	120318201	120318828	ENSMUSG00000022139	Mbnl2
chr14	100569017	100570822	ENSMUSG00000072294	Klf12
chr9	99420024	99420773	ENSMUSG00000032470	Mras
chr14	78288154	78290412	ENSMUSG00000022015	Tnfsf11
chr14	121455677	121457849	ENSMUSG00000025557	Slc15a1
chr14	121329416	121330335	ENSMUSG00000063410	Stk24
chr14	100054964	100056096	ENSMUSG00000072294	Klf12
chr14	79527073	79528325	ENSMUSG00000036461	Elf1
chr14	92622843	92623632	ENSMUSG00000055421	Pcdh9
chr14	100749284	100751162	ENSMUSG00000042888	Prr30
chr14	79562683	79563279	ENSMUSG00000022024	Sugt1
chr14	100189228	100190035	ENSMUSG00000072294	Klf12
chr14	76413854	76415921	ENSMUSG00000022010	Tsc22d1
chr14	118638129	118639549	ENSMUSG00000032849	Abcc4
chr14	99141968	99142708	ENSMUSG00000022064	Pibf1
chr14	120275189	120275859	ENSMUSG00000022139	Mbnl2
chr14	79016857	79018945	ENSMUSG00000058997	Vwa8
chr12	99360898	99362548	ENSMUSG00000033713	Foxn3
chr14	103843060	103845405	ENSMUSG00000022122	Ednrb
chr14	84247898	84248727	ENSMUSG00000115043	Gm32455
chr14	122776487	122777752	ENSMUSG00000041650	Pcca
chr14	79513902	79515998	ENSMUSG00000036461	Elf1
chr14	78420056	78420712	ENSMUSG00000022016	Akap11
chr14	118705771	118707107	ENSMUSG00000032849	Abcc4
chr14	97782067	97782963	ENSMUSG00000055639	Dach1
chr14	120864035	120865326	ENSMUSG00000030662	Ipo5
chr14	76244051	76245027	ENSMUSG00000115625	2900040C04Rik
chr14	100209713	100211395	ENSMUSG00000072294	Klf12
chr14	123544394	123545708	ENSMUSG00000000197	Nalcn
chrY	90794543	90801199	ENSMUSG00000096768	Erdr1
chr14	103058814	103060070	ENSMUSG00000022125	Cln5
chr14	91717056	91718018	ENSMUSG00000115001	4930474H20Rik
chr14	121345991	121346985	ENSMUSG00000063410	Stk24
chr14	87455671	87456298	ENSMUSG00000022019	Tdrd3
chr14	79591542	79591909	ENSMUSG00000022024	Sugt1
chr14	118766662	118768597	ENSMUSG00000022132	Cldn10
chr14	120335289	120338181	ENSMUSG00000022139	Mbnl2
chr14	77813079	77815706	ENSMUSG00000075512	Gm1587
chr14	75899444	75901049	ENSMUSG00000065147	Snora31
chr14	114476432	114477421	ENSMUSG00000115320	4930524C18Rik
chr14	120355285	120356504	ENSMUSG00000022139	Mbnl2
chr14	75998080	75999249	ENSMUSG00000067995	Gtf2f2
chr14	99058892	99059461	ENSMUSG00000022070	Bora
chr14	109771644	109773732	ENSMUSG00000075478	Slitrk1
chr14	80998783	80999759	ENSMUSG00000022026	Olfm4
chr10	95862151	95863157	ENSMUSG00000036499	Eea1
chr14	78482538	78483423	ENSMUSG00000022016	Akap11
chr14	76164115	76165644	ENSMUSG00000022009	Nufip1
chr14	81560366	81561311	ENSMUSG00000022026	Olfm4
chr14	101781101	101782393	ENSMUSG00000033060	Lmo7
chr14	120838988	120841320	ENSMUSG00000030662	Ipo5
chr14	105019908	105020419	ENSMUSG00000022119	Rbm26
chr14	78721786	78722549	ENSMUSG00000034731	Dgkh
chr12	86501627	86502233	ENSMUSG00000021255	Esrrb
chr14	101683090	101684369	ENSMUSG00000022111	Uchl3
chr14	117930212	117932709	ENSMUSG00000098648	Mir6239
chr14	120388889	120390757	ENSMUSG00000022139	Mbnl2
chr14	79661069	79661961	ENSMUSG00000022025	Cnmd
chr14	87566330	87568774	ENSMUSG00000022019	Tdrd3
chr14	120805762	120807366	ENSMUSG00000030662	Ipo5
chr14	98912635	98913865	ENSMUSG00000033186	Mzt1
chr14	99448916	99450094	ENSMUSG00000005148	Klf5
chr14	105198531	105198854	ENSMUSG00000022119	Rbm26
chr14	99772981	99773729	ENSMUSG00000072294	Klf12
chr14	121804401	121805214	ENSMUSG00000025558	Dock9
chr14	118749656	118751725	ENSMUSG00000022132	Cldn10
chr18	13741090	13742564	ENSMUSG00000024420	Zfp521
chr14	87390504	87393759	ENSMUSG00000022019	Tdrd3
chr14	99301618	99301958	ENSMUSG00000005148	Klf5
chr14	119098963	119099933	ENSMUSG00000087479	Gm16835
chr14	76077192	76078362	ENSMUSG00000022008	Gpalpp1
chr14	76466659	76467346	ENSMUSG00000022010	Tsc22d1
chr7	127223821	127225815	ENSMUSG00000000486	2020-09-01
chr14	77509191	77510162	ENSMUSG00000067973	Gm6994
chr8	23753703	23754339	ENSMUSG00000037492	Zmat4
chr18	42234469	42235442	ENSMUSG00000024493	Lars
chr14	103065454	103065862	ENSMUSG00000022125	Cln5
chr14	111115292	111117171	ENSMUSG00000045871	Slitrk6
chr14	79106836	79107330	ENSMUSG00000058997	Vwa8
chr14	120920820	120922118	ENSMUSG00000030662	Ipo5
chr16	64875538	64876095	ENSMUSG00000054604	Cggbp1
chr14	83008258	83009226	ENSMUSG00000115043	Gm32455
chr14	76487460	76489316	ENSMUSG00000022010	Tsc22d1
chr14	76471299	76472134	ENSMUSG00000022010	Tsc22d1
chr14	75178310	75179903	ENSMUSG00000021998	Lcp1
chr14	120484358	120485353	ENSMUSG00000051615	Rap2a
chr14	76990331	76991951	ENSMUSG00000044350	Lacc1
chr14	79737100	79739404	ENSMUSG00000076453	Mir759
chr14	82542328	82543314	ENSMUSG00000115043	Gm32455
chr14	105900745	105901113	ENSMUSG00000022114	Spry2
chr14	122478555	122478935	ENSMUSG00000061524	Zic2
chr15	67070474	67071542	ENSMUSG00000013846	St3gal1
chr14	122388249	122389144	ENSMUSG00000064052	Gm5089
chr14	118112803	118114258	ENSMUSG00000022130	Tgds
chr14	81479136	81480017	ENSMUSG00000022026	Olfm4
chr14	78627522	78628333	ENSMUSG00000034731	Dgkh
chr14	118436792	118437803	ENSMUSG00000099911	1700044C05Rik
chr14	118132390	118133068	ENSMUSG00000022130	Tgds
chr14	94045294	94047257	ENSMUSG00000055421	Pcdh9
chr2	116942181	116943032	ENSMUSG00000085316	D330050G23Rik
chr14	122449792	122451537	ENSMUSG00000064052	Gm5089
chr14	77539378	77540360	ENSMUSG00000022012	Enox1
chr14	120880158	120882512	ENSMUSG00000030662	Ipo5
chr14	76477997	76480508	ENSMUSG00000022010	Tsc22d1
chr14	121309166	121310747	ENSMUSG00000063410	Stk24
chr11	104583760	104585719	ENSMUSG00000061086	Myl4
chr14	87425122	87427640	ENSMUSG00000022019	Tdrd3
chr14	101560450	101561666	ENSMUSG00000033083	Tbc1d4
chr14	122139901	122140614	ENSMUSG00000025544	Tm9sf2
chr14	121697446	121698866	ENSMUSG00000025558	Dock9
chr14	122170409	122172592	ENSMUSG00000025545	Clybl
chr14	84306174	84308985	ENSMUSG00000035566	Pcdh17
chr14	76441271	76443226	ENSMUSG00000022010	Tsc22d1
chr18	27515077	27516071	ENSMUSG00000117473	4930474G06Rik
chr14	86940083	86941160	ENSMUSG00000022021	Diaph3
chr14	91230772	91231467	ENSMUSG00000115001	4930474H20Rik
chr14	77646792	77649843	ENSMUSG00000022012	Enox1
chr14	120033418	120034098	ENSMUSG00000044819	Oxgr1
chr14	113164437	113165195	ENSMUSG00000033214	Slitrk5
chr7	130600382	130601100	ENSMUSG00000030852	Tacc2
chr6	141136975	141137966	ENSMUSG00000041741	Pde3a
chr3	8509049	8509752	ENSMUSG00000027500	Stmn2
chr14	98449138	98450406	ENSMUSG00000055639	Dach1
chr14	78884092	78886739	ENSMUSG00000058997	Vwa8
chr14	76459725	76461703	ENSMUSG00000022010	Tsc22d1
chr9	76311936	76314485	ENSMUSG00000032360	Hcrtr2
chr14	121061694	121062353	ENSMUSG00000025555	Farp1
chr14	75934342	75934939	ENSMUSG00000046523	Kctd4
chr18	61626117	61628696	ENSMUSG00000098098	Bvht
chr14	80215818	80216475	ENSMUSG00000022026	Olfm4
chr14	84490653	84491237	ENSMUSG00000115529	9630013A20Rik
chr14	84690730	84692303	ENSMUSG00000115529	9630013A20Rik
chr14	124779550	124780410	ENSMUSG00000025551	Fgf14
chr14	75375561	75376866	ENSMUSG00000022000	Zc3h13
chr13	109256600	109257473	ENSMUSG00000021699	Pde4d
chr14	122490582	122491709	ENSMUSG00000061524	Zic2
chr14	105802154	105803734	ENSMUSG00000022114	Spry2
chr8	32043966	32045206	ENSMUSG00000062991	Nrg1
chr2	118587121	118588749	ENSMUSG00000040084	Bub1b
chr14	118672782	118674945	ENSMUSG00000032849	Abcc4
chr6	141361842	141364017	ENSMUSG00000107456	Gm10400
chr14	115047085	115049647	ENSMUSG00000076062	Mir92-1
chr4	53338780	53340695	ENSMUSG00000086712	AI427809
chr14	98957849	98959769	ENSMUSG00000033186	Mzt1
chr14	121577424	121579472	ENSMUSG00000025558	Dock9
chr14	76149832	76150855	ENSMUSG00000022009	Nufip1
chr7	108012924	108014848	ENSMUSG00000094426	Olfr478
chr14	86751690	86752416	ENSMUSG00000022021	Diaph3
chr2	163317187	163318006	ENSMUSG00000074607	Tox2
chr14	105922465	105923241	ENSMUSG00000022114	Spry2
chr14	83157846	83158626	ENSMUSG00000115043	Gm32455
chr14	92929674	92930649	ENSMUSG00000055421	Pcdh9
chr14	121378276	121380133	ENSMUSG00000063410	Stk24
chr14	88469259	88471469	ENSMUSG00000050505	Pcdh20
chr14	120394189	120394947	ENSMUSG00000022139	Mbnl2
chr14	105364639	105365318	ENSMUSG00000115548	5430440P10Rik
chr14	101602560	101603292	ENSMUSG00000033083	Tbc1d4
chr1	70806454	70807309	ENSMUSG00000045648	Vwc2l
chr6	125591777	125592613	ENSMUSG00000001930	Vwf
chr14	119217340	119218495	ENSMUSG00000053465	Hs6st3
chr14	104460510	104461267	ENSMUSG00000048349	Pou4f1
chr3	88230526	88231875	NA	Mir9b-1
chr14	99315190	99316495	ENSMUSG00000005148	Klf5
chr14	105851041	105852079	ENSMUSG00000022114	Spry2
chr14	79456939	79458596	ENSMUSG00000075502	Kbtbd6
chr14	105725611	105726684	ENSMUSG00000098780	Mir6390
chr14	118967483	118969053	ENSMUSG00000022136	Dnajc3
chr2	143679291	143680255	ENSMUSG00000087115	Pcsk2os2
chr14	121898122	121899919	ENSMUSG00000050350	Gpr18
chr14	103011742	103013102	ENSMUSG00000114980	4933432I03Rik
chr14	103088515	103089006	ENSMUSG00000022124	Fbxl3
chr3	84637540	84640482	ENSMUSG00000056498	Tmem154
chr14	122270586	122272478	ENSMUSG00000025545	Clybl
chr14	88091623	88092322	ENSMUSG00000050505	Pcdh20
chr14	97799126	97801753	ENSMUSG00000055639	Dach1
chr14	79397506	79398193	ENSMUSG00000022022	Mtrf1
chr6	143107615	143110760	ENSMUSG00000030279	C2cd5
chr14	118368608	118370590	ENSMUSG00000099911	1700044C05Rik
chr14	86405509	86406430	ENSMUSG00000115271	4930529K09Rik
chr14	78173097	78174056	ENSMUSG00000087932	Mir1971
chr14	91279382	91280258	ENSMUSG00000115001	4930474H20Rik
chr14	94677861	94679583	ENSMUSG00000055421	Pcdh9
chr14	113585513	113586343	ENSMUSG00000115320	4930524C18Rik
chr16	18083014	18083919	ENSMUSG00000003526	Prodh
chr14	94305368	94306314	ENSMUSG00000055421	Pcdh9
chr14	112474979	112476942	ENSMUSG00000033214	Slitrk5
chr17	25755755	25757419	ENSMUSG00000063011	Msln
chr14	118854232	118855574	ENSMUSG00000022132	Cldn10
chr14	108678232	108679604	ENSMUSG00000075478	Slitrk1
chr12	86504120	86504597	ENSMUSG00000021255	Esrrb
chr8	64366416	64367361	ENSMUSG00000076042	Mir710
chr14	111680046	111682030	ENSMUSG00000033214	Slitrk5
chr14	105165080	105167563	ENSMUSG00000022119	Rbm26
chr14	121102706	121105268	ENSMUSG00000025555	Farp1
chr2	87514909	87516279	ENSMUSG00000025838	Pramel6
chr14	78202951	78204529	ENSMUSG00000087932	Mir1971
chr14	105684418	105685449	ENSMUSG00000098780	Mir6390
chr14	79557288	79559054	ENSMUSG00000022024	Sugt1
chr14	118415824	118416767	ENSMUSG00000099911	1700044C05Rik
chr14	120286579	120289341	ENSMUSG00000022139	Mbnl2
chr3	14445917	14447800	ENSMUSG00000039710	Slc7a12
chr8	15033916	15036444	ENSMUSG00000049008	BB014433
chr18	81176384	81177135	ENSMUSG00000024565	Sall3
chr14	91413931	91414862	ENSMUSG00000115001	4930474H20Rik
chr14	106802569	106805246	ENSMUSG00000099794	1700128A07Rik
chr14	114061150	114061824	ENSMUSG00000115320	4930524C18Rik
chr14	118648079	118650254	ENSMUSG00000032849	Abcc4
chr14	98237789	98238544	ENSMUSG00000055639	Dach1
chr15	101277158	101278649	ENSMUSG00000023034	Nr4a1
chr5	139300274	139300809	ENSMUSG00000056413	Adap1
chr14	122255361	122256701	ENSMUSG00000025545	Clybl
chr14	77297007	77297407	ENSMUSG00000022012	Enox1
chr14	79629935	79632804	ENSMUSG00000022024	Sugt1
chr14	99366014	99368225	ENSMUSG00000005148	Klf5
chr14	109686584	109687614	ENSMUSG00000075478	Slitrk1
chr14	87039295	87040666	ENSMUSG00000022021	Diaph3
chr16	59543920	59545941	ENSMUSG00000022723	Crybg3
chr14	77263061	77264247	ENSMUSG00000022012	Enox1
chr14	77617916	77619113	ENSMUSG00000022012	Enox1
chr14	120895506	120897081	ENSMUSG00000030662	Ipo5
chr1	52952445	52953770	ENSMUSG00000043629	1700019D03Rik
chr14	99405902	99406370	ENSMUSG00000005148	Klf5
chr14	99313157	99313591	ENSMUSG00000005148	Klf5
chr16	87625105	87626863	ENSMUSG00000025610	Map3k7cl
chr10	28012192	28014750	ENSMUSG00000019889	Ptprk
chr14	115830646	115832752	ENSMUSG00000093551	4930505G20Rik
chr5	25554147	25555188	ENSMUSG00000101856	1700096K18Rik
chr14	101661213	101663499	ENSMUSG00000022111	Uchl3
chr12	51720283	51722727	ENSMUSG00000020954	Strn3
chr3	133524341	133525133	ENSMUSG00000040943	Tet2
chr14	78860791	78861761	ENSMUSG00000058997	Vwa8
chr10	110931160	110932342	ENSMUSG00000020186	Csrp2
chr5	77119338	77120157	ENSMUSG00000059325	Hopx
chr3	88571853	88573298	ENSMUSG00000041355	Ssr2
chr3	8510447	8511695	ENSMUSG00000027500	Stmn2
chr14	77029347	77030111	ENSMUSG00000044350	Lacc1
chr19	29007774	29009330	ENSMUSG00000024780	Cdc37l1
chr5	25275523	25276197	ENSMUSG00000038056	Kmt2c
chr14	75930811	75932606	ENSMUSG00000046523	Kctd4
chr14	76971429	76973206	ENSMUSG00000044350	Lacc1
chr12	72648928	72650485	ENSMUSG00000021094	Dhrs7
chr14	101379261	101379944	ENSMUSG00000033083	Tbc1d4
chr14	105885169	105886578	ENSMUSG00000022114	Spry2
chr14	103694056	103695499	ENSMUSG00000089707	Slain1os
chr3	153452116	153453380	ENSMUSG00000105023	1700012D16Rik
chr14	95585405	95586209	ENSMUSG00000034689	Spertl
chr14	105893265	105893627	ENSMUSG00000022114	Spry2
chr2	166156868	166157805	ENSMUSG00000006800	Sulf2
chr14	124191874	124193043	ENSMUSG00000025551	Fgf14
chr14	84284936	84285765	ENSMUSG00000035566	Pcdh17
chr14	105730892	105733870	ENSMUSG00000098780	Mir6390
chr5	53466310	53467674	ENSMUSG00000039191	Rbpj
chr14	86788468	86790234	ENSMUSG00000022021	Diaph3
chr17	85161625	85163442	ENSMUSG00000071037	Camkmt
chr6	123004362	123005882	ENSMUSG00000059639	Clec4a4
chr16	84778709	84780219	ENSMUSG00000053062	Jam2
chr6	125433470	125434163	ENSMUSG00000030342	Cd9
chr14	90432942	90433944	ENSMUSG00000115001	4930474H20Rik
chr14	120178740	120180000	ENSMUSG00000022139	Mbnl2
chr17	42883555	42885466	ENSMUSG00000061665	Cd2ap
chr9	35223438	35224073	ENSMUSG00000032042	Srpr
chr1	165171720	165175035	ENSMUSG00000026572	Tbx19
chr14	103153798	103154703	ENSMUSG00000033004	Mycbp2
chr14	76455206	76456599	ENSMUSG00000022010	Tsc22d1
chr14	76494908	76495520	ENSMUSG00000022010	Tsc22d1
chr16	81035253	81037200	ENSMUSG00000022762	Ncam2
chr19	16035300	16036219	ENSMUSG00000097557	C130060C02Rik
chr14	114790533	114792279	ENSMUSG00000115320	4930524C18Rik
chr14	122064487	122064772	ENSMUSG00000071229	Timm8a2
chr17	88508871	88511534	ENSMUSG00000034709	Ppp1r21
chr14	115649901	115650494	ENSMUSG00000093551	4930505G20Rik
chr1	151515534	151516251	ENSMUSG00000026484	Rnf2
chrY	90802379	90805783	ENSMUSG00000096768	Erdr1
chr14	79542325	79543077	ENSMUSG00000036461	Elf1
chr14	11934288	11935513	ENSMUSG00000021745	Ptprg
chr15	101233605	101234027	ENSMUSG00000097915	A330009N23Rik
chr14	122405924	122407524	ENSMUSG00000064052	Gm5089
chr7	84022532	84023948	ENSMUSG00000052353	Cemip
chr15	12500599	12501248	ENSMUSG00000022197	Pdzd2
chr14	100125802	100126542	ENSMUSG00000072294	Klf12
chr6	145001332	145002050	ENSMUSG00000030268	Bcat1
chr13	107872404	107873686	ENSMUSG00000032846	Zswim6
chr3	135545964	135547593	ENSMUSG00000028164	Manba
chr9	113757965	113759926	ENSMUSG00000033392	Clasp2
chr14	123660054	123662743	ENSMUSG00000032925	Itgbl1
chr11	62845568	62847063	ENSMUSG00000090173	Fbxw10
chr14	104935844	104936583	ENSMUSG00000022119	Rbm26
chr13	113815226	113816710	ENSMUSG00000042348	Arl15
chr14	80055221	80057868	ENSMUSG00000022026	Olfm4
chr14	121051072	121053558	ENSMUSG00000025555	Farp1
chr14	99457454	99458343	ENSMUSG00000005148	Klf5
chrX	70712371	70713540	NA	Gm14725
chr14	77299397	77300032	ENSMUSG00000022012	Enox1
chr14	121711498	121715106	ENSMUSG00000025558	Dock9
chr14	80845489	80846058	ENSMUSG00000022026	Olfm4
chr3	153359796	153360711	ENSMUSG00000105023	1700012D16Rik
chr16	36707803	36708848	ENSMUSG00000022900	Ildr1
chr17	43591993	43592742	ENSMUSG00000090307	1700071M16Rik
chr14	77533515	77534017	ENSMUSG00000067973	Gm6994
chr9	24818344	24818971	ENSMUSG00000031965	Tbx20
chr14	121214624	121215326	ENSMUSG00000025555	Farp1
chr14	89920402	89921389	ENSMUSG00000115001	4930474H20Rik
chr14	118201975	118203279	ENSMUSG00000090534	LOC105245869
chr17	88346696	88347380	ENSMUSG00000034998	Foxn2
chr11	73528838	73529724	ENSMUSG00000095312	Olfr382
chr14	117546217	117548269	ENSMUSG00000098648	Mir6239
chr13	95656726	95657725	ENSMUSG00000021676	Iqgap2
chr4	69625190	69627266	ENSMUSG00000039298	Cdk5rap2
chr6	84059623	84062999	ENSMUSG00000033788	Dysf
chr14	111536095	111536981	ENSMUSG00000033214	Slitrk5
chr14	104465654	104468568	ENSMUSG00000048349	Pou4f1
chr10	84909277	84911239	ENSMUSG00000035620	Ric8b
chr14	84263692	84265172	ENSMUSG00000035566	Pcdh17
chr14	90209973	90210891	ENSMUSG00000115001	4930474H20Rik
chr14	106117257	106118526	ENSMUSG00000022113	Trim52
chr14	109295529	109296383	ENSMUSG00000075478	Slitrk1
chr14	103550432	103551073	ENSMUSG00000022123	Scel
chr1	118689591	118690225	ENSMUSG00000026380	Tfcp2l1
chr14	105096182	105096651	ENSMUSG00000022119	Rbm26
chr12	79248162	79248903	ENSMUSG00000066440	Zfyve26
chr14	77762568	77762885	ENSMUSG00000075512	Gm1587
chr7	129420847	129421821	ENSMUSG00000070366	Plpp4
chr14	95435812	95438906	ENSMUSG00000034689	Spertl
chr14	91174386	91175200	ENSMUSG00000115001	4930474H20Rik
chr14	76254021	76255534	ENSMUSG00000115625	2900040C04Rik
chr14	77291644	77292429	ENSMUSG00000022012	Enox1
chr14	98580177	98581772	ENSMUSG00000055639	Dach1
chr14	121884438	121885005	ENSMUSG00000102112	1810041H14Rik
chr9	116639531	116640456	ENSMUSG00000039607	Rbms3
chr14	98907035	98907767	ENSMUSG00000033186	Mzt1
chr15	64141581	64142742	ENSMUSG00000022377	Asap1
chr3	135315894	135317495	ENSMUSG00000037994	Slc9b2
chr9	106126967	106127735	ENSMUSG00000065407	Mir135a-1
chr16	36746897	36747727	ENSMUSG00000022899	Slc15a2
chr14	87123072	87123891	ENSMUSG00000022021	Diaph3
chr3	119095023	119095990	ENSMUSG00000033308	Dpyd
chr14	110481799	110484062	ENSMUSG00000045871	Slitrk6
chr14	76010303	76011393	ENSMUSG00000067995	Gtf2f2
chr13	52189442	52191101	ENSMUSG00000113211	4921525O09Rik
chr1	118642363	118643219	ENSMUSG00000026380	Tfcp2l1
chr17	74449375	74450285	ENSMUSG00000039193	Nlrc4
chr14	79483870	79484162	ENSMUSG00000022023	Wbp4
chr14	118230282	118231338	ENSMUSG00000090534	LOC105245869
chr8	79794407	79795644	ENSMUSG00000036977	Anapc10
chr18	75858200	75859499	ENSMUSG00000044646	Zbtb7c
chr10	21100726	21102452	ENSMUSG00000019986	Ahi1
chr6	91700866	91701878	ENSMUSG00000030096	Slc6a6
chr14	100752963	100754208	ENSMUSG00000042888	Prr30
chr12	28727120	28727552	ENSMUSG00000020628	Trappc12
chr14	81796804	81798217	ENSMUSG00000022026	Olfm4
chr14	96298113	96298984	ENSMUSG00000022076	Klhl1
chr5	5698630	5701892	ENSMUSG00000015653	Steap2
chr11	104288872	104290156	ENSMUSG00000018411	Mapt
chr14	122350768	122351709	ENSMUSG00000064052	Gm5089
chr7	72325840	72326774	ENSMUSG00000032776	Mctp2
chr17	70864116	70867085	ENSMUSG00000080468	Mir1195
chr14	120508563	120509664	ENSMUSG00000051615	Rap2a
chr14	118393395	118394173	ENSMUSG00000099911	1700044C05Rik
chr9	113192685	113193531	ENSMUSG00000109890	AU023762
chr15	94183562	94184781	ENSMUSG00000022449	Adamts20
chr3	112088333	112089314	ENSMUSG00000104543	Gm6602
chr14	118542228	118543450	ENSMUSG00000032849	Abcc4
chr14	103282466	103284327	ENSMUSG00000033004	Mycbp2
chr14	89155521	89157029	ENSMUSG00000050505	Pcdh20
chr14	103084483	103085181	ENSMUSG00000022124	Fbxl3
chr6	61430934	61432403	ENSMUSG00000039578	Ccser1
chr14	112492406	112494454	ENSMUSG00000033214	Slitrk5
chr14	94683317	94684484	ENSMUSG00000055421	Pcdh9
chr14	105822983	105824562	ENSMUSG00000022114	Spry2
chr8	55691872	55692806	ENSMUSG00000046258	Adam29
chr5	106082890	106084303	ENSMUSG00000029290	Zfp326
chr14	118878434	118881084	ENSMUSG00000042156	Dzip1
chr1	151543611	151546168	ENSMUSG00000026483	Fam129a
chr14	121608109	121608937	ENSMUSG00000025558	Dock9
chr14	118414233	118414536	ENSMUSG00000099911	1700044C05Rik
chr2	51048939	51050300	ENSMUSG00000017144	Rnd3
chr14	90171526	90173461	ENSMUSG00000115001	4930474H20Rik
chr2	130289193	130289677	ENSMUSG00000027406	Idh3b
chr14	84946953	84949907	ENSMUSG00000115529	9630013A20Rik
chr4	16954379	16955194	ENSMUSG00000085112	A530072M11Rik
chr14	47572588	47573257	ENSMUSG00000037526	Atg14
chr14	119260392	119261199	ENSMUSG00000053465	Hs6st3
chr14	103051359	103051854	ENSMUSG00000022126	Acod1
chr14	55709142	55709870	ENSMUSG00000022218	Tgm1
chr1	163627937	163628840	ENSMUSG00000040113	Mettl11b
chr14	121278903	121279509	ENSMUSG00000063410	Stk24
chr14	91953487	91954220	ENSMUSG00000115001	4930474H20Rik
chr14	96027596	96029091	ENSMUSG00000034689	Spertl
chr14	95497410	95498485	ENSMUSG00000034689	Spertl
chr13	104580492	104582011	ENSMUSG00000021716	Srek1ip1
chr14	120868021	120868822	ENSMUSG00000030662	Ipo5
chr14	59550702	59552236	ENSMUSG00000021982	Cdadc1
chr14	77659804	77661567	ENSMUSG00000022012	Enox1
chr4	98725272	98728606	ENSMUSG00000087166	L1td1
chr6	135322602	135323644	ENSMUSG00000107768	Gm36582
chr19	16491089	16492330	ENSMUSG00000024697	Gna14
chr14	118690455	118691814	ENSMUSG00000032849	Abcc4
chr16	3974524	3977043	ENSMUSG00000049871	Nlrc3
chr4	49466266	49467700	ENSMUSG00000070985	Acnat1
chr14	77541835	77542375	ENSMUSG00000022012	Enox1
chr14	78699148	78699672	ENSMUSG00000034731	Dgkh
chr14	100009672	100010176	ENSMUSG00000072294	Klf12
chr14	121450872	121451543	ENSMUSG00000025557	Slc15a1
chr14	103539506	103541027	ENSMUSG00000022123	Scel
chr14	102891661	102893466	ENSMUSG00000092901	Mir5130
chr2	75869473	75870175	ENSMUSG00000042410	Agps
chr11	20138057	20140621	ENSMUSG00000020152	Actr2
chr17	43557622	43559175	ENSMUSG00000023913	Pla2g7
chr13	100461343	100461964	ENSMUSG00000021639	Gtf2h2
chr17	45766801	45767714	ENSMUSG00000097727	F630040K05Rik
chr7	130716233	130716646	ENSMUSG00000030852	Tacc2
chr14	102439555	102441448	ENSMUSG00000033060	Lmo7
chr14	89766825	89768924	ENSMUSG00000115001	4930474H20Rik
chr11	23801724	23802997	ENSMUSG00000020275	Rel
chr3	133532451	133534780	ENSMUSG00000040943	Tet2
chr10	12929154	12931207	ENSMUSG00000097378	B230208H11Rik
chr9	118536813	118538611	ENSMUSG00000038708	Golga4
chr17	87699111	87700413	ENSMUSG00000024151	Msh2
chr18	39149430	39150137	ENSMUSG00000036452	Arhgap26
chr14	87074579	87075503	ENSMUSG00000022021	Diaph3
chr10	54667483	54668407	ENSMUSG00000003746	Man1a
chr16	14194471	14195802	ENSMUSG00000022678	Nde1
chr18	75775346	75775862	ENSMUSG00000044646	Zbtb7c
chr5	119579414	119580400	ENSMUSG00000087516	AW549542
chr14	91364478	91366007	ENSMUSG00000115001	4930474H20Rik
chr14	85624042	85626723	ENSMUSG00000115271	4930529K09Rik
chr1	156994158	156995537	ENSMUSG00000026594	Ralgps2
chr2	86365605	86368005	ENSMUSG00000075187	Olfr1057
chr7	65873219	65874290	ENSMUSG00000030513	Pcsk6
chr3	88503109	88503930	ENSMUSG00000028063	Lmna
chr2	146630827	146631604	ENSMUSG00000085796	4933406D12Rik
chr14	104502325	104503454	ENSMUSG00000022120	Rnf219
chr14	114080152	114080692	ENSMUSG00000115320	4930524C18Rik
chr11	75621111	75622954	ENSMUSG00000017781	Pitpna
chr11	48864457	48865379	ENSMUSG00000046879	Irgm1
chr14	79120140	79121176	ENSMUSG00000058997	Vwa8
chr2	17942606	17943740	ENSMUSG00000062651	H2al2a
chr1	151737012	151737831	ENSMUSG00000100594	2810414N06Rik
chr9	53754746	53757360	ENSMUSG00000042195	Slc35f2
chr6	148955368	148957619	ENSMUSG00000039985	Sinhcaf
chr2	157840514	157841893	ENSMUSG00000027649	Ctnnbl1
chr14	77864021	77865823	ENSMUSG00000022013	Dnajc15
chr14	85501508	85502200	ENSMUSG00000115271	4930529K09Rik
chr6	100645364	100646163	ENSMUSG00000035378	Shq1
chr19	40453881	40454705	ENSMUSG00000025006	Sorbs1
chr11	68261450	68263683	ENSMUSG00000099174	Mir6406
chr14	121685291	121686232	ENSMUSG00000025558	Dock9
chr14	105034563	105035509	ENSMUSG00000022119	Rbm26
chr9	84253039	84254139	ENSMUSG00000032263	Bckdhb
chr12	72734006	72734696	ENSMUSG00000021096	Ppm1a
chr12	82165830	82166669	ENSMUSG00000042700	Sipa1l1
chr14	105178975	105179482	ENSMUSG00000022119	Rbm26
chr19	4058444	4059643	ENSMUSG00000058216	Gstp3
chr14	114902703	114904328	ENSMUSG00000115372	1700100I10Rik
chr17	74869413	74870131	ENSMUSG00000024078	Ttc27
chr12	46025154	46025951	ENSMUSG00000021047	Nova1
chr14	102496394	102497816	ENSMUSG00000092901	Mir5130
chr2	163051539	163053005	ENSMUSG00000017861	Mybl2
chr8	116673032	116674641	ENSMUSG00000031758	Cdyl2
chr14	95696530	95698363	ENSMUSG00000034689	Spertl
chr9	45349264	45350476	ENSMUSG00000066705	Fxyd6
chr12	79041046	79041891	ENSMUSG00000060716	Plekhh1
chr14	117891977	117893528	ENSMUSG00000098648	Mir6239
chr14	110510883	110511349	ENSMUSG00000045871	Slitrk6
chr2	125704567	125705535	ENSMUSG00000035109	Shc4
chr14	75974970	75976504	ENSMUSG00000046523	Kctd4
chr12	99999689	100000238	ENSMUSG00000045404	Kcnk13
chr14	100359729	100362529	ENSMUSG00000072294	Klf12
chr17	83466887	83467806	ENSMUSG00000032624	Eml4
chr17	46811959	46812795	ENSMUSG00000036568	Bicral
chr14	92480304	92480965	ENSMUSG00000055421	Pcdh9
chr14	91457670	91459158	ENSMUSG00000115001	4930474H20Rik
chr14	80268147	80270742	ENSMUSG00000022026	Olfm4
chr14	106008871	106009572	ENSMUSG00000022113	Trim52
chr14	92215427	92216564	ENSMUSG00000055421	Pcdh9
chr2	179989147	179989627	ENSMUSG00000085704	4921531C22Rik
chr14	87775115	87776788	ENSMUSG00000022019	Tdrd3
chr1	119397899	119399215	ENSMUSG00000037035	Inhbb
chr14	81503203	81503828	ENSMUSG00000022026	Olfm4
chr14	98414161	98414814	ENSMUSG00000055639	Dach1
chr14	76121719	76122452	ENSMUSG00000022009	Nufip1
chr14	120853759	120856086	ENSMUSG00000030662	Ipo5
chr4	116208675	116209356	ENSMUSG00000028698	Pik3r3
chr14	91667890	91668937	ENSMUSG00000115001	4930474H20Rik
chr14	106500559	106501278	ENSMUSG00000099794	1700128A07Rik
chr8	85472760	85473473	ENSMUSG00000031700	Gpt2
chr14	118657773	118658780	ENSMUSG00000032849	Abcc4
chr14	86808886	86810994	ENSMUSG00000022021	Diaph3
chr14	83682636	83683449	ENSMUSG00000115043	Gm32455
chr14	87384398	87385260	ENSMUSG00000022019	Tdrd3
chr14	113058783	113059980	ENSMUSG00000033214	Slitrk5
chr14	120398124	120398540	ENSMUSG00000022139	Mbnl2
chr9	99415028	99416989	ENSMUSG00000032470	Mras
chr11	8575231	8576397	ENSMUSG00000020422	Tns3
chr9	116316759	116317236	ENSMUSG00000111243	Gm4668
chr14	94151072	94153417	ENSMUSG00000055421	Pcdh9
chr2	160655566	160656762	ENSMUSG00000070544	Top1
chr1	182271043	182272310	ENSMUSG00000038633	Degs1
chr14	97811130	97813648	ENSMUSG00000055639	Dach1
chr11	35930146	35931198	ENSMUSG00000018849	Wwc1
chr14	105015433	105016522	ENSMUSG00000022119	Rbm26
chr4	127344852	127345624	ENSMUSG00000046623	Gjb4
chr8	69027552	69028466	ENSMUSG00000036330	Slc18a1
chr14	91730321	91731472	ENSMUSG00000115001	4930474H20Rik
chr14	78207911	78208930	ENSMUSG00000087932	Mir1971
chr2	56908731	56910151	ENSMUSG00000098437	Mir195b
chr14	87677045	87678888	ENSMUSG00000022019	Tdrd3
chr14	121844416	121844997	ENSMUSG00000102112	1810041H14Rik
chr14	118910186	118911177	ENSMUSG00000042156	Dzip1
chr9	78120977	78122476	ENSMUSG00000009828	Ick
chr14	112821041	112822373	ENSMUSG00000033214	Slitrk5
chr17	76499943	76500861	ENSMUSG00000117539	Gm4710
chr14	90973861	90975079	ENSMUSG00000115001	4930474H20Rik
chr11	35945261	35945778	ENSMUSG00000018849	Wwc1
chr4	125134189	125134832	ENSMUSG00000042677	Zc3h12a
chr14	114349358	114350228	ENSMUSG00000115320	4930524C18Rik
chr14	84319641	84321233	ENSMUSG00000035566	Pcdh17
chr6	82612948	82613878	ENSMUSG00000030042	Pole4
chr19	55712448	55715235	ENSMUSG00000024985	Tcf7l2
chr14	79728675	79729356	ENSMUSG00000076453	Mir759
chr5	72464551	72465568	ENSMUSG00000005220	Corin
chr14	105275083	105277378	ENSMUSG00000053253	Ndfip2
chr8	116934501	116935695	ENSMUSG00000047388	Atmin
chr19	29830803	29831954	ENSMUSG00000074909	Ranbp6
chr14	106632660	106634069	ENSMUSG00000099794	1700128A07Rik
chr14	122481162	122482886	ENSMUSG00000061524	Zic2
chr18	13755457	13757247	ENSMUSG00000024420	Zfp521
chr14	78510792	78512344	ENSMUSG00000022016	Akap11
chr5	140068310	140068955	ENSMUSG00000029554	Mad1l1
chr17	78635377	78636271	ENSMUSG00000024077	Strn
chr5	33535199	33537069	ENSMUSG00000037339	Fam53a
chr14	113932874	113937001	ENSMUSG00000115320	4930524C18Rik
chr14	79394522	79394954	ENSMUSG00000022022	Mtrf1
chr3	29024646	29026032	ENSMUSG00000063600	Egfem1
chr7	89975603	89976102	ENSMUSG00000030619	Eed
chr1	172656628	172658426	ENSMUSG00000026544	Dusp23
chr14	27347233	27349186	ENSMUSG00000021895	Arhgef3
chr14	120303023	120303662	ENSMUSG00000022139	Mbnl2
chr9	56547336	56547842	ENSMUSG00000049556	Lingo1
chr14	113256398	113257784	ENSMUSG00000115320	4930524C18Rik
chr14	93584418	93586161	ENSMUSG00000055421	Pcdh9
chr19	58064056	58065785	ENSMUSG00000093757	Mir5623
chr6	91690998	91691879	ENSMUSG00000030096	Slc6a6
chr14	101978463	101979463	ENSMUSG00000033060	Lmo7
chr1	174728261	174729384	ENSMUSG00000028354	Fmn2
chr2	24485374	24485818	ENSMUSG00000026976	Pax8
chr14	104473032	104474470	ENSMUSG00000048349	Pou4f1
chr8	14014163	14015510	ENSMUSG00000110058	Gm5907
chr4	105195096	105196589	ENSMUSG00000028517	Plpp3
chr14	79617358	79618839	ENSMUSG00000022024	Sugt1
chr4	53226227	53228500	ENSMUSG00000086947	4930522O17Rik
chr1	139494278	139496481	ENSMUSG00000026368	F13b
chr2	40258068	40258802	ENSMUSG00000049252	Lrp1b
chr6	99945752	99947271	ENSMUSG00000030069	Prok2
chr7	130394581	130395201	ENSMUSG00000030850	Ate1
chr18	76071784	76072565	ENSMUSG00000044646	Zbtb7c
chr14	82293750	82295165	ENSMUSG00000115043	Gm32455
chr15	12490430	12491051	ENSMUSG00000022197	Pdzd2
chr14	91235950	91237378	ENSMUSG00000115001	4930474H20Rik
chr14	84437957	84438591	ENSMUSG00000035566	Pcdh17
chr14	101949115	101949420	ENSMUSG00000033060	Lmo7
chr14	81959240	81960233	ENSMUSG00000022026	Olfm4
chr14	117250510	117251184	ENSMUSG00000058571	Gpc6
chr4	143336144	143336511	ENSMUSG00000028584	Lrrc38
chr3	68564923	68565784	ENSMUSG00000027777	Schip1
chr11	97905667	97906501	ENSMUSG00000070336	Fbxo47
chr14	102328593	102329801	ENSMUSG00000033060	Lmo7
chr15	94581996	94582380	ENSMUSG00000022451	Twf1
chr14	90777502	90779136	ENSMUSG00000115001	4930474H20Rik
chr2	75632994	75634683	ENSMUSG00000059005	Hnrnpa3
chr4	109131361	109132221	ENSMUSG00000028559	Osbpl9
chr3	51128116	51129165	ENSMUSG00000023087	Noct
chr14	103777962	103779011	ENSMUSG00000022122	Ednrb
chr14	99223873	99224277	ENSMUSG00000022064	Pibf1
chr14	75130556	75131592	ENSMUSG00000021997	Lrrc63
chr14	92233911	92234746	ENSMUSG00000055421	Pcdh9
chr17	79133662	79136312	ENSMUSG00000024084	Qpct
chr11	44746294	44747334	ENSMUSG00000057098	Ebf1
chr14	101414666	101415500	ENSMUSG00000033083	Tbc1d4
chr14	101776010	101777128	ENSMUSG00000033060	Lmo7
chr4	151111034	151111643	ENSMUSG00000014592	Camta1
chr14	95874231	95874676	ENSMUSG00000034689	Spertl
chr10	44390220	44392882	ENSMUSG00000089260	Mir1929
chr14	78668347	78668697	ENSMUSG00000034731	Dgkh
chr14	89515827	89517556	ENSMUSG00000115001	4930474H20Rik
chr14	99943187	99945084	ENSMUSG00000072294	Klf12
chr2	71022842	71023398	ENSMUSG00000041975	Mettl8
chr1	88464615	88468085	ENSMUSG00000062310	Glrp1
chr18	61276419	61277024	ENSMUSG00000024575	Pde6a
chr9	116500812	116502948	ENSMUSG00000111243	Gm4668
chr3	16940921	16941534	ENSMUSG00000047213	Ythdf3
chr19	43505172	43506112	ENSMUSG00000025190	Got1
chr14	120970670	120971823	ENSMUSG00000030662	Ipo5
chr14	96107481	96110313	ENSMUSG00000034689	Spertl
chr14	89181364	89182538	ENSMUSG00000050505	Pcdh20
chr14	91494450	91496288	ENSMUSG00000115001	4930474H20Rik
chr14	77417471	77418706	ENSMUSG00000022012	Enox1
chr14	111753486	111755323	ENSMUSG00000033214	Slitrk5
chr5	63930900	63931350	ENSMUSG00000047881	Rell1
chr11	105678574	105679161	ENSMUSG00000053580	Tanc2
chr14	81571050	81571686	ENSMUSG00000022026	Olfm4
chr14	103125656	103126318	ENSMUSG00000033004	Mycbp2
chr2	155115098	155116169	ENSMUSG00000087254	2310005A03Rik
chr19	44247172	44248905	ENSMUSG00000025202	Scd3
chr14	122468110	122469456	ENSMUSG00000041703	Zic5
chr14	117352465	117355481	ENSMUSG00000058571	Gpc6
chr4	66742728	66743874	ENSMUSG00000039005	Tlr4
chr13	73782319	73784069	ENSMUSG00000017756	Slc12a7
chr1	65066524	65068332	ENSMUSG00000067299	Crygd
chr1	92113582	92114419	ENSMUSG00000026313	Hdac4
chr12	102646892	102648349	ENSMUSG00000057963	Itpk1
chr14	75187986	75189050	ENSMUSG00000021998	Lcp1
chr11	118985451	118986299	ENSMUSG00000046697	Enpp7
chr14	78132704	78133315	ENSMUSG00000045655	Fam216b
chr12	4358287	4359938	ENSMUSG00000020647	Ncoa1
chr14	84825370	84827733	ENSMUSG00000115529	9630013A20Rik
chr14	103114753	103115726	ENSMUSG00000033004	Mycbp2
chr1	119166229	119168012	ENSMUSG00000048402	Gli2
chr14	34323356	34323977	ENSMUSG00000021794	Glud1
chr6	100494974	100495494	ENSMUSG00000101553	1700049E22Rik
chr9	118496716	118498675	ENSMUSG00000038708	Golga4
chr10	92289151	92291024	ENSMUSG00000098040	Gm20757
chr14	118819192	118820529	ENSMUSG00000022132	Cldn10
chr16	33844161	33844994	ENSMUSG00000022817	Itgb5
chr5	149112188	149113347	ENSMUSG00000097191	Mm2pr
chr14	90830344	90832670	ENSMUSG00000115001	4930474H20Rik
chr7	36796236	36797037	ENSMUSG00000021217	Tshz3
chr11	22620769	22622933	ENSMUSG00000049904	Tmem17
chr14	97128350	97129825	ENSMUSG00000022076	Klhl1
chr14	92920527	92921220	ENSMUSG00000055421	Pcdh9
chr14	75229765	75230262	ENSMUSG00000021999	Cpb2
chr6	114282652	114284818	ENSMUSG00000030310	Slc6a1
chr14	78281680	78283497	ENSMUSG00000022015	Tnfsf11
chr14	95917467	95920389	ENSMUSG00000034689	Spertl
chr14	98971927	98972984	ENSMUSG00000033186	Mzt1
chr2	105062693	105063225	ENSMUSG00000074987	Wt1os
chr14	92763499	92764769	ENSMUSG00000055421	Pcdh9
chr14	108615113	108616654	ENSMUSG00000075478	Slitrk1
chr14	121359014	121360122	ENSMUSG00000063410	Stk24
chr14	100260376	100262021	ENSMUSG00000072294	Klf12
chr4	46637368	46638402	ENSMUSG00000039813	Tbc1d2
chr3	63317490	63317960	ENSMUSG00000027820	Mme
chr14	116091420	116094051	ENSMUSG00000093551	4930505G20Rik
chr14	120803092	120804193	ENSMUSG00000030662	Ipo5
chr14	109382362	109383965	ENSMUSG00000075478	Slitrk1
chr14	26557593	26557930	ENSMUSG00000040818	Dennd6a
chr13	13902136	13903601	ENSMUSG00000039242	B3galnt2
chr6	134222177	134223074	ENSMUSG00000030199	Etv6
chr14	121927513	121928734	ENSMUSG00000041765	Ubac2
chr8	65322354	65323744	ENSMUSG00000074300	Smim31
chr9	67347101	67347711	ENSMUSG00000052698	Tln2
chr14	121566689	121567343	ENSMUSG00000025558	Dock9
chr17	12156532	12157328	ENSMUSG00000023827	Agpat4
chr1	82948413	82949830	ENSMUSG00000038496	Slc19a3
chr4	147985362	147985959	ENSMUSG00000029019	Nppb
chr5	64500199	64502085	ENSMUSG00000105352	C030018K13Rik
chr14	79834810	79836696	ENSMUSG00000095959	Gm10845
chr14	105829116	105831710	ENSMUSG00000022114	Spry2
chr5	136395511	136396730	ENSMUSG00000106479	Mir721
chr14	96194781	96195448	ENSMUSG00000034689	Spertl
chr14	122120525	122121812	ENSMUSG00000025544	Tm9sf2
chr14	82002991	82005725	ENSMUSG00000022026	Olfm4
chr8	13204301	13204856	ENSMUSG00000038515	Grtp1
chr14	120791070	120792273	ENSMUSG00000030662	Ipo5
chr7	107680074	107680868	ENSMUSG00000036528	Ppfibp2
chr14	120102259	120103267	ENSMUSG00000044819	Oxgr1
chr14	100889004	100890245	ENSMUSG00000042888	Prr30
chr14	97985871	97986870	ENSMUSG00000055639	Dach1
chr3	102103770	102104677	ENSMUSG00000027861	Casq2
chr14	122113772	122115340	ENSMUSG00000025544	Tm9sf2
chr15	58938552	58939221	ENSMUSG00000022354	Ndufb9
chr14	100313590	100315684	ENSMUSG00000072294	Klf12
chr5	29698328	29699019	ENSMUSG00000029131	Dnajb6
chr15	59360907	59361441	ENSMUSG00000022350	Washc5
chr14	113169715	113170321	ENSMUSG00000033214	Slitrk5
chr5	107971807	107973500	ENSMUSG00000029270	Dipk1a
chr14	92595515	92596534	ENSMUSG00000055421	Pcdh9
chr1	21256017	21257126	ENSMUSG00000025934	Gsta3
chr14	116944206	116945771	ENSMUSG00000058571	Gpc6
chr3	85970805	85971880	ENSMUSG00000028082	Sh3d19
chr14	85304762	85305420	ENSMUSG00000115529	9630013A20Rik
chr14	82522482	82524567	ENSMUSG00000115043	Gm32455
chr2	118641060	118641627	ENSMUSG00000040084	Bub1b
chr6	128261480	128262530	ENSMUSG00000030353	Tead4
chr16	30039254	30039758	ENSMUSG00000116660	9030404E10Rik
chr6	100498511	100499446	ENSMUSG00000101553	1700049E22Rik
chr14	104824083	104825419	ENSMUSG00000115432	D130009I18Rik
chr11	115945051	115946958	ENSMUSG00000020755	Sap30bp
chr13	40522942	40523484	ENSMUSG00000047094	Ofcc1
chr14	118551233	118553251	ENSMUSG00000032849	Abcc4
chr14	85803385	85804113	ENSMUSG00000115271	4930529K09Rik
chr6	92811044	92812289	ENSMUSG00000030022	Adamts9
chr6	135039912	135041248	ENSMUSG00000030204	Ddx47
chr14	95819182	95820447	ENSMUSG00000034689	Spertl
chr7	143296099	143296990	ENSMUSG00000101609	Kcnq1ot1
chr11	53335967	53336395	ENSMUSG00000018239	Zcchc10
chr5	91037729	91039381	ENSMUSG00000035020	Epgn
chr6	142072761	142073784	ENSMUSG00000079263	Gm6614
chr14	87823697	87825497	ENSMUSG00000022019	Tdrd3
chr14	123820933	123821720	ENSMUSG00000032925	Itgbl1
chr14	98183751	98185424	ENSMUSG00000055639	Dach1
chr5	92498099	92498749	ENSMUSG00000029426	Scarb2
chr14	111443978	111446053	ENSMUSG00000033214	Slitrk5
chr14	95484901	95486379	ENSMUSG00000034689	Spertl
chr4	136713650	136714782	ENSMUSG00000028664	Ephb2
chr14	99874716	99875326	ENSMUSG00000072294	Klf12
chr10	120170992	120172252	ENSMUSG00000020227	Irak3
chr14	101670433	101670902	ENSMUSG00000022111	Uchl3
chr3	88575481	88575876	ENSMUSG00000041355	Ssr2
chr14	99931344	99933187	ENSMUSG00000072294	Klf12
chr14	107020793	107022931	ENSMUSG00000099794	1700128A07Rik
chr14	86230271	86230855	ENSMUSG00000115271	4930529K09Rik
chr11	79752193	79753330	ENSMUSG00000065489	Mir365-2
chr6	101978315	101979703	ENSMUSG00000052236	Gm9871
chr3	8123131	8124762	ENSMUSG00000100010	1700010I02Rik
chr10	60726557	60729295	ENSMUSG00000020100	Slc29a3
chr14	116472070	116473336	ENSMUSG00000058571	Gpc6
chr14	93123267	93126020	ENSMUSG00000055421	Pcdh9
chr14	111818322	111819688	ENSMUSG00000033214	Slitrk5
chr14	94166614	94168077	ENSMUSG00000055421	Pcdh9
chr14	86443718	86444878	ENSMUSG00000115271	4930529K09Rik
chr14	78747882	78748526	ENSMUSG00000034731	Dgkh
chr14	123816594	123817208	ENSMUSG00000032925	Itgbl1
chr5	101902717	101903146	ENSMUSG00000043940	Wdfy3
chr18	80454259	80456165	ENSMUSG00000033323	Ctdp1
chr14	89178108	89179198	ENSMUSG00000050505	Pcdh20
chr10	120660303	120661335	ENSMUSG00000044544	4921513I03Rik
chr14	103509483	103509865	ENSMUSG00000022123	Scel
chr8	104433369	104435394	ENSMUSG00000035770	Dync1li2
chr14	87451905	87452531	ENSMUSG00000022019	Tdrd3
chr14	79237841	79238509	ENSMUSG00000071262	Zfp957
chr14	95214553	95215340	ENSMUSG00000034689	Spertl
chr17	10896090	10896696	ENSMUSG00000023826	Prkn
chr14	85235981	85238064	ENSMUSG00000115529	9630013A20Rik
chr13	36512790	36514502	ENSMUSG00000021420	Fars2
chr14	79785399	79787006	ENSMUSG00000036422	Pcdh8
chr1	63138076	63139366	ENSMUSG00000025968	Ndufs1
chr5	89043510	89045393	ENSMUSG00000060961	Slc4a4
chr2	60375074	60377076	ENSMUSG00000026980	Ly75
chr14	55357954	55358940	ENSMUSG00000022210	Dhrs4
chr14	101428886	101431058	ENSMUSG00000033083	Tbc1d4
chr15	38312953	38314432	ENSMUSG00000037465	Klf10
chr8	13206016	13206721	ENSMUSG00000038515	Grtp1
chr11	72301191	72301837	ENSMUSG00000040483	Xaf1
chr14	100446012	100446793	ENSMUSG00000072294	Klf12
chr14	113305770	113306534	ENSMUSG00000115320	4930524C18Rik
chr14	94989167	94991220	ENSMUSG00000034689	Spertl
chr13	93514328	93514819	ENSMUSG00000021690	Jmy
chr2	132206265	132207057	ENSMUSG00000027341	Tmem230
chr1	118625439	118628404	ENSMUSG00000026380	Tfcp2l1
chr7	83902672	83903683	ENSMUSG00000038503	Mesd
chr3	129025084	129026246	ENSMUSG00000028023	Pitx2
chr8	64951921	64952464	ENSMUSG00000025521	Tmem192
chr14	87547460	87548435	ENSMUSG00000022019	Tdrd3
chr14	94138859	94140451	ENSMUSG00000055421	Pcdh9
chr10	70739052	70740049	ENSMUSG00000037747	D630013N20Rik
chr14	90291486	90292033	ENSMUSG00000115001	4930474H20Rik
chr1	14742918	14743849	ENSMUSG00000025930	Msc
chr14	79842930	79843642	ENSMUSG00000095959	Gm10845
chr5	19404098	19405128	ENSMUSG00000040003	Magi2
chr8	79175989	79176402	ENSMUSG00000071064	Zfp827
chr14	111696615	111697358	ENSMUSG00000033214	Slitrk5
chr14	104038801	104039397	ENSMUSG00000115727	4930432J09Rik
chr3	53846043	53846692	ENSMUSG00000027746	Ufm1
chr4	104829894	104830886	ENSMUSG00000035031	C8a
chr14	85912551	85912996	ENSMUSG00000115271	4930529K09Rik
chr4	4054342	4054913	ENSMUSG00000071019	Sdr16c6
chr13	100786279	100787564	ENSMUSG00000041431	Ccnb1
chr11	107276043	107277436	ENSMUSG00000040430	Pitpnc1
chr14	90179658	90180276	ENSMUSG00000115001	4930474H20Rik
chr4	111682454	111683328	ENSMUSG00000034401	Spata6
chr14	76194595	76195324	ENSMUSG00000115625	2900040C04Rik
chr15	100063097	100063602	ENSMUSG00000023026	Dip2b
chr14	99071407	99071846	ENSMUSG00000033166	Dis3
chr14	79890367	79890769	ENSMUSG00000022026	Olfm4
chr14	121868894	121869358	ENSMUSG00000102112	1810041H14Rik
chr8	13208807	13209206	ENSMUSG00000038515	Grtp1
chr10	85050411	85053150	ENSMUSG00000035620	Ric8b
chr6	87912971	87914897	ENSMUSG00000030060	Hmces
chr9	119271334	119272249	ENSMUSG00000036737	Oxsr1
chr3	9608542	9611713	ENSMUSG00000040209	Zfp704
chr7	131660463	131661016	ENSMUSG00000066979	Bub3
chr14	87796235	87796993	ENSMUSG00000022019	Tdrd3
chr14	122357021	122357681	ENSMUSG00000064052	Gm5089
chr14	97472243	97475377	ENSMUSG00000055639	Dach1
chr3	137093383	137094186	ENSMUSG00000028161	Ppp3ca
chr14	105483141	105483906	ENSMUSG00000022116	4930449E01Rik
chr11	68779286	68780260	ENSMUSG00000020900	Myh10
chr3	84645373	84647918	ENSMUSG00000056498	Tmem154
chr14	114312411	114314585	ENSMUSG00000115320	4930524C18Rik
chr1	47181108	47181957	ENSMUSG00000098876	Mir6350
chr14	93634937	93637418	ENSMUSG00000055421	Pcdh9
chr14	93329429	93331913	ENSMUSG00000055421	Pcdh9
chr14	124674804	124676281	ENSMUSG00000025551	Fgf14
chr14	77370845	77373186	ENSMUSG00000022012	Enox1
chr14	101199792	101201646	ENSMUSG00000042888	Prr30
chr12	78405276	78408052	ENSMUSG00000047454	Gphn
chr1	85220676	85223757	ENSMUSG00000079457	Gm7609
chr10	82756508	82757620	ENSMUSG00000020248	Nfyb
chr4	32176456	32177058	ENSMUSG00000040270	Bach2
chr3	125937735	125939244	ENSMUSG00000032854	Ugt8a
chr14	79189639	79190603	ENSMUSG00000115111	Gm4632
chr14	122190868	122191451	ENSMUSG00000025545	Clybl
chr14	103271815	103273077	ENSMUSG00000033004	Mycbp2
chr6	95109816	95110402	ENSMUSG00000030031	Kbtbd8
chr14	82364234	82365561	ENSMUSG00000115043	Gm32455
chr12	54940118	54941520	ENSMUSG00000035021	Baz1a
chr17	80635501	80636691	ENSMUSG00000024242	Map4k3
chr14	90563288	90564406	ENSMUSG00000115001	4930474H20Rik
chr14	97588128	97588677	ENSMUSG00000055639	Dach1
chr14	124277135	124277979	ENSMUSG00000025551	Fgf14
chr1	92888908	92889591	ENSMUSG00000034212	Ankmy1
chr14	76138074	76138924	ENSMUSG00000022009	Nufip1
chr7	113653057	113655593	ENSMUSG00000030759	Far1
chr15	86283109	86285046	ENSMUSG00000051864	Tbc1d22a
chr13	112412761	112413744	ENSMUSG00000021756	Il6st
chr16	21373260	21373974	ENSMUSG00000116632	Magef1
chr18	51932236	51934244	ENSMUSG00000024510	Ftmt
chr4	121735362	121736542	ENSMUSG00000078575	Gm12887
chr14	81464749	81466937	ENSMUSG00000022026	Olfm4
chr11	29596969	29598029	ENSMUSG00000020461	Clhc1
chr14	83496694	83498964	ENSMUSG00000115043	Gm32455
chr12	102713359	102714456	ENSMUSG00000057963	Itpk1
chr14	115507024	115509507	ENSMUSG00000093551	4930505G20Rik
chr1	138579632	138580238	ENSMUSG00000026393	Nek7
chr14	115393067	115393608	ENSMUSG00000093551	4930505G20Rik
chr8	78536863	78538323	ENSMUSG00000031684	Slc10a7
chr13	55451695	55452311	ENSMUSG00000099058	Mir6943
chr17	80713985	80715366	ENSMUSG00000024242	Map4k3
chr17	36995273	36995774	ENSMUSG00000036036	Zfp57
chr7	130719662	130720649	ENSMUSG00000030852	Tacc2
chr14	93049237	93050231	ENSMUSG00000055421	Pcdh9
chr14	93860908	93863172	ENSMUSG00000055421	Pcdh9
chr8	111626072	111626709	ENSMUSG00000031958	Ldhd
chr14	94486816	94489223	ENSMUSG00000055421	Pcdh9
chr14	85063401	85064911	ENSMUSG00000115529	9630013A20Rik
chr6	143141076	143144316	ENSMUSG00000108094	Gm31108
chr14	92860817	92861223	ENSMUSG00000055421	Pcdh9
chr15	89670399	89671762	ENSMUSG00000022621	Rabl2
chr14	99092059	99093675	ENSMUSG00000033166	Dis3
chr17	57571801	57572648	ENSMUSG00000090655	Vmn2r120
chr14	121368229	121368760	ENSMUSG00000063410	Stk24
chr14	122133344	122133793	ENSMUSG00000025544	Tm9sf2
chr14	106950096	106951405	ENSMUSG00000099794	1700128A07Rik
chr1	164457662	164459273	ENSMUSG00000026576	Atp1b1
chr14	122258246	122258637	ENSMUSG00000025545	Clybl
chr16	95960724	95961922	ENSMUSG00000022913	Psmg1
chr11	109350178	109351867	ENSMUSG00000099630	1700096J18Rik
chr1	187787025	187788005	ENSMUSG00000026610	Esrrg
chr9	31017405	31019171	ENSMUSG00000047412	Zbtb44
chr14	116513436	116514050	ENSMUSG00000058571	Gpc6
chr14	121545335	121545676	ENSMUSG00000025558	Dock9
chr14	92432297	92433106	ENSMUSG00000055421	Pcdh9
chr7	120157586	120159268	ENSMUSG00000109414	4930505K13Rik
chr14	105397361	105397867	ENSMUSG00000115548	5430440P10Rik
chr14	94093045	94095276	ENSMUSG00000055421	Pcdh9
chr5	150893845	150894856	ENSMUSG00000058488	Kl
chr10	116715156	116716042	ENSMUSG00000100198	1700030O20Rik
chr15	52012884	52014064	ENSMUSG00000022314	Rad21
chr6	71625882	71626699	ENSMUSG00000053470	Kdm3a
chr7	113185918	113186859	ENSMUSG00000055116	Arntl
chr16	95766427	95768090	ENSMUSG00000022895	Ets2
chr1	140188149	140189331	ENSMUSG00000026365	Cfh
chr14	122875476	122876735	ENSMUSG00000041650	Pcca
chr14	92383374	92384269	ENSMUSG00000055421	Pcdh9
chr8	118801633	118803425	ENSMUSG00000031841	Cdh13
chr4	120270981	120271691	ENSMUSG00000052135	Foxo6
chr16	30082106	30083953	ENSMUSG00000022528	Hes1
chr12	79034440	79035725	ENSMUSG00000060716	Plekhh1
chr19	47491850	47493882	ENSMUSG00000042694	Stn1
chr14	96080197	96082142	ENSMUSG00000034689	Spertl
chr11	34284517	34286424	ENSMUSG00000020143	Dock2
chr1	156676337	156677558	ENSMUSG00000060519	Tor3a
chr4	21754473	21755794	ENSMUSG00000040455	Usp45
chr14	82466601	82468158	ENSMUSG00000115043	Gm32455
chr11	83239701	83240298	ENSMUSG00000087107	AI662270
chr6	7612694	7614505	ENSMUSG00000061762	Tac1
chr14	121361595	121362781	ENSMUSG00000063410	Stk24
chr2	150836968	150839128	ENSMUSG00000032046	Abhd12
chr14	79356786	79357200	ENSMUSG00000022020	Naa16
chr2	31163513	31165635	ENSMUSG00000000194	Gpr107
chr14	113493097	113494283	ENSMUSG00000115320	4930524C18Rik
chr14	84473653	84475695	ENSMUSG00000115529	9630013A20Rik
chr14	78775212	78777631	ENSMUSG00000034731	Dgkh
chr2	40975469	40976744	ENSMUSG00000049252	Lrp1b
chr14	97942166	97943836	ENSMUSG00000055639	Dach1
chr10	36923656	36924550	ENSMUSG00000019777	Hdac2
chr14	123339164	123340491	ENSMUSG00000115016	AA536875
chr14	94416266	94417440	ENSMUSG00000055421	Pcdh9
chr14	120875285	120876242	ENSMUSG00000030662	Ipo5
chr2	31042625	31043433	ENSMUSG00000075415	Fnbp1
chr5	136040258	136042197	ENSMUSG00000042985	Upk3b
chr14	100109439	100110074	ENSMUSG00000072294	Klf12
chr14	13770525	13771511	ENSMUSG00000044772	Sntn
chr14	107743484	107744698	ENSMUSG00000075478	Slitrk1
chr17	67693978	67694457	ENSMUSG00000032796	Lama1
chr3	7198856	7200077	ENSMUSG00000027499	Pkia
chr8	61606842	61607569	ENSMUSG00000058056	Palld
chr8	87926452	87927928	ENSMUSG00000045333	Zfp423
chr14	122262893	122263659	ENSMUSG00000025545	Clybl
chr14	123993465	123994071	ENSMUSG00000099994	1700024B18Rik
chr14	122058010	122059159	ENSMUSG00000071229	Timm8a2
chr9	90262016	90262803	ENSMUSG00000037410	Tbc1d2b
chr14	82479512	82480697	ENSMUSG00000115043	Gm32455
chr12	86916774	86917518	ENSMUSG00000034157	Cipc
chr11	79731368	79732507	ENSMUSG00000065489	Mir365-2
chr3	54047902	54048571	ENSMUSG00000027748	Trpc4
chr7	129779777	129780521	ENSMUSG00000042055	Wdr11
chr14	88310108	88311883	ENSMUSG00000050505	Pcdh20
chr4	125136298	125137027	ENSMUSG00000042677	Zc3h12a
chr14	118956406	118958736	ENSMUSG00000022136	Dnajc3
chr10	68259448	68260133	ENSMUSG00000019947	Arid5b
chr8	106451117	106451950	ENSMUSG00000031907	Zfp90
chr14	108884956	108886411	ENSMUSG00000075478	Slitrk1
chr18	38834741	38835252	ENSMUSG00000036585	Fgf1
chr15	9451938	9453370	ENSMUSG00000039676	Capsl
chr1	33555465	33556545	ENSMUSG00000026134	Prim2
chr14	87314963	87315428	ENSMUSG00000022019	Tdrd3
chr14	119188256	119189556	ENSMUSG00000053465	Hs6st3
chr14	119332870	119334078	ENSMUSG00000053465	Hs6st3
chr14	99052150	99052596	ENSMUSG00000022070	Bora
chr7	130574416	130575193	ENSMUSG00000040331	Nsmce4a
chr14	108451880	108454728	ENSMUSG00000075478	Slitrk1
chr16	78489909	78491500	ENSMUSG00000022864	D16Ertd472e
chr14	77566022	77566444	ENSMUSG00000022012	Enox1
chr5	123355816	123356584	ENSMUSG00000029438	Bcl7a
chr4	46643107	46644094	ENSMUSG00000039813	Tbc1d2
chr14	92410029	92411630	ENSMUSG00000055421	Pcdh9
chr14	120353079	120353641	ENSMUSG00000022139	Mbnl2
chr6	127268949	127269614	ENSMUSG00000107153	Gm38404
chr14	103252755	103254411	ENSMUSG00000033004	Mycbp2
chr14	109100330	109102024	ENSMUSG00000075478	Slitrk1
chr11	107538863	107540765	ENSMUSG00000020721	Helz
chr10	36934767	36937257	ENSMUSG00000019777	Hdac2
chr14	78436764	78438806	ENSMUSG00000022016	Akap11
chr18	30121146	30123071	ENSMUSG00000033628	Pik3c3
chr17	83742765	83743184	ENSMUSG00000055817	Mta3
chr11	100385123	100387113	ENSMUSG00000001552	Jup
chr6	134804585	134805336	ENSMUSG00000030203	Dusp16
chr14	79307140	79308668	ENSMUSG00000022018	Rgcc
chr13	107661219	107661772	ENSMUSG00000102000	1700006H21Rik
chr5	19154093	19155073	ENSMUSG00000097626	4921504A21Rik
chr14	91564317	91568106	ENSMUSG00000115001	4930474H20Rik
chr9	76104207	76105115	ENSMUSG00000007908	Hmgcll1
chr14	118996532	118998046	ENSMUSG00000042104	Uggt2
chr14	97445950	97448133	ENSMUSG00000055639	Dach1
chr13	104863202	104865381	ENSMUSG00000042655	Shisal2b
chr14	118179923	118181023	ENSMUSG00000022131	Gpr180
chr1	134534114	134536041	ENSMUSG00000046367	Mgat4e
chr6	127594363	127595100	ENSMUSG00000061414	Cracr2a
chr14	77557783	77558359	ENSMUSG00000022012	Enox1
chr14	117814905	117816522	ENSMUSG00000098648	Mir6239
chr14	120060977	120062504	ENSMUSG00000044819	Oxgr1
chr14	121737509	121739174	ENSMUSG00000025558	Dock9
chr17	7204867	7207047	ENSMUSG00000023809	Rps6ka2
chr14	99176411	99177272	ENSMUSG00000022064	Pibf1
chr14	100782664	100783151	ENSMUSG00000042888	Prr30
chr6	49098972	49099733	ENSMUSG00000029814	Igf2bp3
chr9	67484947	67486936	ENSMUSG00000052698	Tln2
chr14	79097125	79097892	ENSMUSG00000058997	Vwa8
chr1	118516186	118516497	ENSMUSG00000064302	Clasp1
chr7	127212240	127212857	ENSMUSG00000030672	Mylpf
chr14	118000665	118002231	ENSMUSG00000022129	Dct
chr5	119679757	119682139	ENSMUSG00000018604	Tbx3
chr10	72633200	72634600	ENSMUSG00000019923	Zwint
chr3	148678703	148679799	ENSMUSG00000028184	Adgrl2
chr14	93957385	93959817	ENSMUSG00000055421	Pcdh9
chr8	46340720	46341305	ENSMUSG00000047171	Helt
chr15	67021470	67021859	ENSMUSG00000005125	Ndrg1
chr14	89104365	89107111	ENSMUSG00000050505	Pcdh20
chr16	32538274	32539059	ENSMUSG00000052363	Zdhhc19
chr4	63460842	63462222	ENSMUSG00000039137	Whrn
chr6	115650756	115651383	ENSMUSG00000000441	Raf1
chr18	68156806	68157944	ENSMUSG00000024544	Ldlrad4
chr7	127946435	127947070	ENSMUSG00000070371	Prss36
chr1	7121654	7122470	ENSMUSG00000051285	Pcmtd1
chr14	106656526	106656887	ENSMUSG00000099794	1700128A07Rik
chr15	80159104	80159848	ENSMUSG00000042428	Mgat3
chr14	97607894	97609872	ENSMUSG00000055639	Dach1
chr14	89620898	89621621	ENSMUSG00000115001	4930474H20Rik
chr10	28087530	28088861	ENSMUSG00000019889	Ptprk
chr2	152726716	152728400	ENSMUSG00000042745	Id1
chr18	3480869	3481825	ENSMUSG00000024232	Bambi
chr13	103374621	103375215	ENSMUSG00000034751	Mast4
chr7	3411077	3414364	ENSMUSG00000094210	Gm23450
chr14	114460211	114460818	ENSMUSG00000115320	4930524C18Rik
chr14	105875705	105878523	ENSMUSG00000022114	Spry2
chr14	105902976	105903250	ENSMUSG00000022114	Spry2
chr3	132858647	132860345	ENSMUSG00000106230	Gm29811
chr12	118883843	118885546	ENSMUSG00000072791	Abcb5
chr14	77687522	77689581	ENSMUSG00000075512	Gm1587
chr10	95891373	95895121	ENSMUSG00000036499	Eea1
chr14	77632483	77632900	ENSMUSG00000022012	Enox1
chr6	64590598	64591541	ENSMUSG00000071424	Grid2
chr15	96179332	96180517	ENSMUSG00000097619	4833422M21Rik
chr14	90599477	90600788	ENSMUSG00000115001	4930474H20Rik
chr14	105161666	105162583	ENSMUSG00000022119	Rbm26
chr14	120777242	120778400	ENSMUSG00000030662	Ipo5
chr4	103396913	103397447	ENSMUSG00000086136	Gm12718
chr13	111373630	111374189	ENSMUSG00000032745	Gpbp1
chr4	33514441	33515855	ENSMUSG00000098310	Mir8118
chr11	62355111	62356057	ENSMUSG00000018501	Ncor1
chr14	116465257	116466107	ENSMUSG00000058571	Gpc6
chr14	111889687	111890639	ENSMUSG00000033214	Slitrk5
chr17	21375188	21376049	ENSMUSG00000062743	Zfp677
chr7	79880691	79881549	ENSMUSG00000039062	Anpep
chr15	90308548	90309396	ENSMUSG00000116204	Gm36480
chr5	64224594	64225055	ENSMUSG00000029174	Tbc1d1
chr11	65126297	65127422	ENSMUSG00000033389	Arhgap44
chr14	100719818	100720975	ENSMUSG00000072294	Klf12
chr8	110604575	110605979	ENSMUSG00000010936	Vac14
chr14	93137825	93138691	ENSMUSG00000055421	Pcdh9
chr14	121339215	121340819	ENSMUSG00000063410	Stk24
chr10	84416862	84419301	ENSMUSG00000020032	Nuak1
chr2	98389298	98390287	ENSMUSG00000050587	Lrrc4c
chr18	82971670	82972822	ENSMUSG00000058881	Zfp516
chr14	94111978	94114581	ENSMUSG00000055421	Pcdh9
chr3	131339107	131339746	ENSMUSG00000050931	Sgms2
chr14	9885225	9885958	ENSMUSG00000089686	Mnd1-ps
chr14	118804059	118804909	ENSMUSG00000022132	Cldn10
chr12	102630454	102631061	ENSMUSG00000057963	Itpk1
chr14	122060811	122061140	ENSMUSG00000071229	Timm8a2
chr14	101350379	101352745	ENSMUSG00000033083	Tbc1d4
chr19	15494917	15496069	ENSMUSG00000024640	Psat1
chr8	91882804	91884704	ENSMUSG00000031734	Irx3
chr14	91125563	91126486	ENSMUSG00000115001	4930474H20Rik
chr17	67916836	67917632	ENSMUSG00000024043	Arhgap28
chr16	64873285	64874294	ENSMUSG00000054604	Cggbp1
chr2	10600488	10602740	ENSMUSG00000080594	Mir669h
chr10	40425433	40426257	ENSMUSG00000038481	Cdk19
chr2	132599207	132600823	ENSMUSG00000074783	AU019990
chr16	23097924	23100820	ENSMUSG00000022884	Eif4a2
chr14	102947064	102947444	ENSMUSG00000092901	Mir5130
chr14	96404857	96405661	ENSMUSG00000022076	Klhl1
chr13	40969741	40970500	ENSMUSG00000021360	Gcnt2
chr14	121865292	121866667	ENSMUSG00000102112	1810041H14Rik
chr2	172710677	172711216	ENSMUSG00000028640	Tfap2c
chr5	128578984	128579742	ENSMUSG00000072591	Fzd10os
chr14	83470354	83471671	ENSMUSG00000115043	Gm32455
chrX	165190627	165191623	ENSMUSG00000018589	Glra2
chr14	122229001	122229523	ENSMUSG00000100585	1700108J01Rik
chr6	120211418	120212114	ENSMUSG00000041377	Ninj2
chr1	154080506	154081901	ENSMUSG00000066797	Zfp648
chr14	85224499	85225107	ENSMUSG00000115529	9630013A20Rik
chr14	86977222	86978758	ENSMUSG00000022021	Diaph3
chr1	91606810	91607514	ENSMUSG00000026311	Asb1
chr1	54484617	54485473	ENSMUSG00000041303	Gtf3c3
chr14	106663608	106664335	ENSMUSG00000099794	1700128A07Rik
chr14	34773533	34774505	ENSMUSG00000041408	Wapl
chr1	45826820	45828114	ENSMUSG00000025995	Wdr75
chr5	5707090	5708526	ENSMUSG00000015653	Steap2
chr14	95419951	95421348	ENSMUSG00000034689	Spertl
chr14	104027082	104027788	ENSMUSG00000115727	4930432J09Rik
chr2	158369568	158370564	ENSMUSG00000044349	Snhg11
chr8	48178596	48179672	ENSMUSG00000031562	Dctd
chr1	181623234	181623999	ENSMUSG00000050625	Ccdc121
chr12	91644204	91644534	ENSMUSG00000020962	Gtf2a1
chr13	101438914	101440281	ENSMUSG00000100733	4933416M06Rik
chr11	6123586	6124274	ENSMUSG00000053838	Nudcd3
chr9	77616099	77617489	ENSMUSG00000044938	Klhl31
chr13	44939031	44940781	ENSMUSG00000057531	Dtnbp1
chr1	71241073	71242001	ENSMUSG00000050296	Abca12
chr18	12384925	12386069	ENSMUSG00000024421	Lama3
chr3	75650324	75652255	ENSMUSG00000099370	Platr10
chr14	93214930	93216627	ENSMUSG00000055421	Pcdh9
chr9	70487301	70487749	ENSMUSG00000032217	Rnf111
chr2	149982425	149983937	ENSMUSG00000074736	Syndig1
chr3	27698514	27698991	ENSMUSG00000039286	Fndc3b
chr6	127103225	127104020	ENSMUSG00000038028	Tigar
chr14	120412014	120414102	ENSMUSG00000022139	Mbnl2
chr14	92139431	92141321	ENSMUSG00000055421	Pcdh9
chr2	30251507	30253156	ENSMUSG00000007476	Lrrc8a
chr14	97403334	97404754	ENSMUSG00000055639	Dach1
chr13	15426535	15427406	ENSMUSG00000021318	Gli3
chr15	40953701	40955843	NA	4930555K19Rik
chr14	92487036	92489906	ENSMUSG00000055421	Pcdh9
chr6	99388970	99389981	ENSMUSG00000030067	Foxp1
chr11	84276620	84277484	ENSMUSG00000020532	Acaca
chr6	38096821	38097579	ENSMUSG00000038600	Atp6v0a4
chr1	151304821	151305500	ENSMUSG00000023150	Ivns1abp
chr14	79201985	79204067	ENSMUSG00000115111	Gm4632
chr5	142667747	142669096	ENSMUSG00000029578	Wipi2
chr10	25427023	25428165	ENSMUSG00000019978	Epb41l2
chr14	105130562	105131022	ENSMUSG00000022119	Rbm26
chr7	120724432	120725169	ENSMUSG00000046096	Mosmo
chr14	101942821	101943316	ENSMUSG00000033060	Lmo7
chr14	77004917	77005856	ENSMUSG00000044350	Lacc1
chr12	74888349	74890793	ENSMUSG00000034402	Kcnh5
chr14	110099062	110101216	ENSMUSG00000045871	Slitrk6
chr14	90714254	90715188	ENSMUSG00000115001	4930474H20Rik
chr16	87690970	87692025	ENSMUSG00000025612	Bach1
chr8	84681477	84681977	ENSMUSG00000001909	Trmt1
chr14	122079433	122080324	NA	A330035P11Rik
chr7	143062451	143063289	ENSMUSG00000037706	Cd81
chr14	104071095	104072355	ENSMUSG00000115727	4930432J09Rik
chr16	94168839	94170835	ENSMUSG00000040820	Hlcs
chr11	116426499	116427226	ENSMUSG00000050628	Ubald2
chr3	144985792	144986911	ENSMUSG00000068547	Clca4a
chr13	29737636	29738659	ENSMUSG00000006191	Cdkal1
chr14	120262545	120263970	ENSMUSG00000022139	Mbnl2
chr14	103536603	103537792	ENSMUSG00000022123	Scel
chr1	92119368	92119874	ENSMUSG00000026313	Hdac4
chr14	118591480	118591935	ENSMUSG00000098433	Mir6391
chr14	119272347	119273726	ENSMUSG00000053465	Hs6st3
chr18	75842900	75843333	ENSMUSG00000044646	Zbtb7c
chr14	106765870	106767133	ENSMUSG00000099794	1700128A07Rik
chr1	38823747	38824513	ENSMUSG00000048814	Lonrf2
chr2	175067423	175068383	ENSMUSG00000078905	Gm14393
chr9	3521101	3521643	ENSMUSG00000041624	Gucy1a2
chr14	118986635	118988329	ENSMUSG00000042104	Uggt2
chr14	94734618	94736210	ENSMUSG00000055421	Pcdh9
chr14	100134654	100135870	ENSMUSG00000072294	Klf12
chr9	103708461	103709085	ENSMUSG00000042757	Tmem108
chr14	84236111	84238463	ENSMUSG00000115043	Gm32455
chr18	31568063	31569082	ENSMUSG00000024259	Slc25a46
chr14	115733055	115733773	ENSMUSG00000093551	4930505G20Rik
chr2	170529850	170530452	ENSMUSG00000052033	Pfdn4
chr8	7285657	7287252	ENSMUSG00000001300	Efnb2
chr13	63979541	63980991	ENSMUSG00000033122	Hsd17b3
chr10	11801138	11802278	ENSMUSG00000048007	Timm8a1
chr14	115475241	115475805	ENSMUSG00000093551	4930505G20Rik
chr5	25156984	25158190	ENSMUSG00000028938	Galntl5
chr7	139079031	139079725	ENSMUSG00000056856	Jakmip3
chr4	99635315	99637237	ENSMUSG00000067261	Foxd3
chr14	82238365	82239245	ENSMUSG00000115043	Gm32455
chr18	25402304	25403291	ENSMUSG00000024268	Celf4
chr10	120521942	120523557	ENSMUSG00000056758	Hmga2
chr9	3562626	3563687	ENSMUSG00000041624	Gucy1a2
chrX	17721768	17722655	ENSMUSG00000025040	Fundc1
chr14	9330932	9332653	ENSMUSG00000089686	Mnd1-ps
chr14	78678236	78679117	ENSMUSG00000034731	Dgkh
chr2	20693581	20693999	ENSMUSG00000036617	Etl4
chr13	114202762	114203592	ENSMUSG00000114213	A430090L17Rik
chr14	86674293	86675684	ENSMUSG00000022021	Diaph3
chr2	101822148	101824557	ENSMUSG00000032841	Prr5l
chr2	93357171	93357935	ENSMUSG00000027217	Tspan18
chr5	108052020	108053947	ENSMUSG00000029267	Mtf2
chr2	172304028	172307011	ENSMUSG00000027495	Fam210b
chr19	28560207	28561380	ENSMUSG00000052942	Glis3
chr14	52004129	52004545	ENSMUSG00000004562	Arhgef40
chr10	81140833	81142126	ENSMUSG00000035011	Zbtb7a
chr19	44427270	44428565	ENSMUSG00000037071	Scd1
chr5	106777966	106778683	ENSMUSG00000049606	Zfp644
chr14	99808716	99809571	ENSMUSG00000072294	Klf12
chr17	88763711	88764896	ENSMUSG00000024107	Lhcgr
chr14	123531054	123531685	ENSMUSG00000000197	Nalcn
chr4	117136058	117139445	ENSMUSG00000028680	Plk3
chr1	134570190	134571105	ENSMUSG00000042207	Kdm5b
chr8	120631815	120632549	ENSMUSG00000043687	1190005I06Rik
chr9	31148027	31148521	ENSMUSG00000031996	Aplp2
chr14	94830483	94831993	ENSMUSG00000055421	Pcdh9
chr14	89086869	89087902	ENSMUSG00000050505	Pcdh20
chr3	35719818	35722074	ENSMUSG00000037400	Atp11b
chr6	116639719	116640181	ENSMUSG00000042129	Rassf4
chr19	47789792	47790846	ENSMUSG00000044948	Cfap43
chr10	33375348	33376387	ENSMUSG00000112707	D830005E20Rik
chr14	97926199	97928062	ENSMUSG00000055639	Dach1
chr14	79275876	79278329	ENSMUSG00000022018	Rgcc
chr19	27904193	27905174	ENSMUSG00000040929	Rfx3
chr14	122186983	122187981	ENSMUSG00000025545	Clybl
chr2	91220436	91222234	ENSMUSG00000002109	Ddb2
chr15	52967756	52968584	ENSMUSG00000061731	Ext1
chr14	99261920	99262496	ENSMUSG00000005148	Klf5
chr6	142888162	142890403	ENSMUSG00000030283	St8sia1
chr14	22143683	22144426	ENSMUSG00000063458	Lrmda
chr14	81640310	81641984	ENSMUSG00000022026	Olfm4
chr18	6281084	6282784	ENSMUSG00000006740	Kif5b
chr1	85917205	85917779	ENSMUSG00000026224	4933407L21Rik
chr11	49806033	49806723	ENSMUSG00000020363	Gfpt2
chr3	121617943	121618622	ENSMUSG00000044522	A730020M07Rik
chr5	118040878	118041216	ENSMUSG00000029359	Tesc
chr6	101670272	101671114	ENSMUSG00000052236	Gm9871
chr14	66844491	66845031	ENSMUSG00000022048	Dpysl2
chr5	122269026	122269543	ENSMUSG00000038593	Tctn1
chr5	59940363	59941440	ENSMUSG00000106013	4933402J10Rik
chr14	83194162	83195318	ENSMUSG00000115043	Gm32455
chr14	82795120	82795988	ENSMUSG00000115043	Gm32455
chr12	110504287	110506239	ENSMUSG00000017843	Ppp2r5c
chr19	26140325	26141177	ENSMUSG00000024921	Smarca2
chr10	95220251	95221953	ENSMUSG00000112481	Gm29684
chr5	53509250	53509900	ENSMUSG00000039191	Rbpj
chr10	96721143	96722946	ENSMUSG00000036478	Btg1
chr14	112022530	112023640	ENSMUSG00000033214	Slitrk5
chr14	94939329	94939907	ENSMUSG00000034689	Spertl
chr14	90675969	90677685	ENSMUSG00000115001	4930474H20Rik
chr7	119807440	119807985	ENSMUSG00000030924	Rexo5
chr14	81126486	81127960	ENSMUSG00000022026	Olfm4
chr14	99192318	99193931	ENSMUSG00000022064	Pibf1
chr14	94970699	94971452	ENSMUSG00000034689	Spertl
chr4	123171768	123172624	ENSMUSG00000046093	Hpcal4
chrX	159521236	159523146	ENSMUSG00000044150	Bclaf3
chr5	29810963	29812333	ENSMUSG00000029131	Dnajb6
chr14	77530426	77530734	ENSMUSG00000067973	Gm6994
chr16	38273503	38274102	ENSMUSG00000022809	Nr1i2
chr10	68136578	68138199	ENSMUSG00000019947	Arid5b
chr1	52279421	52280390	ENSMUSG00000026103	Gls
chr3	149111856	149112569	ENSMUSG00000028184	Adgrl2
chrUn_JH584304	35838	40526	NA	Pisd-ps3
chr14	124751053	124751803	ENSMUSG00000025551	Fgf14
chr14	109578849	109580024	ENSMUSG00000075478	Slitrk1
chr12	59172876	59173995	ENSMUSG00000021000	Mia2
chr14	94724166	94724995	ENSMUSG00000055421	Pcdh9
chr14	122222607	122224147	ENSMUSG00000100585	1700108J01Rik
chr14	78669972	78670397	ENSMUSG00000034731	Dgkh
chr18	64959632	64960725	ENSMUSG00000024589	Nedd4l
chr9	58279182	58280945	ENSMUSG00000032333	Stoml1
chr17	6892158	6892992	ENSMUSG00000076218	Mir692-1
chr14	88226060	88226867	ENSMUSG00000050505	Pcdh20
chr7	114171519	114172263	ENSMUSG00000030754	Copb1
chr8	93441380	93442576	ENSMUSG00000074156	Ces1h
chr14	124581921	124583104	ENSMUSG00000025551	Fgf14
chr5	107109836	107111130	ENSMUSG00000029287	Tgfbr3
chr2	37515991	37517275	ENSMUSG00000035437	Rabgap1
chr11	113186911	113187301	ENSMUSG00000087259	2610035D17Rik
chr15	76186842	76187229	ENSMUSG00000022565	Plec
chr14	86238662	86239470	ENSMUSG00000115271	4930529K09Rik
chr17	65221539	65222554	ENSMUSG00000045036	Tmem232
chr5	121575634	121576534	ENSMUSG00000029455	Aldh2
chr1	62767408	62768314	ENSMUSG00000025969	Nrp2
chr14	77773248	77773717	ENSMUSG00000075512	Gm1587
chr2	90932932	90933543	ENSMUSG00000005506	Celf1
chr14	87170637	87171461	ENSMUSG00000022021	Diaph3
chr14	108974131	108975810	ENSMUSG00000075478	Slitrk1
chr14	95071756	95073351	ENSMUSG00000034689	Spertl
chr14	89225897	89228220	ENSMUSG00000050505	Pcdh20
chr10	95116360	95117050	ENSMUSG00000112481	Gm29684
chr1	118647783	118648585	ENSMUSG00000026380	Tfcp2l1
chr14	105248055	105249339	ENSMUSG00000053253	Ndfip2
chr17	43363278	43364611	ENSMUSG00000056492	Adgrf5
chr12	91607198	91608209	ENSMUSG00000020962	Gtf2a1
chr14	90663796	90666021	ENSMUSG00000115001	4930474H20Rik
chr13	18462055	18462582	ENSMUSG00000009734	Pou6f2
chr8	18381361	18382202	ENSMUSG00000039842	Mcph1
chr11	72952914	72953914	ENSMUSG00000020788	Atp2a3
chr9	115169314	115170146	ENSMUSG00000040875	Osbpl10
chr4	83438271	83440138	ENSMUSG00000028483	Snapc3
chr4	57841965	57842623	NA	NA
chr1	153031395	153034008	ENSMUSG00000042751	Nmnat2
chr8	36251777	36252975	ENSMUSG00000039633	Lonrf1
chr2	53367061	53367747	ENSMUSG00000026960	Arl6ip6
chr14	83248757	83250636	ENSMUSG00000115043	Gm32455
chr14	99516682	99517250	ENSMUSG00000005148	Klf5
chr1	86236272	86237075	ENSMUSG00000062590	Armc9
chr5	64430306	64432192	ENSMUSG00000100911	1700027F09Rik
chr8	24411919	24412346	ENSMUSG00000056313	Tcim
chr1	59728414	59729551	NA	Snord11
chr14	116324782	116325992	ENSMUSG00000058571	Gpc6
chr14	108698892	108700265	ENSMUSG00000075478	Slitrk1
chr14	8105685	8106199	ENSMUSG00000033885	Pxk
chr4	129230841	129233072	ENSMUSG00000050390	C77080
chr17	57118211	57119925	ENSMUSG00000079414	Gm11110
chr7	82793181	82794849	ENSMUSG00000086690	4933406J10Rik
chr14	96186871	96187880	ENSMUSG00000034689	Spertl
chr2	148825008	148826592	ENSMUSG00000036924	Cst13
chr4	32982144	32985450	ENSMUSG00000028278	Rragd
chr14	99894806	99895304	ENSMUSG00000072294	Klf12
chr14	123199314	123200611	ENSMUSG00000115016	AA536875
chr14	78812060	78813203	ENSMUSG00000058997	Vwa8
chr14	77088972	77089396	ENSMUSG00000034795	Ccdc122
chr14	75290260	75290676	ENSMUSG00000022000	Zc3h13
chr6	7752912	7753809	ENSMUSG00000029752	Asns
chr4	25796018	25796637	ENSMUSG00000055373	Fut9
chr14	103521765	103522242	ENSMUSG00000022123	Scel
chr14	112840113	112840546	ENSMUSG00000033214	Slitrk5
chr3	85993706	85994304	ENSMUSG00000049013	Prss48
chr5	76330889	76331524	ENSMUSG00000087037	4930432L08Rik
chr14	91446862	91448298	ENSMUSG00000115001	4930474H20Rik
chr14	114619647	114620449	ENSMUSG00000115320	4930524C18Rik
chr14	116118919	116121067	ENSMUSG00000093551	4930505G20Rik
chr12	55504938	55506199	ENSMUSG00000021025	Nfkbia
chr14	111509802	111511609	ENSMUSG00000033214	Slitrk5
chr5	3766542	3767179	ENSMUSG00000040351	Ankib1
chr14	96344368	96347067	ENSMUSG00000022076	Klhl1
chr14	83628620	83631057	ENSMUSG00000115043	Gm32455
chr14	111566239	111566992	ENSMUSG00000033214	Slitrk5
chr18	69303232	69304083	ENSMUSG00000053477	Tcf4
chr14	97192435	97193528	ENSMUSG00000022076	Klhl1
chr12	40654189	40654959	ENSMUSG00000035954	Dock4
chr8	23567859	23568405	ENSMUSG00000037492	Zmat4
chr14	93472338	93473281	ENSMUSG00000055421	Pcdh9
chr2	152349378	152350948	ENSMUSG00000068062	Gm14164
chr1	107216925	107218067	ENSMUSG00000073602	Serpinb3b
chr14	91135448	91137126	ENSMUSG00000115001	4930474H20Rik
chr14	89804875	89806855	ENSMUSG00000115001	4930474H20Rik
chr14	122834247	122836272	ENSMUSG00000041650	Pcca
chr2	128265113	128266101	ENSMUSG00000027381	Bcl2l11
chr14	84375841	84376360	ENSMUSG00000035566	Pcdh17
chr13	38312184	38313006	ENSMUSG00000039004	Bmp6
chr14	90265310	90265994	ENSMUSG00000115001	4930474H20Rik
chr11	77673479	77673895	ENSMUSG00000037857	Nufip2
chr14	113182456	113183299	ENSMUSG00000033214	Slitrk5
chr13	74398998	74400030	ENSMUSG00000094403	Mir692-2
chr5	139324779	139326526	ENSMUSG00000056413	Adap1
chr14	78870000	78870323	ENSMUSG00000058997	Vwa8
chr14	106306740	106307577	ENSMUSG00000099794	1700128A07Rik
chr1	107098291	107099452	ENSMUSG00000058017	Serpinb3d
chr11	25473580	25474513	ENSMUSG00000033015	4933427E13Rik
chr14	89686871	89688514	ENSMUSG00000115001	4930474H20Rik
chr14	84196189	84198190	ENSMUSG00000115043	Gm32455
chr14	122322107	122322575	ENSMUSG00000025545	Clybl
chr12	77188943	77189730	ENSMUSG00000021065	Fut8
chr14	79507866	79509202	ENSMUSG00000036461	Elf1
chr4	108192841	108194087	ENSMUSG00000028601	Echdc2
chr14	78590533	78591796	ENSMUSG00000034731	Dgkh
chr2	73859942	73860603	ENSMUSG00000027104	Atf2
chr14	116596645	116597483	ENSMUSG00000058571	Gpc6
chr14	89493743	89495264	ENSMUSG00000115001	4930474H20Rik
chr10	92097836	92098817	ENSMUSG00000112117	Rmst
chr9	99388191	99390232	ENSMUSG00000032470	Mras
chr8	41348332	41349376	ENSMUSG00000031591	Asah1
chr13	86180283	86181266	ENSMUSG00000017778	Cox7c
chr5	123375261	123378770	ENSMUSG00000038342	Mlxip
chr14	24144580	24145302	ENSMUSG00000021782	Dlg5
chr4	117612738	117613191	ENSMUSG00000033423	Eri3
chr14	103340461	103342010	ENSMUSG00000033004	Mycbp2
chr14	78650215	78651148	ENSMUSG00000034731	Dgkh
chr9	75376246	75377524	ENSMUSG00000042688	Mapk6
chr14	101666031	101666320	ENSMUSG00000022111	Uchl3
chr11	34430777	34431784	ENSMUSG00000069911	Insyn2b
chr3	88514529	88515460	ENSMUSG00000028063	Lmna
chr14	94390586	94391593	ENSMUSG00000055421	Pcdh9
chr18	80434014	80434780	ENSMUSG00000033323	Ctdp1
chr5	24172781	24173534	ENSMUSG00000048439	Nupl2
chr14	84044756	84045272	ENSMUSG00000115043	Gm32455
chr14	105118152	105120158	ENSMUSG00000022119	Rbm26
chr14	86584391	86584912	ENSMUSG00000022021	Diaph3
chr19	5841321	5843307	ENSMUSG00000092274	Neat1
chr9	36820736	36822268	ENSMUSG00000032118	Fez1
chr12	102326977	102328679	ENSMUSG00000044456	Rin3
chr4	123013966	123014631	ENSMUSG00000028653	Trit1
chr14	124195321	124195945	ENSMUSG00000025551	Fgf14
chr7	97535596	97536184	ENSMUSG00000025133	Ints4
chr10	111432401	111434068	ENSMUSG00000058799	Nap1l1
chr8	86887894	86889237	ENSMUSG00000031652	N4bp1
chr8	24204118	24205516	ENSMUSG00000056313	Tcim
chr5	103705525	103706350	ENSMUSG00000029313	Aff1
chr5	59847472	59850120	ENSMUSG00000106013	4933402J10Rik
chr14	118922304	118923220	ENSMUSG00000042156	Dzip1
chr14	84851662	84853000	ENSMUSG00000115529	9630013A20Rik
chr14	120797986	120798707	ENSMUSG00000030662	Ipo5
chr6	97647731	97649755	ENSMUSG00000030064	Frmd4b
chr14	75962518	75963262	ENSMUSG00000046523	Kctd4
chr11	16606694	16608705	ENSMUSG00000078974	Sec61g
chr14	105672503	105673219	ENSMUSG00000098780	Mir6390
chr8	89823489	89825043	ENSMUSG00000043668	Tox3
chr1	112042816	112043495	ENSMUSG00000038702	Dsel
chr14	88613072	88614114	ENSMUSG00000050505	Pcdh20
chr5	86406771	86408055	ENSMUSG00000061259	Tmprss11d
chr19	58818453	58819425	ENSMUSG00000025092	Hspa12a
chr17	93482057	93483103	ENSMUSG00000024256	Adcyap1
chr15	12423927	12425628	ENSMUSG00000022197	Pdzd2
chr7	102200701	102201639	ENSMUSG00000063550	Nup98
chr9	3887656	3888533	ENSMUSG00000041624	Gucy1a2
chr15	37080409	37082429	ENSMUSG00000062397	Zfp706
chr14	94817125	94818270	ENSMUSG00000055421	Pcdh9
chr2	5584424	5585049	ENSMUSG00000039145	Camk1d
chr14	90642274	90642742	ENSMUSG00000115001	4930474H20Rik
chr14	93430596	93432648	ENSMUSG00000055421	Pcdh9
chr7	79890569	79891235	ENSMUSG00000063801	Ap3s2
chr14	77833435	77835136	ENSMUSG00000022013	Dnajc15
chr5	100466877	100467770	ENSMUSG00000035310	Lin54
chr14	109949802	109950772	ENSMUSG00000045871	Slitrk6
chr17	7905040	7906593	ENSMUSG00000033450	Tagap
chr12	112538831	112539909	ENSMUSG00000054013	Tmem179
chr14	101918117	101919985	ENSMUSG00000033060	Lmo7
chr14	120084540	120085908	ENSMUSG00000044819	Oxgr1
chr14	79412120	79413424	ENSMUSG00000043881	Kbtbd7
chr8	61866656	61867557	ENSMUSG00000058056	Palld
chr13	24906073	24907391	ENSMUSG00000086796	4932702P03Rik
chr10	95353933	95354607	ENSMUSG00000100550	2310039L15Rik
chr3	148295340	148296186	ENSMUSG00000028184	Adgrl2
chr12	39740517	39742882	ENSMUSG00000047446	Arl4a
chr4	34734263	34735020	ENSMUSG00000028294	Cfap206
chr14	77716922	77717379	ENSMUSG00000075512	Gm1587
chr12	83308529	83310013	ENSMUSG00000021221	Dpf3
chr12	40357926	40358836	ENSMUSG00000055917	Zfp277
chr15	76117834	76119699	NA	Eppk1
chr14	108042916	108043405	ENSMUSG00000075478	Slitrk1
chr4	106986193	106989833	ENSMUSG00000061887	Ssbp3
chr5	130218195	130219678	ENSMUSG00000053094	Tmem248
chr14	89982460	89983594	ENSMUSG00000115001	4930474H20Rik
chr14	108727159	108728790	ENSMUSG00000075478	Slitrk1
chr17	74923937	74924584	ENSMUSG00000024078	Ttc27
chr14	76127338	76127749	ENSMUSG00000022009	Nufip1
chr16	43663850	43665224	ENSMUSG00000071552	Tigit
chr16	87603024	87604540	ENSMUSG00000025610	Map3k7cl
chr14	89752779	89754499	ENSMUSG00000115001	4930474H20Rik
chr14	95722925	95724606	ENSMUSG00000034689	Spertl
chr14	99411723	99412110	ENSMUSG00000005148	Klf5
chr9	31758142	31758511	ENSMUSG00000032033	Barx2
chr2	10341644	10342778	ENSMUSG00000061186	Sfmbt2
chr14	94978424	94978754	ENSMUSG00000034689	Spertl
chr1	72960080	72960925	ENSMUSG00000101968	1700027A15Rik
chr1	10031460	10032263	ENSMUSG00000025917	Cops5
chr14	109307315	109309049	ENSMUSG00000075478	Slitrk1
chr14	117800432	117800998	ENSMUSG00000098648	Mir6239
chr14	111017337	111018004	ENSMUSG00000045871	Slitrk6
chr19	23168969	23169892	ENSMUSG00000080626	Mir1192
chr2	135072261	135073897	ENSMUSG00000085247	4930545L23Rik
chr4	11769123	11770272	ENSMUSG00000028217	Cdh17
chr1	177713330	177714462	ENSMUSG00000015962	1700016C15Rik
chr13	9142219	9143015	ENSMUSG00000033499	Larp4b
chr11	106573356	106574105	ENSMUSG00000040548	Tex2
chr17	5082153	5082950	ENSMUSG00000069729	Arid1b
chr6	72956126	72959103	ENSMUSG00000079523	Tmsb10
chr12	28717116	28717990	ENSMUSG00000020628	Trappc12
chr14	121322839	121325130	ENSMUSG00000063410	Stk24
chr14	100196631	100197560	ENSMUSG00000072294	Klf12
chr14	114048664	114049707	ENSMUSG00000115320	4930524C18Rik
chr14	114405586	114406515	ENSMUSG00000115320	4930524C18Rik
chr10	95312940	95313712	ENSMUSG00000045867	Cradd
chr6	67111382	67114280	ENSMUSG00000087231	E230016M11Rik
chr11	40737398	40737740	ENSMUSG00000020328	Nudcd2
chr2	20654598	20655536	ENSMUSG00000036617	Etl4
chr14	94835294	94836980	ENSMUSG00000055421	Pcdh9
chr17	37990353	37991225	ENSMUSG00000109376	Olfr761
chr9	56534132	56535941	ENSMUSG00000049556	Lingo1
chr14	82607068	82608965	ENSMUSG00000115043	Gm32455
chr14	98781591	98783025	ENSMUSG00000033186	Mzt1
chr2	106561236	106562157	ENSMUSG00000087226	Gm14015
chr14	76069995	76070685	ENSMUSG00000022008	Gpalpp1
chr3	57276889	57277942	ENSMUSG00000027800	Tm4sf1
chr14	90500734	90502913	ENSMUSG00000115001	4930474H20Rik
chr8	86774941	86775893	ENSMUSG00000036840	Siah1a
chr7	123336071	123337098	ENSMUSG00000030763	Lcmt1
chr15	88708166	88709608	ENSMUSG00000022387	Brd1
chr7	43816701	43817223	ENSMUSG00000030713	Klk7
chr4	11013757	11015757	ENSMUSG00000049969	Plekhf2
chr6	113037942	113038967	ENSMUSG00000030264	Thumpd3
chr7	129399294	129400839	ENSMUSG00000070366	Plpp4
chr14	79773534	79774191	ENSMUSG00000036422	Pcdh8
chr14	118621348	118621871	ENSMUSG00000098433	Mir6391
chr14	114150613	114151655	ENSMUSG00000115320	4930524C18Rik
chr14	97459626	97461226	ENSMUSG00000055639	Dach1
chr16	72699160	72700889	ENSMUSG00000022883	Robo1
chr1	122328065	122329576	ENSMUSG00000099960	Gm28590
chr16	21807419	21808339	ENSMUSG00000097290	1300002E11Rik
chr14	97214437	97216390	ENSMUSG00000022076	Klhl1
chr14	94947651	94950103	ENSMUSG00000034689	Spertl
chr14	120524259	120524837	ENSMUSG00000051615	Rap2a
chr14	95965463	95966304	ENSMUSG00000034689	Spertl
chr14	85630020	85630356	ENSMUSG00000115271	4930529K09Rik
chr14	77362587	77363121	ENSMUSG00000022012	Enox1
chr6	5032850	5033757	ENSMUSG00000032827	Ppp1r9a
chr14	102995214	102996627	ENSMUSG00000098557	Kctd12
chr1	139499605	139500708	ENSMUSG00000026368	F13b
chr4	41112720	41114950	ENSMUSG00000028430	Nol6
chr2	26610638	26611573	ENSMUSG00000026922	Agpat2
chr14	75264024	75264817	ENSMUSG00000021999	Cpb2
chr16	43800195	43802267	ENSMUSG00000022705	Drd3
chr14	100909063	100910894	ENSMUSG00000042888	Prr30
chr15	36303779	36304520	ENSMUSG00000022280	Rnf19a
chr14	90507139	90509443	ENSMUSG00000115001	4930474H20Rik
chr3	86847442	86848083	ENSMUSG00000028078	Dclk2
chr14	91345972	91347469	ENSMUSG00000115001	4930474H20Rik
chr14	88848551	88850748	ENSMUSG00000050505	Pcdh20
chr14	83172811	83173495	ENSMUSG00000115043	Gm32455
chr2	171278879	171279767	ENSMUSG00000027560	Dok5
chr4	34558307	34558927	ENSMUSG00000028291	Akirin2
chr14	92039986	92041259	ENSMUSG00000055421	Pcdh9
chr10	54671688	54672145	ENSMUSG00000003746	Man1a
chr14	116795844	116798149	ENSMUSG00000058571	Gpc6
chr14	95508706	95509593	ENSMUSG00000034689	Spertl
chr15	100258421	100259237	ENSMUSG00000023027	Atf1
chr14	86382811	86383944	ENSMUSG00000115271	4930529K09Rik
chr5	118509326	118511357	ENSMUSG00000018076	Med13l
chr14	78356684	78357056	ENSMUSG00000022015	Tnfsf11
chr14	91506670	91507643	ENSMUSG00000115001	4930474H20Rik
chr14	123740132	123740979	ENSMUSG00000032925	Itgbl1
chr8	67439100	67440021	ENSMUSG00000025588	Nat1
chr16	31005595	31007116	ENSMUSG00000047434	Xxylt1
chr4	58714016	58714758	ENSMUSG00000043385	Olfr267
chr14	117230120	117230958	ENSMUSG00000058571	Gpc6
chr2	25286178	25287418	ENSMUSG00000026963	Tmem210
chr1	7502298	7502897	ENSMUSG00000051285	Pcmtd1
chr17	5977210	5978624	ENSMUSG00000023805	Synj2
chr5	118448925	118449729	ENSMUSG00000018076	Med13l
chr13	41925217	41926127	ENSMUSG00000113856	Gm10790
chr14	81617505	81618546	ENSMUSG00000022026	Olfm4
chr1	161876312	161877977	ENSMUSG00000040297	Suco
chr5	106066854	106067624	ENSMUSG00000029290	Zfp326
chr14	85280983	85281566	ENSMUSG00000115529	9630013A20Rik
chr5	147944057	147945519	ENSMUSG00000029651	Mtus2
chr18	38972688	38973979	ENSMUSG00000036452	Arhgap26
chr14	110411841	110413827	ENSMUSG00000045871	Slitrk6
chr14	124606038	124607554	ENSMUSG00000025551	Fgf14
chr12	76795150	76796832	ENSMUSG00000042808	Gpx2
chr14	94842094	94842888	ENSMUSG00000055421	Pcdh9
chr14	91195744	91196970	ENSMUSG00000115001	4930474H20Rik
chr14	103732597	103733064	ENSMUSG00000089707	Slain1os
chr9	67753557	67754174	ENSMUSG00000091956	C2cd4b
chr4	95160967	95162971	ENSMUSG00000052684	Jun
chr16	10674098	10674462	ENSMUSG00000068663	Clec16a
chr5	122453082	122454760	ENSMUSG00000029466	Anapc7
chr7	121280156	121281251	ENSMUSG00000046321	Hs3st2
chr18	44724142	44725369	ENSMUSG00000071856	Mcc
chr14	123352762	123353426	ENSMUSG00000115016	AA536875
chr16	93794696	93795237	ENSMUSG00000097768	2310043M15Rik
chr15	67062412	67062903	ENSMUSG00000013846	St3gal1
chr17	31808167	31808632	ENSMUSG00000024042	Sik1
chr14	105786604	105787387	ENSMUSG00000022114	Spry2
chr12	71258923	71260746	ENSMUSG00000044548	Dact1
chr14	104722834	104724389	ENSMUSG00000115432	D130009I18Rik
chr12	31724697	31727368	ENSMUSG00000044067	Gpr22
chr14	123499783	123501017	ENSMUSG00000000197	Nalcn
chr14	120330454	120331415	ENSMUSG00000022139	Mbnl2
chr7	80129443	80132747	ENSMUSG00000030541	Idh2
chr3	121558756	121560650	ENSMUSG00000039865	Slc44a3
chr14	78770245	78770807	ENSMUSG00000034731	Dgkh
chr15	12549049	12550533	ENSMUSG00000022197	Pdzd2
chr14	98468185	98469917	ENSMUSG00000055639	Dach1
chr11	78421171	78422695	ENSMUSG00000001095	Slc13a2
chr11	103892616	103893289	ENSMUSG00000034187	Nsf
chr14	108313325	108315101	ENSMUSG00000075478	Slitrk1
chr4	133878475	133879618	ENSMUSG00000003644	Rps6ka1
chr3	65452449	65453228	ENSMUSG00000027828	Ssr3
chr14	108269192	108270298	ENSMUSG00000075478	Slitrk1
chr14	94564685	94565672	ENSMUSG00000055421	Pcdh9
chr17	36997155	36997940	ENSMUSG00000036036	Zfp57
chr14	113607682	113608473	ENSMUSG00000115320	4930524C18Rik
chr1	174550508	174551529	ENSMUSG00000028354	Fmn2
chr14	121145831	121146995	ENSMUSG00000025555	Farp1
chr7	138655580	138657191	ENSMUSG00000110037	4930543N07Rik
chr14	100664877	100665951	ENSMUSG00000072294	Klf12
chr14	46397214	46400237	ENSMUSG00000021835	Bmp4
chr14	92529117	92530182	ENSMUSG00000055421	Pcdh9
chr13	59705977	59707116	ENSMUSG00000050876	Spata31d1a
chr13	20935675	20937882	ENSMUSG00000021322	Aoah
chr1	20774156	20776193	ENSMUSG00000041872	Il17f
chr9	21767956	21770106	ENSMUSG00000074476	Spc24
chr17	13657959	13659641	ENSMUSG00000117042	2700054A10Rik
chr11	107580048	107580663	ENSMUSG00000020721	Helz
chr10	80695074	80696341	ENSMUSG00000003348	Mob3a
chr8	75025921	75026840	ENSMUSG00000034518	Hmgxb4
chr8	124235481	124235971	ENSMUSG00000089704	Galnt2
chr6	92495370	92496360	ENSMUSG00000030020	Prickle2
chr14	85508632	85509172	ENSMUSG00000115271	4930529K09Rik
chr6	128993127	128995864	NA	BC064078
chr3	133506400	133506857	ENSMUSG00000040943	Tet2
chr4	129502999	129503618	ENSMUSG00000047945	Marcksl1
chr14	108704918	108706189	ENSMUSG00000075478	Slitrk1
chr14	119025806	119027971	ENSMUSG00000042104	Uggt2
chr9	116426427	116428216	ENSMUSG00000111243	Gm4668
chr14	109345548	109346116	ENSMUSG00000075478	Slitrk1
chr15	8821232	8822971	ENSMUSG00000005360	Slc1a3
chr2	105153081	105153642	ENSMUSG00000016458	Wt1
chr14	112414856	112417451	ENSMUSG00000033214	Slitrk5
chr18	75917750	75918353	ENSMUSG00000044646	Zbtb7c
chr14	93721034	93722597	ENSMUSG00000055421	Pcdh9
chr4	53014399	53014678	ENSMUSG00000015247	Nipsnap3b
chr14	124631051	124632017	ENSMUSG00000025551	Fgf14
chr1	188784786	188785714	ENSMUSG00000026609	Ush2a
chr1	12744313	12745356	ENSMUSG00000016918	Sulf1
chr18	42049259	42050124	ENSMUSG00000057719	Sh3rf2
chr15	37045356	37046620	ENSMUSG00000062397	Zfp706
chr14	93082891	93083591	ENSMUSG00000055421	Pcdh9
chr7	3211783	3213938	ENSMUSG00000077815	Mir290a
chr4	123633419	123635909	ENSMUSG00000099005	Mir6398
chr4	148159695	148161023	ENSMUSG00000029001	Fbxo44
chr11	107435187	107436441	ENSMUSG00000040430	Pitpnc1
chr3	69233802	69235206	ENSMUSG00000098207	Arl14
chr6	141335935	141336537	ENSMUSG00000107456	Gm10400
chr1	119355832	119357270	ENSMUSG00000037035	Inhbb
chr1	71672478	71673866	ENSMUSG00000073652	Apol7d
chr14	113501617	113504622	ENSMUSG00000115320	4930524C18Rik
chr14	96090281	96091131	ENSMUSG00000034689	Spertl
chr14	78273523	78274032	ENSMUSG00000022015	Tnfsf11
chr6	128279145	128282629	ENSMUSG00000030353	Tead4
chr14	86362926	86365592	ENSMUSG00000115271	4930529K09Rik
chr2	164866802	164867775	ENSMUSG00000017754	Pltp
chr3	63504735	63505665	ENSMUSG00000103476	Strit1
chr14	89131183	89132593	ENSMUSG00000050505	Pcdh20
chr14	81358822	81359941	ENSMUSG00000022026	Olfm4
chr19	47047348	47047703	ENSMUSG00000025050	Pcgf6
chr14	95376511	95378440	ENSMUSG00000034689	Spertl
chr14	120901206	120902215	ENSMUSG00000030662	Ipo5
chr14	119851803	119852904	ENSMUSG00000100274	1700006F04Rik
chr4	59536225	59536694	ENSMUSG00000028382	Ptbp3
chr14	112439221	112440221	ENSMUSG00000033214	Slitrk5
chr13	30652088	30652720	ENSMUSG00000069255	Dusp22
chr12	116395973	116396643	ENSMUSG00000112980	D430020J02Rik
chr17	31424640	31426123	ENSMUSG00000041119	Pde9a
chr15	39780429	39781763	ENSMUSG00000022304	Dpys
chr14	82408766	82409719	ENSMUSG00000115043	Gm32455
chr7	98157813	98158920	ENSMUSG00000035547	Capn5
chr9	31619003	31619714	ENSMUSG00000041737	Tmem45b
chr15	10496154	10497249	ENSMUSG00000022248	Rad1
chr10	102370418	102372515	ENSMUSG00000019888	Mgat4c
chr14	101460677	101461336	ENSMUSG00000033083	Tbc1d4
chr2	178052424	178053716	ENSMUSG00000078861	Zfp931
chr14	104874151	104875655	ENSMUSG00000115432	D130009I18Rik
chr1	118649938	118650868	ENSMUSG00000026380	Tfcp2l1
chr1	130777954	130779129	ENSMUSG00000100106	Gm28856
chr13	100721270	100722195	ENSMUSG00000069089	Cdk7
chr16	9083594	9084236	ENSMUSG00000022507	1810013L24Rik
chr14	84497388	84499221	ENSMUSG00000115529	9630013A20Rik
chr14	103702374	103703045	ENSMUSG00000089707	Slain1os
chr5	24169778	24170535	ENSMUSG00000048439	Nupl2
chr14	89596915	89597483	ENSMUSG00000115001	4930474H20Rik
chr17	66507183	66507863	ENSMUSG00000023460	Rab12
chr14	107516036	107518132	ENSMUSG00000099794	1700128A07Rik
chr2	166252358	166253300	ENSMUSG00000084840	Gm11468
chr4	8418073	8418744	ENSMUSG00000047187	Rab2a
chr14	83571416	83571989	ENSMUSG00000115043	Gm32455
chr4	141569963	141573447	ENSMUSG00000006219	Fblim1
chr15	55654706	55655587	ENSMUSG00000022369	Mtbp
chr3	138826164	138826839	ENSMUSG00000028152	Tspan5
chr4	55306418	55307223	ENSMUSG00000028426	Rad23b
chr14	75863365	75864348	ENSMUSG00000065147	Snora31
chr10	110992162	110992894	ENSMUSG00000035798	Zdhhc17
chr14	96815686	96816178	ENSMUSG00000022076	Klhl1
chr14	118318427	118319064	ENSMUSG00000099911	1700044C05Rik
chr4	124824738	124825875	ENSMUSG00000028890	Mtf1
chr14	81057671	81058205	ENSMUSG00000022026	Olfm4
chr4	149730690	149731760	ENSMUSG00000044700	Tmem201
chr14	89235480	89236571	ENSMUSG00000050505	Pcdh20
chr10	59580565	59581177	ENSMUSG00000009647	Mcu
chr14	34693627	34694548	ENSMUSG00000041408	Wapl
chr14	79331151	79332743	ENSMUSG00000022020	Naa16
chr14	90739428	90740880	ENSMUSG00000115001	4930474H20Rik
chr14	79102277	79102693	ENSMUSG00000058997	Vwa8
chr14	101324956	101326526	ENSMUSG00000042888	Prr30
chr9	46891659	46892304	ENSMUSG00000099696	2900052N01Rik
chr14	115701705	115702806	ENSMUSG00000093551	4930505G20Rik
chr14	110858346	110860143	ENSMUSG00000045871	Slitrk6
chr13	78964533	78965859	NA	A830082K12Rik
chr5	141404461	141406166	ENSMUSG00000039683	Sdk1
chr2	53108562	53109363	ENSMUSG00000061136	Prpf40a
chr14	77008248	77008488	ENSMUSG00000044350	Lacc1
chr16	31926459	31927111	ENSMUSG00000045625	Pigz
chr9	116620400	116621436	ENSMUSG00000039607	Rbms3
chr7	13532441	13533280	ENSMUSG00000078800	Bsph2
chr14	122130021	122130634	ENSMUSG00000025544	Tm9sf2
chr2	52026841	52027443	ENSMUSG00000053475	Tnfaip6
chr7	127238440	127239304	ENSMUSG00000054716	Zfp771
chr14	103771635	103772162	ENSMUSG00000022122	Ednrb
chr14	106402840	106404086	ENSMUSG00000099794	1700128A07Rik
chr4	107362485	107363234	ENSMUSG00000028614	Ndc1
chr8	124535335	124535960	ENSMUSG00000031979	Cog2
chr14	119513423	119515030	ENSMUSG00000100274	1700006F04Rik
chr11	85392191	85393434	ENSMUSG00000059439	Bcas3
chr14	89415468	89417091	ENSMUSG00000115001	4930474H20Rik
chr14	120934282	120935257	ENSMUSG00000030662	Ipo5
chr16	45653486	45655129	ENSMUSG00000033187	BC016579
chr14	96908765	96909188	ENSMUSG00000022076	Klhl1
chr14	116061766	116062530	ENSMUSG00000093551	4930505G20Rik
chr14	97792328	97794196	ENSMUSG00000055639	Dach1
chr14	108083687	108085224	ENSMUSG00000075478	Slitrk1
chr14	89819855	89821099	ENSMUSG00000115001	4930474H20Rik
chr4	137777791	137779975	ENSMUSG00000028766	Alpl
chr14	77141561	77142046	ENSMUSG00000022012	Enox1
chr12	80115633	80117109	ENSMUSG00000021127	Zfp36l1
chr14	83957327	83958037	ENSMUSG00000115043	Gm32455
chr11	76319496	76320633	ENSMUSG00000038046	Mrm3
chr6	145275980	145277344	ENSMUSG00000086013	Gm15706
chr5	123135089	123135924	ENSMUSG00000029449	Rhof
chr6	137764709	137766003	ENSMUSG00000030225	Dera
chr14	89261037	89263254	ENSMUSG00000050505	Pcdh20
chr15	24530010	24530500	ENSMUSG00000045763	Basp1
chr1	3548627	3550070	ENSMUSG00000051951	Xkr4
chr14	118603821	118606122	ENSMUSG00000098433	Mir6391
chr14	111544253	111546041	ENSMUSG00000033214	Slitrk5
chr1	64498401	64498883	ENSMUSG00000025958	Creb1
chr17	4948250	4948946	ENSMUSG00000069729	Arid1b
chr7	3206318	3207056	ENSMUSG00000077815	Mir290a
chr2	87479513	87481810	ENSMUSG00000025839	Pramel7
chr15	77102608	77103141	ENSMUSG00000033565	Rbfox2
chr14	31918176	31919199	ENSMUSG00000014496	Ankrd28
chr14	83854473	83855123	ENSMUSG00000115043	Gm32455
chr14	80884823	80886023	ENSMUSG00000022026	Olfm4
chr4	78513203	78513673	ENSMUSG00000028399	Ptprd
chr7	25432882	25433850	ENSMUSG00000060188	Cxcl17
chr14	95646055	95647253	ENSMUSG00000034689	Spertl
chr14	98707114	98707739	ENSMUSG00000033186	Mzt1
chr2	63805433	63806197	ENSMUSG00000075324	Fign
chr16	3777885	3778601	ENSMUSG00000022529	Zfp263
chr18	12238681	12239405	ENSMUSG00000024413	Npc1
chr14	122856681	122857911	ENSMUSG00000041650	Pcca
chr8	111573354	111574404	ENSMUSG00000033545	Znrf1
chr14	91375122	91375762	ENSMUSG00000115001	4930474H20Rik
chr14	86949222	86950842	ENSMUSG00000022021	Diaph3
chr14	99497449	99498096	ENSMUSG00000005148	Klf5
chr14	122525127	122526148	ENSMUSG00000041650	Pcca
chr4	111467912	111469079	ENSMUSG00000028545	Bend5
chr8	106818434	106820231	ENSMUSG00000031910	Has3
chr19	22823098	22824238	ENSMUSG00000052387	Trpm3
chr8	79741415	79742219	ENSMUSG00000036977	Anapc10
chr17	32947157	32947883	ENSMUSG00000024055	Cyp4f13
chr14	81327201	81329286	ENSMUSG00000022026	Olfm4
chr7	6753514	6753908	ENSMUSG00000051527	Usp29
chr14	70634383	70636179	ENSMUSG00000022099	Dmtn
chr14	77180321	77181160	ENSMUSG00000022012	Enox1
chr14	89060827	89062466	ENSMUSG00000050505	Pcdh20
chr14	101330926	101332795	ENSMUSG00000033083	Tbc1d4
chr10	96609235	96610299	ENSMUSG00000036478	Btg1
chr10	5677628	5678550	ENSMUSG00000019772	Vip
chr14	90310775	90312186	ENSMUSG00000115001	4930474H20Rik
chr14	105641058	105641598	ENSMUSG00000098780	Mir6390
chr16	38557781	38558754	ENSMUSG00000002845	Tmem39a
chr12	91848654	91849592	ENSMUSG00000020964	Sel1l
chr14	104579503	104580303	ENSMUSG00000115432	D130009I18Rik
chr6	114968511	114970113	ENSMUSG00000030315	Vgll4
chr14	84400322	84401076	ENSMUSG00000035566	Pcdh17
chr14	108072827	108073625	ENSMUSG00000075478	Slitrk1
chr2	37713254	37713633	ENSMUSG00000026915	Strbp
chr15	30907802	30908490	ENSMUSG00000022240	Ctnnd2
chr1	9469375	9470964	ENSMUSG00000061024	Rrs1
chr17	63813052	63814360	ENSMUSG00000000127	Fer
chr6	140197923	140198586	ENSMUSG00000041791	Capza3
chr3	81021643	81023048	ENSMUSG00000028019	Pdgfc
chr14	87850352	87851167	ENSMUSG00000022019	Tdrd3
chr14	76278028	76280067	ENSMUSG00000115625	2900040C04Rik
chr18	70597881	70600048	ENSMUSG00000024513	Mbd2
chr17	87530246	87531863	ENSMUSG00000036438	Calm2
chr13	75171540	75172440	ENSMUSG00000021587	Pcsk1
chr13	51094548	51095442	ENSMUSG00000021395	Spin1
chr17	36972937	36973948	ENSMUSG00000064308	2410137M14Rik
chr13	107179479	107179972	ENSMUSG00000071181	3830408C21Rik
chr3	66446008	66446956	ENSMUSG00000027831	Veph1
chr14	82224414	82224925	ENSMUSG00000115043	Gm32455
chr8	97182096	97183065	ENSMUSG00000031672	Got2
chr14	90891097	90892011	ENSMUSG00000115001	4930474H20Rik
chr14	94493249	94494446	ENSMUSG00000055421	Pcdh9
chr2	150484841	150485791	ENSMUSG00000074731	Zfp345
chr4	130641982	130642710	ENSMUSG00000028580	Pum1
chr4	131947451	131948137	ENSMUSG00000028906	Epb41
chr14	118665524	118666588	ENSMUSG00000032849	Abcc4
chr2	135571043	135572291	ENSMUSG00000085631	9630028H03Rik
chr14	121913829	121914407	ENSMUSG00000050350	Gpr18
chr2	106455280	106456480	ENSMUSG00000087226	Gm14015
chr5	106295024	106297409	ENSMUSG00000105508	Gm32921
chr6	28550446	28551109	ENSMUSG00000001424	Snd1
chr6	100180349	100181514	ENSMUSG00000072872	Rybp
chr14	115527595	115528655	ENSMUSG00000093551	4930505G20Rik
chr14	97098647	97099590	ENSMUSG00000022076	Klhl1
chr8	69847304	69851263	ENSMUSG00000031860	Pbx4
chr11	3287132	3287329	ENSMUSG00000020453	Patz1
chr14	104033424	104034024	ENSMUSG00000115727	4930432J09Rik
chr2	61341171	61341881	ENSMUSG00000064289	Tank
chr14	83063700	83064773	ENSMUSG00000115043	Gm32455
chr4	98863637	98866071	ENSMUSG00000073794	I0C0044D17Rik
chr10	84312666	84313221	ENSMUSG00000020032	Nuak1
chr14	115371285	115371714	ENSMUSG00000093551	4930505G20Rik
chr10	9090846	9091472	ENSMUSG00000015305	Sash1
chr12	17419975	17420934	ENSMUSG00000093037	Mir3066
chr15	41223720	41224209	NA	4930555K19Rik
chr1	182028381	182031354	ENSMUSG00000022995	Enah
chr7	141147442	141149198	ENSMUSG00000025495	Ptdss2
chr14	118374960	118375741	ENSMUSG00000099911	1700044C05Rik
chr5	129154997	129156334	ENSMUSG00000044017	Adgrd1
chr10	61235765	61237606	ENSMUSG00000059901	Adamts14
chr14	89992909	89996035	ENSMUSG00000115001	4930474H20Rik
chr18	76034483	76035942	ENSMUSG00000044646	Zbtb7c
chr6	46916355	46917458	ENSMUSG00000039419	Cntnap2
chr6	125478272	125478984	ENSMUSG00000030342	Cd9
chr19	20239548	20240833	ENSMUSG00000094732	1500015L24Rik
chr14	64632206	64633399	ENSMUSG00000060012	Kif13b
chr7	35667831	35668950	ENSMUSG00000030417	Pdcd5
chr19	56665897	56666336	ENSMUSG00000035283	Adrb1
chr14	83229439	83231327	ENSMUSG00000115043	Gm32455
chr14	93922942	93924948	ENSMUSG00000055421	Pcdh9
chr17	65449866	65450780	ENSMUSG00000045036	Tmem232
chr14	104203050	104203651	ENSMUSG00000115727	4930432J09Rik
chr3	22034145	22034668	ENSMUSG00000027630	Tbl1xr1
chr14	118947226	118949004	ENSMUSG00000022136	Dnajc3
chr14	102852976	102855633	ENSMUSG00000092901	Mir5130
chr3	61795734	61796585	ENSMUSG00000036894	Rap2b
chr9	107326912	107327436	ENSMUSG00000032579	Hemk1
chr2	166418098	166418740	NA	5031425F14Rik
chr14	92113658	92114709	ENSMUSG00000055421	Pcdh9
chr14	96422922	96424029	ENSMUSG00000022076	Klhl1
chr14	78878549	78879050	ENSMUSG00000058997	Vwa8
chr2	140185693	140186602	ENSMUSG00000027384	Ndufaf5
chr14	83970169	83971553	ENSMUSG00000115043	Gm32455
chr12	113114333	113115940	ENSMUSG00000021144	Mta1
chr14	124159685	124160262	ENSMUSG00000025551	Fgf14
chr3	47836513	47837419	ENSMUSG00000103257	Gm7977
chr5	30850096	30850997	ENSMUSG00000029166	Mapre3
chr17	87471673	87471985	ENSMUSG00000036438	Calm2
chr14	105323619	105324068	ENSMUSG00000053253	Ndfip2
chr2	75412482	75413467	ENSMUSG00000059005	Hnrnpa3
chr12	24995582	24995876	ENSMUSG00000036333	Kidins220
chr7	118569067	118569655	ENSMUSG00000042246	Tmc7
chr13	110018453	110020369	ENSMUSG00000021699	Pde4d
chr2	90822830	90823744	ENSMUSG00000027282	Mtch2
chr4	56475440	56476080	ENSMUSG00000070980	Actl7b
chr1	90424106	90424811	ENSMUSG00000034432	Cops8
chr14	122484898	122485699	ENSMUSG00000061524	Zic2
chr3	87193902	87195472	ENSMUSG00000041734	Kirrel
chrX	99335950	99336673	ENSMUSG00000073051	Gm14812
chr14	123371194	123372154	ENSMUSG00000115016	AA536875
chr5	75084193	75085761	ENSMUSG00000035946	Gsx2
chr14	83608266	83609555	ENSMUSG00000115043	Gm32455
chr14	111306686	111308824	ENSMUSG00000033214	Slitrk5
[truncated: 105,345 more rows]
