# Supplementary material for: Lamin A/C-dependent chromatin architecture safeguards naïve pluripotency to prevent aberrant cardiovascular cell fate and function
Source: Nat Commun. 2022 Nov 4;13:6663. doi: 10.1038/s41467-022-34366-7 (PMC9636150; doi:10.1038/s41467-022-34366-7)
Supplement: Supplementary file 8 — Supplementary Data 5 [file 41467_2022_34366_MOESM8_ESM.xlsx]

## Sheet: Sheet1
Supplemental Table 4. Differential ATAC-seq peaks in FACS-sorted Lmna-/- versus control CMs.
seqnames	start	end	ENSEMBL	SYMBOL
chr14	120477237	120479279	ENSMUSG00000051615	Rap2a
chr14	79426133	79427095	ENSMUSG00000043881	Kbtbd7
chr14	115436414	115437116	ENSMUSG00000093551	4930505G20Rik
chr14	122982531	122983898	ENSMUSG00000041594	Tmtc4
chr14	79587063	79588187	ENSMUSG00000022024	Sugt1
chr14	99010392	99011201	ENSMUSG00000033186	Mzt1
chr14	102981496	102983383	ENSMUSG00000092901	Mir5130
chr14	117951205	117952124	ENSMUSG00000098648	Mir6239
chr14	75283755	75285004	ENSMUSG00000022000	Zc3h13
chr14	99099316	99100325	ENSMUSG00000033166	Dis3
chr14	79480812	79482419	ENSMUSG00000022023	Wbp4
chr14	103069649	103070888	ENSMUSG00000022125	Cln5
chr14	118937334	118938829	ENSMUSG00000022136	Dnajc3
chr14	105894910	105899251	ENSMUSG00000022114	Spry2
chr14	79389702	79391170	ENSMUSG00000022020	Naa16
chr14	101560906	101562088	ENSMUSG00000033083	Tbc1d4
chr14	103345751	103347306	ENSMUSG00000033004	Mycbp2
chr14	99045501	99047048	ENSMUSG00000033186	Mzt1
chr14	87415604	87417942	ENSMUSG00000022019	Tdrd3
chr14	105258213	105259449	ENSMUSG00000053253	Ndfip2
chr14	76110240	76111407	ENSMUSG00000022008	Gpalpp1
chr14	79301115	79302028	ENSMUSG00000022018	Rgcc
chr14	85930219	85931179	ENSMUSG00000115271	4930529K09Rik
chr14	121878139	121879371	ENSMUSG00000102112	1810041H14Rik
chr14	99298266	99299609	ENSMUSG00000005148	Klf5
chr14	103098577	103100127	ENSMUSG00000022124	Fbxl3
chr14	118000383	118002244	ENSMUSG00000022129	Dct
chr14	122104696	122107683	NA	A330035P11Rik
chr14	84443135	84448183	ENSMUSG00000035566	Pcdh17
chr14	115040111	115042822	ENSMUSG00000065508	Mir17
chr14	87140452	87141716	ENSMUSG00000022021	Diaph3
chr14	119005980	119008069	ENSMUSG00000042104	Uggt2
chr14	118136620	118138010	ENSMUSG00000022131	Gpr180
chr14	78900614	78901478	ENSMUSG00000058997	Vwa8
chr2	172862620	172863635	ENSMUSG00000008999	Bmp7
chr14	120910311	120911973	ENSMUSG00000030662	Ipo5
chr14	101639928	101641025	ENSMUSG00000075486	Commd6
chr14	122068713	122069510	ENSMUSG00000071229	Timm8a2
chr15	77019020	77020130	ENSMUSG00000018893	Mb
chr14	55003719	55005065	ENSMUSG00000053093	Myh7
chr12	73781236	73781939	ENSMUSG00000021109	Hif1a
chr14	111887394	111889076	ENSMUSG00000033214	Slitrk5
chr14	54966393	54967206	ENSMUSG00000040752	Myh6
chr14	121797390	121798892	ENSMUSG00000025558	Dock9
chr4	119512418	119513328	ENSMUSG00000048899	Rimkla
chr14	77580379	77581398	ENSMUSG00000022012	Enox1
chr14	54937641	54940347	ENSMUSG00000040759	Cmtm5
chr14	100749755	100750695	ENSMUSG00000042888	Prr30
chr14	78548618	78549446	ENSMUSG00000022016	Akap11
chr14	77718684	77719333	ENSMUSG00000075512	Gm1587
chr12	24563356	24564018	ENSMUSG00000020656	Grhl1
chr7	81566765	81567344	ENSMUSG00000038663	Fsd2
chr14	78724347	78726054	ENSMUSG00000034731	Dgkh
chr14	105176322	105177798	ENSMUSG00000022119	Rbm26
chr14	120299743	120300383	ENSMUSG00000022139	Mbnl2
chr18	11144729	11145586	ENSMUSG00000005836	Gata6
chr14	76413867	76416413	ENSMUSG00000022010	Tsc22d1
chr6	71261949	71263006	ENSMUSG00000055027	Smyd1
chr8	95596582	95597340	ENSMUSG00000048400	Prss54
chr14	101653410	101654764	ENSMUSG00000022111	Uchl3
chr11	86916449	86917252	ENSMUSG00000018427	Ypel2
chr14	93889950	93891689	ENSMUSG00000055421	Pcdh9
chr2	120098558	120099357	ENSMUSG00000074899	Sptbn5
chr14	116924983	116927425	ENSMUSG00000058571	Gpc6
chr18	10786987	10788233	ENSMUSG00000106348	Mir1a-2
chr16	94721421	94722039	ENSMUSG00000022897	Dyrk1a
chr17	10473664	10474530	ENSMUSG00000089633	A230009B12Rik
chr2	91117930	91119137	ENSMUSG00000002100	Mybpc3
chr14	86757032	86758661	ENSMUSG00000022021	Diaph3
chr5	112896135	112896739	ENSMUSG00000072720	Myo18b
chr14	78878193	78879040	ENSMUSG00000058997	Vwa8
chr14	54968140	54968781	ENSMUSG00000097652	Mhrt
chr14	99898576	99899339	ENSMUSG00000072294	Klf12
chr7	44472066	44474722	ENSMUSG00000108322	5430431A17Rik
chr1	72935013	72935611	ENSMUSG00000026185	Igfbp5
chr14	107297598	107298570	ENSMUSG00000099794	1700128A07Rik
chr14	79769438	79771776	ENSMUSG00000102774	Gm9748
chr14	79451591	79452469	ENSMUSG00000075502	Kbtbd6
chr14	54994402	54997583	ENSMUSG00000053093	Myh7
chr10	75173458	75173994	ENSMUSG00000009681	Bcr
chr8	11183460	11184107	ENSMUSG00000031502	Col4a1
chr13	12337760	12338216	ENSMUSG00000052374	Actn2
chr13	46426506	46427330	ENSMUSG00000038132	Rbm24
chr9	46968754	46969557	ENSMUSG00000094893	Gm4791
chr17	73022232	73023191	ENSMUSG00000054469	Lclat1
chr14	120846136	120847498	ENSMUSG00000030662	Ipo5
chr4	57588134	57588758	NA	NA
chr14	115091826	115092919	ENSMUSG00000022112	Gpc5
chr5	74147433	74148084	ENSMUSG00000049907	Rasl11b
chr14	122533777	122534925	ENSMUSG00000041650	Pcca
chr2	76981809	76983754	ENSMUSG00000051747	Ttn
chr13	93399753	93400395	ENSMUSG00000007617	Homer1
chr14	103471115	103472399	ENSMUSG00000022123	Scel
chr17	25462455	25463798	ENSMUSG00000024175	Tekt4
chr14	99176425	99177096	ENSMUSG00000022064	Pibf1
chr2	14495989	14496810	ENSMUSG00000036949	Slc39a12
chr14	76151975	76153490	ENSMUSG00000022009	Nufip1
chr16	21271596	21272190	ENSMUSG00000098400	Mir7680
chr11	77423349	77423981	ENSMUSG00000020836	Coro6
chr11	104576697	104578623	ENSMUSG00000061086	Myl4
chr14	105730876	105733642	ENSMUSG00000098780	Mir6390
chr18	10102845	10103760	ENSMUSG00000024290	Rock1
chr4	119064046	119065791	ENSMUSG00000066060	Gm12866
chr14	120303192	120303563	ENSMUSG00000022139	Mbnl2
chr14	86236014	86236544	ENSMUSG00000115271	4930529K09Rik
chr18	61447290	61448145	ENSMUSG00000118229	Lncbate10
chr14	79273807	79274422	ENSMUSG00000071262	Zfp957
chr8	4836546	4837097	ENSMUSG00000022322	Shcbp1
chr14	79248335	79249655	ENSMUSG00000071262	Zfp957
chr14	112658667	112659233	ENSMUSG00000033214	Slitrk5
chr3	19643870	19644793	ENSMUSG00000060913	Trim55
chr14	69830530	69831332	ENSMUSG00000022085	Pebp4
chr3	146277608	146279039	ENSMUSG00000036832	Lpar3
chr14	118131903	118133099	ENSMUSG00000022130	Tgds
chr3	152133563	152134235	ENSMUSG00000039131	Gipc2
chr14	122888241	122888955	ENSMUSG00000041650	Pcca
chr14	77156277	77157928	ENSMUSG00000022012	Enox1
chr8	92323568	92324277	ENSMUSG00000031736	Crnde
chr14	78848750	78851055	ENSMUSG00000058997	Vwa8
chr13	45561838	45562560	ENSMUSG00000000253	Gmpr
chr17	81737568	81738712	ENSMUSG00000054640	Slc8a1
chr19	40370071	40370874	ENSMUSG00000025006	Sorbs1
chr5	51899421	51900181	ENSMUSG00000098726	Mir6417
chr2	114045075	114047352	ENSMUSG00000068614	Actc1
chr14	79527792	79528197	ENSMUSG00000036461	Elf1
chr19	36682373	36683055	ENSMUSG00000087579	Hectd2os
chr14	116551214	116552066	ENSMUSG00000058571	Gpc6
chr8	33978342	33979240	ENSMUSG00000031586	Rbpms
chr14	118737242	118737945	ENSMUSG00000032849	Abcc4
chr14	107452782	107453618	ENSMUSG00000099794	1700128A07Rik
chr4	125640491	125641418	ENSMUSG00000094403	Mir692-2
chr14	122181170	122182053	ENSMUSG00000025545	Clybl
chr14	118660106	118660824	ENSMUSG00000032849	Abcc4
chr3	19665159	19665955	ENSMUSG00000060913	Trim55
chr4	45444656	45445386	ENSMUSG00000045973	Slc25a51
chr14	120102155	120103988	ENSMUSG00000044819	Oxgr1
chr14	120235671	120236205	ENSMUSG00000022139	Mbnl2
chr5	107051878	107052456	ENSMUSG00000029283	Cdc7
chr5	122094321	122094917	ENSMUSG00000013936	Myl2
chr14	117626699	117627470	ENSMUSG00000098648	Mir6239
chr12	85435883	85436794	ENSMUSG00000021250	Fos
chr2	52570744	52572127	ENSMUSG00000017412	Cacnb4
chr14	121422540	121423675	ENSMUSG00000063410	Stk24
chr10	13842674	13843321	ENSMUSG00000019806	Aig1
chr14	78984220	78984805	ENSMUSG00000058997	Vwa8
chr19	29610693	29611280	ENSMUSG00000046324	Ermp1
chr14	121713132	121713999	ENSMUSG00000025558	Dock9
chr14	120310823	120311610	ENSMUSG00000022139	Mbnl2
chr2	93309648	93310692	ENSMUSG00000027217	Tspan18
chr17	81781352	81781955	ENSMUSG00000054640	Slc8a1
chr11	98383260	98384220	ENSMUSG00000007877	Tcap
chr13	110941543	110942082	NA	4930526H09Rik
chr7	110156491	110157598	ENSMUSG00000101585	1600010M07Rik
chr6	24597304	24597962	ENSMUSG00000029683	Lmod2
chr14	103648800	103651114	ENSMUSG00000055717	Slain1
chr4	129926503	129927063	ENSMUSG00000086369	E330017L17Rik
chr5	120079921	120080609	ENSMUSG00000029594	Rbm19
chr12	17769366	17770054	ENSMUSG00000071379	Hpcal1
chr15	60226233	60227177	ENSMUSG00000071749	4933412E24Rik
chr14	105359942	105361028	ENSMUSG00000053253	Ndfip2
chr4	10703136	10703607	ENSMUSG00000086080	1700123O12Rik
chr16	96212887	96213493	ENSMUSG00000040666	Sh3bgr
chr6	91784918	91785496	ENSMUSG00000030098	Grip2
chr14	121646362	121647238	ENSMUSG00000025558	Dock9
chr14	77032509	77032786	ENSMUSG00000044350	Lacc1
chr5	133487665	133488476	ENSMUSG00000015944	Castor2
chr5	122070823	122071509	ENSMUSG00000042589	Cux2
chr4	120612898	120614059	ENSMUSG00000091297	Gm8439
chr11	52561143	52561670	ENSMUSG00000036275	9530068E07Rik
chr9	110763313	110763818	ENSMUSG00000059741	Myl3
chr9	79518554	79519062	ENSMUSG00000111765	Gm10635
chr8	90013546	90014139	ENSMUSG00000043668	Tox3
chr14	120275187	120279168	ENSMUSG00000022139	Mbnl2
chr12	12179279	12179809	ENSMUSG00000020589	Fam49a
chr14	86889248	86890039	ENSMUSG00000022021	Diaph3
chr14	121758280	121758872	ENSMUSG00000025558	Dock9
chr14	100437456	100438226	ENSMUSG00000072294	Klf12
chr18	10784274	10784687	ENSMUSG00000080662	Mir1b
chr9	78000528	78001344	ENSMUSG00000023333	Gcm1
chr6	48010653	48011289	ENSMUSG00000071477	Zfp777
chr12	71938264	71939208	ENSMUSG00000034574	Daam1
chr14	120232142	120232625	ENSMUSG00000022139	Mbnl2
chr2	35100882	35101320	ENSMUSG00000035875	AI182371
chr11	65303733	65304547	ENSMUSG00000085162	Gm12295
chr4	47603496	47604472	ENSMUSG00000053317	Sec61b
chr14	91326666	91327265	ENSMUSG00000115001	4930474H20Rik
chr14	98167432	98170181	ENSMUSG00000055639	Dach1
chr4	102382965	102383584	ENSMUSG00000028525	Pde4b
chr5	122092643	122093164	ENSMUSG00000013936	Myl2
chr14	121435754	121437309	ENSMUSG00000025557	Slc15a1
chr14	77671872	77673630	ENSMUSG00000022012	Enox1
chr16	34352566	34353366	ENSMUSG00000061751	Kalrn
chr14	100684040	100684819	ENSMUSG00000072294	Klf12
chr5	91581749	91582403	ENSMUSG00000034981	Parm1
chr14	34588432	34588982	ENSMUSG00000021798	Ldb3
chr14	121137156	121137906	ENSMUSG00000025555	Farp1
chr7	128206080	128206553	ENSMUSG00000030785	Cox6a2
chr14	78731458	78733483	ENSMUSG00000034731	Dgkh
chr14	77499284	77500507	ENSMUSG00000067973	Gm6994
chr4	59777704	59778180	ENSMUSG00000038544	Inip
chr5	112932807	112933775	ENSMUSG00000042249	Grk3
chr14	101872633	101873367	ENSMUSG00000033060	Lmo7
chr11	86731125	86732053	ENSMUSG00000047126	Cltc
chr6	116635112	116635956	ENSMUSG00000042129	Rassf4
chr5	74300044	74300752	ENSMUSG00000062110	Scfd2
chr14	76010084	76011295	ENSMUSG00000067995	Gtf2f2
chr5	122100747	122101274	ENSMUSG00000013936	Myl2
chr3	79690051	79690641	ENSMUSG00000034009	Rxfp1
chr4	148959689	148960600	NA	Gm13205
chr1	135835764	135836605	ENSMUSG00000026414	Tnnt2
chr14	101729300	101730466	ENSMUSG00000033060	Lmo7
chr14	68458447	68459087	ENSMUSG00000022056	Adam7
chr3	104372444	104372932	ENSMUSG00000032913	Lrig2
chr14	118705722	118706731	ENSMUSG00000032849	Abcc4
chr10	108679593	108680384	ENSMUSG00000112039	Gm5136
chr14	98589692	98590277	ENSMUSG00000055639	Dach1
chr3	8893456	8893958	ENSMUSG00000040269	Mrps28
chr14	107462816	107463349	ENSMUSG00000099794	1700128A07Rik
chr11	5898663	5899050	ENSMUSG00000020469	Myl7
chr14	121100846	121101267	ENSMUSG00000025555	Farp1
chr14	104521563	104523105	ENSMUSG00000022120	Rnf219
chr8	33905821	33906465	ENSMUSG00000031586	Rbpms
chr4	148783554	148784325	ENSMUSG00000028977	Casz1
chr14	100802773	100803708	ENSMUSG00000042888	Prr30
chr14	100357007	100357463	ENSMUSG00000072294	Klf12
chr19	24080418	24081111	ENSMUSG00000071604	Fam189a2
chr14	121378253	121380213	ENSMUSG00000063410	Stk24
chr6	141328906	141329720	ENSMUSG00000107456	Gm10400
chr14	76276498	76276976	ENSMUSG00000115625	2900040C04Rik
chr19	32181063	32181871	ENSMUSG00000040451	Sgms1
chr11	43719259	43719768	ENSMUSG00000044950	Pwwp2a
chr7	82905378	82905990	ENSMUSG00000109106	4933430H16Rik
chr10	84230244	84230775	ENSMUSG00000111049	Gm34184
chr9	103601684	103602599	ENSMUSG00000099616	4932413F04Rik
chr10	41598069	41598634	ENSMUSG00000075225	Ccdc162
chr3	116562454	116563355	ENSMUSG00000027961	Lrrc39
chr14	55313370	55314229	ENSMUSG00000022209	Dhrs2
chr10	117042111	117042755	ENSMUSG00000060187	Lrrc10
chr19	24571602	24572258	ENSMUSG00000024867	Pip5k1b
chr14	117681229	117682117	ENSMUSG00000098648	Mir6239
chr5	57743057	57744723	ENSMUSG00000029108	Pcdh7
chr14	105085216	105085807	ENSMUSG00000022119	Rbm26
chr16	5431078	5431809	ENSMUSG00000022544	Eef2kmt
chr14	32700368	32701539	ENSMUSG00000071540	3425401B19Rik
chr16	26082824	26083393	ENSMUSG00000038168	P3h2
chr14	111674583	111676508	ENSMUSG00000033214	Slitrk5
chr16	24417778	24418490	ENSMUSG00000033306	Lpp
chr13	52501530	52502107	ENSMUSG00000047842	Diras2
chr14	104465739	104468524	ENSMUSG00000048349	Pou4f1
chr14	34544570	34545058	ENSMUSG00000021797	9230112D13Rik
chr4	149345926	149346689	ENSMUSG00000028960	Ube4b
chr4	119966527	119967242	ENSMUSG00000028634	Hivep3
chr14	77464787	77465948	ENSMUSG00000067973	Gm6994
chr6	91546030	91546692	ENSMUSG00000034192	Lsm3
chr5	122520424	122521435	ENSMUSG00000029467	Atp2a2
chr17	14517083	14517719	ENSMUSG00000023886	Smoc2
chr14	101883031	101884316	ENSMUSG00000033060	Lmo7
chr4	78513188	78513670	ENSMUSG00000028399	Ptprd
chr1	62992399	62993106	ENSMUSG00000040865	Ino80d
chr3	126723404	126723892	ENSMUSG00000053819	Camk2d
chr8	119276991	119277409	ENSMUSG00000031841	Cdh13
chr17	71248840	71249422	ENSMUSG00000024052	Lpin2
chr12	52799589	52800723	ENSMUSG00000061603	Akap6
chr10	24478874	24479531	NA	Gm15270
chr10	126940747	126941887	ENSMUSG00000112035	Gm30539
chr16	94765172	94765738	ENSMUSG00000043301	Kcnj6
chr4	100297791	100298879	ENSMUSG00000069733	Ube2u
chr9	110765674	110766198	ENSMUSG00000059741	Myl3
chr11	59138548	59139449	ENSMUSG00000061462	Obscn
chr6	94889230	94889750	ENSMUSG00000108187	4930511E03Rik
chr18	24848303	24849175	ENSMUSG00000034295	Fhod3
chr12	31314070	31314814	ENSMUSG00000002900	Lamb1
chr5	35559345	35559933	ENSMUSG00000029097	Trmt44
chr5	43239105	43239705	ENSMUSG00000039782	Cpeb2
chr15	36080499	36080960	ENSMUSG00000037627	Rgs22
chr16	92428203	92429023	ENSMUSG00000022951	Rcan1
chr11	82910786	82911682	ENSMUSG00000018845	Unc45b
chr18	80330706	80331738	ENSMUSG00000059852	Kcng2
chr1	187836443	187837353	ENSMUSG00000026610	Esrrg
chr13	73298591	73299203	ENSMUSG00000021606	Ndufs6
chr14	78536295	78537497	ENSMUSG00000022016	Akap11
chr11	9046946	9047347	ENSMUSG00000040978	Gm11992
chr14	118719790	118720215	ENSMUSG00000032849	Abcc4
chr6	90860554	90861071	ENSMUSG00000034312	Iqsec1
chrX	10820098	10820933	ENSMUSG00000008035	Mid1ip1
chr19	48333009	48333578	ENSMUSG00000063434	Sorcs3
chr5	124233992	124234782	ENSMUSG00000090220	Pitpnm2os1
chr14	101607622	101609321	ENSMUSG00000033083	Tbc1d4
chr10	61848490	61849147	ENSMUSG00000058806	Col13a1
chr1	13305152	13305747	ENSMUSG00000005886	Ncoa2
chr7	80060111	80060457	ENSMUSG00000108714	Gm21057
chr9	58836987	58837671	ENSMUSG00000032338	Hcn4
chr14	118924646	118925836	ENSMUSG00000042156	Dzip1
chr4	148000018	148000712	ENSMUSG00000041616	Nppa
chr14	78885230	78885709	ENSMUSG00000058997	Vwa8
chr14	47083738	47084174	ENSMUSG00000021838	Samd4
chr14	34573908	34574683	ENSMUSG00000021798	Ldb3
chr1	151371570	151372040	ENSMUSG00000052748	Swt1
chr8	46236478	46237165	ENSMUSG00000031633	Slc25a4
chr14	117306267	117306988	ENSMUSG00000058571	Gpc6
chr2	118716536	118717188	ENSMUSG00000040061	Plcb2
chr2	180362771	180363412	NA	B230312C02Rik
chr12	103338139	103338863	ENSMUSG00000021200	Asb2
chr3	52983672	52984272	ENSMUSG00000027742	Cog6
chr11	77800692	77801559	ENSMUSG00000000631	Myo18a
chr2	27934390	27935278	ENSMUSG00000026837	Col5a1
chr14	121337169	121337720	ENSMUSG00000063410	Stk24
chr14	101845820	101847949	ENSMUSG00000033060	Lmo7
chr14	121190189	121190879	ENSMUSG00000025555	Farp1
chr6	73204837	73205178	ENSMUSG00000052861	Dnah6
chr14	114895975	114896711	ENSMUSG00000115372	1700100I10Rik
chr14	77809263	77809806	ENSMUSG00000075512	Gm1587
chr14	77679042	77680290	ENSMUSG00000022012	Enox1
chr14	100461322	100461873	ENSMUSG00000072294	Klf12
chr1	178646539	178647165	ENSMUSG00000026494	Kif26b
chr6	38193995	38194479	ENSMUSG00000063455	D630045J12Rik
chr18	24809292	24810111	ENSMUSG00000034295	Fhod3
chr18	13560317	13561195	ENSMUSG00000024420	Zfp521
chr14	118088727	118090446	ENSMUSG00000022129	Dct
chr17	81843898	81844374	ENSMUSG00000054640	Slc8a1
chr7	38128187	38128765	ENSMUSG00000002068	Ccne1
chr14	119137354	119139023	ENSMUSG00000053465	Hs6st3
chr14	121309199	121310292	ENSMUSG00000063410	Stk24
chr16	54354355	54354982	ENSMUSG00000064310	Zpld1
chr7	84128475	84129264	ENSMUSG00000038459	Abhd17c
chr14	79225224	79226740	ENSMUSG00000071262	Zfp957
chr14	117680036	117680274	ENSMUSG00000098648	Mir6239
chr8	104609397	104611985	ENSMUSG00000031881	Cdh16
chr5	103828115	103829307	ENSMUSG00000029313	Aff1
chr14	120141354	120141782	ENSMUSG00000044819	Oxgr1
chr14	76610503	76610808	ENSMUSG00000052584	Serp2
chr18	77742554	77742997	NA	A330094K24Rik
chr12	113137761	113138100	ENSMUSG00000006356	Crip2
chr14	119098960	119099935	ENSMUSG00000087479	Gm16835
chr2	35592789	35593060	ENSMUSG00000026883	Dab2ip
chr14	80253980	80254591	ENSMUSG00000022026	Olfm4
chr14	120336344	120337038	ENSMUSG00000022139	Mbnl2
chr2	135861655	135862132	ENSMUSG00000039943	Plcb4
chr2	103603091	103604372	ENSMUSG00000032724	Abtb2
chr5	100352985	100353616	ENSMUSG00000035325	Sec31a
chr14	120144396	120145042	ENSMUSG00000044819	Oxgr1
chr18	61682609	61683206	ENSMUSG00000024578	Il17b
chr5	93136859	93137473	ENSMUSG00000058013	44085
chr1	89997945	89998441	ENSMUSG00000067081	Asb18
chr8	13243279	13243875	ENSMUSG00000031448	Adprhl1
chr19	30623540	30624051	ENSMUSG00000052920	Prkg1
chr14	120292220	120293295	ENSMUSG00000022139	Mbnl2
chr13	44065631	44066355	ENSMUSG00000089815	Gm5083
chr14	105684176	105685475	ENSMUSG00000098780	Mir6390
chr5	42873454	42874035	ENSMUSG00000039782	Cpeb2
chr12	34516868	34517392	ENSMUSG00000004698	Hdac9
chr15	27840356	27841105	ENSMUSG00000022263	Trio
chr16	4521476	4522311	ENSMUSG00000022519	Srl
chr1	134909351	134910528	ENSMUSG00000073557	Ppp1r12b
chr3	64259405	64259999	ENSMUSG00000091572	Vmn2r3
chr10	62332574	62333018	ENSMUSG00000037012	Hk1
chr13	9127533	9128177	ENSMUSG00000033499	Larp4b
chr6	120149914	120150789	ENSMUSG00000041377	Ninj2
chr5	34955255	34956369	ENSMUSG00000029101	Rgs12
chr14	30196235	30196722	ENSMUSG00000015968	Cacna1d
chr8	11331216	11331878	ENSMUSG00000031502	Col4a1
chr15	89019963	89020876	ENSMUSG00000015365	Mov10l1
chr3	153935800	153936390	ENSMUSG00000062908	Acadm
chr19	53716331	53717117	ENSMUSG00000043639	Rbm20
chr19	56588239	56589042	ENSMUSG00000025078	Nhlrc2
chr15	61766686	61767216	ENSMUSG00000116031	D030024E09Rik
chr13	52765414	52766050	NA	BB123696
chr15	77013655	77014414	ENSMUSG00000018893	Mb
chr16	18229391	18230106	ENSMUSG00000060166	Zdhhc8
chr4	13156965	13157746	ENSMUSG00000055963	Triqk
chr4	142126822	142127598	ENSMUSG00000040606	Kazn
chr11	116954672	116955243	ENSMUSG00000043857	Mgat5b
chr6	145462089	145463551	ENSMUSG00000054966	Lmntd1
chr13	12132262	12134200	ENSMUSG00000021313	Ryr2
chrX	157698762	157699614	ENSMUSG00000041476	Smpx
chr8	70174213	70174418	ENSMUSG00000002342	Tmem161a
chr14	100283448	100286739	ENSMUSG00000072294	Klf12
chr14	121035055	121037460	ENSMUSG00000025555	Farp1
chr9	123844396	123845809	ENSMUSG00000025241	Fyco1
chr14	121134490	121134994	ENSMUSG00000025555	Farp1
chr8	35416916	35417792	ENSMUSG00000046794	Ppp1r3b
chr6	31193508	31194155	ENSMUSG00000044471	Lncpint
chr14	24575120	24575475	ENSMUSG00000025290	Rps24
chr6	17546741	17547351	ENSMUSG00000009376	Met
chr14	101532058	101532661	ENSMUSG00000033083	Tbc1d4
chr16	11709974	11710553	NA	4833415N18Rik
chr14	122020869	122022091	ENSMUSG00000071229	Timm8a2
chr4	98200908	98201416	ENSMUSG00000028563	Tm2d1
chr1	182025998	182026465	ENSMUSG00000022995	Enah
chr15	99249134	99249452	ENSMUSG00000100599	1700120C14Rik
chr13	41729602	41730034	ENSMUSG00000058022	Adtrp
chr18	11069300	11069773	ENSMUSG00000005836	Gata6
chr14	58300396	58301155	ENSMUSG00000021974	Fgf9
chr14	120330463	120331149	ENSMUSG00000022139	Mbnl2
chr2	157818523	157819157	ENSMUSG00000027649	Ctnnbl1
chr15	80006003	80006528	ENSMUSG00000000489	Pdgfb
chr14	77636983	77637569	ENSMUSG00000022012	Enox1
chr3	144887010	144887474	ENSMUSG00000074196	Clca4c-ps
chr13	90011382	90013008	ENSMUSG00000021615	Xrcc4
chr13	38148273	38148655	ENSMUSG00000054889	Dsp
chr4	87211106	87211879	ENSMUSG00000037996	Slc24a2
chr14	47747395	47747978	ENSMUSG00000021843	Ktn1
chr14	101537688	101538608	ENSMUSG00000033083	Tbc1d4
chr14	120322904	120323394	ENSMUSG00000022139	Mbnl2
chr2	29624771	29625147	ENSMUSG00000039844	Rapgef1
chr6	8755591	8756466	ENSMUSG00000062995	Ica1
chr9	25526799	25527815	ENSMUSG00000036611	Eepd1
chr8	85365017	85365686	ENSMUSG00000031698	Mylk3
chr9	70688165	70688849	ENSMUSG00000054693	Adam10
chr1	181975514	181976062	ENSMUSG00000022995	Enah
chr8	77987337	77988885	ENSMUSG00000037101	Ttc29
chr3	65602963	65603858	ENSMUSG00000098944	Mir8120
chr14	118922738	118923225	ENSMUSG00000042156	Dzip1
chr9	47376799	47377437	ENSMUSG00000032076	Cadm1
chr8	128112916	128113593	ENSMUSG00000099326	Mir21c
chr3	135516773	135517156	ENSMUSG00000028164	Manba
chr11	76427665	76428227	ENSMUSG00000017631	Abr
chr7	81076787	81077495	ENSMUSG00000038763	Alpk3
chr1	106039252	106039768	ENSMUSG00000038866	Zcchc2
chr14	120165489	120166193	ENSMUSG00000022139	Mbnl2
chrX	42050675	42051179	ENSMUSG00000025860	Xiap
chr12	70266272	70266848	ENSMUSG00000021071	Trim9
chr13	59624626	59625529	ENSMUSG00000021555	Naa35
chr5	92442851	92443457	ENSMUSG00000034826	Nup54
chr13	12283868	12284419	ENSMUSG00000052374	Actn2
chr3	128239543	128240466	ENSMUSG00000105816	D030025E07Rik
chr9	124422551	124425830	ENSMUSG00000093803	Ppp2r3d
chr17	15461820	15462663	ENSMUSG00000014769	Psmb1
chr9	32340158	32341413	ENSMUSG00000032034	Kcnj5
chr5	143561619	143562268	ENSMUSG00000083012	Fam220a
chr16	18604044	18604799	ENSMUSG00000009097	Tbx1
chr16	7099660	7100672	ENSMUSG00000008658	Rbfox1
chr3	123324093	123325337	ENSMUSG00000039234	Sec24d
chr14	106012068	106012461	ENSMUSG00000022113	Trim52
chr2	120134535	120134984	ENSMUSG00000027293	Ehd4
chr15	56013943	56014510	ENSMUSG00000060429	Sntb1
chr17	15058071	15058537	ENSMUSG00000036552	Ermard
chr14	111889882	111890303	ENSMUSG00000033214	Slitrk5
chr10	83362791	83363100	ENSMUSG00000020255	D10Wsu102e
chr14	101852636	101854133	ENSMUSG00000033060	Lmo7
chr2	117386090	117386780	ENSMUSG00000027347	Rasgrp1
chr2	83758950	83760249	ENSMUSG00000027087	Itgav
chr12	99609578	99610174	ENSMUSG00000100211	1700064M15Rik
chr1	118485746	118486342	ENSMUSG00000064302	Clasp1
chr9	96956803	96957597	ENSMUSG00000046997	Spsb4
chr11	74524158	74524594	ENSMUSG00000038807	Rap1gap2
chr3	101803863	101804821	ENSMUSG00000044313	Mab21l3
chr3	97062848	97063405	ENSMUSG00000104766	4930573H18Rik
chr6	30572569	30573249	ENSMUSG00000039070	Cpa4
chr14	121344857	121345192	ENSMUSG00000063410	Stk24
chr6	97252576	97253183	ENSMUSG00000044086	Lmod3
chr5	124206353	124207125	ENSMUSG00000029406	Pitpnm2
chr1	36098219	36098870	ENSMUSG00000045216	Hs6st1
chr2	173087234	173087852	ENSMUSG00000087382	Ctcflos
chr13	6666678	6667308	ENSMUSG00000021196	Pfkp
chr2	33253560	33254156	ENSMUSG00000004105	Angptl2
chr13	52577133	52578187	ENSMUSG00000021457	Syk
chr1	160079503	160079884	ENSMUSG00000026729	4930562F07Rik
chr6	88857206	88857735	ENSMUSG00000033152	Podxl2
chr18	58161843	58162550	ENSMUSG00000024598	Fbn2
chr1	184170829	184171679	ENSMUSG00000039384	Dusp10
chr3	135602888	135603572	ENSMUSG00000028163	Nfkb1
chr10	30423627	30424293	ENSMUSG00000019792	Trmt11
chr3	152145219	152145811	ENSMUSG00000039131	Gipc2
chr2	70989207	70990425	ENSMUSG00000041975	Mettl8
chr8	48379026	48380538	ENSMUSG00000031561	Tenm3
chr14	88469553	88471493	ENSMUSG00000050505	Pcdh20
chr14	99856277	99857311	ENSMUSG00000072294	Klf12
chr14	116630553	116631559	ENSMUSG00000058571	Gpc6
chr14	99018611	99019848	ENSMUSG00000033186	Mzt1
chr2	103670113	103670688	ENSMUSG00000032724	Abtb2
chr8	93569507	93570338	ENSMUSG00000058019	Ces5a
chr11	8579717	8580243	ENSMUSG00000020422	Tns3
chr14	78261062	78261851	ENSMUSG00000022015	Tnfsf11
chr2	19702989	19704316	ENSMUSG00000043415	Otud1
chr14	97486388	97486735	ENSMUSG00000055639	Dach1
chr4	119661930	119663049	ENSMUSG00000032978	Guca2b
chr5	111490647	111491184	ENSMUSG00000070576	Mn1
chr14	118162418	118163100	ENSMUSG00000022131	Gpr180
chr12	105376820	105377452	ENSMUSG00000113314	Gm2721
chr14	80657206	80657843	ENSMUSG00000022026	Olfm4
chr10	75170337	75170966	ENSMUSG00000009681	Bcr
chr13	72370786	72371533	NA	Gm20554
chr5	91629244	91629968	ENSMUSG00000034981	Parm1
chr4	11021655	11022301	ENSMUSG00000049969	Plekhf2
chr2	68215250	68215617	ENSMUSG00000027030	Stk39
chr14	75130548	75131564	ENSMUSG00000021997	Lrrc63
chr5	119964668	119965208	ENSMUSG00000018263	Tbx5
chr18	61677214	61677850	ENSMUSG00000024578	Il17b
chr7	112268757	112269356	ENSMUSG00000038244	Mical2
chr3	145897636	145898107	ENSMUSG00000028191	Bcl10
chr19	3577757	3578032	ENSMUSG00000024908	Ppp6r3
chr2	166412251	166413275	NA	5031425F14Rik
chr14	87114157	87114704	ENSMUSG00000022021	Diaph3
chr13	117707003	117707659	ENSMUSG00000079048	4933413L06Rik
chr18	43343403	43344110	ENSMUSG00000024501	Dpysl3
chr14	115201312	115201744	ENSMUSG00000022112	Gpc5
chr14	116301100	116301899	ENSMUSG00000058571	Gpc6
chr17	10414199	10414635	ENSMUSG00000089633	A230009B12Rik
chr14	122912437	122913735	ENSMUSG00000075463	4930594M22Rik
chr17	94325174	94326089	ENSMUSG00000055660	Mettl4
chr11	67972540	67973063	ENSMUSG00000020903	Stx8
chr10	53324747	53325369	ENSMUSG00000038583	Pln
chr13	29190401	29190940	ENSMUSG00000086363	A330102I10Rik
chr5	111057239	111057643	ENSMUSG00000076163	Mir701
chr2	110186252	110186956	ENSMUSG00000041660	Bbox1
chr1	71056028	71056637	ENSMUSG00000026196	Bard1
chr4	135565194	135565764	ENSMUSG00000037188	Grhl3
chr1	21050675	21051588	ENSMUSG00000041779	Tram2
chr4	142094434	142094892	ENSMUSG00000073728	Tmem51os1
chr8	72295631	72296113	ENSMUSG00000055148	Klf2
chr14	89075985	89076366	ENSMUSG00000050505	Pcdh20
chr7	118676727	118677281	ENSMUSG00000033917	Gde1
chr14	106162244	106164353	ENSMUSG00000022113	Trim52
chr15	103355480	103355752	ENSMUSG00000000555	Itga5
chr17	25467857	25468482	ENSMUSG00000024175	Tekt4
chr15	34879240	34879999	ENSMUSG00000050963	Kcns2
chr4	14747472	14748040	ENSMUSG00000023151	Lrrc69
chr6	87423987	87424544	ENSMUSG00000030046	Bmp10
chr14	80256847	80257519	ENSMUSG00000022026	Olfm4
chr12	25293495	25294346	NA	Gm17746
chr14	86825564	86826704	ENSMUSG00000022021	Diaph3
chr5	32335113	32335651	ENSMUSG00000029134	Plb1
chr10	60925250	60925948	ENSMUSG00000099279	Mir6408
chr2	127463794	127464477	ENSMUSG00000079056	Kcnip3
chr1	181446830	181447257	ENSMUSG00000050625	Ccdc121
chr1	187473963	187474345	ENSMUSG00000026610	Esrrg
chr14	77195299	77195904	ENSMUSG00000022012	Enox1
chr1	164448744	164449111	ENSMUSG00000026576	Atp1b1
chr8	10897614	10898016	ENSMUSG00000109089	4833411C07Rik
chr12	14165390	14165993	ENSMUSG00000020607	Lratd1
chr6	117209946	117211026	ENSMUSG00000061353	Cxcl12
chr13	36096789	36097575	ENSMUSG00000021420	Fars2
chr5	97979505	97981070	ENSMUSG00000029338	Antxr2
chr5	36712815	36713543	ENSMUSG00000029190	D5Ertd579e
chr7	112148946	112149604	ENSMUSG00000030772	Dkk3
chr12	86104150	86105135	ENSMUSG00000007867	Ift43
chr5	92908239	92908601	ENSMUSG00000029381	Shroom3
chr17	78570599	78571982	ENSMUSG00000024076	Vit
chr4	86955240	86955965	ENSMUSG00000038007	Acer2
chr16	32821829	32822697	ENSMUSG00000035629	Rubcn
chr2	114054180	114054407	ENSMUSG00000092397	C130080G10Rik
chr5	23874551	23874990	NA	Snord93
chr2	114123168	114123596	ENSMUSG00000040383	Aqr
chr8	45597860	45598464	ENSMUSG00000031626	Sorbs2
chr14	103679523	103680808	ENSMUSG00000055717	Slain1
chr8	121786395	121786951	ENSMUSG00000040263	Klhdc4
chr11	66963339	66963868	ENSMUSG00000085683	Tmem238l
chr14	118234642	118237465	ENSMUSG00000090534	LOC105245869
chr17	86302903	86304137	ENSMUSG00000100738	2010106C02Rik
chr13	81931030	81931762	ENSMUSG00000021537	Cetn3
chr17	83221010	83221632	ENSMUSG00000024247	Pkdcc
chr12	82838351	82838871	ENSMUSG00000100890	1700085C21Rik
chr10	44403501	44403955	ENSMUSG00000089260	Mir1929
chr9	67581704	67582299	ENSMUSG00000052698	Tln2
chr14	99605271	99605615	ENSMUSG00000072294	Klf12
chr18	75129862	75130666	ENSMUSG00000035765	Dym
chr7	80119312	80119619	ENSMUSG00000030541	Idh2
chr18	65395321	65395887	ENSMUSG00000032845	Alpk2
chr15	27551977	27552896	ENSMUSG00000022265	Ank
chr9	123461799	123462192	ENSMUSG00000035202	Lars2
chr8	23142372	23143160	ENSMUSG00000106471	Mir3107
chr14	77560024	77560426	ENSMUSG00000022012	Enox1
chr2	60703173	60704005	ENSMUSG00000026971	Itgb6
chr14	101794569	101795284	ENSMUSG00000033060	Lmo7
chr14	77562394	77562614	ENSMUSG00000022012	Enox1
chr1	134082822	134083340	ENSMUSG00000020423	Btg2
chr2	163392308	163392907	ENSMUSG00000017817	Jph2
chr3	67832587	67833490	ENSMUSG00000051777	Iqcj
chr3	33988994	33989742	ENSMUSG00000027680	Fxr1
chrX	72761614	72762221	ENSMUSG00000031344	Gabrq
chr14	118339584	118339937	ENSMUSG00000099911	1700044C05Rik
chr7	142897461	142898096	ENSMUSG00000000214	Th
chr14	86997171	86997621	ENSMUSG00000022021	Diaph3
chr14	77141561	77142281	ENSMUSG00000022012	Enox1
chr17	73067434	73068845	ENSMUSG00000054469	Lclat1
chr14	99942997	99944905	ENSMUSG00000072294	Klf12
chr2	78291579	78292213	ENSMUSG00000054510	Gm14461
chr7	4522362	4522718	ENSMUSG00000035458	Tnni3
chr19	24937114	24937596	ENSMUSG00000105118	Mir3084-2
chr10	56979757	56981419	ENSMUSG00000097370	4930467K11Rik
chr9	66514348	66514902	ENSMUSG00000050503	Fbxl22
chr3	85636887	85637502	ENSMUSG00000051000	Fam160a1
chr2	114052449	114053130	ENSMUSG00000068614	Actc1
chr3	108363698	108365129	ENSMUSG00000068745	Mybphl
chr1	153129867	153130523	ENSMUSG00000026479	Lamc2
chr15	62919204	62919712	ENSMUSG00000115520	Gm20740
chr15	58323946	58325729	ENSMUSG00000022357	Klhl38
chr4	101155438	101155853	ENSMUSG00000028530	Jak1
chr8	69716429	69717422	ENSMUSG00000054648	Zfp869
chr2	172875646	172876235	ENSMUSG00000008999	Bmp7
chr16	11461217	11461933	ENSMUSG00000071669	Snx29
chr4	6708331	6708952	ENSMUSG00000041272	Tox
chr14	23682679	23683206	ENSMUSG00000063142	Kcnma1
chr11	65205294	65205636	ENSMUSG00000020542	Myocd
chr13	55107688	55108043	ENSMUSG00000021481	Zfp346
chr13	29637768	29638433	ENSMUSG00000006191	Cdkal1
chr5	18330603	18331306	ENSMUSG00000057614	Gnai1
chr14	115251791	115252189	ENSMUSG00000093551	4930505G20Rik
chr14	76488279	76489312	ENSMUSG00000022010	Tsc22d1
chr8	46092972	46094641	ENSMUSG00000038291	Snx25
chr11	88841111	88841883	ENSMUSG00000018428	Akap1
chr1	127329669	127330301	ENSMUSG00000036155	Mgat5
chr15	58904393	58904828	ENSMUSG00000050891	Tatdn1
chr5	133385564	133386348	ENSMUSG00000015944	Castor2
chr13	45274281	45274690	ENSMUSG00000038175	Mylip
chr10	61898045	61898642	ENSMUSG00000058806	Col13a1
chr1	153814219	153814766	ENSMUSG00000042641	Rgsl1
chr7	95263074	95263389	ENSMUSG00000048078	Tenm4
chr10	95153264	95153584	ENSMUSG00000112481	Gm29684
chr4	134293432	134294051	ENSMUSG00000050890	Pdik1l
chr13	72133973	72134980	ENSMUSG00000060969	Irx1
chr8	91966927	91967960	ENSMUSG00000031734	Irx3
chr5	131517478	131518201	ENSMUSG00000029673	Auts2
chr5	83384952	83385281	ENSMUSG00000049537	Tecrl
chr14	120636918	120638094	ENSMUSG00000051615	Rap2a
chr11	30257681	30258293	ENSMUSG00000020315	Sptbn1
chr17	76849860	76850131	ENSMUSG00000117539	Gm4710
chr14	105403377	105404892	ENSMUSG00000115548	5430440P10Rik
chr6	86991117	86991569	ENSMUSG00000029993	Nfu1
chr6	128046701	128047722	ENSMUSG00000030352	Tspan9
chr18	88931892	88932563	ENSMUSG00000056153	Socs6
chr14	120932362	120932852	ENSMUSG00000030662	Ipo5
chr14	101555615	101556221	ENSMUSG00000033083	Tbc1d4
chr14	20664352	20664724	ENSMUSG00000039376	Synpo2l
chr7	145087667	145088204	ENSMUSG00000109305	Smim38
chr5	72881986	72882900	ENSMUSG00000029217	Tec
chr7	30706459	30706902	ENSMUSG00000005553	Atp4a
chr7	116100073	116100597	ENSMUSG00000030663	1110004F10Rik
chr17	12467470	12467996	ENSMUSG00000117314	C030013G03Rik
chr14	120496178	120497041	ENSMUSG00000051615	Rap2a
chr9	13703090	13703593	ENSMUSG00000031925	Maml2
chr14	120137621	120138304	ENSMUSG00000044819	Oxgr1
chr18	14653780	14655347	ENSMUSG00000037013	Ss18
chr14	76946983	76947656	ENSMUSG00000044350	Lacc1
chr14	122027772	122028343	ENSMUSG00000071229	Timm8a2
chr6	30545695	30546112	ENSMUSG00000071553	Cpa2
chr4	102176115	102177495	ENSMUSG00000028525	Pde4b
chr3	142125410	142126001	ENSMUSG00000052430	Bmpr1b
chr8	11327363	11327712	ENSMUSG00000031502	Col4a1
chr4	77743450	77743900	ENSMUSG00000028399	Ptprd
chr6	35298283	35299008	ENSMUSG00000029843	Slc13a4
chr14	118591302	118591964	ENSMUSG00000098433	Mir6391
chr8	12774845	12775832	ENSMUSG00000031441	Atp11a
chr14	117651172	117651940	ENSMUSG00000098648	Mir6239
chr1	190952957	190953914	ENSMUSG00000026634	Angel2
chr1	125575404	125576493	ENSMUSG00000026342	Slc35f5
chr14	116206890	116207409	ENSMUSG00000058571	Gpc6
chr3	5244967	5245632	ENSMUSG00000025255	Zfhx4
chr19	53799851	53802503	ENSMUSG00000043639	Rbm20
chr7	112656042	112656748	ENSMUSG00000055320	Tead1
chr12	86655715	86656240	ENSMUSG00000021256	Vash1
chr4	47310680	47311235	ENSMUSG00000028339	Col15a1
chr12	4045968	4046344	ENSMUSG00000020658	Efr3b
chr3	153587580	153588313	ENSMUSG00000052544	St6galnac3
chr13	45684938	45685534	ENSMUSG00000000253	Gmpr
chr9	32335688	32336244	ENSMUSG00000032034	Kcnj5
chr2	121551210	121551764	ENSMUSG00000027238	Frmd5
chr17	50634155	50634855	ENSMUSG00000038910	Plcl2
chr8	125174905	125175324	ENSMUSG00000043051	Disc1
chr14	120874428	120876192	ENSMUSG00000030662	Ipo5
chr12	28997847	28998404	ENSMUSG00000113387	Gm31508
chr7	133058427	133058948	ENSMUSG00000030970	Ctbp2
chr13	46227068	46227402	ENSMUSG00000063529	Stmnd1
chr9	50752279	50754197	ENSMUSG00000032060	Cryab
chr14	117648303	117649043	ENSMUSG00000098648	Mir6239
chr13	23913793	23914293	ENSMUSG00000021336	Slc17a4
chr16	18187299	18187740	ENSMUSG00000099293	Mir6366
chr15	36820126	36820620	ENSMUSG00000022285	Ywhaz
chr14	86299561	86300062	ENSMUSG00000115271	4930529K09Rik
chr15	27802284	27802929	ENSMUSG00000022263	Trio
chr6	87443154	87443958	ENSMUSG00000030046	Bmp10
chr18	65207478	65208010	ENSMUSG00000024589	Nedd4l
chr7	73069323	73069744	ENSMUSG00000108383	Gm6567
chr14	119847256	119847762	ENSMUSG00000100274	1700006F04Rik
chr14	101866999	101867742	ENSMUSG00000033060	Lmo7
chr7	46296139	46296567	ENSMUSG00000009487	Otog
chr9	14689106	14690015	ENSMUSG00000036912	Piwil4
chr9	47811409	47812863	ENSMUSG00000032076	Cadm1
chr2	51467227	51467727	ENSMUSG00000086007	1700057H21Rik
chr9	79616623	79617879	ENSMUSG00000032332	Col12a1
chr14	113168404	113168860	ENSMUSG00000033214	Slitrk5
chr19	34758846	34759330	ENSMUSG00000009378	Slc16a12
chr14	102995132	102996115	ENSMUSG00000098557	Kctd12
chr15	79735320	79735947	ENSMUSG00000042524	Sun2
chr14	117902906	117904744	ENSMUSG00000098648	Mir6239
chr17	7273150	7273449	ENSMUSG00000023809	Rps6ka2
chr11	65208015	65209957	ENSMUSG00000020542	Myocd
chr19	53823710	53824390	ENSMUSG00000043639	Rbm20
chr16	96210855	96211177	ENSMUSG00000040666	Sh3bgr
chr2	30846728	30847257	ENSMUSG00000039476	Prrx2
chr1	13925938	13926329	ENSMUSG00000097711	Gm5523
chr14	62877886	62878404	ENSMUSG00000098858	Mir6541
chr11	31529686	31530127	ENSMUSG00000044502	Bod1
chr13	94768574	94769521	ENSMUSG00000042043	Tbca
chr7	36507834	36508523	ENSMUSG00000021217	Tshz3
chr12	31299746	31300324	ENSMUSG00000002900	Lamb1
chr8	125292576	125293405	ENSMUSG00000001995	Sipa1l2
chr14	122283804	122284180	ENSMUSG00000025545	Clybl
chr14	80215776	80216493	ENSMUSG00000022026	Olfm4
chr1	21531079	21532067	ENSMUSG00000085079	Khdc1b
chr17	46008990	46009821	ENSMUSG00000023951	Vegfa
chr5	36960383	36961000	ENSMUSG00000039474	Wfs1
chr14	121270342	121270799	ENSMUSG00000025555	Farp1
chr7	68006711	68007179	ENSMUSG00000005533	Igf1r
chr14	121025322	121025782	ENSMUSG00000025555	Farp1
chr9	57550112	57550494	ENSMUSG00000032306	Mpi
chr3	149508620	149509363	ENSMUSG00000028184	Adgrl2
chr8	35703921	35705184	ENSMUSG00000109372	Gm19410
chr16	66921362	66922078	ENSMUSG00000064115	Cadm2
chr9	107618975	107619826	ENSMUSG00000032562	Gnai2
chr14	76874747	76876231	ENSMUSG00000115709	4930431P22Rik
chrX	82948706	82949125	ENSMUSG00000045103	Dmd
chr10	19928059	19928558	ENSMUSG00000071369	Map3k5
chr16	21293219	21295375	ENSMUSG00000096918	Gm16863
chr7	118848740	118849877	ENSMUSG00000030980	Knop1
chr3	100747991	100748531	ENSMUSG00000008763	Man1a2
chr14	77423272	77423613	ENSMUSG00000022012	Enox1
chr14	120405230	120406449	ENSMUSG00000022139	Mbnl2
chr7	98548851	98549172	ENSMUSG00000035401	Emsy
chr13	37602050	37602805	ENSMUSG00000039087	Rreb1
chr4	129946132	129946507	NA	1700003M07Rik
chr14	118093632	118093866	ENSMUSG00000022130	Tgds
chr13	44408618	44409740	ENSMUSG00000098144	1700029N11Rik
chr14	120571410	120572647	ENSMUSG00000051615	Rap2a
chr8	4838968	4839537	ENSMUSG00000022322	Shcbp1
chr11	11958405	11958758	ENSMUSG00000020176	Grb10
chr2	75997748	75998450	ENSMUSG00000075270	Pde11a
chr18	4249675	4250195	ENSMUSG00000024233	Lyzl1
chr14	105565903	105566265	ENSMUSG00000115149	9330188P03Rik
chr2	76805431	76807636	ENSMUSG00000051747	Ttn
chr2	141587112	141587803	ENSMUSG00000068205	Macrod2
chr11	90255703	90256275	ENSMUSG00000003948	Mmd
chr17	13487663	13489153	ENSMUSG00000117042	2700054A10Rik
chr16	52179831	52180283	ENSMUSG00000022637	Cblb
chr10	61473735	61474042	ENSMUSG00000037151	Lrrc20
chr18	23868452	23869770	ENSMUSG00000024277	Mapre2
chr6	38704392	38705003	ENSMUSG00000061436	Hipk2
chr16	4511454	4511792	ENSMUSG00000022519	Srl
chr10	76586284	76586692	ENSMUSG00000001155	Ftcd
chr17	8552566	8553206	ENSMUSG00000023868	Pde10a
chr2	137422437	137423060	ENSMUSG00000027276	Jag1
chr6	127986125	127986789	ENSMUSG00000030352	Tspan9
chr4	148930216	148931291	ENSMUSG00000028977	Casz1
chr2	164754754	164755312	ENSMUSG00000017299	Dnttip1
chr7	46098477	46098730	ENSMUSG00000096146	Kcnj11
chr9	119631810	119633074	ENSMUSG00000032511	Scn5a
chr14	121521743	121522108	ENSMUSG00000025557	Slc15a1
chr14	87426369	87426738	ENSMUSG00000022019	Tdrd3
chr14	121387691	121388032	ENSMUSG00000063410	Stk24
chr14	105377223	105378358	ENSMUSG00000115548	5430440P10Rik
chr14	77616080	77616526	ENSMUSG00000022012	Enox1
chr2	154390000	154390746	ENSMUSG00000027487	Cdk5rap1
chr14	121098093	121099243	ENSMUSG00000025555	Farp1
chr8	61908426	61909071	ENSMUSG00000058056	Palld
chr13	113661852	113662270	ENSMUSG00000051456	Hspb3
chr5	74361294	74361926	ENSMUSG00000062110	Scfd2
chr2	117360758	117361127	ENSMUSG00000027347	Rasgrp1
chr12	72021204	72021786	ENSMUSG00000043398	Gpr135
chr17	29433427	29433655	ENSMUSG00000024013	Fgd2
chr14	75138407	75138920	ENSMUSG00000021998	Lcp1
chr14	11955150	11955884	ENSMUSG00000021745	Ptprg
chr5	20759678	20760219	ENSMUSG00000039987	Phtf2
chrX	36146706	36147230	ENSMUSG00000017057	Il13ra1
chr14	77825051	77826335	ENSMUSG00000022013	Dnajc15
chr11	89314269	89314960	ENSMUSG00000048616	Nog
chr14	79530115	79530582	ENSMUSG00000036461	Elf1
chr1	52250752	52251509	ENSMUSG00000026103	Gls
chr4	147965694	147966259	ENSMUSG00000029019	Nppb
chr18	73417981	73418991	ENSMUSG00000037253	Mex3c
chr5	17982527	17983131	ENSMUSG00000028777	Gnat3
chr11	86285594	86286120	ENSMUSG00000034297	Med13
chr7	143111644	143112723	ENSMUSG00000009545	Kcnq1
chr5	17956458	17957075	ENSMUSG00000028777	Gnat3
chr12	40016772	40017596	ENSMUSG00000047446	Arl4a
chr9	57949739	57950264	ENSMUSG00000038264	Sema7a
chr1	57824948	57825658	ENSMUSG00000038305	Spats2l
chr2	31201809	31202231	ENSMUSG00000000194	Gpr107
chr6	30624789	30625292	ENSMUSG00000029788	Cpa5
chr14	122684708	122685485	ENSMUSG00000041650	Pcca
chr8	24531848	24532475	ENSMUSG00000031549	Ido2
chr14	48316353	48317001	ENSMUSG00000021846	Gm6498
chr13	12369192	12370252	ENSMUSG00000050244	Heatr1
chr6	145456948	145457555	ENSMUSG00000054966	Lmntd1
chr11	24110083	24110431	ENSMUSG00000000861	Bcl11a
chr9	120023453	120023954	ENSMUSG00000079243	Xirp1
chr14	99051878	99052376	ENSMUSG00000022070	Bora
chr4	72193064	72193698	ENSMUSG00000008305	Tle1
chr14	102216486	102217257	ENSMUSG00000033060	Lmo7
chr3	97802268	97802756	ENSMUSG00000038170	Pde4dip
chr9	41978383	41978728	ENSMUSG00000049313	Sorl1
chr14	104732985	104734533	ENSMUSG00000115432	D130009I18Rik
chr10	53332671	53333238	ENSMUSG00000038583	Pln
chr14	66340685	66341528	ENSMUSG00000022044	Stmn4
chr15	34671591	34671803	ENSMUSG00000115526	4930413F20Rik
chr4	62569883	62570581	ENSMUSG00000059810	Rgs3
chr4	6880964	6881474	ENSMUSG00000041272	Tox
chr11	16864826	16865582	ENSMUSG00000020122	Egfr
chr19	57603624	57603980	ENSMUSG00000054843	Atrnl1
chr18	55150919	55151597	ENSMUSG00000052713	Zfp608
chr4	108065348	108065815	ENSMUSG00000028603	Scp2
chr6	119196289	119197091	ENSMUSG00000051331	Cacna1c
chr14	79536908	79537498	ENSMUSG00000036461	Elf1
chr18	16715398	16716010	ENSMUSG00000024304	Cdh2
chr10	4057934	4058429	ENSMUSG00000040675	Mthfd1l
chr14	115467949	115468528	ENSMUSG00000093551	4930505G20Rik
chr11	101842206	101842916	ENSMUSG00000001493	Meox1
chr9	30026983	30027357	ENSMUSG00000059974	Ntm
chr18	49711452	49712285	ENSMUSG00000024505	Dtwd2
chr8	80811397	80812092	ENSMUSG00000031714	Gab1
chr3	143092151	143092902	NA	4930519L02Rik
chr14	121191848	121192529	ENSMUSG00000025555	Farp1
chr3	20081929	20082537	ENSMUSG00000002428	Hltf
chr9	60912041	60912551	ENSMUSG00000034485	Uaca
chr1	164552511	164553149	ENSMUSG00000097281	Gm26685
chr5	51439539	51440439	ENSMUSG00000029167	Ppargc1a
chr6	145942215	145943565	ENSMUSG00000030255	Sspn
chr16	35201340	35201746	ENSMUSG00000022840	Adcy5
chr1	144055602	144056335	ENSMUSG00000026360	Rgs2
chr14	121722486	121723432	ENSMUSG00000025558	Dock9
chr14	104062446	104062899	ENSMUSG00000115727	4930432J09Rik
chr13	16715314	16716002	ENSMUSG00000113701	B230303A05Rik
chr11	22171204	22171850	ENSMUSG00000042302	Ehbp1
chr19	46236671	46237160	ENSMUSG00000025224	Gbf1
chr4	33510527	33511789	ENSMUSG00000098310	Mir8118
chr14	47077014	47077594	ENSMUSG00000021838	Samd4
chr15	59227254	59227679	ENSMUSG00000098528	Zfp572
chr14	120307929	120308574	ENSMUSG00000022139	Mbnl2
chr7	48895777	48896393	ENSMUSG00000052512	Nav2
chr6	90688747	90689661	ENSMUSG00000034312	Iqsec1
chr14	102908912	102909558	ENSMUSG00000092901	Mir5130
chr7	122045110	122045808	ENSMUSG00000030871	Ears2
chr12	31703887	31704390	ENSMUSG00000044067	Gpr22
chr4	56375818	56376180	ENSMUSG00000070980	Actl7b
chr4	151096293	151097279	ENSMUSG00000078491	Gm13090
chr2	106652174	106652716	ENSMUSG00000085218	BB218582
chr15	87678046	87678737	ENSMUSG00000054863	Tafa5
chr17	81380579	81381056	ENSMUSG00000054640	Slc8a1
chr4	6415361	6416273	ENSMUSG00000028245	Nsmaf
chr3	138053730	138054440	ENSMUSG00000090066	1110002E22Rik
chr11	88201386	88202416	ENSMUSG00000023723	Mrps23
chr1	16234812	16235374	ENSMUSG00000025921	Rdh10
chr2	14917397	14918130	ENSMUSG00000057914	Cacnb2
chr11	119816741	119817750	ENSMUSG00000025583	Rptor
chr17	29206133	29206467	ENSMUSG00000024008	Cpne5
chr18	60962936	60964179	ENSMUSG00000024617	Camk2a
chr1	59364348	59365042	ENSMUSG00000026023	Cdk15
chr6	116440629	116441305	ENSMUSG00000025701	Alox5
chr13	12033365	12033743	ENSMUSG00000021313	Ryr2
chr15	89074128	89074478	ENSMUSG00000087331	1810021B22Rik
chr10	12986723	12987483	ENSMUSG00000078348	Sf3b5
chr14	23243669	23244665	ENSMUSG00000068680	Gm10248
chr3	65888626	65889680	ENSMUSG00000027829	Ccnl1
chr2	71726996	71727625	ENSMUSG00000064263	Platr26
chr14	101516569	101518774	ENSMUSG00000033083	Tbc1d4
chr2	156974137	156975296	ENSMUSG00000027634	Ndrg3
chr5	144289690	144290422	ENSMUSG00000038859	Baiap2l1
chr18	5074732	5075237	ENSMUSG00000024236	Svil
chr19	34735871	34736401	ENSMUSG00000009378	Slc16a12
chr1	151986274	151986822	ENSMUSG00000032666	1700025G04Rik
chr1	34020437	34022052	ENSMUSG00000026131	Dst
chr7	109993272	109994178	ENSMUSG00000101585	1600010M07Rik
chr14	28964793	28965118	ENSMUSG00000021991	Cacna2d3
chr4	139179765	139180261	ENSMUSG00000073739	Gm16287
chr14	120830365	120832654	ENSMUSG00000030662	Ipo5
chr13	52079453	52080297	ENSMUSG00000113211	4921525O09Rik
chr14	10194031	10194815	ENSMUSG00000060579	Fhit
chr13	44248353	44249006	ENSMUSG00000113186	A330076C08Rik
chr11	90677636	90678657	ENSMUSG00000020541	Tom1l1
chr2	103550224	103550644	ENSMUSG00000032724	Abtb2
chr19	40467680	40468373	ENSMUSG00000025006	Sorbs1
chr5	117546769	117547233	ENSMUSG00000061578	Ksr2
chr11	29777866	29778475	ENSMUSG00000044072	Eml6
chr14	99263972	99264657	ENSMUSG00000005148	Klf5
chr15	63065759	63066566	ENSMUSG00000115520	Gm20740
chr17	71250837	71251904	ENSMUSG00000024053	Emilin2
chr9	25075935	25076715	ENSMUSG00000008429	Herpud2
chr2	63819388	63820004	ENSMUSG00000075324	Fign
chr1	119236814	119237168	ENSMUSG00000048402	Gli2
chr18	16815598	16816460	ENSMUSG00000086095	Gm15328
chr16	38624223	38624867	ENSMUSG00000002845	Tmem39a
chrX	159942641	159943031	ENSMUSG00000040990	Sh3kbp1
chr19	55503289	55504214	ENSMUSG00000024983	Vti1a
chr13	46885357	46885705	ENSMUSG00000021375	Kif13a
chr14	78119378	78120393	ENSMUSG00000045655	Fam216b
chr11	74438260	74439478	ENSMUSG00000038807	Rap1gap2
chr5	74205951	74206525	ENSMUSG00000049907	Rasl11b
chr13	104694404	104695139	ENSMUSG00000021716	Srek1ip1
chr15	85178057	85178576	ENSMUSG00000115924	Gm19277
chr14	99624652	99625058	ENSMUSG00000072294	Klf12
chr17	62723131	62723370	ENSMUSG00000048915	Efna5
chr2	59952315	59953793	ENSMUSG00000026987	Baz2b
chr12	8509647	8510423	ENSMUSG00000054364	Rhob
chr10	18887033	18887609	ENSMUSG00000019851	Perp
chr6	71248664	71250024	ENSMUSG00000055027	Smyd1
chr1	73948478	73949250	ENSMUSG00000055322	Tns1
chr14	78668279	78668870	ENSMUSG00000034731	Dgkh
chrX	142778627	142779029	ENSMUSG00000047045	Tmem164
chr16	89425267	89425708	ENSMUSG00000062433	Krtap6-2
chr2	115384852	115385922	ENSMUSG00000087309	4930528P14Rik
chr13	39001424	39001778	ENSMUSG00000021432	Slc35b3
chr6	51437550	51437979	ENSMUSG00000029832	Nfe2l3
chr10	16440944	16441512	ENSMUSG00000101969	Gm20125
chr3	87556680	87556998	ENSMUSG00000118505	Etv3l
chr3	123355061	123355565	ENSMUSG00000039234	Sec24d
chr9	31980545	31980888	ENSMUSG00000032033	Barx2
chr14	30113454	30114090	ENSMUSG00000015968	Cacna1d
chr14	117938546	117938875	ENSMUSG00000098648	Mir6239
chr2	153151058	153151369	ENSMUSG00000068040	Tm9sf4
chr6	120173955	120175166	ENSMUSG00000041377	Ninj2
chr17	73225141	73226512	ENSMUSG00000054469	Lclat1
chr19	40434918	40435348	ENSMUSG00000025006	Sorbs1
chr13	46872141	46872615	ENSMUSG00000021375	Kif13a
chr8	75038419	75039082	ENSMUSG00000042870	Tom1
chr16	97957641	97958121	ENSMUSG00000046962	Zbtb21
chr3	104599372	104600128	ENSMUSG00000032902	Slc16a1
chr4	57537901	57538844	NA	NA
chr2	44129609	44130061	ENSMUSG00000085089	Arhgap15os
chr12	86263567	86263902	ENSMUSG00000021254	Gpatch2l
chr6	119139387	119140107	ENSMUSG00000051331	Cacna1c
chr12	12306749	12307339	ENSMUSG00000020589	Fam49a
chr6	117246021	117246463	ENSMUSG00000061353	Cxcl12
chr19	9027675	9028241	ENSMUSG00000069833	Ahnak
chr1	61263390	61263987	ENSMUSG00000085447	9530026F06Rik
chr14	79106825	79107371	ENSMUSG00000058997	Vwa8
chr4	42932461	42932837	ENSMUSG00000036062	Phf24
chr4	45469128	45469358	ENSMUSG00000044813	Shb
chr18	61510092	61510539	ENSMUSG00000045094	Arhgef37
chr8	70570914	70571387	ENSMUSG00000019139	Isyna1
chr9	119469518	119470277	ENSMUSG00000042787	Exog
chr19	57163391	57163636	ENSMUSG00000025085	Ablim1
chr14	31086260	31086928	ENSMUSG00000042323	Pbrm1
chr8	82797268	82797855	ENSMUSG00000031711	Zfp330
chr2	16892229	16892970	ENSMUSG00000026748	Plxdc2
chr11	17232727	17233247	ENSMUSG00000078970	Wdr92
chr14	31205360	31209641	ENSMUSG00000021910	Nisch
chr5	122621173	122622047	ENSMUSG00000029469	Ift81
chr14	86468068	86468619	ENSMUSG00000115271	4930529K09Rik
chr10	108622993	108623623	ENSMUSG00000035864	Syt1
chr1	160825184	160825958	ENSMUSG00000026721	Rabgap1l
chr2	32063607	32064279	ENSMUSG00000050592	Fam78a
chr19	23026542	23026911	ENSMUSG00000033863	Klf9
chr1	105118377	105118826	ENSMUSG00000097482	Gm17634
chr7	142456366	142459872	ENSMUSG00000018819	Lsp1
chr5	103762725	103763219	ENSMUSG00000029313	Aff1
chr9	58807718	58807972	ENSMUSG00000032338	Hcn4
chr9	95256805	95257466	ENSMUSG00000031129	Slc9a9
chr11	85799481	85800555	ENSMUSG00000059439	Bcas3
chr14	103446621	103447029	ENSMUSG00000022123	Scel
chr19	24307565	24308791	ENSMUSG00000024867	Pip5k1b
chr14	106308209	106309018	ENSMUSG00000099794	1700128A07Rik
chr14	121777557	121777973	ENSMUSG00000025558	Dock9
chr9	83375471	83376307	ENSMUSG00000032258	Lca5
chr8	7816525	7816822	ENSMUSG00000001300	Efnb2
chr17	65101098	65101469	ENSMUSG00000024088	4930583I09Rik
chr6	112401885	112402549	ENSMUSG00000034387	Ssu2
chr14	118436754	118437949	ENSMUSG00000099911	1700044C05Rik
chr2	104525207	104525932	NA	Gm13884
chr18	74703885	74704601	ENSMUSG00000025885	Myo5b
chr14	99894205	99895348	ENSMUSG00000072294	Klf12
chr6	57543520	57544072	ENSMUSG00000037826	Ppm1k
chr4	55541337	55543024	ENSMUSG00000003032	Klf4
chr12	40004651	40005024	ENSMUSG00000047446	Arl4a
chr14	77511360	77512873	ENSMUSG00000067973	Gm6994
chr4	140581713	140582096	ENSMUSG00000040964	Arhgef10l
chr15	60719238	60719731	NA	9930014A18Rik
chr14	77874335	77875323	ENSMUSG00000022013	Dnajc15
chr14	119857297	119857648	ENSMUSG00000100274	1700006F04Rik
chr12	24912279	24912728	ENSMUSG00000036333	Kidins220
chr14	76731262	76731898	ENSMUSG00000115709	4930431P22Rik
chr12	71888398	71888891	ENSMUSG00000034574	Daam1
chr17	4173896	4174473	ENSMUSG00000116615	4930548J01Rik
chr10	93647841	93648890	ENSMUSG00000020019	Ntn4
chr9	41152980	41153519	ENSMUSG00000032020	Ubash3b
chr3	68764828	68765488	ENSMUSG00000102936	Gm35584
chr8	118378905	118379437	ENSMUSG00000031841	Cdh13
chr6	65611818	65612372	ENSMUSG00000044162	Tnip3
chr16	32487219	32487887	ENSMUSG00000035699	Slc51a
chr5	134779146	134779886	ENSMUSG00000029675	Eln
chr6	119193598	119194126	ENSMUSG00000041477	Dcp1b
chr17	48594472	48594899	ENSMUSG00000043592	Unc5cl
chr7	107755811	107756376	ENSMUSG00000048065	Cyb5r2
chr10	18445816	18447834	ENSMUSG00000039835	Nhsl1
chr13	57888990	57889824	ENSMUSG00000056222	Spock1
chr9	32323663	32324203	ENSMUSG00000032034	Kcnj5
chr12	72954916	72955414	ENSMUSG00000021098	4930447C04Rik
chr15	10668096	10668903	ENSMUSG00000022246	Rai14
chr16	11351871	11352545	ENSMUSG00000071669	Snx29
chr8	18114915	18115999	ENSMUSG00000039842	Mcph1
chr17	71698104	71698883	ENSMUSG00000045761	Togaram2
chr5	74136549	74137390	ENSMUSG00000093355	Snora26
chr15	58308214	58309067	ENSMUSG00000022357	Klhl38
chr13	32922592	32923105	ENSMUSG00000079049	Serpinb1c
chr16	38361683	38363069	ENSMUSG00000022803	Popdc2
chr12	29974590	29975397	ENSMUSG00000020674	Pxdn
chr15	58194347	58195043	ENSMUSG00000022358	Fbxo32
chr14	87146639	87148101	ENSMUSG00000022021	Diaph3
chr8	33786381	33786748	ENSMUSG00000031586	Rbpms
chr15	12934197	12934692	ENSMUSG00000022191	Drosha
chr14	78712614	78713107	ENSMUSG00000034731	Dgkh
chr7	45257223	45257759	ENSMUSG00000094152	Slc6a16
chr7	139451747	139452732	ENSMUSG00000025477	Inpp5a
chr14	114832326	114834153	ENSMUSG00000115320	4930524C18Rik
chr7	19755765	19756736	ENSMUSG00000002980	Bcam
chr18	72807077	72807691	ENSMUSG00000060534	Dcc
chr10	69643602	69644273	ENSMUSG00000069601	Ank3
chr10	81194333	81195600	NA	Atcayos
chr9	13563506	13564505	ENSMUSG00000031925	Maml2
chr10	13280306	13281191	ENSMUSG00000062866	Phactr2
chr13	99025323	99025791	ENSMUSG00000045022	1700024P04Rik
chr1	135333717	135334180	ENSMUSG00000048096	Lmod1
chr4	149323654	149324179	ENSMUSG00000028960	Ube4b
chr14	121611233	121612048	ENSMUSG00000025558	Dock9
chr3	41591916	41592236	ENSMUSG00000025764	Jade1
chr14	87933098	87933536	ENSMUSG00000022019	Tdrd3
chr15	76170069	76170855	ENSMUSG00000022565	Plec
chr8	11705749	11706394	ENSMUSG00000031509	1700016D06Rik
chr2	17523488	17524461	ENSMUSG00000053702	Nebl
chr9	85650260	85650709	ENSMUSG00000035941	Ibtk
chr10	81363328	81364111	ENSMUSG00000020234	4930404N11Rik
chr12	8436522	8437009	ENSMUSG00000054364	Rhob
chr16	85147434	85147692	ENSMUSG00000022892	App
chr11	87247014	87247750	ENSMUSG00000018548	Trim37
chr13	74363490	74364287	ENSMUSG00000021579	Lrrc14b
chr9	49976003	49976640	ENSMUSG00000039542	Ncam1
chr9	29025704	29026150	ENSMUSG00000059974	Ntm
chr2	6251081	6251789	ENSMUSG00000039063	Echdc3
chr7	130681812	130682414	ENSMUSG00000030852	Tacc2
chr8	83274443	83275045	ENSMUSG00000031709	Tbc1d9
chrX	167172278	167172653	ENSMUSG00000049775	Tmsb4x
chr14	103469543	103470024	ENSMUSG00000022123	Scel
chr13	12320251	12320564	ENSMUSG00000052374	Actn2
chr2	155287503	155287949	ENSMUSG00000027602	Map1lc3a
chr10	95075171	95076183	ENSMUSG00000112481	Gm29684
chr19	30625414	30626239	ENSMUSG00000052920	Prkg1
chr16	21447420	21447887	ENSMUSG00000033653	Vps8
chr14	54956771	54957386	ENSMUSG00000040752	Myh6
chr14	118767926	118768461	ENSMUSG00000022132	Cldn10
chr14	116559894	116560559	ENSMUSG00000058571	Gpc6
chr4	134156530	134157006	ENSMUSG00000037443	Cep85
chr4	148935182	148935684	ENSMUSG00000028977	Casz1
chr13	20432961	20434340	ENSMUSG00000041112	Elmo1
chr3	123149581	123150826	ENSMUSG00000050315	Synpo2
chr7	68080416	68080694	ENSMUSG00000005533	Igf1r
chr12	31973373	31974078	ENSMUSG00000002996	Hbp1
chr2	26341345	26342008	ENSMUSG00000026930	Gpsm1
chr14	122649487	122649906	ENSMUSG00000041650	Pcca
chr14	76882679	76883784	ENSMUSG00000115709	4930431P22Rik
chr15	58286666	58287205	ENSMUSG00000022357	Klhl38
chr14	76278993	76279270	ENSMUSG00000115625	2900040C04Rik
chr6	37388857	37389599	ENSMUSG00000038648	Creb3l2
chr6	115694643	115695780	ENSMUSG00000000441	Raf1
chr1	60815814	60816194	ENSMUSG00000026012	Cd28
chr14	100884190	100884429	ENSMUSG00000042888	Prr30
chr14	98782909	98783784	ENSMUSG00000033186	Mzt1
chr2	126815751	126816304	ENSMUSG00000027365	Trpm7
chr11	43820609	43821941	ENSMUSG00000050541	Adra1b
chr14	78363132	78363561	ENSMUSG00000022015	Tnfsf11
chr14	121930811	121931257	ENSMUSG00000041765	Ubac2
chr14	105668777	105669474	ENSMUSG00000098780	Mir6390
chr13	47390709	47391368	ENSMUSG00000038068	Rnf144b
chr13	114085576	114086874	ENSMUSG00000114213	A430090L17Rik
chr14	102012991	102013670	ENSMUSG00000033060	Lmo7
chr1	91000227	91000639	ENSMUSG00000026305	Lrrfip1
chr3	101026677	101027184	ENSMUSG00000086564	Cd101
chr10	3522915	3523802	ENSMUSG00000019762	Iyd
chr14	78935527	78936150	ENSMUSG00000058997	Vwa8
chr5	112776783	112777169	ENSMUSG00000072720	Myo18b
chr4	45789426	45790195	ENSMUSG00000035561	Aldh1b1
chr2	105726693	105727157	ENSMUSG00000027168	Pax6
chr14	98702508	98703739	ENSMUSG00000033186	Mzt1
chr2	90869999	90870736	ENSMUSG00000027282	Mtch2
chr14	103834343	103835014	ENSMUSG00000022122	Ednrb
chr14	87451786	87452526	ENSMUSG00000022019	Tdrd3
chr5	23518540	23519983	ENSMUSG00000029004	Kmt2e
chr3	152304234	152304925	ENSMUSG00000054942	Miga1
chr14	117841742	117842326	ENSMUSG00000098648	Mir6239
chr6	91076093	91076805	ENSMUSG00000030091	Nup210
chr6	134182254	134183960	ENSMUSG00000030199	Etv6
chr8	36677567	36678313	ENSMUSG00000031523	Dlc1
chr8	107167757	107168316	ENSMUSG00000031924	Cyb5b
chr14	101573057	101573668	ENSMUSG00000033083	Tbc1d4
chr14	45850522	45851370	ENSMUSG00000037697	Ddhd1
chr18	79829104	79829521	NA	Gm36718
chr4	46064328	46066316	ENSMUSG00000028328	Tmod1
chr13	46909114	46909704	ENSMUSG00000021375	Kif13a
chrX	12105277	12106025	ENSMUSG00000040363	Bcor
chr7	112600293	112600649	ENSMUSG00000030770	Parva
chr10	59133318	59133877	ENSMUSG00000019917	44084
chr16	95760014	95760397	ENSMUSG00000022895	Ets2
chr2	11336170	11336877	ENSMUSG00000086006	Gm13293
chr4	86310595	86311669	ENSMUSG00000066113	Adamtsl1
chr9	63877697	63878231	ENSMUSG00000032402	Smad3
chr14	103193321	103194149	ENSMUSG00000033004	Mycbp2
chr5	118128114	118128746	ENSMUSG00000032867	Fbxw8
chr2	141091210	141092102	ENSMUSG00000068205	Macrod2
chr14	105432390	105433266	ENSMUSG00000115548	5430440P10Rik
chr14	116947888	116948413	ENSMUSG00000058571	Gpc6
chr2	68415609	68416052	ENSMUSG00000027030	Stk39
chr4	34114057	34114833	ENSMUSG00000028264	Spaca1
chr13	90359774	90360705	ENSMUSG00000012422	Tmem167
chr15	85347254	85348030	ENSMUSG00000016541	Atxn10
chr16	49288990	49289528	ENSMUSG00000092009	Myh15
chr14	86188175	86188676	ENSMUSG00000115271	4930529K09Rik
chr2	28149745	28150506	ENSMUSG00000026833	Olfm1
chr14	121938951	121939738	ENSMUSG00000041765	Ubac2
chr9	67807141	67807469	ENSMUSG00000047990	C2cd4a
chr13	90746402	90746969	ENSMUSG00000078958	Atp6ap1l
chr18	4304096	4304470	ENSMUSG00000024235	Map3k8
chr9	42396046	42396643	ENSMUSG00000037705	Tecta
chr4	133087653	133088250	ENSMUSG00000037692	Ahdc1
chr18	40553312	40554016	ENSMUSG00000051401	Kctd16
chr14	63066790	63068343	NA	2700070H01Rik
chr6	34901915	34902743	ENSMUSG00000058486	Wdr91
chr2	142641612	142642411	ENSMUSG00000038844	Kif16b
chr9	79977550	79978421	ENSMUSG00000034898	Filip1
chr5	74818030	74818706	ENSMUSG00000029228	Lnx1
chr18	84413594	84414953	ENSMUSG00000048410	Zfp407
chr13	5837185	5837865	ENSMUSG00000100625	1700016G22Rik
chr10	95313370	95314280	ENSMUSG00000045867	Cradd
chr4	11877639	11878596	ENSMUSG00000049225	Pdp1
chr11	19966169	19966757	ENSMUSG00000045671	Spred2
chr11	66961840	66962319	ENSMUSG00000085683	Tmem238l
chr1	190143548	190144904	ENSMUSG00000010175	Prox1
chr2	120132847	120133071	ENSMUSG00000027293	Ehd4
chr14	77653245	77653764	ENSMUSG00000022012	Enox1
chr2	127370241	127371911	ENSMUSG00000058620	Adra2b
chr17	49078097	49078685	ENSMUSG00000101012	1700008K24Rik
chr14	77543388	77544694	ENSMUSG00000022012	Enox1
chr19	4992613	4993236	ENSMUSG00000045903	Npas4
chr18	11234092	11234582	ENSMUSG00000005836	Gata6
chr6	88941580	88942152	ENSMUSG00000055403	4933427D06Rik
chr18	57029535	57030289	ENSMUSG00000024592	C330018D20Rik
chr16	59517012	59518080	ENSMUSG00000022723	Crybg3
chr11	49684215	49684691	ENSMUSG00000020362	Cnot6
chr9	42461561	42462175	ENSMUSG00000037287	Tbcel
chr14	71129713	71130461	ENSMUSG00000115139	Gm4251
chr13	81103767	81104318	ENSMUSG00000097098	9330111N05Rik
chr8	61803782	61804693	ENSMUSG00000058056	Palld
chr14	105588671	105589757	ENSMUSG00000115149	9330188P03Rik
chr10	108282153	108282692	ENSMUSG00000019907	Ppp1r12a
chr1	76039029	76039587	ENSMUSG00000100553	Gm17751
chr18	74022984	74023345	ENSMUSG00000090263	D730045A05Rik
chr5	65888902	65889507	ENSMUSG00000029204	Rhoh
chr9	14675230	14676786	ENSMUSG00000111085	Gm7607
chr2	71096080	71096463	ENSMUSG00000041966	Dcaf17
chr2	120539594	120540282	ENSMUSG00000027288	Zfp106
chr14	98035204	98035677	ENSMUSG00000055639	Dach1
chr7	112140647	112141234	ENSMUSG00000030772	Dkk3
chr1	180604446	180605019	ENSMUSG00000026496	Parp1
chr15	59054682	59055326	ENSMUSG00000022353	Mtss1
chr10	6371819	6372134	ENSMUSG00000000766	Oprm1
chr13	52283628	52284275	ENSMUSG00000113211	4921525O09Rik
chr4	147969191	147969754	ENSMUSG00000029019	Nppb
chr10	122991149	122991912	ENSMUSG00000065406	Mirlet7i
chr14	78798246	78799368	ENSMUSG00000058997	Vwa8
chr14	121385564	121385844	ENSMUSG00000063410	Stk24
chr15	94219063	94219402	ENSMUSG00000022449	Adamts20
chr17	81481693	81482353	ENSMUSG00000054640	Slc8a1
chr5	120077344	120077549	ENSMUSG00000029594	Rbm19
chr5	30604772	30605213	ENSMUSG00000053214	Gm9899
chr9	59666957	59667566	ENSMUSG00000032294	Pkm
chr5	53716436	53716798	ENSMUSG00000029193	Cckar
chr1	43698452	43699027	ENSMUSG00000026051	Ecrg4
chr18	78480884	78481400	ENSMUSG00000024552	Slc14a2
chr14	99499566	99500125	ENSMUSG00000005148	Klf5
chr9	97702884	97703319	ENSMUSG00000090255	4921534H16Rik
chr6	82760846	82761171	ENSMUSG00000000628	Hk2
chr15	36987108	36987704	ENSMUSG00000062397	Zfp706
chr3	41445810	41446167	ENSMUSG00000097639	Platr4
chr17	25480133	25481227	ENSMUSG00000024175	Tekt4
chr1	185255946	185256312	ENSMUSG00000039318	Rab3gap2
chr14	118950716	118951317	ENSMUSG00000022136	Dnajc3
chr2	104466971	104467676	ENSMUSG00000027177	Hipk3
chr14	98626221	98627190	ENSMUSG00000033186	Mzt1
chr7	67031168	67031838	ENSMUSG00000058145	Adamts17
chr5	134788205	134788796	ENSMUSG00000029675	Eln
chr18	13760377	13761427	ENSMUSG00000024420	Zfp521
chr7	75404973	75405332	ENSMUSG00000066406	Akap13
chr14	105802199	105803744	ENSMUSG00000022114	Spry2
chr14	76302322	76302967	ENSMUSG00000115625	2900040C04Rik
chr3	28805092	28805981	ENSMUSG00000039221	Rpl22l1
chr9	101198705	101199197	ENSMUSG00000043154	Ppp2r3a
chr15	12749488	12750397	ENSMUSG00000022197	Pdzd2
chr3	135411842	135412451	ENSMUSG00000028165	Cisd2
chr3	32908114	32908753	ENSMUSG00000056900	Usp13
chr3	79531733	79532466	ENSMUSG00000061175	Fnip2
chr12	100456206	100456800	ENSMUSG00000033530	Ttc7b
chr16	22121157	22121543	ENSMUSG00000033581	Igf2bp2
chr3	101588386	101588777	ENSMUSG00000033161	Atp1a1
chr4	119958792	119959902	ENSMUSG00000028634	Hivep3
chr13	46570971	46572468	ENSMUSG00000021373	Cap2
chrX	6926045	6926731	ENSMUSG00000062393	Dgkk
chr14	103033289	103034219	ENSMUSG00000114980	4933432I03Rik
chr2	140885095	140885822	ENSMUSG00000068205	Macrod2
chr6	117327296	117327712	ENSMUSG00000061353	Cxcl12
chr16	36989633	36990596	ENSMUSG00000047746	Fbxo40
chr12	33259175	33259515	ENSMUSG00000020564	Atxn7l1
chr5	111473464	111473987	ENSMUSG00000070576	Mn1
chr6	5509378	5510167	ENSMUSG00000019577	Pdk4
chr16	92345142	92347445	ENSMUSG00000039639	Kcne1
chr1	170651179	170652540	ENSMUSG00000038463	Olfml2b
chr18	15531366	15531684	ENSMUSG00000024411	Aqp4
chr14	49793788	49794387	ENSMUSG00000036242	Armh4
chr5	21329494	21330624	ENSMUSG00000064280	Ccdc146
chr4	116300898	116301538	ENSMUSG00000003810	Mast2
chr4	88928411	88928973	NA	LOC106557447
chr10	93227932	93228231	ENSMUSG00000020015	Cdk17
chr14	117054936	117055298	ENSMUSG00000058571	Gpc6
chr11	5803451	5804085	ENSMUSG00000020475	Pgam2
chr18	57836896	57837699	ENSMUSG00000024597	Slc12a2
chr14	34297062	34297956	ENSMUSG00000041471	Shld2
chr15	8801536	8802476	ENSMUSG00000005360	Slc1a3
chr2	80171831	80172166	ENSMUSG00000059173	Pde1a
chr1	52540038	52540589	ENSMUSG00000002881	Nab1
chr17	5997319	5997927	ENSMUSG00000023805	Synj2
chr4	5793057	5794061	ENSMUSG00000049119	Fam110b
chr6	134773933	134774674	ENSMUSG00000030203	Dusp16
chr18	61900756	61901321	ENSMUSG00000032735	Ablim3
chr14	105072540	105073045	ENSMUSG00000022119	Rbm26
chr16	58703443	58704225	ENSMUSG00000047293	Gpr15
chr16	10943145	10943763	ENSMUSG00000095369	Gm21859
chr7	96660692	96662204	ENSMUSG00000048078	Tenm4
chr8	61902570	61903016	ENSMUSG00000058056	Palld
chr14	118854346	118855553	ENSMUSG00000022132	Cldn10
chr9	46196761	46197410	ENSMUSG00000034135	Sik3
chr11	20318641	20319177	ENSMUSG00000020142	Slc1a4
chr18	80371895	80372390	ENSMUSG00000059852	Kcng2
chr12	79389874	79390462	ENSMUSG00000059060	Rad51b
chr11	95793064	95793272	ENSMUSG00000050860	Phospho1
chr15	84253621	84254231	ENSMUSG00000022438	Parvb
chr6	36459264	36459654	ENSMUSG00000070075	Mir490
chr19	46445590	46445969	ENSMUSG00000025231	Sufu
chr11	52877573	52878003	ENSMUSG00000036264	Fstl4
chr2	164082187	164082554	ENSMUSG00000018209	Stk4
chr9	67799230	67799598	ENSMUSG00000047990	C2cd4a
chr16	87261509	87262535	ENSMUSG00000044442	N6amt1
chrX	103299053	103299614	ENSMUSG00000031325	4930519F16Rik
chr10	76997885	76998198	ENSMUSG00000074919	Gm10787
chr14	117523180	117523430	ENSMUSG00000098648	Mir6239
chr2	33203353	33203861	ENSMUSG00000004105	Angptl2
chr10	13436340	13437179	ENSMUSG00000062866	Phactr2
chr13	36525007	36525341	ENSMUSG00000021420	Fars2
chr9	14247824	14248280	ENSMUSG00000032009	Sesn3
chr9	119516848	119517210	ENSMUSG00000032511	Scn5a
chr4	46032981	46033624	ENSMUSG00000028328	Tmod1
chr6	120309506	120310093	ENSMUSG00000041372	B4galnt3
chr19	45630699	45632225	ENSMUSG00000040913	Fbxw4
chr14	118709604	118710163	ENSMUSG00000032849	Abcc4
chr18	46626997	46627622	ENSMUSG00000057561	Eif1a
chr10	58273522	58273742	ENSMUSG00000038039	Gcc2
chr11	106426473	106426683	ENSMUSG00000001029	Icam2
chr1	165109275	165109797	ENSMUSG00000102408	4930568G15Rik
chr14	96109854	96110311	ENSMUSG00000034689	Spertl
chr17	4730995	4731453	ENSMUSG00000116767	4930517M08Rik
chr6	57531290	57532286	ENSMUSG00000037826	Ppm1k
chr9	68302190	68302794	ENSMUSG00000111303	4930502A04Rik
chr2	91652840	91653297	ENSMUSG00000027247	Arhgap1
chr14	65530824	65531593	ENSMUSG00000022031	Elp3
chr4	131191371	131191712	ENSMUSG00000086262	A930031H19Rik
chr2	172430671	172431071	ENSMUSG00000027502	Rtf2
chr14	93884313	93884924	ENSMUSG00000055421	Pcdh9
chr17	74879683	74881407	ENSMUSG00000024078	Ttc27
chr4	10942296	10943000	ENSMUSG00000059482	2610301B20Rik
chr5	51552621	51554252	ENSMUSG00000029167	Ppargc1a
chr15	78571545	78572177	ENSMUSG00000033220	Rac2
chr14	96954415	96954890	ENSMUSG00000022076	Klhl1
chr15	58204082	58204414	ENSMUSG00000022358	Fbxo32
chr14	78126650	78127759	ENSMUSG00000045655	Fam216b
chr14	121278827	121279655	ENSMUSG00000063410	Stk24
chr17	72861381	72861797	ENSMUSG00000039770	Ypel5
chr1	91216532	91217402	ENSMUSG00000034343	Ube2f
chr4	114500773	114501529	ENSMUSG00000070867	Trabd2b
chr19	36119772	36120657	ENSMUSG00000024803	Ankrd1
chr7	19409600	19410141	ENSMUSG00000030399	Ckm
chr9	46130545	46130777	ENSMUSG00000034135	Sik3
chr15	88758003	88758641	ENSMUSG00000034333	Zbed4
chr1	144965729	144966016	ENSMUSG00000026357	Rgs18
chr6	51403550	51404623	ENSMUSG00000107660	Gm6559
chr5	31015896	31016382	ENSMUSG00000006641	Slc5a6
chr2	64987630	64988072	ENSMUSG00000026888	Grb14
chr11	11901322	11901962	ENSMUSG00000020182	Ddc
chr14	105553337	105553830	ENSMUSG00000115149	9330188P03Rik
chr12	79055116	79055909	ENSMUSG00000060716	Plekhh1
chr5	67814615	67816208	ENSMUSG00000037685	Atp8a1
chr3	133338548	133339847	ENSMUSG00000028013	Ppa2
chr14	101527691	101528075	ENSMUSG00000033083	Tbc1d4
chr18	24817858	24819797	ENSMUSG00000034295	Fhod3
chr18	40548811	40549107	ENSMUSG00000051401	Kctd16
chr7	145198329	145198808	ENSMUSG00000109305	Smim38
chr5	135914070	135914701	ENSMUSG00000051391	Ywhag
chr3	108158472	108159104	ENSMUSG00000046793	Gpr61
chr13	56110704	56111131	ENSMUSG00000015937	Macroh2a1
chr4	6393772	6394241	ENSMUSG00000028245	Nsmaf
chr14	123015653	123016091	ENSMUSG00000041594	Tmtc4
chr17	72976163	72976883	ENSMUSG00000024063	Lbh
chr13	88828369	88828865	ENSMUSG00000034488	Edil3
chr16	95573128	95573696	ENSMUSG00000040732	Erg
chr15	76114138	76114810	NA	Eppk1
chr1	118479178	118479551	ENSMUSG00000064302	Clasp1
chr5	36663283	36663718	ENSMUSG00000029190	D5Ertd579e
chr14	100209947	100211507	ENSMUSG00000072294	Klf12
chr14	97790422	97791044	ENSMUSG00000055639	Dach1
chr5	96513217	96513866	ENSMUSG00000034687	Fras1
chr14	77415468	77416093	ENSMUSG00000022012	Enox1
chr2	166080391	166081407	ENSMUSG00000006800	Sulf2
chr12	73403106	73403703	ENSMUSG00000056359	D830013O20Rik
chr14	120707812	120708763	ENSMUSG00000030662	Ipo5
chr7	143371473	143371840	ENSMUSG00000101360	4933417O13Rik
chr2	30842497	30843045	ENSMUSG00000039476	Prrx2
chr2	180385122	180386715	NA	B230312C02Rik
chr5	66417195	66417644	ENSMUSG00000029207	Apbb2
chr15	98602278	98603697	ENSMUSG00000022994	Adcy6
chr9	41169836	41170570	ENSMUSG00000032020	Ubash3b
chr2	68934473	68936031	ENSMUSG00000027035	Cers6
chr3	104352714	104353106	ENSMUSG00000032913	Lrig2
chr7	115467003	115467317	ENSMUSG00000051910	Sox6
chr12	34579389	34579717	ENSMUSG00000004698	Hdac9
chr7	123405585	123406078	ENSMUSG00000030763	Lcmt1
chr13	111296028	111296376	ENSMUSG00000055194	Actbl2
chr10	39388003	39388584	ENSMUSG00000019843	Fyn
chr16	87306946	87307848	ENSMUSG00000044442	N6amt1
chr9	96952620	96952942	ENSMUSG00000046997	Spsb4
chr13	45537219	45537457	ENSMUSG00000000253	Gmpr
chr14	100667245	100668301	ENSMUSG00000072294	Klf12
chr14	117930061	117931338	ENSMUSG00000098648	Mir6239
chr14	79661083	79661641	ENSMUSG00000022025	Cnmd
chr12	33138923	33139542	ENSMUSG00000052125	F730043M19Rik
chr18	67336297	67336821	ENSMUSG00000046415	B430212C06Rik
chr5	140661728	140662149	ENSMUSG00000036555	Iqce
chr11	32946608	32946894	ENSMUSG00000020270	Smim23
chr4	136451506	136452031	ENSMUSG00000001089	Luzp1
chr14	119084972	119085572	ENSMUSG00000087479	Gm16835
chr10	22335524	22336254	ENSMUSG00000078452	Raet1d
chr1	75359246	75362096	ENSMUSG00000026208	Des
chr16	22542742	22543188	ENSMUSG00000099071	Mir8095
chr2	27195724	27196054	ENSMUSG00000009614	Sardh
chr12	113132420	113133015	ENSMUSG00000021144	Mta1
chr6	117966440	117967219	ENSMUSG00000004988	Fxyd4
chr14	118827596	118828192	ENSMUSG00000022132	Cldn10
chr7	121239754	121240205	ENSMUSG00000034990	Otoa
chr14	94752585	94753206	ENSMUSG00000055421	Pcdh9
chr13	11432380	11433200	ENSMUSG00000113593	Zp4-ps
chr18	63053929	63054404	ENSMUSG00000041482	Piezo2
chr4	104729322	104729650	ENSMUSG00000029656	C8b
chr3	8744745	8745525	ENSMUSG00000040289	Hey1
chr14	123990733	123991116	ENSMUSG00000099994	1700024B18Rik
chr14	81073213	81073920	ENSMUSG00000022026	Olfm4
chr19	40437534	40438102	ENSMUSG00000025006	Sorbs1
chr10	108113177	108114837	ENSMUSG00000019907	Ppp1r12a
chr16	90449469	90450267	ENSMUSG00000053414	Hunk
chr7	112362658	112363202	ENSMUSG00000038244	Micalcl
chr2	27692684	27693092	ENSMUSG00000015846	Rxra
chr6	30252469	30252948	ENSMUSG00000039159	Ube2h
chr7	113818131	113818552	ENSMUSG00000038156	Spon1
chr14	63062128	63062561	NA	2700070H01Rik
chr19	9117332	9117633	ENSMUSG00000024654	Asrgl1
chr2	129606334	129606759	ENSMUSG00000037902	Sirpa
chr14	77180573	77181258	ENSMUSG00000022012	Enox1
chr8	35409231	35409435	ENSMUSG00000046794	Ppp1r3b
chr8	126566351	126567963	ENSMUSG00000051495	Irf2bp2
chr14	12802920	12803553	ENSMUSG00000054423	Cadps
chr18	73571906	73572921	ENSMUSG00000037253	Mex3c
chrX	157079640	157080220	ENSMUSG00000057457	Phex
chr19	56378638	56379228	ENSMUSG00000049134	Nrap
chr11	98394343	98394748	ENSMUSG00000038208	Pgap3
chr14	121052505	121053603	ENSMUSG00000025555	Farp1
chr6	34770410	34770960	ENSMUSG00000029761	Cald1
chr18	23836101	23836377	ENSMUSG00000024277	Mapre2
chr17	27245985	27246465	ENSMUSG00000117916	9630028I04Rik
chr14	86748761	86749441	ENSMUSG00000022021	Diaph3
chr1	74049440	74049989	ENSMUSG00000055322	Tns1
chr14	120388882	120389443	ENSMUSG00000022139	Mbnl2
chr5	150829403	150830165	ENSMUSG00000034021	Pds5b
chr7	80655781	80656204	ENSMUSG00000084821	Gm15880
chr5	118057520	118058260	ENSMUSG00000029359	Tesc
chr14	80156947	80157440	ENSMUSG00000022026	Olfm4
chr5	88630787	88631990	ENSMUSG00000029291	Rufy3
chr15	80720246	80720721	ENSMUSG00000047888	Tnrc6b
chr7	143295452	143296985	ENSMUSG00000101609	Kcnq1ot1
chr4	100284280	100285025	ENSMUSG00000035305	Ror1
chr17	66246272	66246726	ENSMUSG00000052105	Mtcl1
chr15	23451960	23452595	ENSMUSG00000040420	Cdh18
chr1	52366201	52366775	ENSMUSG00000002881	Nab1
chr3	60576318	60576999	ENSMUSG00000027763	Mbnl1
chr18	79075287	79075604	ENSMUSG00000024548	Setbp1
chr14	112552845	112553268	ENSMUSG00000033214	Slitrk5
chr3	38281650	38281985	ENSMUSG00000106002	5430434I15Rik
chr7	89809188	89809832	ENSMUSG00000030621	Me3
chr14	120946823	120949850	ENSMUSG00000030662	Ipo5
chr9	30460519	30460936	ENSMUSG00000031993	Snx19
chr4	32330685	32331142	ENSMUSG00000040270	Bach2
chr14	31394790	31395123	ENSMUSG00000021892	Sh3bp5
chr14	101804523	101806207	ENSMUSG00000033060	Lmo7
chr3	117634076	117635759	ENSMUSG00000033342	Plppr5
chr1	43247414	43248290	ENSMUSG00000008136	Fhl2
chr7	45499817	45500334	ENSMUSG00000030824	Nucb1
chr17	81374569	81375145	ENSMUSG00000054640	Slc8a1
chr1	43426439	43427539	ENSMUSG00000066877	Nck2
chr1	75408340	75408703	ENSMUSG00000026207	Speg
chr1	189351783	189352328	ENSMUSG00000037624	Kcnk2
chr18	61331527	61333007	ENSMUSG00000024575	Pde6a
chr14	76789283	76789785	ENSMUSG00000115709	4930431P22Rik
chr4	123247020	123247692	ENSMUSG00000032744	Heyl
chr8	125141046	125141555	ENSMUSG00000043051	Disc1
chr17	35548756	35550027	ENSMUSG00000039518	Cdsn
chr14	77827535	77827864	ENSMUSG00000022013	Dnajc15
chr8	70453611	70454343	ENSMUSG00000003575	Crtc1
chr1	36813487	36813928	ENSMUSG00000026116	Tmem131
chr4	153249027	153249542	ENSMUSG00000039546	Ajap1
chr14	115393062	115393553	ENSMUSG00000093551	4930505G20Rik
chr10	58797489	58798398	ENSMUSG00000037990	Sh3rf3
chr11	54904140	54904778	ENSMUSG00000018339	Gpx3
chr2	31006526	31007067	ENSMUSG00000026854	Usp20
chr2	31191205	31191924	ENSMUSG00000000194	Gpr107
chr8	54548289	54548823	ENSMUSG00000031519	Asb5
chr4	28849806	28850777	ENSMUSG00000028289	Epha7
chr4	87810768	87811168	ENSMUSG00000028496	Mllt3
chr9	69470755	69471287	ENSMUSG00000032231	Anxa2
chr16	24733226	24733556	ENSMUSG00000033306	Lpp
chr14	8172625	8173716	ENSMUSG00000021748	Pdhb
chr11	31542681	31543027	ENSMUSG00000044502	Bod1
chr18	80349222	80350231	ENSMUSG00000059852	Kcng2
chr17	49828139	49828447	ENSMUSG00000023999	Kif6
chr12	81320920	81321492	ENSMUSG00000079055	Slc8a3
chr9	25552314	25552913	ENSMUSG00000036611	Eepd1
chr3	88049426	88049761	ENSMUSG00000028069	Gpatch4
chr9	32778826	32779410	ENSMUSG00000032035	Ets1
chr8	9423759	9423967	ENSMUSG00000079157	Fam155a
chr14	103792608	103793207	ENSMUSG00000022122	Ednrb
chr4	57670706	57671244	NA	NA
chr19	32179283	32180138	ENSMUSG00000040451	Sgms1
chr18	4993647	4994927	ENSMUSG00000024236	Svil
chr17	26797296	26797856	ENSMUSG00000024191	Bnip1
chr10	12694744	12695144	ENSMUSG00000019820	Utrn
chr14	101978937	101979434	ENSMUSG00000033060	Lmo7
chr18	12298070	12298389	ENSMUSG00000057766	Ankrd29
chr14	121964959	121965948	ENSMUSG00000051212	Gpr183
chr4	87933601	87934125	ENSMUSG00000028496	Mllt3
chr14	79241035	79242424	ENSMUSG00000071262	Zfp957
chr2	140202500	140203123	ENSMUSG00000027384	Ndufaf5
chr17	26608812	26609141	ENSMUSG00000001576	Ergic1
chr15	25919917	25920380	ENSMUSG00000022270	Retreg1
chr15	34719412	34720034	ENSMUSG00000038879	Nipal2
chr6	29903522	29904620	ENSMUSG00000029772	Ahcyl2
chr2	164142016	164142683	ENSMUSG00000040164	Kcns1
chr17	26813534	26813877	ENSMUSG00000024191	Bnip1
chr10	95142712	95143591	ENSMUSG00000112481	Gm29684
chr9	58691355	58691881	ENSMUSG00000074269	Rec114
chr14	120398057	120398557	ENSMUSG00000022139	Mbnl2
chr3	126746306	126746726	ENSMUSG00000053819	Camk2d
chr14	120195227	120196033	ENSMUSG00000022139	Mbnl2
chr1	165089560	165090021	ENSMUSG00000102408	4930568G15Rik
chr13	42108456	42108911	ENSMUSG00000021366	Hivep1
chr14	120318264	120318740	ENSMUSG00000022139	Mbnl2
chr14	121429192	121430088	ENSMUSG00000063410	Stk24
chr18	61776424	61777491	ENSMUSG00000033032	Afap1l1
chr17	31570448	31570881	ENSMUSG00000006705	Pknox1
chr14	21177752	21178657	ENSMUSG00000039197	Adk
chr14	81302000	81302332	ENSMUSG00000022026	Olfm4
chr9	15669949	15670635	ENSMUSG00000043885	Slc36a4
chr14	113279294	113280210	ENSMUSG00000115320	4930524C18Rik
chr6	17952630	17953437	ENSMUSG00000029534	St7
chr18	41985517	41985907	ENSMUSG00000073574	Grxcr2
chr11	28728689	28729028	ENSMUSG00000076318	Mir216b
chr14	103843255	103844660	ENSMUSG00000022122	Ednrb
chr6	84021911	84022339	ENSMUSG00000033788	Dysf
chr9	91101835	91102246	ENSMUSG00000036972	Zic4
chr3	138503836	138504245	ENSMUSG00000005813	Metap1
chr2	35267364	35268092	ENSMUSG00000026879	Gsn
chr14	20610170	20610563	ENSMUSG00000034235	Usp54
chr14	54945826	54946602	ENSMUSG00000040752	Myh6
chr19	24861435	24862318	ENSMUSG00000041731	Pgm5
chr14	115450754	115451257	ENSMUSG00000093551	4930505G20Rik
chr4	32336268	32338891	ENSMUSG00000040270	Bach2
chr4	150807390	150809729	ENSMUSG00000028967	Errfi1
chr19	42237817	42238898	ENSMUSG00000042532	Golga7b
chr7	112753631	112754194	ENSMUSG00000055320	Tead1
chr5	107062172	107062684	ENSMUSG00000029287	Tgfbr3
chr1	179627665	179628875	ENSMUSG00000038949	Cnst
chr8	46163036	46164101	ENSMUSG00000031631	Cfap97
chr14	80845494	80846039	ENSMUSG00000022026	Olfm4
chr15	93698256	93698894	ENSMUSG00000036158	Prickle1
chr17	78791127	78791866	ENSMUSG00000039414	Heatr5b
chr6	108492065	108492411	ENSMUSG00000030102	Itpr1
chr13	98293319	98293910	ENSMUSG00000021660	Btf3
chr4	134516809	134517515	ENSMUSG00000078521	Aunip
chr15	51131051	51131466	ENSMUSG00000038679	Trps1
chr7	64007046	64007342	ENSMUSG00000052040	Klf13
chr6	148693219	148693921	ENSMUSG00000084909	4930528G23Rik
chr14	117666197	117666445	ENSMUSG00000098648	Mir6239
chr11	5265874	5266197	ENSMUSG00000020393	Kremen1
chr2	76442046	76442422	ENSMUSG00000042359	Osbpl6
chr17	65961462	65962134	ENSMUSG00000024098	Twsg1
chr12	52854104	52854890	ENSMUSG00000061603	Akap6
chr1	9755498	9756315	NA	1700034P13Rik
chr9	57831290	57831913	ENSMUSG00000004661	Arid3b
chr9	44087711	44088352	ENSMUSG00000032010	Usp2
chr3	38283616	38284546	ENSMUSG00000106002	5430434I15Rik
chr2	135837927	135838731	ENSMUSG00000039943	Plcb4
chr12	75296451	75296821	ENSMUSG00000046768	Rhoj
chr14	117187082	117188296	ENSMUSG00000058571	Gpc6
chr14	101627506	101627789	ENSMUSG00000075486	Commd6
chr2	59991390	59991616	ENSMUSG00000026987	Baz2b
chr7	98823854	98824462	ENSMUSG00000015957	Wnt11
chr14	121606800	121607273	ENSMUSG00000025558	Dock9
chr6	37368414	37368762	ENSMUSG00000038648	Creb3l2
chr14	77008194	77008517	ENSMUSG00000044350	Lacc1
chr10	95212895	95213410	ENSMUSG00000112481	Gm29684
chr14	123801769	123802301	ENSMUSG00000032925	Itgbl1
chr10	95773495	95775367	ENSMUSG00000036499	Eea1
chr14	76164630	76165619	ENSMUSG00000022009	Nufip1
chr11	87840761	87840992	ENSMUSG00000034121	Mks1
chr6	124426429	124427500	ENSMUSG00000008153	Clstn3
chr19	7592115	7592402	ENSMUSG00000024972	Lgals12
chr14	86230452	86231062	ENSMUSG00000115271	4930529K09Rik
chr12	38874533	38875065	ENSMUSG00000004151	Etv1
chr2	152744631	152744892	ENSMUSG00000042745	Id1
chr4	43394402	43395000	ENSMUSG00000035969	Rusc2
chr14	118098361	118098672	ENSMUSG00000022130	Tgds
chr14	93272801	93273384	ENSMUSG00000055421	Pcdh9
chr2	163685407	163686506	ENSMUSG00000035268	Pkig
chr4	56932128	56932340	ENSMUSG00000055296	Tmem245
chr7	130964642	130965012	ENSMUSG00000006205	Htra1
chr8	122917548	122918480	ENSMUSG00000035569	Ankrd11
chr1	184041821	184042790	ENSMUSG00000039384	Dusp10
chr14	55575430	55576009	ENSMUSG00000022215	Fitm1
chr18	24784645	24785012	ENSMUSG00000034295	Fhod3
chr15	59795555	59796127	ENSMUSG00000115426	Gm19510
chr7	19341845	19342462	ENSMUSG00000003549	Ercc1
chr9	78212224	78212848	ENSMUSG00000074183	Gsta1
chr18	6507786	6508222	ENSMUSG00000024240	Epc1
chr8	34300254	34300909	ENSMUSG00000098785	Mir6395
chr13	43232158	43232625	ENSMUSG00000021368	Tbc1d7
chr15	79242925	79243930	ENSMUSG00000068206	Pick1
chr8	124281858	124282074	ENSMUSG00000089704	Galnt2
chr9	14543936	14544573	ENSMUSG00000013076	Amotl1
chr17	72251556	72252075	ENSMUSG00000055471	Alk
chr2	155603825	155605356	ENSMUSG00000074652	Myh7b
chr19	10760368	10760802	ENSMUSG00000067577	A430093F15Rik
chr1	155039078	155041286	ENSMUSG00000096950	Gm9530
chr7	48847848	48848795	ENSMUSG00000030470	Csrp3
chr1	185262505	185263281	ENSMUSG00000039318	Rab3gap2
chr16	43557306	43558121	ENSMUSG00000022708	Zbtb20
chr6	13816262	13817002	ENSMUSG00000048216	Gpr85
chr11	74653471	74653718	ENSMUSG00000020741	Cluh
chr13	109624844	109625345	ENSMUSG00000021699	Pde4d
chr14	87214894	87215586	ENSMUSG00000022021	Diaph3
chr18	12241628	12242083	ENSMUSG00000024413	Npc1
chr14	78636880	78637283	ENSMUSG00000034731	Dgkh
chr9	47771826	47772431	ENSMUSG00000032076	Cadm1
chr1	172220143	172220629	ENSMUSG00000007122	Casq1
chr5	92627816	92628589	ENSMUSG00000050050	Ccdc158
chr10	12430370	12430807	ENSMUSG00000019820	Utrn
chr16	35256022	35256486	ENSMUSG00000022840	Adcy5
chr3	121891304	121891863	ENSMUSG00000039831	Arhgap29
chr17	72087131	72087807	ENSMUSG00000024059	Clip4
chr2	35588041	35589191	ENSMUSG00000026883	Dab2ip
chr1	78425897	78426354	ENSMUSG00000026245	Farsb
chr14	79263529	79263837	ENSMUSG00000071262	Zfp957
chr7	110821139	110821847	ENSMUSG00000030788	Rnf141
chr16	43363006	43364499	ENSMUSG00000022708	Zbtb20
chr1	160531529	160531737	ENSMUSG00000026721	Rabgap1l
chr6	63333926	63334411	ENSMUSG00000071424	Grid2
chr14	77327865	77328364	ENSMUSG00000022012	Enox1
chr14	122017045	122017320	ENSMUSG00000071229	Timm8a2
chr5	24841944	24843360	ENSMUSG00000028945	Rheb
chr14	62456299	62456601	ENSMUSG00000021933	Gucy1b2
chr14	103050753	103051830	ENSMUSG00000022126	Acod1
chr3	88114374	88114934	ENSMUSG00000028068	Iqgap3
chr14	86170974	86171638	ENSMUSG00000115271	4930529K09Rik
chr5	147850354	147850576	ENSMUSG00000029649	Pomp
chr1	74156388	74156797	ENSMUSG00000026180	Cxcr2
chr12	86955797	86956448	ENSMUSG00000034157	Cipc
chr3	89277195	89277987	ENSMUSG00000027954	Efna1
chr9	31997379	31998164	ENSMUSG00000032033	Barx2
chr12	3235075	3236364	ENSMUSG00000079179	Rab10os
chr1	194589141	194589558	ENSMUSG00000026640	Plxna2
chr6	119083588	119086082	ENSMUSG00000051331	Cacna1c
chr4	149327327	149327668	ENSMUSG00000028960	Ube4b
chrX	167370097	167370685	ENSMUSG00000025742	Prps2
chr6	71590283	71591371	ENSMUSG00000053470	Kdm3a
chr3	152189431	152189777	ENSMUSG00000028035	Dnajb4
chr6	119213437	119215264	ENSMUSG00000041477	Dcp1b
chr18	75137083	75137423	ENSMUSG00000035765	Dym
chr14	97072086	97073069	ENSMUSG00000022076	Klhl1
chr2	5950754	5952135	ENSMUSG00000043241	Upf2
chr17	4726309	4726693	ENSMUSG00000116767	4930517M08Rik
chr14	116208949	116209508	ENSMUSG00000058571	Gpc6
chr15	58258570	58259043	ENSMUSG00000022358	Fbxo32
chr4	145052094	145053051	ENSMUSG00000020220	Vps13d
chr1	167631899	167632276	ENSMUSG00000015843	Rxrg
chr2	91957019	91957496	ENSMUSG00000040479	Dgkz
chr9	78139580	78139838	ENSMUSG00000009828	Ick
chr12	82104151	82104575	ENSMUSG00000042700	Sipa1l1
chr2	27798996	27799537	ENSMUSG00000015846	Rxra
chr14	101340484	101340929	ENSMUSG00000033083	Tbc1d4
chr14	121774221	121774933	ENSMUSG00000025558	Dock9
chr1	90754070	90754654	ENSMUSG00000048126	Col6a3
chr14	98693721	98694001	ENSMUSG00000033186	Mzt1
chr14	105483107	105483894	ENSMUSG00000022116	4930449E01Rik
chr8	79453645	79454013	ENSMUSG00000031681	Smad1
chr7	49088423	49088860	NA	9130015G15Rik
chr18	39004548	39005016	ENSMUSG00000036452	Arhgap26
chr14	117943622	117944566	ENSMUSG00000098648	Mir6239
chr17	73126263	73126569	ENSMUSG00000054469	Lclat1
chr6	115650811	115651380	ENSMUSG00000000441	Raf1
chr9	96823889	96824455	ENSMUSG00000043587	Pxylp1
chr14	103832630	103832898	ENSMUSG00000022122	Ednrb
chr18	5908252	5908921	ENSMUSG00000041225	Arhgap12
chr1	91015693	91015909	ENSMUSG00000026305	Lrrfip1
chr9	49923701	49924433	ENSMUSG00000039542	Ncam1
chr6	82546814	82547674	ENSMUSG00000030042	Pole4
chr14	118764056	118764299	ENSMUSG00000022132	Cldn10
chr14	115017614	115018105	ENSMUSG00000065508	Mir17
chr16	11536353	11536877	ENSMUSG00000071669	Snx29
chr17	71720906	71721609	ENSMUSG00000045761	Togaram2
chr1	167259502	167260147	ENSMUSG00000026558	Uck2
chr13	93051400	93051748	ENSMUSG00000114382	Gm4814
chr5	64066300	64067000	ENSMUSG00000106219	5830416I19Rik
chr5	136480695	136480900	ENSMUSG00000029705	Cux1
chr4	63310332	63310979	ENSMUSG00000045672	Col27a1
chr1	36539263	36539482	ENSMUSG00000067653	Ankrd23
chr14	97896331	97896862	ENSMUSG00000055639	Dach1
chr5	119821737	119823467	ENSMUSG00000018263	Tbx5
chr15	51748186	51748516	ENSMUSG00000022312	Eif3h
chr7	6154928	6156552	ENSMUSG00000046792	Zfp787
chr14	108334948	108335244	ENSMUSG00000075478	Slitrk1
chr2	170476384	170477030	ENSMUSG00000052033	Pfdn4
chr9	43944875	43945568	ENSMUSG00000032011	Thy1
chr5	43113598	43114202	ENSMUSG00000039782	Cpeb2
chr17	88864306	88864939	ENSMUSG00000024107	Lhcgr
chr18	44498165	44498869	ENSMUSG00000024472	Dcp2
chr3	20149324	20149615	ENSMUSG00000019528	Gyg
chr4	41255716	41256439	ENSMUSG00000028433	Ubap2
chr12	32788924	32789644	ENSMUSG00000020572	Nampt
chr6	117604969	117605970	ENSMUSG00000108020	6820426E19Rik
chr8	35447139	35447522	ENSMUSG00000031527	Eri1
chr13	19429854	19430283	ENSMUSG00000003062	Stard3nl
chr18	16739777	16741510	ENSMUSG00000024304	Cdh2
chr2	35153593	35154748	ENSMUSG00000057110	Cntrl
chr1	34210734	34211808	ENSMUSG00000026131	Dst
chr8	91987872	91988419	ENSMUSG00000031734	Irx3
chr8	93217374	93218057	ENSMUSG00000061959	Ces1e
chr8	26502014	26502484	ENSMUSG00000100335	2310008N11Rik
chr14	89086972	89087581	ENSMUSG00000050505	Pcdh20
chr6	8425793	8426200	ENSMUSG00000089862	Umad1
chr11	76857182	76857463	ENSMUSG00000020841	Cpd
chr17	71019094	71019995	ENSMUSG00000024049	Myom1
chr12	3672986	3673628	ENSMUSG00000071454	Dtnb
chr4	8826170	8826473	ENSMUSG00000041235	Chd7
chr8	62284378	62285113	ENSMUSG00000031635	Anxa10
chr9	56873077	56873563	ENSMUSG00000032911	Cspg4
chr8	4238120	4239603	ENSMUSG00000002948	Map2k7
chr6	34170881	34171333	ENSMUSG00000018999	Slc35b4
chr7	102272459	102272840	ENSMUSG00000030987	Stim1
chr1	82631454	82631832	ENSMUSG00000079465	Col4a3
chr5	83354870	83355401	ENSMUSG00000049537	Tecrl
chr11	106677715	106678203	ENSMUSG00000020717	Pecam1
chr16	38625869	38626535	ENSMUSG00000002845	Tmem39a
chr11	22628026	22628284	ENSMUSG00000049904	Tmem17
chr1	87880936	87881441	ENSMUSG00000070738	Dgkd
chr3	40069048	40069543	ENSMUSG00000037884	1700017G19Rik
chr2	117597337	117597996	NA	Gm13985
chr14	121266386	121266742	ENSMUSG00000025555	Farp1
chr14	47153982	47154966	ENSMUSG00000037580	Gch1
chr15	83523314	83524031	ENSMUSG00000016758	Bik
chr18	13794752	13795789	ENSMUSG00000024420	Zfp521
chr2	77126838	77127358	ENSMUSG00000044033	Ccdc141
chr12	113028097	113028466	ENSMUSG00000021143	Pacs2
chr13	6590848	6591226	ENSMUSG00000021196	Pfkp
chr11	64562957	64563341	ENSMUSG00000047759	Hs3st3a1
chr2	32055165	32055781	ENSMUSG00000001855	Nup214
chr18	62192636	62192951	NA	Gm9949
chr11	119306542	119308070	ENSMUSG00000013483	Card14
chr1	134858548	134858980	ENSMUSG00000073557	Ppp1r12b
chr14	102825553	102826000	ENSMUSG00000092901	Mir5130
chr11	8237596	8237923	ENSMUSG00000020422	Tns3
chr1	82389453	82389796	ENSMUSG00000026142	Rhbdd1
chr14	111681061	111682043	ENSMUSG00000033214	Slitrk5
chr7	99071832	99072332	ENSMUSG00000035354	Uvrag
chr19	10492340	10493036	ENSMUSG00000035179	Ppp1r32
chr13	114288332	114288731	ENSMUSG00000021764	Ndufs4
chr1	153280370	153280963	ENSMUSG00000026478	Lamc1
chr14	25508812	25509057	ENSMUSG00000007817	Zmiz1
chr14	121884217	121884753	ENSMUSG00000102112	1810041H14Rik
chr16	13193586	13194305	ENSMUSG00000022545	Ercc4
chr5	116396442	116396947	ENSMUSG00000041548	Hspb8
chr14	115901968	115902880	ENSMUSG00000093551	4930505G20Rik
chr18	68194324	68195073	ENSMUSG00000024544	Ldlrad4
chr17	46457975	46458858	ENSMUSG00000067144	Slc22a7
chr2	59233544	59234021	ENSMUSG00000026991	Pkp4
chr18	46483936	46484287	NA	Mospd4
chr9	32760678	32761293	ENSMUSG00000032035	Ets1
chr14	76077037	76077637	ENSMUSG00000022008	Gpalpp1
chr14	101615099	101615610	ENSMUSG00000033083	Tbc1d4
chr9	47616537	47618056	ENSMUSG00000032076	Cadm1
chr7	132841169	132841605	ENSMUSG00000030960	Eef1akmt2
chr14	115802271	115803130	ENSMUSG00000093551	4930505G20Rik
chr14	114888965	114889316	ENSMUSG00000115372	1700100I10Rik
chr14	79089444	79089749	ENSMUSG00000058997	Vwa8
chr14	119466936	119467374	ENSMUSG00000100274	1700006F04Rik
chr7	116524540	116524965	ENSMUSG00000030659	Nucb2
chr8	30629004	30629562	ENSMUSG00000097044	4933433F19Rik
chr4	48403226	48403482	ENSMUSG00000028344	Invs
chr18	20190649	20191299	ENSMUSG00000034774	Dsg1c
chr8	95818150	95818519	ENSMUSG00000074136	4930513N10Rik
chr17	78232497	78233116	ENSMUSG00000024074	Crim1
chr3	89451880	89452288	ENSMUSG00000027952	Pmvk
chr14	82235606	82236240	ENSMUSG00000115043	Gm32455
chr14	25155511	25156589	ENSMUSG00000114916	4930572O13Rik
chr14	78861634	78861864	ENSMUSG00000058997	Vwa8
chr14	114587275	114587823	ENSMUSG00000115320	4930524C18Rik
chr16	21498894	21499455	ENSMUSG00000033653	Vps8
chr8	69995720	69997028	ENSMUSG00000036180	Gatad2a
chr11	109460454	109460859	ENSMUSG00000041920	Slc16a6
chr14	31659525	31659765	ENSMUSG00000021884	Hacl1
chr1	167588847	167589200	ENSMUSG00000015843	Rxrg
chr9	67817778	67818417	ENSMUSG00000047990	C2cd4a
chr16	94209808	94210053	ENSMUSG00000040820	Hlcs
chr8	46226653	46226920	ENSMUSG00000031633	Slc25a4
chr10	86339437	86340217	ENSMUSG00000020044	Timp3
chr14	105391652	105392676	ENSMUSG00000115548	5430440P10Rik
chr14	82534029	82534479	ENSMUSG00000115043	Gm32455
chr14	124264528	124265146	ENSMUSG00000025551	Fgf14
chr15	66743431	66744136	ENSMUSG00000053469	Tg
chr14	103011771	103013179	ENSMUSG00000114980	4933432I03Rik
chr14	63368389	63369327	ENSMUSG00000014453	Blk
chr11	32373376	32373697	ENSMUSG00000040711	Sh3pxd2b
chr1	40444732	40445077	ENSMUSG00000026069	Il1rl1
chr2	122719262	122719521	ENSMUSG00000005802	Slc30a4
chr1	131228181	131228586	ENSMUSG00000026430	Rassf5
chr14	105830563	105831069	ENSMUSG00000022114	Spry2
chr19	24426767	24427106	ENSMUSG00000074922	Fam122a
chr18	4140905	4141303	ENSMUSG00000024233	Lyzl1
chr16	9670831	9671065	ENSMUSG00000059003	Grin2a
chr13	46444069	46444538	ENSMUSG00000038132	Rbm24
chr14	84397175	84397652	ENSMUSG00000035566	Pcdh17
chr16	39887780	39888363	ENSMUSG00000061080	Lsamp
chr10	3337000	3338045	ENSMUSG00000040653	Ppp1r14c
chr17	51807472	51807776	ENSMUSG00000023927	Satb1
chr14	60172486	60172812	ENSMUSG00000021983	Atp8a2
chr12	99356516	99357258	ENSMUSG00000033713	Foxn3
chr15	36777897	36778145	ENSMUSG00000022285	Ywhaz
chr18	57788879	57789568	ENSMUSG00000118391	Gm19519
chr13	118750781	118751367	ENSMUSG00000021732	Fgf10
chr11	80498919	80499571	ENSMUSG00000085078	C030013C21Rik
chr10	17776375	17777138	ENSMUSG00000039891	Txlnb
chr17	56026434	56026726	ENSMUSG00000003200	Sh3gl1
chr17	48430378	48430776	ENSMUSG00000040694	Apobec2
chr11	18598189	18598752	ENSMUSG00000020160	Meis1
chr19	34752990	34753689	ENSMUSG00000009378	Slc16a12
chr7	129986838	129987346	ENSMUSG00000108504	Gm4265
chr5	32216321	32217128	ENSMUSG00000029134	Plb1
chr10	6365923	6366978	ENSMUSG00000000766	Oprm1
chr4	82695857	82696341	ENSMUSG00000008575	Nfib
chr14	105313804	105314322	ENSMUSG00000053253	Ndfip2
chr10	31053087	31053724	ENSMUSG00000019789	Hey2
chr14	79065654	79065932	ENSMUSG00000058997	Vwa8
chr4	134628105	134628671	ENSMUSG00000099289	Mir6403
chr14	87051195	87051688	ENSMUSG00000022021	Diaph3
chr11	21370329	21371641	ENSMUSG00000001891	Ugp2
chr14	79486809	79488091	ENSMUSG00000022023	Wbp4
chr18	80287277	80288933	ENSMUSG00000034006	Pqlc1
chr11	65107686	65108209	ENSMUSG00000033389	Arhgap44
chr2	14606907	14607159	ENSMUSG00000057914	Cacnb2
chr12	80213952	80214317	ENSMUSG00000015143	Actn1
chr7	139981942	139982200	ENSMUSG00000025473	Adam8
chr2	82572149	82572444	ENSMUSG00000087061	A130030D18Rik
chr5	114541609	114542098	ENSMUSG00000041930	Fam222a
chr8	109006357	109006708	ENSMUSG00000097393	D030068K23Rik
chr14	107363094	107363526	ENSMUSG00000099794	1700128A07Rik
chr14	102304550	102305458	ENSMUSG00000033060	Lmo7
chr5	53725909	53726365	ENSMUSG00000029193	Cckar
chr10	51613323	51614010	ENSMUSG00000019905	Gprc6a
chr17	25582193	25582493	ENSMUSG00000002279	Lmf1
chr13	70145257	70145906	ENSMUSG00000113463	4930520P13Rik
chr14	101239508	101239789	ENSMUSG00000042888	Prr30
chr8	118190834	118191418	ENSMUSG00000031841	Cdh13
chr14	79087119	79087545	ENSMUSG00000058997	Vwa8
chr10	94330009	94330424	ENSMUSG00000020023	Tmcc3
chr6	142689573	142689950	ENSMUSG00000030249	Abcc9
chr2	105054118	105054382	ENSMUSG00000074987	Wt1os
chr3	83450620	83451090	ENSMUSG00000101334	1700028M03Rik
chr9	47778190	47778797	ENSMUSG00000032076	Cadm1
chr6	113795185	113795925	ENSMUSG00000030298	Sec13
chr2	163397730	163398529	ENSMUSG00000017817	Jph2
chr3	122402082	122402720	ENSMUSG00000028121	Bcar3
chr14	104766143	104766455	ENSMUSG00000115432	D130009I18Rik
chr8	3187521	3188003	ENSMUSG00000005534	Insr
chr11	29808492	29809154	ENSMUSG00000044072	Eml6
chr10	3394960	3395596	ENSMUSG00000040653	Ppp1r14c
chr8	61933307	61933587	ENSMUSG00000037921	Ddx60
chr1	131232530	131234146	ENSMUSG00000026430	Rassf5
chr5	24126129	24127358	ENSMUSG00000028986	Klhl7
chr1	40805389	40805587	ENSMUSG00000079588	Tmem182
chr14	120368920	120369485	ENSMUSG00000022139	Mbnl2
chr7	43305188	43305738	ENSMUSG00000012640	Zfp715
chr12	102421959	102422419	ENSMUSG00000021190	Lgmn
chr4	34434302	34434638	ENSMUSG00000028291	Akirin2
chr9	58847672	58848323	ENSMUSG00000032338	Hcn4
chr7	136945494	136946051	ENSMUSG00000054612	Mgmt
chr17	43855014	43856305	ENSMUSG00000039601	Rcan2
chr17	26841203	26842133	ENSMUSG00000015579	Nkx2-5
chr14	108538224	108538528	ENSMUSG00000075478	Slitrk1
chr14	99535672	99536258	ENSMUSG00000005148	Klf5
chr13	8794871	8795211	ENSMUSG00000021147	Wdr37
chr2	60551576	60552073	ENSMUSG00000054580	Pla2r1
chr4	123455401	123456536	ENSMUSG00000028649	Macf1
chr14	121697472	121698819	ENSMUSG00000025558	Dock9
chr4	147866978	147869044	ENSMUSG00000070583	Fv1
chr9	120020368	120021774	ENSMUSG00000079243	Xirp1
chr5	65487316	65487711	ENSMUSG00000037822	Smim14
chr12	119390258	119390690	ENSMUSG00000041886	Macc1
chr6	30570162	30570539	ENSMUSG00000039070	Cpa4
chr10	45216021	45217164	ENSMUSG00000019848	Popdc3
chr14	99141966	99142710	ENSMUSG00000022064	Pibf1
chr15	58734558	58734894	ENSMUSG00000037106	Fer1l6
chr3	128608637	128609181	ENSMUSG00000105816	D030025E07Rik
chr19	47526597	47527000	ENSMUSG00000042694	Stn1
chr14	78330060	78331158	ENSMUSG00000022015	Tnfsf11
chr4	34410894	34411373	ENSMUSG00000028291	Akirin2
chr13	13358184	13358679	ENSMUSG00000021306	Gpr137b
chr14	79397507	79398196	ENSMUSG00000022022	Mtrf1
chr4	41660801	41661382	ENSMUSG00000028444	Cntfr
chr2	137413403	137413970	ENSMUSG00000027276	Jag1
chr13	30873521	30873996	ENSMUSG00000021357	Exoc2
chr9	89771143	89771828	ENSMUSG00000065596	Mir184
chr15	26731065	26731544	ENSMUSG00000043556	Fbxl7
chr6	37414981	37415764	ENSMUSG00000038648	Creb3l2
chr17	66350150	66350459	ENSMUSG00000052105	Mtcl1
chr10	25061477	25062127	ENSMUSG00000019987	Arg1
chr9	121329308	121329622	ENSMUSG00000032536	Trak1
chr3	21349573	21349928	ENSMUSG00000027630	Tbl1xr1
chr5	20881837	20882928	ENSMUSG00000045435	Tmem60
chr2	136570743	136571323	ENSMUSG00000074771	Ankef1
chr2	4517303	4518036	ENSMUSG00000026657	Frmd4a
chr10	8078384	8078752	ENSMUSG00000015755	Tab2
chr4	126237592	126238619	ENSMUSG00000028849	Map7d1
chr14	120119011	120119419	ENSMUSG00000044819	Oxgr1
chr11	52536800	52537348	ENSMUSG00000036275	9530068E07Rik
chr16	9054431	9055828	ENSMUSG00000022507	1810013L24Rik
chr7	46481829	46482653	ENSMUSG00000058975	Kcnc1
chr4	107232222	107232671	ENSMUSG00000028617	Lrrc42
chr7	52337855	52338297	ENSMUSG00000094445	1700015G11Rik
chr6	117329382	117329593	ENSMUSG00000061353	Cxcl12
chr14	65078277	65078740	ENSMUSG00000021978	Extl3
chr14	117361326	117362025	ENSMUSG00000058571	Gpc6
chr14	106194044	106194443	ENSMUSG00000022113	Trim52
chr11	100912645	100913152	ENSMUSG00000004040	Stat3
chr7	115895044	115895351	ENSMUSG00000051910	Sox6
chr11	58983941	58984430	ENSMUSG00000020455	Trim11
chr4	63338271	63338865	ENSMUSG00000039196	Orm1
chr8	120202260	120202941	ENSMUSG00000042269	Fam92b
chr12	117744482	117745172	ENSMUSG00000041992	Rapgef5
chr9	119425251	119425822	ENSMUSG00000061393	Acvr2b
chr17	81740252	81741107	ENSMUSG00000054640	Slc8a1
chr6	6183558	6184061	ENSMUSG00000015112	Slc25a13
chr8	85379398	85381445	ENSMUSG00000031698	Mylk3
chr11	102783027	102783898	ENSMUSG00000020926	Adam11
chr18	46958442	46959526	ENSMUSG00000042705	Commd10
chr14	117146137	117146511	ENSMUSG00000058571	Gpc6
chr7	116230943	116231277	ENSMUSG00000045659	Plekha7
chr3	31038561	31039051	ENSMUSG00000098890	Mir7008
chr14	121298652	121299097	ENSMUSG00000063410	Stk24
chr12	83352742	83353311	ENSMUSG00000021221	Dpf3
chr2	92424854	92425620	ENSMUSG00000068742	Cry2
chr8	11373813	11374327	ENSMUSG00000031503	Col4a2
chr14	117890659	117892443	ENSMUSG00000098648	Mir6239
chr7	112276669	112277471	ENSMUSG00000038244	Mical2
chr14	78071609	78072052	ENSMUSG00000045655	Fam216b
chr10	117180924	117181557	ENSMUSG00000020170	Frs2
chr10	75264786	75265146	ENSMUSG00000033444	Specc1l
chr14	118995276	118996788	ENSMUSG00000042104	Uggt2
chr1	106608656	106609069	ENSMUSG00000098344	Mir3473f
chr2	154805742	154806086	ENSMUSG00000027593	Raly
chr5	36366924	36367432	ENSMUSG00000029093	Sorcs2
chr14	86930562	86931750	ENSMUSG00000022021	Diaph3
chr18	25630096	25630759	ENSMUSG00000024268	Celf4
chr6	32338390	32338818	ENSMUSG00000086763	Plxna4os1
chr14	121225674	121226229	ENSMUSG00000025555	Farp1
chr7	3292827	3293270	ENSMUSG00000068566	Myadm
chr16	38350292	38350968	ENSMUSG00000046516	Cox17
chr8	27272169	27272771	ENSMUSG00000031490	Eif4ebp1
chr2	28219109	28219397	ENSMUSG00000026833	Olfm1
chr2	58488487	58489765	ENSMUSG00000026836	Acvr1
chr17	79509994	79510504	ENSMUSG00000036368	Rmdn2
chr7	73958654	73959228	ENSMUSG00000025789	St8sia2
chr18	65169163	65169695	ENSMUSG00000024589	Nedd4l
chr7	51455086	51455556	ENSMUSG00000055489	Ano5
chr18	58204394	58204754	ENSMUSG00000024598	Fbn2
chr14	77145009	77145300	ENSMUSG00000022012	Enox1
chr18	9957622	9958736	ENSMUSG00000024287	Thoc1
chr17	9976954	9977912	ENSMUSG00000117264	4930452A19Rik
chr19	42008727	42009134	ENSMUSG00000025171	Ubtd1
chr10	17669852	17670353	ENSMUSG00000039910	Cited2
chr14	119215781	119216160	ENSMUSG00000053465	Hs6st3
chr14	75773288	75773736	ENSMUSG00000022003	Slc25a30
chr5	111535485	111536564	ENSMUSG00000052848	C130026L21Rik
chr14	79103684	79103980	ENSMUSG00000058997	Vwa8
chr16	24487787	24488187	ENSMUSG00000033306	Lpp
chr1	36160288	36161699	ENSMUSG00000037470	Uggt1
chr2	180399404	180400304	ENSMUSG00000065460	Mir133a-2
chr14	117506080	117506683	ENSMUSG00000098648	Mir6239
chr18	24872144	24872616	ENSMUSG00000034295	Fhod3
chr3	148842477	148842982	ENSMUSG00000028184	Adgrl2
chr15	68412624	68413217	ENSMUSG00000065437	Mir30d
chr14	63271519	63271853	ENSMUSG00000021944	Gata4
chr1	30786416	30787038	ENSMUSG00000048874	Phf3
chr19	53148987	53149761	ENSMUSG00000025026	Add3
chr11	106761905	106763060	ENSMUSG00000040528	Milr1
chr18	78995969	78996393	ENSMUSG00000024548	Setbp1
chr14	52103480	52104708	ENSMUSG00000060373	Hnrnpc
chr13	47666536	47667728	ENSMUSG00000114509	4930471G24Rik
chr14	103536297	103537800	ENSMUSG00000022123	Scel
chr4	132869862	132870158	ENSMUSG00000028879	Stx12
chr13	83565695	83567397	ENSMUSG00000005583	Mef2c
chr1	170623065	170623330	ENSMUSG00000038463	Olfml2b
chr2	77259141	77260551	ENSMUSG00000042272	Sestd1
chr12	25012845	25013339	ENSMUSG00000036333	Kidins220
chr5	92745640	92746279	ENSMUSG00000089268	Mir1961
chr5	38779885	38780579	ENSMUSG00000046572	Zfp518b
chr4	134319835	134320080	ENSMUSG00000028834	Trim63
chr14	101942815	101943362	ENSMUSG00000033060	Lmo7
chr8	122451080	122452589	ENSMUSG00000110656	Gm20735
chr3	94987403	94988065	ENSMUSG00000038861	Pi4kb
chr17	29257072	29257439	ENSMUSG00000024007	Ppil1
chr1	21613976	21614549	ENSMUSG00000085079	Khdc1b
chr12	68680615	68680974	ENSMUSG00000034892	Rps29
chr19	57209346	57209584	ENSMUSG00000025085	Ablim1
chr6	127311498	127312548	ENSMUSG00000107153	Gm38404
chr3	21263373	21263697	ENSMUSG00000027630	Tbl1xr1
chr9	31971872	31972839	ENSMUSG00000032033	Barx2
chr5	122661996	122662320	ENSMUSG00000029468	P2rx7
chr9	23300351	23300971	ENSMUSG00000031963	Bmper
chr2	56997574	56997888	ENSMUSG00000026826	Nr4a2
chr2	72169431	72169913	ENSMUSG00000049044	Rapgef4
chr2	166403380	166403714	NA	5031425F14Rik
chr9	58829032	58829873	ENSMUSG00000032338	Hcn4
chr18	41004982	41005322	ENSMUSG00000051401	Kctd16
chr2	71424477	71424848	ENSMUSG00000027018	Hat1
chr3	138900494	138901154	ENSMUSG00000028152	Tspan5
chr8	48511070	48511682	ENSMUSG00000031561	Tenm3
chr1	130782400	130782825	ENSMUSG00000100106	Gm28856
chr14	121592994	121593486	ENSMUSG00000025558	Dock9
chr13	69732777	69733070	ENSMUSG00000052981	Ube2ql1
chr11	75916208	75916526	ENSMUSG00000020847	Rph3al
chr14	98652753	98653295	ENSMUSG00000033186	Mzt1
chr14	86405412	86405725	ENSMUSG00000115271	4930529K09Rik
chr17	28815367	28816090	ENSMUSG00000063952	Brpf3
chr14	106088441	106088904	ENSMUSG00000022113	Trim52
chr11	74514687	74515316	ENSMUSG00000038807	Rap1gap2
chr14	105615534	105616283	ENSMUSG00000098780	Mir6390
chr12	74340268	74340595	NA	Dbpht2
chr3	88701312	88701530	ENSMUSG00000028060	Khdc4
chr14	99403055	99403656	ENSMUSG00000005148	Klf5
chr18	78911592	78913004	ENSMUSG00000024548	Setbp1
chr7	139228766	139229043	ENSMUSG00000015980	Lrrc27
chr16	52095714	52095979	ENSMUSG00000022637	Cblb
chr6	53337236	53338003	ENSMUSG00000053007	Creb5
chr6	120893410	120893839	ENSMUSG00000004446	Bid
chr11	74872967	74873313	ENSMUSG00000038351	Sgsm2
chr7	113614335	113614647	ENSMUSG00000030759	Far1
chr9	67428711	67429739	ENSMUSG00000052698	Tln2
chr13	44869564	44870023	ENSMUSG00000038518	Jarid2
chr12	71441031	71441751	ENSMUSG00000113630	4930404H11Rik
chr8	128155835	128156878	ENSMUSG00000099326	Mir21c
chr14	116348298	116349547	ENSMUSG00000058571	Gpc6
chr12	71980236	71980435	ENSMUSG00000034574	Daam1
chr9	84966628	84967359	ENSMUSG00000099724	4930554C24Rik
chr14	103500264	103501322	ENSMUSG00000022123	Scel
chr8	79561549	79562930	ENSMUSG00000036990	Otud4
chr4	59897827	59899025	ENSMUSG00000028385	Snx30
chr7	80078603	80079291	ENSMUSG00000108714	Gm21057
chr2	168584536	168584950	ENSMUSG00000027544	Nfatc2
chr11	88467671	88468500	ENSMUSG00000092985	Mir378b
chr16	4978606	4978995	ENSMUSG00000022543	4930451G09Rik
chr15	41869563	41870084	ENSMUSG00000042895	Abra
chr10	117023494	117024249	ENSMUSG00000060187	Lrrc10
chr7	102333798	102334257	ENSMUSG00000030987	Stim1
chr14	103945945	103946665	ENSMUSG00000115727	4930432J09Rik
chr1	133760166	133760392	ENSMUSG00000026463	Atp2b4
chr3	21549610	21550188	ENSMUSG00000027630	Tbl1xr1
chr14	103918966	103919257	ENSMUSG00000022122	Ednrb
chr18	15253702	15254118	ENSMUSG00000036225	Kctd1
chr8	23682667	23683221	ENSMUSG00000037492	Zmat4
chr14	101482641	101483800	ENSMUSG00000033083	Tbc1d4
chr1	118510404	118511335	ENSMUSG00000064302	Clasp1
chr14	113421525	113422584	ENSMUSG00000115320	4930524C18Rik
chr11	74468073	74468802	ENSMUSG00000038807	Rap1gap2
chr14	122903172	122904375	ENSMUSG00000075463	4930594M22Rik
chr8	26923145	26923525	ENSMUSG00000100335	2310008N11Rik
chr14	122990684	122990959	ENSMUSG00000041594	Tmtc4
chr16	13157350	13157700	ENSMUSG00000022545	Ercc4
chr4	134663052	134663597	ENSMUSG00000037306	Man1c1
chr16	45057985	45058486	ENSMUSG00000022665	Ccdc80
chr7	125732101	125732337	ENSMUSG00000032743	D430042O09Rik
chr14	21444342	21444832	ENSMUSG00000021767	Kat6b
[truncated: 17,921 more rows]
