# Supplementary material for: Lamin A/C-dependent chromatin architecture safeguards naïve pluripotency to prevent aberrant cardiovascular cell fate and function
Source: Nat Commun. 2022 Nov 4;13:6663. doi: 10.1038/s41467-022-34366-7 (PMC9636150; doi:10.1038/s41467-022-34366-7)
Supplement: Supplementary file 16 — Source Data [file 41467_2022_34366_MOESM16_ESM.xlsx]

## Sheet: Fig.1b
Fig.1b
% of beating EBs	Lmna+/+				Lmna-/-
Day8	0.13	0.13	0.11	0.12	0.5	0.4	0.51	0.47
Day10	0.8	0.84	0.87	0.75	1	1	1	1

## Sheet: Fig.1c
Fig.1c
Fold change
	Lmna+/+						Lmna-/-
Mlc2a	1.63717	1.65929	0.976786	1.01138	0.601093	0.619911	28.8815	23.6784	37.3441	35.1092	35.3765	36.9263
Mlc2v	1.1179	0.894538	1.00234	0.997668	0.960146	1.04151	46.6299	38.9455	33.42	35.5014	44.5662	52.1871
Tnnt2	2.01207	1.88984	1.11323	0.992534	0.500976	0.475101	14.648	12.6615	30.3489	14.7476	15.4106	15.568
Pecam1	0.75938	0.819195	1.00047	1.03747	1.157	1.33857	0.406446	0.383149	0.248463	0.271187	0.306118	0.31109
Flk1	0.603052	0.612395	1.10535	1.11235	1.55774	1.41378	0.416239	0.380502	0.45413	0.513816	0.297289	0.372732
SM-22a	0.978674	1.08605	1.27942	1.28441	0.799689	0.715938	1.75943	1.48406	2.52571	2.35575	1.82819	1.89565
SM-actin	1.38506	0.90615	1.29005	1.23838	0.784987	0.635343	2.86492	3.8902	4.2904	4.41332	3.40954	4.44909

## Sheet: Fig.1d
Fig.1d
Fold change
	Lmna+/+				Lmna+/-
Mlc2a	0.898	0.932	1.13	1.056	7.757	7.12541	4.122	4.059
Mlc2v	1.187	0.923	0.977	0.935	9.503	8.459	10.269	9.193
TnnT2	0.986	1.039	0.974	1.002	3.091	3.18	4.303	3.695
Pecam1	1.2749	0.969	1.471	1.315	0.543625	0.654125	0.699	0.697
Flk1	0.74	0.81	1.291	1.292	0.489	0.545	0.393	0.39

## Sheet: Fig.1h
Fig.1h
Fold change
	Lmna+/+						Lmna-/-
Nkx2.5	1.00336	1.09538	0.883761	0.912403	1.10685	1.01945	6.72908	5.44799	4.32447	3.99175	4.64502	4.9065
Mef2c	0.897728	0.950254	1.00111	0.918953	1.19815	1.06349	5.25348	6.02237	3.53614	3.66925	4.56754	4.15123
Gata4	1.01455	1.15287	0.823109	1.05133	0.971851	1.0166	3.23197	3.32228	5.28377	5.11374	4.04933	3.50031
Tbx5	1.0821	1.07313	0.704038	1.05569	1.22502	0.945807	3.19978	2.77174	2.8063	3.1067	2.91568	2.78363
Hand1	1.14012	1.26174	1.03122	1.18134	0.74865	0.762213	0.532286	0.586168	0.653027	0.657211	0.786875	0.876893
Isl1	0.986322	1.21201	0.77996	0.869946	1.16999	1.05374	2.61912	2.26587	2.53574	2.52769	2.65669	2.51494
Tbx1	0.900924	0.98085	1.00068	1.06083	1.076	0.990733	10.7108	10.5897	9.72468	10.7461	12.0698	12.0256
Fgf10	1.14753	1.19848	0.940596	1.01792	0.937029	0.810472	0.810667	0.714153	1.92484	1.95051	0.990365	1.05943
Hand2	2.30217	0.895882	1.04099	1.00225	0.678758	0.68466	1.45431	1.4674	0.864144	0.92402	1.07678	1.04732

## Sheet: Fig.1e
Fig.1e
Mesp1 Fold change at day3 and day4
	Lmna+/+						Lmna-/-
Day3	1.03117	0.958941	0.792401	1.13638	1.04302	1.07675	0.746423	0.964116	1.58369	1.34082	0.939462	1.33872
Day4	1.33765	1.60865	0.559763	0.63943	1.16807	1.11155	0.996104	1.18314	0.791789	0.719623	0.919035	0.916549

## Sheet: Fig.1g
Fig.1g
% Nkx2.5+ cells at day5 and day6
	Lmna+/+						Lmna-/-
Day5	6.3	5.1	6.7	4.5	6.4	5	5.5	5.3	4	6.6	6.4	6.2
Day6	5.6	4.5	5.4	4.8	4.9	5	6.3	5.7	5.4	3.7	3.8	4.4

## Sheet: Fig.1i
Fig.1i
% cTnT+ and Pecam1+ cells at day8
	Lmna+/+				Lmna-/-
cTnT+	0.8	1	0.3	0.7	7.9	7.2	6.5	7
Pecam1+	10	13.6	9.5		3.8	3.2	2.7

## Sheet: Fig.2k
Fig.2k
% percentage of cells
Gata4	2 alleles at nuclear periphery	1 alleles at nuclear periphery	0 alleles at nuclear periphery
Control	0.159091	0.568182	0.272727
Lmna-/-	0.0294148	0.0588235	0.911762
Mef2c	2 alleles at nuclear periphery	1 alleles at nuclear periphery	0 alleles at nuclear periphery
Control	0.68	0.24	0.08
Lmna-/-	0.111111	0.333333	0.555556
Actc1	2 alleles at nuclear periphery	1 alleles at nuclear periphery	0 alleles at nuclear periphery
Control	0.709677	0.193548	0.0967742
Lmna-/-	0.177419	0.419355	0.403226
Ttn	2 alleles at nuclear periphery	1 alleles at nuclear periphery	0 alleles at nuclear periphery
Control	0.818182	0.136364	0.0227273
Lmna-/-	0.0930233	0.395349	0.511628
Kcnq1	2 alleles at nuclear periphery	1 alleles at nuclear periphery	0 alleles at nuclear periphery
Control	0.027027	0.0540541	0.918919
Lmna-/-	0.0434783	0.0869565	0.869565

## Sheet: Fig.2l
Fig.2l
Distance to nuclear periphery (µm)
Gata4		Mef2c		Actc1		Ttn		Kcnq1
Lmna+/+	Lmna-/-	Lmna+/+	Lmna-/-	Lmna+/+	Lmna-/-	Lmna+/+	Lmna-/-	Lmna+/+	Lmna-/-
0.179	1.22	1.362	0.157	3.534	4.17	1.033	2.134	2.003	1.599
0.358	2.202	0.331	0.198	3.373	0.421	1.428	5.216	1.6715	1.753
0.496	2.672	0.239	0.201	2.382	0.429	1.747	3.301	1.919	1.758
1.626	1.276	0.209	0.205	2.197	2.4	0	4.234	2.388	0.8315
0.111	1.896	0.149	0.209	2.155	1.502	1.414	2.801	2.0005	1.749
1.211	1.775	1.053	0.212	1.858	0.599	0	4.054	1.3185	2.1875
0.179	1.421	0.132	0.239	1.61	0.392	0	2.291	1.66	2.068
0.4	0.499	0.296	0.248	1.447	3.771	0.548	2.395	1.8795	1.9475
0.468	1.257	0	0.253	1.439	0.148	0	2.863	1.013	1.7405
1.849	1.45	0.066	0.273	1.358	2.21	2.316	1.081	2.036	1.251
1.24	1.287	1.3	0.281	1.345	2.786	0	2.225	0.242	1.7465
1.668	1.929	0.205	0.3	1.333	2.422	1.945	1.429	3.8635	2.168
0.378	2.052	0.3	0.302	1.268	1.392	0	3.264	2.695	1.2735
0.111	3.672	0.977	0.318	1.264	5.518	0.205	4.155	1.548	2.083
1.965	2.134	0.148	0.347	1.246	0.645	0.345	0.555	2.183	1.8985
0.305	2.259	0.267	0.397	1.224	1.749	0.992	0.662	2.4275	1.428
1.061	1.755	0.14	0.398	1.193	0.078	0	0.409	2.277	1.638
0.209	0.355	0.662	0.4	1.171	2.009	0.302	4.418	1.3465	1.693
1.883	1.6	0.337	0.402	1.155	2.755	0	1.439	3.2665	2.1605
0.883	1.569	0.209	0.449	1.042	3.994	0.033	0.518	1.2405	1.737
0.444	0.997	0.546	0.457	0.948	1.602	0.447	1.955	0.791	1.893
0.296	2.287	0	0.579	0.936	0.62	0	0.546	1.7205	0.7135
0.546	0.647	0.14	0.599	0.923	1.158	0.318	0.198	2.053	1.0545
0.665	0.614	0.331	0.666	0.863	0.533	0.635	0.205	3.405	1.5095
0.337	0.506	0.624	0.688	0.818	1.287	0.222	0.4	1.504	2.537
0.066	0.489	0.187	0.703	0.785	0.612	2.598	1.318	1.9785	1.0795
0.774	2.573	0.265	0.734	0.645	2.08	0.265	2.774	1.7925	2.971
0.289	0.4	1.364	0.759	0.561	1.801	0	1.842	3.3795	1.7355
0.248	1.986	0.273	0.769	0.546	0.431	0	3.442	1.1865	1.471
0.248	1.216	1.5	0.805	0.53	0.333	0.066	3.876	2.164	1.839
0.253	1.058	0.252	0.822	0.517	2.861	0.652	0.424	1.7315	1.991
0.597	1.176	0.471	0.948	0.496	0.298	0.731	3.881	1.2795	2.2815
0.606	2.175	0.074	1.023	0.482	0.416	0	2.185	2.3635	3.897
0.252	1.372	1.502	1.062	0.482	1.642	2.667	3.348	2.6565	3.479
0.927	2.794	0.599	1.067	0.468	1.719	0.883	0.248	1.857	2.7145
0.489	1.771	1.071	1.091	0.444	3.45	1.198	1.709
1.28	2.139	1.287	1.096	0.424	0.207	0.105	0.675
0.746	1.539	0.364	1.125	0.4	2.395	0.105	0.298
0.253	1.403	0.198	1.125	0.397	0.173	1.764	2.798
0.314	2.176	0.948	1.171	0.356	2.185	0.209	3.86
1.696	2.433	0	1.193	0.331	0.222	1.457	2.118
1.666	1.751	0.239	1.195	0.331	0.055	0.229	3.838
0.468	1.109	0.799	1.268	0.318	1.178	0.6	3.507
0.504	1.125	0.222	1.271	0.305	2.414	0.695	0.808
1.986	1.265	0	1.273	0.302	4.259	0.447	1.318
1.967	1.084	1.593	1.31	0.296	3.053	1.539	3.459
0.468	0.71	0.4	1.344	0.296	1.114	2.605	3.101
0.947	2	1.142	1.388	0.281	0.341	0.198	1.646
1.654	0.566	0.132	1.414	0.281	2.87	0.926	3.166
1.077	0.891	0.397	1.459	0.273	2.245	1.058	4.25
1.83	0.618	1.909	1.477	0.267	1.364	0	2.337
0.337		0	1.489	0.265	1.397	0.099	0.597
0.276		0.388	1.541	0.252	0.149	0.566	1.699
1.863		0.267	1.56	0.239	0.117	1.343	1.549
1.975		0.099	1.605	0.239	0.744	0.985	0.397
2.156		0.447	1.627	0.239	2.42	0.222	1.208
1.346		0.333	1.654	0.239	2.328	0.248	0.527
2.752		0.047	1.656	0.239	1.758	0.099	1.088
2.156		1.273	1.67	0.209	2.497	0.198	0.496
0.591		0.111	1.748	0.209	1.968	0.409	0.482
0.276		0.808	1.754	0.198	2.934	1.216	0.74
0.67		0.755	1.767	0.198	1.978	0.506	2.822
0.433		0.14	1.769	0.198	1.567	0	1.39
0.315		0.198	1.786	0.198	0.511	0.427	0.596
1.698		0.281	1.79	0.187	1.315	0.845	0.305
1.156		2.617	1.818	0.187	1.237	0.347	0.232
1.786		0.386	1.883	0.181	2.133	2.134	2.056
1.369		0.165	1.886	0.169	0.149	0.397	0.652
		1.539	1.891	0.165	2.424	0.463	1.863
		0.198	1.983	0.165	0.888	0.624	0.939
		0.132	1.989	0.149	3.338	1.716	1.24
		0.198	1.99	0.148	2.353	0.273	0.449
		0.281	2.015	0.132	2.068	0	3.623
		0.132	2.034	0.132	3.127	1.908	1.69
		0.595	2.147	0.132	1.177	0.604	2.794
		0.285	2.148	0.105	2.215	0.891	0.527
		0.149	2.244	0.099	0.716	0.248	2.111
			2.281	0.074	2.774	0.248	2.544
			2.296	0.066	1.966	0.546	2.334
			2.396	0.066	1.309	0.808	2.287
			2.404	0	2.105	0.198	2.844
			2.448		2.523	0.148	0.409
			2.448		0.436	2.121	2.59
			2.463		2.036	0.463	0.599
			2.472		0.585	0.808	0.331
			2.49		1.911	0.546	0.239
			2.515			0.239	0.713
			2.515			0.296	1.428
			2.519			0.402	2.448
			2.521			0.356	2.043
			2.554			0.239	0.402
			2.688			2.038	3.244
			2.731			0.463	3.524
			2.737			0.716	1.82
			2.741			0.281	1.461
			2.741			0.468	0.61
			2.751			0.273	1.806
			2.762			0.9	1.863
			2.774			0.581	1.276
			2.783			0.302	0.198
			2.87			1.042	5.216
			3.046			0.944
			3.322			0.658
			3.375			0.669
			3.533			0
						2.667

## Sheet: Fig.5f
Fig.5f
CMs gene expression after knockdown Lmna at different stages
Knockdown Lmna at mESC
	pLKO				Lmna KD
Mlc2a	1.01384	0.98635	1.01176	0.988378	2.52258	2.54724	2.5117	3.5758
Mlc2v	1.00033	0.999666	1.03476	0.966405	9.83759	10.6657	10.8261	10.8666
Ttn	0.962669	1.03878	0.961869	1.03964	3.36464	2.71015	3.9303	3.6465
Knockdown Lmna at CP
	pLKO				Lmna KD
Mlc2a	0.927538	1.07812	0.971458	1.02938	0.628652	0.720412	0.547021	0.519819
Mlc2v	0.800534	1.03991	0.961619	1.10756	0.635678	0.595241	0.541329	0.395611
Tnnt2	0.908011	1.10131	0.987268	1.0129	0.902883	0.641694	0.638252	0.798635
Ttn	1.17497	0.851084	1.17536	0.850804	0.814181	1.22396	0.764255	0.476211
Knockdown Lmna at day8 CM
	PLKO				Lmna KD
Mlc2a	1.01633	0.983932	1.00053	0.999471	0.353111	0.369082	0.491825	0.462515
Mlc2v	0.824443	1.21294	1.02935	0.971491	0.725313	0.727544	0.268304	0.24653
Tnnt2	0.99725	1.00276	1.07886	0.926907	0.404943	0.256249	0.456285	0.423876
Ttn	1.01874	0.981608	1.00115	0.998847	0.374202	0.499851	0.479372	0.544427
Knockdown Lmna at P0 CM
	pLKO			Lmna KD
Mlc2a	1.00691	0.978126	1.01535	0.0986357	0.0944841	0.104168
Mlc2v	1.03369	1.07126	0.903057	0.159211	0.148501	0.159032
Tnnt2	0.754288	1.12918	1.17409	0.424766	0.284597	0.26644
Ttn	1.26917	1.19022	0.66199	0.453922	0.406987	0.476238

[truncated: 76 more sheets: Fig.5j, Fig.5k, Fig.6a, Fig.6b, Fig.6c, Fig.6d, Fig.6e, Fig.6f, Fig.6h, Fig.6j, Fig.6m, Fig.6n, Fig.6p, Fig.7b, Fig.7c, Fig.7e, Fig.7f, Fig.7h, Fig.7i, Fig.7k …]
